# Supplementary material for: Loss of Nnt Increases Expression of Oxidative Phosphorylation Complexes in C57BL/6J Hearts
Source: Int J Mol Sci. 2021 Jun 5;22(11):6101. doi: 10.3390/ijms22116101 (PMC8201288; doi:10.3390/ijms22116101)
Supplement: Supplementary file 1 [file ijms-22-06101-s001.zip]

Archive with 13 entries (13 files):
- Figure S1.pdf
- Figure S2.pdf
- Figure S3.pdf
- legend.pdf
- Table S1.xlsx
- Table S2.xlsx
- Table S3.xlsx
- Table S4.xlsx
- Table S5.xlsx
- Table S6.xlsx
- Table S7.xlsx
- Table S8.xlsx
- Table S9.xlsx
