# Supplementary material for: Loss of Nnt Increases Expression of Oxidative Phosphorylation Complexes in C57BL/6J Hearts
Source: Int J Mol Sci. 2021 Jun 5;22(11):6101. doi: 10.3390/ijms22116101 (PMC8201288; doi:10.3390/ijms22116101)
Supplement: Supplementary file 1 [file ijms-22-06101-s001.zip › Table S1.xlsx]

## Sheet: NH_vs_JH_deseq2_differential_ex
		baseMean	log2FoldChange	lfcSE	stat	pvalue	padj
ENSMUSG00000073643	Wdfy1	1035.63	1.96322	0.0942847	20.8223	2.72051e-96	4.90399e-92
ENSMUSG00000096768	Gm47283	83.6603	-2.01607	0.163487	-12.3317	6.11379e-35	5.51036e-31
ENSMUSG00000066677	Pydc3	58.3226	-1.84457	0.164574	-11.2081	3.71945e-29	2.2349e-25
ENSMUSG00000037035	Inhbb	354.775	1.24142	0.117205	10.5919	3.25073e-26	1.46494e-22
ENSMUSG00000117465	Gm49980	162.126	1.6227	0.156143	10.3924	2.68375e-25	9.67547e-22
ENSMUSG00000003279	Dlgap1	230.598	1.3931	0.153256	9.09004	9.90056e-20	2.97446e-16
ENSMUSG00000117692	Gm50114	223.035	-1.1333	0.131464	-8.62063	6.65888e-18	1.71476e-14
ENSMUSG00000055116	Arntl	312.218	-1.02044	0.120684	-8.45551	2.77877e-17	6.26127e-14
ENSMUSG00000047881	Rell1	673.389	-0.675588	0.0854843	-7.90307	2.72117e-15	5.4502e-12
ENSMUSG00000031558	Slit2	390.521	0.949164	0.120714	7.86291	3.75307e-15	6.15025e-12
ENSMUSG00000095186	Gm10718	40.8636	1.22643	0.155917	7.86596	3.66286e-15	6.15025e-12
ENSMUSG00000095562	Gm21887	36.7138	-1.18306	0.151678	-7.7998	6.2003e-15	9.31389e-12
ENSMUSG00000056091	St3gal5	3732.05	-0.652833	0.0845489	-7.72136	1.15092e-14	1.59589e-11
ENSMUSG00000015090	Ptgds	8951.49	-1.05662	0.137962	-7.65882	1.8765e-14	2.41613e-11
ENSMUSG00000019478	Rab4a	491.079	0.806176	0.105574	7.6361	2.23906e-14	2.69076e-11
ENSMUSG00000050010	Shisa3	192.942	1.02371	0.141912	7.21367	5.4462e-13	6.13582e-10
ENSMUSG00000027524	Edn3	507.423	1.12948	0.157233	7.18346	6.79697e-13	7.20718e-10
ENSMUSG00000118012	Gm46620	531.124	-0.780717	0.109789	-7.11104	1.1517e-12	1.15337e-09
ENSMUSG00000028957	Per3	2103.78	0.633799	0.0899959	7.04253	1.88776e-12	1.79099e-09
ENSMUSG00000058975	Kcnc1	139.148	-1.11916	0.159937	-6.99753	2.60523e-12	2.34809e-09
ENSMUSG00000022887	Masp1	784.104	0.955817	0.137739	6.93932	3.94003e-12	3.38205e-09
ENSMUSG00000022066	Entpd4b	113.798	-1.05451	0.153395	-6.87445	6.22298e-12	5.09888e-09
ENSMUSG00000096385	Gm11168	43.1827	1.01837	0.150208	6.77974	1.20394e-11	9.43576e-09
ENSMUSG00000110386	Gm42031	23.3707	1.01946	0.151832	6.71443	1.88802e-11	1.41806e-08
ENSMUSG00000063063	Ctnna2	10.7439	0.9874	0.147211	6.70738	1.98143e-11	1.42869e-08
ENSMUSG00000029452	Tmem116	339.226	-0.760873	0.115276	-6.60042	4.09992e-11	2.84251e-08
ENSMUSG00000076612	Ighg2c	1009.45	-0.532452	0.0829919	-6.41571	1.40169e-10	9.35807e-08
ENSMUSG00000074634	Tmem267	269.549	-0.944591	0.148597	-6.35673	2.06094e-10	1.3268e-07
ENSMUSG00000056752	Dnah9	19.7416	0.936403	0.150289	6.23069	4.64373e-10	2.88648e-07
ENSMUSG00000040548	Tex2	3749.95	-0.376527	0.061433	-6.12907	8.83933e-10	5.31126e-07
ENSMUSG00000095280	Gm21738	836.885	0.874453	0.143156	6.10841	1.00626e-09	5.85126e-07
ENSMUSG00000063458	Lrmda	71.4668	-0.999292	0.164117	-6.08889	1.13697e-09	6.40472e-07
ENSMUSG00000079105	C7	923.547	-0.802634	0.132792	-6.04429	1.5007e-09	8.19744e-07
ENSMUSG00000070695	Cntnap5a	8.33701	0.854288	0.141893	6.02064	1.7373e-09	9.21073e-07
ENSMUSG00000053024	Cntn2	640.657	0.768416	0.128361	5.98635	2.14607e-09	1.10529e-06
ENSMUSG00000029120	Ppp2r2c	173.751	0.934834	0.156781	5.96266	2.48171e-09	1.24264e-06
ENSMUSG00000113101	Gm33424	81.0049	-0.932416	0.157449	-5.92203	3.17993e-09	1.54923e-06
ENSMUSG00000044216	Kcnj4	59.619	-0.941065	0.161282	-5.83489	5.38265e-09	2.55336e-06
ENSMUSG00000074217	2210011C24Rik	110.152	-0.866078	0.148755	-5.82216	5.80902e-09	2.68496e-06
ENSMUSG00000053930	Shisa6	123.999	-0.797048	0.13732	-5.80429	6.46399e-09	2.913e-06
ENSMUSG00000091028	Gm10722	124.532	0.839344	0.144853	5.79447	6.85383e-09	3.01335e-06
ENSMUSG00000085162	Gm12295	413.349	0.654022	0.114234	5.72528	1.03264e-08	4.43199e-06
ENSMUSG00000026672	Optn	6721.94	-0.530747	0.0938588	-5.65475	1.56077e-08	6.54291e-06
ENSMUSG00000032803	Cdv3	9347.47	-0.464096	0.0824666	-5.62768	1.82646e-08	7.48267e-06
ENSMUSG00000021143	Pacs2	2882.12	-0.390021	0.0698591	-5.58297	2.36451e-08	9.47172e-06
ENSMUSG00000026090	2010300C02Rik	144.127	-0.827109	0.148627	-5.56499	2.62173e-08	1.02738e-05
ENSMUSG00000063919	Srrm4	1231.79	-0.52463	0.0960035	-5.4647	4.63687e-08	1.77839e-05
ENSMUSG00000035765	Dym	4655.37	-0.331374	0.060938	-5.43788	5.39187e-08	2.02487e-05
ENSMUSG00000038801	Scgb1c1	146.337	-0.813938	0.150345	-5.41379	6.17048e-08	2.26998e-05
ENSMUSG00000046070	Igfals	418.525	-0.666067	0.123168	-5.40779	6.38077e-08	2.30039e-05
ENSMUSG00000053963	Stum	440.267	-0.792664	0.147074	-5.38958	7.06232e-08	2.49618e-05
ENSMUSG00000060371	Caln1	8.96135	0.713952	0.135068	5.28586	1.25117e-07	4.3318e-05
ENSMUSG00000072844	G530011O06Rik	35.7541	-0.791992	0.149925	-5.2826	1.27363e-07	4.3318e-05
ENSMUSG00000035226	Rims4	217.027	-0.628402	0.119118	-5.27547	1.32419e-07	4.42036e-05
ENSMUSG00000030110	Ret	319.541	-0.655473	0.124392	-5.2694	1.36869e-07	4.48582e-05
ENSMUSG00000104263	9430062P05Rik	284.425	0.694073	0.132024	5.25718	1.46285e-07	4.7088e-05
ENSMUSG00000075014	Gm10800	6062.76	0.699686	0.134753	5.19237	2.07636e-07	6.5664e-05
ENSMUSG00000075015	Gm10801	155.837	0.703349	0.135721	5.18232	2.1914e-07	6.81073e-05
ENSMUSG00000037016	Frem2	465.17	0.658996	0.127259	5.17837	2.23829e-07	6.83854e-05
ENSMUSG00000028990	Lzic	1708.88	-0.370315	0.0718786	-5.15195	2.57794e-07	7.74499e-05
ENSMUSG00000000149	Gna12	9740.8	-0.404509	0.0786429	-5.14361	2.69502e-07	7.964e-05
ENSMUSG00000020866	Cacna1g	1228.07	0.666657	0.130298	5.11639	3.11447e-07	9.05507e-05
ENSMUSG00000071324	Armc2	2547.43	-0.513294	0.101213	-5.07141	3.94885e-07	0.000112987
ENSMUSG00000103586	5830405F06Rik	16.7333	0.821468	0.162388	5.05868	4.22174e-07	0.000118908
ENSMUSG00000019558	Slc6a8	13595.4	-0.349339	0.0692019	-5.04811	4.46205e-07	0.000123743
ENSMUSG00000022054	Nefm	42.1117	0.825381	0.164343	5.02229	5.10577e-07	0.00013945
ENSMUSG00000039913	Pak7	54.1623	-0.817028	0.162833	-5.01758	5.23267e-07	0.000140782
ENSMUSG00000040387	Klhl32	400.073	0.551083	0.109916	5.01367	5.34008e-07	0.000141559
ENSMUSG00000039601	Rcan2	30276.5	-0.317972	0.0642907	-4.94585	7.58142e-07	0.000198062
ENSMUSG00000047298	Kcnv2	629.011	-0.643438	0.131071	-4.90907	9.15115e-07	0.000235655
ENSMUSG00000031987	Egln1	33361.2	-0.325602	0.0666713	-4.88368	1.04122e-06	0.000264352
ENSMUSG00000039239	Tgfb2	769.707	0.410751	0.0841787	4.87951	1.06351e-06	0.000266262
ENSMUSG00000038550	Ciart	916.189	0.647265	0.13278	4.87472	1.08963e-06	0.000269064
ENSMUSG00000079022	Col22a1	121.95	0.752923	0.156488	4.81137	1.499e-06	0.000365148
ENSMUSG00000018659	Pnpo	1012.33	-0.413993	0.0865081	-4.7856	1.70476e-06	0.000409733
ENSMUSG00000040705	A930016O22Rik	206.72	0.775427	0.162541	4.77066	1.83628e-06	0.000435536
ENSMUSG00000053141	Ptprt	18.5986	0.701391	0.148012	4.73873	2.15061e-06	0.000503466
ENSMUSG00000035105	Egln3	4964.08	-0.436688	0.0923066	-4.73084	2.23589e-06	0.00051672
ENSMUSG00000039419	Cntnap2	13.0524	0.663551	0.140781	4.71335	2.43679e-06	0.000549069
ENSMUSG00000055239	Kcmf1	6271.01	-0.27729	0.0588093	-4.71507	2.41632e-06	0.000549069
ENSMUSG00000016528	Mapkapk2	20622.5	-0.264886	0.0564108	-4.69566	2.65753e-06	0.000590213
ENSMUSG00000035357	Pdzrn3	1557.67	-0.453607	0.0966956	-4.69108	2.71761e-06	0.000590213
ENSMUSG00000039960	Rhou	493.821	-0.519104	0.110602	-4.69345	2.68629e-06	0.000590213
ENSMUSG00000036564	Ndrg4	15620.5	0.476236	0.101744	4.68072	2.85868e-06	0.000613458
ENSMUSG00000105427	Gm31678	65.9134	-0.760946	0.162915	-4.67082	2.99999e-06	0.000636211
ENSMUSG00000035606	Ky	1726.66	0.357252	0.0766635	4.66	3.16213e-06	0.000662797
ENSMUSG00000023153	Tmem52	35.1063	-0.758751	0.162921	-4.65717	3.2059e-06	0.000664248
ENSMUSG00000110206	Flt3l	274.928	0.593991	0.128099	4.63698	3.53544e-06	0.000724202
ENSMUSG00000011256	Adam19	1161.19	-0.597786	0.129268	-4.6244	3.75693e-06	0.000760926
ENSMUSG00000076441	Ass1	241.733	0.501167	0.108852	4.6041	4.14251e-06	0.000829699
ENSMUSG00000047085	Lrrc4b	1173.43	-0.674216	0.146699	-4.59592	4.30846e-06	0.000853454
ENSMUSG00000041798	Gck	1350.9	-0.702275	0.152896	-4.59315	4.36598e-06	0.000855448
ENSMUSG00000043733	Ptpn11	17280	-0.301992	0.065785	-4.59059	4.41995e-06	0.000856709
ENSMUSG00000025932	Eya1	93.2562	-0.703276	0.153718	-4.5751	4.76001e-06	0.000912808
ENSMUSG00000054793	Cadm4	1509.44	-0.494106	0.108477	-4.55495	5.23973e-06	0.000994225
ENSMUSG00000030835	Nomo1	9537.77	-0.275832	0.0609972	-4.52205	6.1244e-06	0.00114998
ENSMUSG00000087413	Gm11266	133.693	0.617526	0.136684	4.51792	6.24492e-06	0.00116052
ENSMUSG00000052276	Ostn	17.0957	0.72824	0.162404	4.48412	7.32149e-06	0.00134671
ENSMUSG00000028017	Egf	477.226	-0.616681	0.138125	-4.46466	8.01975e-06	0.00146024
ENSMUSG00000022262	Dnah5	8.90011	0.561388	0.125941	4.45755	8.29011e-06	0.00146856
ENSMUSG00000053719	Klk1b26	64.2768	0.695397	0.156022	4.45704	8.30982e-06	0.00146856
ENSMUSG00000086584	Gm12002	311.634	-0.658453	0.14763	-4.46016	8.18986e-06	0.00146856
ENSMUSG00000000560	Gabra2	8.73155	0.608122	0.136885	4.44257	8.88913e-06	0.00155568
ENSMUSG00000061013	Mkx	48.9547	0.728631	0.164702	4.42393	9.69194e-06	0.00167987
ENSMUSG00000027376	Prom2	137.594	-0.694913	0.15717	-4.42142	9.80553e-06	0.00168338
ENSMUSG00000033763	Mtss1l	2661.17	-0.346284	0.0783612	-4.41907	9.91273e-06	0.00168572
ENSMUSG00000021176	Efcab11	16.2106	0.675931	0.153238	4.41099	1.02899e-05	0.00172333
ENSMUSG00000029189	Sel1l3	109.688	0.639384	0.144977	4.41025	1.03251e-05	0.00172333
ENSMUSG00000041794	Myrip	504.037	-0.459926	0.10468	-4.39362	1.11478e-05	0.00184358
ENSMUSG00000032202	Rab27a	201.388	-0.53518	0.122163	-4.38088	1.18203e-05	0.00190243
ENSMUSG00000038459	Abhd17c	1711.68	-0.386011	0.0880488	-4.38406	1.16489e-05	0.00190243
ENSMUSG00000113737	BB123696	20.509	-0.69568	0.15879	-4.38113	1.18065e-05	0.00190243
ENSMUSG00000062151	Unc13c	11.4183	0.635183	0.145333	4.37053	1.23944e-05	0.00197718
ENSMUSG00000030878	Cdr2	905.835	-0.566811	0.129968	-4.36115	1.29382e-05	0.00204583
ENSMUSG00000028988	Ctnnbip1	1076.19	-0.456175	0.104841	-4.35111	1.3545e-05	0.00212315
ENSMUSG00000044337	Ackr3	3852.17	-0.465612	0.107067	-4.34881	1.3688e-05	0.00212706
ENSMUSG00000024197	Plin3	9121.77	-0.46919	0.107981	-4.34513	1.39193e-05	0.00214452
ENSMUSG00000053093	Myh7	22634.5	0.69748	0.161501	4.31873	1.56931e-05	0.00239732
ENSMUSG00000006930	Hap1	143.683	0.619923	0.143782	4.31156	1.6211e-05	0.00245562
ENSMUSG00000003154	Foxj2	2568.5	-0.264531	0.0613821	-4.30958	1.63562e-05	0.00245698
ENSMUSG00000074852	Hpse2	9.49289	0.5342	0.124864	4.27825	1.88365e-05	0.0027988
ENSMUSG00000109904	Gm45819	403.258	0.565218	0.132153	4.27701	1.89423e-05	0.0027988
ENSMUSG00000087263	Gm15726	8.8468	-0.530834	0.124595	-4.26047	2.03996e-05	0.00298961
ENSMUSG00000001424	Snd1	4378.02	-0.347441	0.0816863	-4.25336	2.10589e-05	0.00301277
ENSMUSG00000030610	Det1	889.121	-0.376582	0.0885262	-4.25391	2.10073e-05	0.00301277
ENSMUSG00000045038	Prkce	2635.73	-0.30454	0.0715729	-4.25496	2.09087e-05	0.00301277
ENSMUSG00000022442	Ttll1	2798.03	-0.450881	0.106316	-4.24096	2.22568e-05	0.00315906
ENSMUSG00000033214	Slitrk5	12.4698	0.661191	0.156538	4.22385	2.40164e-05	0.00338218
ENSMUSG00000020676	Ccl11	334.776	-0.643519	0.152469	-4.22066	2.43587e-05	0.00340379
ENSMUSG00000020593	Lpin1	11195.4	-0.35778	0.0849628	-4.21101	2.54227e-05	0.00349824
ENSMUSG00000109783	Gm45338	36.4351	0.693358	0.16459	4.21265	2.52397e-05	0.00349824
ENSMUSG00000106947	1700025A08Rik	8.24467	0.594153	0.141578	4.19664	2.70903e-05	0.00369946
ENSMUSG00000028917	Plekhm2	6710.01	-0.31516	0.0752103	-4.19039	2.78474e-05	0.00377426
ENSMUSG00000056749	Nfil3	503.779	-0.600667	0.143914	-4.1738	2.99558e-05	0.00399988
ENSMUSG00000064179	Tnnt1	898.592	0.587774	0.140781	4.17509	2.97871e-05	0.00399988
ENSMUSG00000025461	Cd163l1	197.551	0.668315	0.160228	4.17103	3.03229e-05	0.00401912
ENSMUSG00000037010	Apln	1154.05	-0.547245	0.131384	-4.16522	3.11054e-05	0.00409274
ENSMUSG00000028556	Dock7	836.786	0.455234	0.109379	4.162	3.15474e-05	0.00412082
ENSMUSG00000061762	Tac1	224.681	0.564952	0.135934	4.15609	3.23745e-05	0.00419844
ENSMUSG00000030357	Fkbp4	23406	-0.349008	0.0842738	-4.14136	3.45259e-05	0.00444546
ENSMUSG00000052712	BC004004	11669.8	-0.255329	0.0616789	-4.13965	3.47829e-05	0.00444678
ENSMUSG00000056501	Cebpb	1040.63	-0.601845	0.145529	-4.13557	3.54078e-05	0.00449479
ENSMUSG00000030757	Zkscan2	91.1475	0.566265	0.137019	4.13274	3.58458e-05	0.00451858
ENSMUSG00000010517	Faf1	4278.23	-0.289772	0.0702529	-4.1247	3.71221e-05	0.0046435
ENSMUSG00000051335	Gfod1	2384.78	-0.398359	0.0966122	-4.12328	3.7352e-05	0.0046435
ENSMUSG00000020190	Mknk2	13200.9	-0.365543	0.0887231	-4.12005	3.78795e-05	0.00467682
ENSMUSG00000109372	Gm19410	254.93	-0.528843	0.128602	-4.11226	3.91807e-05	0.00480457
ENSMUSG00000001249	Hpn	102.679	-0.641417	0.156507	-4.09832	4.16166e-05	0.00506879
ENSMUSG00000056692	D17Wsu92e	12504.4	-0.226009	0.0552377	-4.09156	4.28474e-05	0.00518367
ENSMUSG00000078486	Perm1	22905.8	-0.245129	0.0599806	-4.08681	4.37352e-05	0.00525581
ENSMUSG00000027398	Il1b	59.0348	-0.651771	0.159675	-4.08185	4.46791e-05	0.00533368
ENSMUSG00000021700	Rab3c	7.75418	0.549611	0.135041	4.06994	4.70246e-05	0.00542948
ENSMUSG00000033595	Lgi3	185.537	-0.587124	0.144305	-4.06864	4.72888e-05	0.00542948
ENSMUSG00000045102	Poln	197.345	-0.618586	0.151806	-4.07485	4.60438e-05	0.00542948
ENSMUSG00000052934	Fbxo31	6032.66	-0.315717	0.0774971	-4.07391	4.62298e-05	0.00542948
ENSMUSG00000066392	Nrxn3	11.6932	0.54646	0.134181	4.07257	4.64974e-05	0.00542948
ENSMUSG00000072964	Bhlhb9	1181.97	0.545357	0.133968	4.0708	4.68526e-05	0.00542948
ENSMUSG00000037049	Smpd1	11517.6	-0.30523	0.0754115	-4.04752	5.17637e-05	0.00590564
ENSMUSG00000029673	Auts2	1344.32	-0.402612	0.0997288	-4.03707	5.41231e-05	0.00612018
ENSMUSG00000074039	4930520O04Rik	79.0976	0.618906	0.153339	4.0362	5.43232e-05	0.00612018
ENSMUSG00000024511	Rab27b	156.612	0.583932	0.144964	4.02813	5.6223e-05	0.00629488
ENSMUSG00000029304	Spp1	31.5073	0.662049	0.164601	4.02213	5.76736e-05	0.00633918
ENSMUSG00000030787	Lyve1	762.66	-0.552827	0.137407	-4.02328	5.73925e-05	0.00633918
ENSMUSG00000115234	CT025533.1	395.018	0.425354	0.105716	4.02354	5.73308e-05	0.00633918
ENSMUSG00000028883	Sema3a	137.584	0.613954	0.152898	4.01545	5.9332e-05	0.00648193
ENSMUSG00000025133	Ints4	2709.02	-0.285517	0.0713169	-4.00349	6.24136e-05	0.00677751
ENSMUSG00000106641	Gm43534	75.0059	0.641297	0.160681	3.99111	6.57655e-05	0.00709874
ENSMUSG00000040675	Mthfd1l	96.3222	0.555645	0.139343	3.9876	6.67462e-05	0.00716171
ENSMUSG00000021613	Hapln1	15.038	0.553237	0.139047	3.97877	6.92726e-05	0.0073888
ENSMUSG00000028919	Arhgef19	2705.75	-0.473124	0.119115	-3.97198	7.12782e-05	0.00755801
ENSMUSG00000022957	Itsn1	4311.15	-0.243277	0.0614297	-3.96026	7.4869e-05	0.00784645
ENSMUSG00000028020	Glrb	55.75	0.650155	0.16417	3.96026	7.48667e-05	0.00784645
ENSMUSG00000042608	Stk40	5208.31	-0.3782	0.0955588	-3.95777	7.56518e-05	0.00788265
ENSMUSG00000095891	Gm10717	35.7799	0.449268	0.113591	3.95513	7.64926e-05	0.00792445
ENSMUSG00000109209	Gm45104	38.0588	0.649637	0.164512	3.94886	7.85234e-05	0.00808835
ENSMUSG00000057897	Camk2b	1812.53	0.366515	0.0929273	3.94411	8.0098e-05	0.00815732
ENSMUSG00000066456	Hmgn3	179.298	0.472676	0.119835	3.9444	7.99989e-05	0.00815732
ENSMUSG00000058624	Gda	1420.82	-0.477093	0.121089	-3.94002	8.14734e-05	0.00825078
ENSMUSG00000024044	Epb41l3	602.219	0.437417	0.111328	3.92909	8.52673e-05	0.00856249
ENSMUSG00000073608	Gal3st2c	371.821	0.397519	0.10119	3.92843	8.55014e-05	0.00856249
ENSMUSG00000041740	Rnf10	27587.6	-0.303166	0.0772678	-3.92358	8.72444e-05	0.00864103
ENSMUSG00000044365	Cxxc4	210.187	0.511567	0.130342	3.92482	8.67943e-05	0.00864103
ENSMUSG00000026471	Mr1	1032.74	0.29863	0.0762654	3.91566	9.0157e-05	0.00888071
ENSMUSG00000020051	Pah	184.195	0.6295	0.161072	3.90819	9.29886e-05	0.00910985
ENSMUSG00000032679	Cd59a	4567.84	0.335359	0.0859824	3.90032	9.60666e-05	0.00931019
ENSMUSG00000115125	AC101205.1	105.398	-0.642409	0.164681	-3.90092	9.58284e-05	0.00931019
ENSMUSG00000021702	Thbs4	371.169	0.595289	0.153452	3.87932	0.000104751	0.0100965
ENSMUSG00000073375	Lrrc30	13.6013	-0.558502	0.144016	-3.87804	0.000105301	0.0100965
ENSMUSG00000070056	Mfhas1	4193.8	-0.279037	0.0720426	-3.87322	0.000107407	0.010244
ENSMUSG00000038252	Ncapd2	1184.16	0.292741	0.0760332	3.85017	0.000118035	0.0111985
ENSMUSG00000050708	Ftl1	5347.51	-0.319224	0.0830206	-3.84512	0.000120492	0.0113125
ENSMUSG00000100826	Snhg14	538.121	0.527927	0.137275	3.84576	0.00012018	0.0113125
ENSMUSG00000032724	Abtb2	1975.43	-0.322205	0.0839369	-3.83866	0.000123707	0.0115541
ENSMUSG00000020823	Sec14l1	5774.04	-0.282277	0.0736769	-3.83128	0.00012748	0.0117373
ENSMUSG00000044976	Wdr72	17.8132	0.60288	0.157368	3.83102	0.000127615	0.0117373
ENSMUSG00000055214	Pld5	20.2797	0.629811	0.164398	3.831	0.000127622	0.0117373
ENSMUSG00000052485	Tmem171	130.493	-0.604466	0.158185	-3.82127	0.000132769	0.0120873
ENSMUSG00000098021	Gm9522	63.2132	0.61636	0.16127	3.82192	0.000132419	0.0120873
ENSMUSG00000011877	Git1	4342.61	-0.358615	0.0939458	-3.81725	0.000134946	0.0122238
ENSMUSG00000026235	Epha4	3166.38	-0.416843	0.109328	-3.81276	0.000137421	0.0122726
ENSMUSG00000036473	Tbc1d24	1187.34	-0.295517	0.0775217	-3.81205	0.00013782	0.0122726
ENSMUSG00000085632	Gm12381	117.846	-0.599272	0.157233	-3.81135	0.000138208	0.0122726
ENSMUSG00000091415	Ak9	22.1885	0.601821	0.157822	3.81329	0.000137132	0.0122726
ENSMUSG00000024253	Dync2li1	216.689	0.409209	0.107614	3.80256	0.000143209	0.0124843
ENSMUSG00000048442	Smim5	664.259	0.459875	0.120947	3.8023	0.000143358	0.0124843
ENSMUSG00000074415	2610203C20Rik	483.357	0.563185	0.148004	3.80521	0.000141684	0.0124843
ENSMUSG00000089901	Gm8113	132.278	0.548786	0.14433	3.80229	0.000143362	0.0124843
ENSMUSG00000049252	Lrp1b	33.2237	0.618828	0.162822	3.80063	0.000144329	0.012508
ENSMUSG00000085558	4930412C18Rik	90.4399	0.555185	0.146177	3.79802	0.000145854	0.0125797
ENSMUSG00000039176	Polg	3541.1	-0.218022	0.0574375	-3.79582	0.000147155	0.0126315
ENSMUSG00000025991	Cps1	15.4403	0.601656	0.158627	3.7929	0.0001489	0.0127207
ENSMUSG00000056952	Tatdn2	2865.5	-0.245928	0.0648845	-3.79024	0.000150503	0.012797
ENSMUSG00000056494	Cngb3	128.965	-0.58206	0.153682	-3.78743	0.000152215	0.0128818
ENSMUSG00000051391	Ywhag	14310.9	-0.229815	0.060732	-3.78408	0.000154276	0.0129952
ENSMUSG00000023439	Gnb3	723.399	-0.582203	0.154457	-3.76937	0.000163663	0.0137218
ENSMUSG00000038807	Rap1gap2	6326.03	-0.378345	0.100517	-3.76399	0.000167226	0.0139556
ENSMUSG00000115924	AL583891.1	205.386	0.58147	0.154532	3.76279	0.00016803	0.0139581
ENSMUSG00000108763	Gm36028	33.3467	-0.617913	0.164631	-3.75332	0.000174505	0.0144295
ENSMUSG00000036832	Lpar3	26.1353	0.592714	0.158289	3.74451	0.000180748	0.0148192
ENSMUSG00000066900	Suds3	5853.16	-0.299874	0.0800872	-3.74435	0.000180862	0.0148192
ENSMUSG00000038403	Hfe2	16459.3	-0.296342	0.0791915	-3.74209	0.000182496	0.0148854
ENSMUSG00000028825	Rhd	507.644	-0.361464	0.0966914	-3.73832	0.000185253	0.0150422
ENSMUSG00000027984	Hadh	33914.2	-0.202968	0.0543383	-3.73527	0.000187517	0.0150437
ENSMUSG00000071547	Nt5dc2	1021.47	-0.460598	0.123308	-3.73534	0.000187459	0.0150437
ENSMUSG00000073791	Efcab7	55.8819	0.612622	0.164059	3.73416	0.00018834	0.0150437
ENSMUSG00000074968	Ano3	30.6125	0.589741	0.157946	3.7338	0.000188609	0.0150437
ENSMUSG00000032849	Abcc4	997.467	-0.281914	0.0755498	-3.7315	0.000190344	0.0151151
ENSMUSG00000020519	Sap30l	1473.45	-0.369772	0.0991751	-3.72848	0.000192639	0.0152303
ENSMUSG00000022860	Chodl	9.74137	0.432829	0.116131	3.72707	0.000193715	0.0152485
ENSMUSG00000057531	Dtnbp1	4531.28	-0.330521	0.0888116	-3.72159	0.00019797	0.0155157
ENSMUSG00000034438	Gbp8	57.2459	0.558178	0.150656	3.70498	0.000211409	0.0164728
ENSMUSG00000095105	Edaradd	20.997	0.579032	0.156315	3.70426	0.00021201	0.0164728
ENSMUSG00000070570	Slc17a7	2439.56	-0.609067	0.164577	-3.70081	0.000214912	0.0166266
ENSMUSG00000071369	Map3k5	2940.69	-0.275637	0.0747725	-3.68635	0.000227498	0.0175251
ENSMUSG00000026944	Abca2	4138.83	-0.297534	0.0808594	-3.67964	0.000233563	0.0179158
ENSMUSG00000075027	4631405J19Rik	378.051	0.437029	0.118987	3.67293	0.000239788	0.0183153
ENSMUSG00000039844	Rapgef1	10058.4	-0.238073	0.0649383	-3.66614	0.000246234	0.0186879
ENSMUSG00000042793	Lgr6	3636.5	0.410902	0.112096	3.66562	0.000246739	0.0186879
ENSMUSG00000031016	Wee1	1044.44	0.446666	0.121987	3.66158	0.000250667	0.0187555
ENSMUSG00000055026	Gabrg3	29.9769	0.594945	0.162469	3.66191	0.000250341	0.0187555
ENSMUSG00000109946	Brd3os	131.955	0.479666	0.131041	3.66043	0.000251794	0.0187555
ENSMUSG00000113682	Gm48630	95.1558	0.60249	0.164567	3.66107	0.000251161	0.0187555
ENSMUSG00000031971	Ccsap	58.9641	0.553711	0.151378	3.65782	0.000254372	0.0188432
ENSMUSG00000047216	Cdh19	355.136	0.518233	0.141705	3.65712	0.000255061	0.0188432
ENSMUSG00000112850	Gm9176	18.9312	0.569929	0.155903	3.65568	0.000256506	0.0188725
ENSMUSG00000004455	Ppp1cc	4292.59	-0.24504	0.0671319	-3.65012	0.000262117	0.019085
ENSMUSG00000063856	Gpx1	3873.97	-0.494651	0.135533	-3.64968	0.00026257	0.019085
ENSMUSG00000064181	Rab3ip	4720.07	-0.272098	0.0745488	-3.64994	0.000262306	0.019085
ENSMUSG00000081137	BC022960	43.9885	0.586849	0.160847	3.6485	0.000263779	0.0190959
ENSMUSG00000029480	Dhx37	1136.09	-0.320854	0.0879672	-3.64743	0.00026488	0.0190989
ENSMUSG00000037379	Spon2	171.667	-0.537972	0.147573	-3.64547	0.0002669	0.0191679
ENSMUSG00000034220	Gpc1	27370.4	-0.39431	0.108233	-3.64315	0.000269318	0.0191886
ENSMUSG00000045761	Togaram2	351.283	-0.460427	0.126348	-3.64413	0.000268296	0.0191886
ENSMUSG00000030359	Pzp	58.8897	-0.596319	0.163773	-3.64113	0.000271441	0.0192595
ENSMUSG00000059824	Dbp	6707.97	0.458084	0.125841	3.64018	0.00027245	0.0192595
ENSMUSG00000023277	Twf2	9300.69	-0.423866	0.116631	-3.63426	0.000278779	0.01963
ENSMUSG00000055322	Tns1	57233.5	-0.247186	0.0680445	-3.63271	0.000280457	0.0196713
ENSMUSG00000004383	Large1	4225.89	-0.264321	0.0729521	-3.62321	0.000290964	0.0203291
ENSMUSG00000033377	Palmd	3204.79	-0.314985	0.0869834	-3.62121	0.000293234	0.0204086
ENSMUSG00000021763	BC067074	460.778	0.517497	0.142957	3.61995	0.000294656	0.0204288
ENSMUSG00000025404	R3hdm2	11041.2	-0.227205	0.0628258	-3.61643	0.000298699	0.0206297
ENSMUSG00000020363	Gfpt2	823.438	-0.555281	0.153901	-3.60805	0.000308511	0.0211897
ENSMUSG00000035834	Polr3g	343.755	-0.426341	0.118213	-3.60656	0.000310279	0.0211897
ENSMUSG00000040310	Alx4	82.4841	0.560378	0.155427	3.6054	0.000311675	0.0211897
ENSMUSG00000045776	Lrtm1	26455.9	-0.472226	0.130961	-3.60585	0.000311137	0.0211897
ENSMUSG00000075408	6030408B16Rik	102.557	-0.532014	0.147595	-3.60456	0.000312686	0.0211897
ENSMUSG00000109635	Gm45670	1321.24	-0.472461	0.13149	-3.59313	0.00032673	0.0220586
ENSMUSG00000051586	Mical3	4523.07	-0.240076	0.0668714	-3.59012	0.000330529	0.0222317
ENSMUSG00000031255	Sytl4	219.672	0.525402	0.146397	3.58888	0.000332104	0.0222547
ENSMUSG00000023328	Ache	265.25	0.505337	0.141154	3.58005	0.000343531	0.0229351
ENSMUSG00000038240	Pdss2	1465.23	-0.259121	0.0724649	-3.57581	0.00034914	0.0232236
ENSMUSG00000025477	Inpp5a	20773.1	-0.279476	0.078245	-3.5718	0.000354531	0.0234955
ENSMUSG00000076435	Acsf2	2539.45	-0.361084	0.101138	-3.5702	0.000356705	0.023553
ENSMUSG00000106734	Gm20559	412.844	0.469179	0.131642	3.56405	0.000365182	0.0240247
ENSMUSG00000042613	Pbxip1	8389.33	-0.298285	0.0837326	-3.56236	0.000367539	0.0240918
ENSMUSG00000050447	Lypd6	154.95	0.584678	0.164553	3.55313	0.000380675	0.0248069
ENSMUSG00000097415	AU020206	1332.63	0.446912	0.125793	3.55277	0.0003812	0.0248069
ENSMUSG00000075289	Carns1	1909.18	0.365914	0.103273	3.54318	0.000395336	0.0256343
ENSMUSG00000000305	Cdh4	900.422	-0.418775	0.118295	-3.54009	0.000399993	0.0258433
ENSMUSG00000058498	Rnf207	4488.66	0.344536	0.0973977	3.53742	0.000404061	0.0260129
ENSMUSG00000105168	Gm30735	189.319	0.549456	0.155659	3.52987	0.000415761	0.0266709
ENSMUSG00000093577	Gm20632	171.887	0.426142	0.120822	3.52703	0.00042025	0.0268632
ENSMUSG00000044177	Wfikkn2	534.721	-0.428872	0.121662	-3.5251	0.000423328	0.0268854
ENSMUSG00000056413	Adap1	314.816	-0.445019	0.126249	-3.52494	0.00042358	0.0268854
ENSMUSG00000109695	Gm31166	381.843	-0.363413	0.103171	-3.52242	0.000427628	0.0270471
ENSMUSG00000016239	Lonrf3	31.0151	-0.57925	0.164654	-3.51798	0.00043485	0.0271232
ENSMUSG00000027562	Car2	500.775	-0.543177	0.15437	-3.51868	0.000433705	0.0271232
ENSMUSG00000040113	Mettl11b	202.149	-0.463071	0.131563	-3.51977	0.000431914	0.0271232
ENSMUSG00000069670	Nkain2	58.8353	0.578106	0.164266	3.51933	0.000432641	0.0271232
ENSMUSG00000113515	AL645745.1	12.196	0.556933	0.158365	3.51676	0.000436842	0.0271535
ENSMUSG00000003355	Fkbp11	121.213	-0.490225	0.139549	-3.51293	0.000443198	0.0274539
ENSMUSG00000114069	E130119H09Rik	216.666	-0.494915	0.140981	-3.51051	0.000447244	0.0276096
ENSMUSG00000040489	Sox30	35.6988	-0.56288	0.16053	-3.50639	0.000454225	0.0279449
ENSMUSG00000049588	Ccdc69	377.754	0.313229	0.089356	3.5054	0.000455917	0.0279536
ENSMUSG00000003545	Fosb	125.31	-0.443704	0.12665	-3.50337	0.000459408	0.0279773
ENSMUSG00000015647	Lama5	7698.23	-0.266173	0.0759598	-3.50413	0.000458102	0.0279773
ENSMUSG00000018765	Fxr2	8274.23	-0.215933	0.0617183	-3.49868	0.000467561	0.028378
ENSMUSG00000020821	Kif1c	50099	-0.227337	0.0650645	-3.49403	0.000475789	0.0287804
ENSMUSG00000055733	Nap1l3	109.358	0.519479	0.148717	3.49307	0.000477504	0.0287876
ENSMUSG00000071203	Naip5	117.964	0.489095	0.14008	3.49153	0.000480262	0.0288116
ENSMUSG00000097006	9530082P21Rik	337.829	0.516172	0.147855	3.49107	0.000481099	0.0288116
ENSMUSG00000040345	Arhgap9	343.516	-0.498763	0.143301	-3.48054	0.000500412	0.029869
ENSMUSG00000029093	Sorcs2	882.836	0.420608	0.121205	3.47022	0.000520023	0.0309371
ENSMUSG00000103441	7530428D23Rik	34.0357	0.557937	0.160823	3.46925	0.000521906	0.030947
ENSMUSG00000036913	Trim67	175.469	-0.570745	0.164708	-3.46519	0.00052986	0.0312175
ENSMUSG00000054728	Phactr1	560.92	0.401437	0.11585	3.46515	0.000529932	0.0312175
ENSMUSG00000020102	Slc16a7	552.274	-0.409087	0.118133	-3.46295	0.00053429	0.0313717
ENSMUSG00000020173	Cobl	416.964	-0.341095	0.0986716	-3.45687	0.000546493	0.0318821
ENSMUSG00000029153	Ociad2	439.086	-0.353693	0.102316	-3.45685	0.00054652	0.0318821
ENSMUSG00000032194	Kank2	7088.53	-0.289702	0.0838485	-3.45506	0.000550173	0.0319917
ENSMUSG00000008489	Elavl2	13.0131	0.529413	0.153577	3.44721	0.000566405	0.0327244
ENSMUSG00000039137	Whrn	1599.93	-0.436176	0.126516	-3.44758	0.000565628	0.0327244
ENSMUSG00000020668	Kif3c	499.078	-0.310752	0.0902976	-3.44142	0.000578661	0.0331286
ENSMUSG00000020734	Grin2c	160.948	-0.559158	0.162414	-3.4428	0.00057572	0.0331286
ENSMUSG00000022129	Dct	291.196	-0.509928	0.14825	-3.43966	0.000582443	0.0331286
ENSMUSG00000022883	Robo1	107.689	0.489598	0.142342	3.43959	0.000582589	0.0331286
ENSMUSG00000024059	Clip4	14464.7	-0.188833	0.0548904	-3.44019	0.000581307	0.0331286
ENSMUSG00000029816	Gpnmb	217.39	0.429073	0.12481	3.43782	0.000586409	0.0332409
ENSMUSG00000104420	E230020A03Rik	19.425	0.536928	0.156244	3.43647	0.000589351	0.0333029
ENSMUSG00000001729	Akt1	11814.4	-0.305921	0.0891435	-3.43178	0.00059963	0.0337779
ENSMUSG00000028028	Alpk1	245.137	0.450712	0.131406	3.42992	0.000603755	0.0339043
ENSMUSG00000029364	Wsb2	5460.46	-0.215529	0.062917	-3.42561	0.000613418	0.03434
ENSMUSG00000030089	Slc41a3	4232.19	-0.401512	0.117286	-3.42337	0.000618497	0.0345171
ENSMUSG00000047735	Samd9l	1187.3	0.356415	0.104162	3.42174	0.000622215	0.0346175
ENSMUSG00000020250	Txnrd1	4244.36	-0.240978	0.0704975	-3.41824	0.000630268	0.0348274
ENSMUSG00000030302	Atp2b2	231.792	0.556625	0.162815	3.41877	0.000629054	0.0348274
ENSMUSG00000045983	Eif4g1	29568.3	-0.198822	0.058176	-3.41759	0.000631784	0.0348274
ENSMUSG00000032487	Ptgs2	114.825	-0.559705	0.163823	-3.41651	0.000634286	0.0348587
ENSMUSG00000022504	Ciita	167.765	0.557543	0.163324	3.41373	0.000640805	0.0351099
ENSMUSG00000028530	Jak1	9386.23	-0.30891	0.0905211	-3.41257	0.000643534	0.0351525
ENSMUSG00000028172	Tacr3	7.87796	0.415331	0.12205	3.40295	0.000666632	0.0363043
ENSMUSG00000006740	Kif5b	11698.2	-0.415321	0.122227	-3.39794	0.000678945	0.0366997
ENSMUSG00000036264	Fstl4	302.199	0.442521	0.130189	3.39906	0.000676175	0.0366997
ENSMUSG00000039234	Sec24d	2682.68	0.267863	0.0788406	3.39752	0.000680002	0.0366997
ENSMUSG00000042215	Bag2	1799.12	-0.243342	0.0717473	-3.39166	0.000694714	0.0372706
ENSMUSG00000068854	Hist2h2be	639.006	0.325833	0.0960469	3.39244	0.000692733	0.0372706
ENSMUSG00000031736	Crnde	242.132	0.531303	0.156799	3.38843	0.000702946	0.0376003
ENSMUSG00000070034	Sp110	363.321	0.43748	0.129323	3.38285	0.000717378	0.0382355
ENSMUSG00000117251	Gm49891	352.9	-0.448047	0.132472	-3.38221	0.000719064	0.0382355
ENSMUSG00000020458	Rtn4	5483.69	0.28518	0.0844499	3.37691	0.000733049	0.0387506
ENSMUSG00000041936	Agrn	4747.75	0.316616	0.0937556	3.37703	0.000732724	0.0387506
ENSMUSG00000034707	Gns	7046.8	-0.220539	0.0654926	-3.36739	0.00075883	0.0398795
ENSMUSG00000063179	Pstk	1219.83	0.246439	0.0731696	3.36804	0.000757033	0.0398795
ENSMUSG00000000374	Trappc10	4037.48	-0.276018	0.0820593	-3.36364	0.000769206	0.0400443
ENSMUSG00000028033	Kcnq5	35.0099	0.536277	0.159463	3.36302	0.000770945	0.0400443
ENSMUSG00000029361	Nos1	49.1442	-0.549793	0.163444	-3.3638	0.000768762	0.0400443
ENSMUSG00000032285	Dnaja4	4059.94	-0.255242	0.0759138	-3.36226	0.000773074	0.0400443
ENSMUSG00000053214	Gm9899	1404.16	-0.245026	0.072869	-3.36256	0.00077224	0.0400443
ENSMUSG00000029088	Kcnip4	33.4937	0.546712	0.162641	3.36146	0.000775313	0.0400452
ENSMUSG00000056054	S100a8	41.8244	-0.545472	0.162393	-3.35895	0.000782387	0.0402952
ENSMUSG00000030483	Cyp2b10	162.952	-0.537662	0.160232	-3.35552	0.000792166	0.0406826
ENSMUSG00000003949	Hlf	2333.18	0.392308	0.116958	3.35427	0.000795744	0.0407502
ENSMUSG00000034958	Atcay	247.844	0.511134	0.152699	3.34734	0.000815917	0.0416649
ENSMUSG00000026938	Fcna	116.798	-0.531347	0.158853	-3.34491	0.000823102	0.0419131
ENSMUSG00000003541	Ier3	1993.22	0.425875	0.127452	3.34147	0.00083337	0.0423164
ENSMUSG00000004056	Akt2	10535.9	-0.233504	0.0698991	-3.34059	0.000836003	0.0423309
ENSMUSG00000053094	Tmem248	2343.29	-0.22081	0.066181	-3.33645	0.000848561	0.0428464
ENSMUSG00000029414	Kntc1	42.0761	0.548491	0.164451	3.33529	0.000852114	0.0429056
ENSMUSG00000020684	Rasl10b	5842.65	-0.328757	0.0987227	-3.3301	0.000868143	0.0430273
ENSMUSG00000028413	B4galt1	4848.56	-0.217687	0.065332	-3.33201	0.000862207	0.0430273
ENSMUSG00000041889	Shisa4	346.026	0.497155	0.149192	3.33231	0.000861282	0.0430273
ENSMUSG00000049109	Themis	9.20484	0.435816	0.13078	3.33243	0.000860905	0.0430273
ENSMUSG00000060445	Sycp2	37.5683	0.548413	0.164695	3.32987	0.000868852	0.0430273
ENSMUSG00000117604	Gm33228	40.8678	-0.526099	0.157967	-3.33044	0.000867084	0.0430273
ENSMUSG00000056071	S100a9	66.381	-0.546071	0.164267	-3.32429	0.000886449	0.0437784
ENSMUSG00000020869	Lrrc59	2086.39	-0.241775	0.0729194	-3.31565	0.000914301	0.0444472
ENSMUSG00000021367	Edn1	331.939	0.376532	0.113567	3.3155	0.000914785	0.0444472
ENSMUSG00000032115	Hyou1	2913.41	-0.297815	0.0897331	-3.3189	0.000903743	0.0444472
ENSMUSG00000032870	Smap2	3430.38	-0.244187	0.0736316	-3.31633	0.000912068	0.0444472
ENSMUSG00000036902	Neto2	115.767	0.508776	0.153441	3.31578	0.000913863	0.0444472
ENSMUSG00000062929	Cfl2	20119.8	0.458955	0.138303	3.31848	0.000905103	0.0444472
ENSMUSG00000055972	2810407A14Rik	10.9737	0.496322	0.149827	3.31264	0.000924203	0.0447841
ENSMUSG00000027887	Sypl2	66.8613	-0.536078	0.161901	-3.31115	0.000929147	0.0448259
ENSMUSG00000030994	D7Ertd443e	246.711	-0.517132	0.156192	-3.31088	0.00093004	0.0448259
ENSMUSG00000022237	Ankrd33b	2161.39	-0.347918	0.105179	-3.30788	0.000940064	0.0450681
ENSMUSG00000027425	Kat14	1433.11	-0.246204	0.074422	-3.30821	0.000938931	0.0450681
ENSMUSG00000051864	Tbc1d22a	1919.29	-0.199224	0.0602795	-3.305	0.000949769	0.0454126
ENSMUSG00000008604	Ubqln4	4954.03	-0.237903	0.0720339	-3.30265	0.000957762	0.0456736
ENSMUSG00000015605	Srf	5358.23	-0.38314	0.116134	-3.29911	0.000969904	0.0461306
ENSMUSG00000034209	Rasl10a	122.403	-0.541567	0.164222	-3.29777	0.000974558	0.04623
ENSMUSG00000027896	Slc16a4	86.6136	0.479128	0.145395	3.29535	0.000982989	0.0465075
ENSMUSG00000032656	2007-03-02	275.25	-0.374676	0.113791	-3.29266	0.000992444	0.0468319
ENSMUSG00000041215	Yeats2	693.702	0.308534	0.093782	3.28991	0.00100221	0.0471691
ENSMUSG00000002769	Gnmt	89.3069	-0.477345	0.145129	-3.28911	0.00100506	0.0471802
ENSMUSG00000020218	Wif1	373.759	0.529228	0.160988	3.28738	0.00101123	0.0472277
ENSMUSG00000055567	Unc80	22.5745	0.483828	0.147211	3.28663	0.00101393	0.0472277
ENSMUSG00000063410	Stk24	2658.45	-0.308748	0.0939302	-3.287	0.00101262	0.0472277
ENSMUSG00000007415	Gatad1	4634.66	-0.224434	0.0683719	-3.28255	0.00102874	0.0473055
ENSMUSG00000045917	Tmem268	1063.96	-0.282296	0.0860178	-3.28183	0.00103135	0.0473055
ENSMUSG00000056592	Zfp658	97.6297	0.4303	0.131045	3.2836	0.00102491	0.0473055
ENSMUSG00000075569	Rsph10b	20.3321	0.533049	0.162385	3.28262	0.00102848	0.0473055
ENSMUSG00000101304	Plet1os	542.187	-0.372511	0.113404	-3.2848	0.00102054	0.0473055
ENSMUSG00000106951	5930430L01Rik	165.145	0.504543	0.153655	3.28361	0.00102486	0.0473055
ENSMUSG00000078652	Psme3	3815.25	-0.258363	0.0787433	-3.28108	0.0010341	0.0473112
ENSMUSG00000040219	Ttc12	1932.35	0.27129	0.0828623	3.27398	0.00106044	0.0483938
ENSMUSG00000001467	Cyp51	886.665	-0.268133	0.0820293	-3.26875	0.00108024	0.0491727
ENSMUSG00000022747	St3gal6	1867.25	-0.280266	0.0858109	-3.26608	0.00109046	0.0495127
ENSMUSG00000025429	Pstpip2	1098.38	-0.348767	0.106898	-3.26262	0.00110386	0.0499954
ENSMUSG00000024558	Mapk4	350.596	-0.471427	0.144578	-3.26072	0.00111129	0.0502056
ENSMUSG00000026409	Pfkfb2	2268.47	-0.425251	0.13059	-3.25637	0.00112845	0.0505175
ENSMUSG00000030519	Apba2	49.6594	0.523356	0.160729	3.25614	0.0011294	0.0505175
ENSMUSG00000038025	Phf2	2801.69	-0.235	0.072139	-3.2576	0.00112358	0.0505175
ENSMUSG00000046714	Foxc2	107.335	-0.478171	0.146836	-3.25649	0.001128	0.0505175
ENSMUSG00000018428	Akap1	10243.1	-0.210509	0.0647021	-3.25352	0.00113986	0.0508592
ENSMUSG00000031239	Itm2a	368.945	0.435202	0.133924	3.24962	0.00115561	0.0514347
ENSMUSG00000025027	Xpnpep1	2385.51	-0.222295	0.0684467	-3.24772	0.00116336	0.0516519
ENSMUSG00000044017	Adgrd1	375.21	-0.356847	0.109986	-3.24448	0.00117663	0.0520191
ENSMUSG00000109419	Gm45163	121.127	0.470787	0.145112	3.2443	0.0011774	0.0520191
ENSMUSG00000027030	Stk39	5682.3	-0.33135	0.10218	-3.24282	0.00118352	0.0521616
ENSMUSG00000067942	Zfp160	667.574	0.363609	0.112234	3.23974	0.0011964	0.0526006
ENSMUSG00000069049	Eif2s3y	2859.83	-0.358456	0.110675	-3.23882	0.00120027	0.0526425
ENSMUSG00000066026	Dhrs3	3347.05	-0.36629	0.113124	-3.23795	0.00120394	0.0526753
ENSMUSG00000097666	A330094K24Rik	168.549	0.454297	0.140371	3.23641	0.00121045	0.0528319
ENSMUSG00000040782	Cop1	4928.95	-0.254878	0.0787855	-3.23509	0.00121604	0.0529476
ENSMUSG00000066647	Gm5113	1176.64	0.319728	0.0988526	3.23439	0.00121903	0.0529499
ENSMUSG00000009585	Apobec3	513.342	0.414541	0.128252	3.23222	0.0012283	0.0530969
ENSMUSG00000061175	Fnip2	1207.17	-0.368013	0.113835	-3.23286	0.00122557	0.0530969
ENSMUSG00000081965	Gm11620	7.92261	0.446516	0.138176	3.23151	0.00123138	0.0531026
ENSMUSG00000004151	Etv1	879.866	0.398299	0.123322	3.22974	0.00123903	0.0533048
ENSMUSG00000067928	Zfp760	152	0.40504	0.12544	3.22897	0.00124238	0.0533218
ENSMUSG00000002496	Tsc2	7951.24	-0.211059	0.0654582	-3.22433	0.00126266	0.053916
ENSMUSG00000038241	Cep250	825.966	0.291991	0.0905738	3.22379	0.00126507	0.053916
ENSMUSG00000040511	Pvr	1740.52	-0.313102	0.0971233	-3.22376	0.0012652	0.053916
ENSMUSG00000029408	Abcb9	884.175	-0.330908	0.102731	-3.2211	0.00127701	0.0539681
ENSMUSG00000036206	Sh3bp4	1011.97	-0.347875	0.108032	-3.22012	0.00128139	0.0539681
ENSMUSG00000036295	Lrrn3	64.976	0.529021	0.164161	3.22257	0.00127048	0.0539681
ENSMUSG00000055963	Triqk	270.022	0.355615	0.110431	3.22025	0.00128081	0.0539681
ENSMUSG00000060924	Csmd1	23.016	0.528422	0.164045	3.22119	0.00127659	0.0539681
ENSMUSG00000032599	Ip6k2	909.867	0.224495	0.069794	3.21654	0.00129748	0.0545184
ENSMUSG00000025190	Got1	45943.7	-0.200993	0.0625663	-3.21248	0.00131596	0.0550381
ENSMUSG00000030232	Aebp2	2848.64	-0.229243	0.0713471	-3.21306	0.00131327	0.0550381
ENSMUSG00000105444	Gm10727	110.041	0.526245	0.163883	3.2111	0.00132227	0.0551743
ENSMUSG00000028546	Elavl4	12.0729	0.485234	0.151221	3.20876	0.00133308	0.0554968
ENSMUSG00000029862	Clcn1	751.085	0.333611	0.104088	3.20508	0.00135024	0.0560817
ENSMUSG00000025271	Pfkfb1	1099.68	0.472611	0.147634	3.20124	0.00136839	0.0567048
ENSMUSG00000021311	Mtr	11015.8	-0.363279	0.113575	-3.1986	0.00138098	0.0570955
ENSMUSG00000026923	Notch1	1757.67	-0.281271	0.0880153	-3.19571	0.00139488	0.057538
ENSMUSG00000032245	Cln6	1204.96	-0.283243	0.0887058	-3.19306	0.00140776	0.0579367
ENSMUSG00000019854	Reps1	1399.35	-0.235173	0.0737306	-3.18962	0.00142458	0.0584955
ENSMUSG00000035439	Haus8	974.686	-0.373445	0.117252	-3.18498	0.00144766	0.0593081
ENSMUSG00000039914	Coq10a	14367.1	-0.246162	0.0773317	-3.18319	0.00145661	0.0595394
ENSMUSG00000024866	Acy3	979.341	-0.374682	0.117932	-3.17709	0.0014876	0.0605771
ENSMUSG00000037523	Mavs	4072.46	-0.217255	0.0683863	-3.17687	0.00148872	0.0605771
ENSMUSG00000060950	Trmt61a	309.205	-0.302949	0.0954184	-3.17496	0.00149859	0.0608413
ENSMUSG00000028278	Rragd	8014.47	-0.310169	0.097728	-3.1738	0.00150459	0.0609477
ENSMUSG00000020701	Tmem132e	38.0133	0.52254	0.164687	3.17293	0.0015091	0.0609642
ENSMUSG00000037032	Apbb1	6398.47	-0.270908	0.0853948	-3.17242	0.00151176	0.0609642
ENSMUSG00000057913	Gm10032	11.9805	-0.486928	0.153538	-3.17137	0.0015172	0.061047
ENSMUSG00000031637	Lrp2bp	222.076	0.3855	0.121597	3.1703	0.00152279	0.0611356
ENSMUSG00000014453	Blk	244.487	0.391914	0.123697	3.16833	0.00153317	0.0614153
ENSMUSG00000029211	Gabra4	11.3289	0.460904	0.145553	3.16657	0.0015425	0.0615525
ENSMUSG00000071337	Tia1	1362.76	0.301904	0.0953657	3.16575	0.00154684	0.0615525
ENSMUSG00000117838		11.4389	0.46557	0.147056	3.16593	0.0015459	0.0615525
ENSMUSG00000032741	Tpcn1	2751.51	-0.288026	0.0910395	-3.16374	0.00155754	0.061842
ENSMUSG00000118607		42.188	0.5142	0.162846	3.15758	0.00159086	0.0630259
ENSMUSG00000033581	Igf2bp2	187.748	-0.418933	0.132722	-3.15647	0.00159693	0.0631279
ENSMUSG00000007122	Casq1	415.474	0.476625	0.151077	3.15484	0.00160585	0.0631799
ENSMUSG00000025340	Rabgef1	1184.21	-0.276151	0.0875167	-3.15541	0.0016027	0.0631799
ENSMUSG00000089736	Tgfbr3l	63.6186	0.489023	0.155033	3.15431	0.00160876	0.0631799
ENSMUSG00000027999	Pla2g12a	2443.91	-0.25708	0.081574	-3.15149	0.00162437	0.0634112
ENSMUSG00000032281	Acsbg1	31.123	0.51878	0.164622	3.15134	0.00162521	0.0634112
ENSMUSG00000056076	Eif3b	7786.15	-0.202167	0.0641354	-3.15218	0.00162055	0.0634112
ENSMUSG00000041870	Ankrd13a	2121.57	-0.24854	0.0789893	-3.14651	0.00165233	0.0643302
ENSMUSG00000054003	Tdrd9	30.2923	0.507773	0.1617	3.14022	0.00168819	0.0655847
ENSMUSG00000022389	Tef	10092.7	0.258482	0.0823711	3.13802	0.00170092	0.0659373
ENSMUSG00000060538	Tmem219	217.437	0.340143	0.108427	3.13706	0.00170651	0.0660119
ENSMUSG00000041378	Cldn5	1306.16	-0.40689	0.12974	-3.13619	0.00171158	0.0660664
ENSMUSG00000045973	Slc25a51	4747.85	-0.179743	0.0574204	-3.1303	0.00174626	0.0672609
ENSMUSG00000020132	Rab21	8051.56	-0.197506	0.0631368	-3.12823	0.00175865	0.0673439
ENSMUSG00000020484	Xbp1	3752.35	-0.269239	0.0860708	-3.12811	0.00175933	0.0673439
ENSMUSG00000064337	mt-Rnr1	189899	-0.347678	0.111148	-3.12806	0.00175962	0.0673439
ENSMUSG00000071103	1700029J07Rik	119.268	0.498918	0.159571	3.12661	0.00176833	0.0675337
ENSMUSG00000025936	Gm4956	59.6739	0.487302	0.15611	3.12152	0.00179918	0.0677674
ENSMUSG00000026274	Pask	41.2978	0.511469	0.163688	3.12466	0.00178013	0.0677674
ENSMUSG00000027956	Tmem144	2289.24	-0.374522	0.119972	-3.12174	0.00179787	0.0677674
ENSMUSG00000050896	Rtn4rl2	174.878	-0.475897	0.152337	-3.12398	0.00178423	0.0677674
ENSMUSG00000052949	Rnf157	640.559	-0.2689	0.0861407	-3.12164	0.00179849	0.0677674
ENSMUSG00000058755	Osm	11.3838	-0.393999	0.126227	-3.12135	0.00180023	0.0677674
ENSMUSG00000084883	Ccdc85c	3223.82	-0.324641	0.10401	-3.12126	0.00180077	0.0677674
ENSMUSG00000030246	Ldhb	88576.9	-0.252731	0.0811024	-3.1162	0.00183199	0.0687987
ENSMUSG00000029822	Osbpl3	1313.81	-0.2987	0.0958901	-3.11503	0.00183928	0.0689289
ENSMUSG00000037991	Rmi2	31.1767	0.511936	0.16444	3.11322	0.00185059	0.0691757
ENSMUSG00000099411	2310015D24Rik	114.45	0.497319	0.159768	3.11275	0.00185354	0.0691757
ENSMUSG00000002500	Rpl3l	13341	-0.28581	0.0918598	-3.11137	0.00186222	0.0692131
ENSMUSG00000073400	Trim10	132.452	-0.39908	0.128244	-3.11189	0.00185894	0.0692131
ENSMUSG00000042148	Cox10	3750.4	-0.259774	0.0835792	-3.10812	0.0018828	0.0698341
ENSMUSG00000001229	Dpp9	3421.72	-0.211646	0.0681139	-3.10724	0.00188842	0.0698987
ENSMUSG00000027323	Rad51	48.5267	0.502385	0.161804	3.1049	0.00190346	0.0701671
ENSMUSG00000030177	Ccdc77	375.078	0.322558	0.103886	3.10492	0.00190329	0.0701671
ENSMUSG00000030036	Mogs	728.379	-0.345536	0.111434	-3.10081	0.00192989	0.0709964
ENSMUSG00000000948	Gm38393	200.778	0.480434	0.155012	3.09934	0.00193955	0.0710618
ENSMUSG00000055323	Gm9967	20.9595	0.507873	0.163846	3.0997	0.00193718	0.0710618
ENSMUSG00000064280	Ccdc146	250.79	0.372302	0.120284	3.0952	0.0019668	0.0719138
ENSMUSG00000024871	Doc2g	6315.37	-0.352491	0.113937	-3.09373	0.00197657	0.0719867
ENSMUSG00000061414	Cracr2a	251.96	0.344823	0.11146	3.0937	0.00197678	0.0719867
ENSMUSG00000033419	Snap91	550.758	0.289865	0.0937522	3.09182	0.00198932	0.0722972
ENSMUSG00000022574	Naprt	838.855	-0.324332	0.105027	-3.08808	0.00201452	0.073066
ENSMUSG00000023918	Adgrf4	18.1356	0.483802	0.156865	3.0842	0.00204103	0.0731445
ENSMUSG00000038780	Smurf1	3061.53	-0.210255	0.0681399	-3.08563	0.00203121	0.0731445
ENSMUSG00000039904	Gpr37	7.55682	0.421415	0.136631	3.08433	0.0020401	0.0731445
ENSMUSG00000044477	Zfand3	6332.91	-0.246177	0.0797608	-3.08645	0.00202563	0.0731445
ENSMUSG00000055897	Ppp4r1l-ps	721.963	0.299007	0.096923	3.085	0.00203555	0.0731445
ENSMUSG00000062604	Srpk2	3991.59	-0.264639	0.085775	-3.08527	0.00203365	0.0731445
ENSMUSG00000044788	Fads6	268.409	-0.444043	0.144132	-3.08081	0.00206439	0.0738347
ENSMUSG00000033526	Ppip5k1	5599.08	-0.307503	0.0999002	-3.0781	0.00208322	0.0742138
ENSMUSG00000074971	Fibin	467.177	0.445989	0.144888	3.07816	0.00208282	0.0742138
ENSMUSG00000007097	Atp1a2	56610.3	-0.22036	0.0716254	-3.07656	0.00209407	0.074453
ENSMUSG00000004207	Psap	85214.7	-0.188617	0.061353	-3.07429	0.00211002	0.0747253
ENSMUSG00000038244	Mical2	4821.87	-0.312549	0.101662	-3.0744	0.00210924	0.0747253
ENSMUSG00000044951	Mylk4	15633.4	0.397415	0.129456	3.06989	0.00214139	0.0756878
ENSMUSG00000024966	Stip1	5875.32	-0.297019	0.0968003	-3.06837	0.00215231	0.0757765
ENSMUSG00000025733	Rhot2	4896.37	-0.255783	0.0833599	-3.06842	0.00215194	0.0757765
ENSMUSG00000029550	Sppl3	1461.27	-0.255242	0.0832316	-3.06665	0.0021647	0.0759137
ENSMUSG00000045216	Hs6st1	1406.77	-0.260508	0.0849646	-3.06608	0.00216884	0.0759137
ENSMUSG00000086725	A630052C17Rik	101.13	0.452814	0.147641	3.067	0.0021622	0.0759137
ENSMUSG00000007617	Homer1	2853.21	-0.307539	0.100344	-3.06484	0.00217787	0.0760819
ENSMUSG00000066705	Fxyd6	2110.85	0.345646	0.112812	3.06391	0.00218463	0.0761706
ENSMUSG00000025209	Twnk	2190.33	-0.2024	0.0660938	-3.06231	0.00219636	0.0764315
ENSMUSG00000033389	Arhgap44	2095.73	-0.243933	0.0796825	-3.06131	0.0022037	0.0764864
ENSMUSG00000101086	Gm28651	235.452	-0.380844	0.124421	-3.06094	0.00220642	0.0764864
ENSMUSG00000027188	Pamr1	230.288	0.437321	0.142997	3.05826	0.00222624	0.0768777
ENSMUSG00000028195	Cyr61	3863.86	-0.502741	0.164387	-3.05828	0.00222608	0.0768777
ENSMUSG00000078453	Abracl	601.07	-0.371246	0.121492	-3.05573	0.00224513	0.0773819
ENSMUSG00000022037	Clu	35388	-0.384427	0.125855	-3.05451	0.00225425	0.077471
ENSMUSG00000048620	Olfr1336	67.3514	0.498874	0.163338	3.05424	0.00225631	0.077471
ENSMUSG00000017400	Stac2	15.0809	-0.468166	0.153554	-3.04886	0.0022971	0.0787215
ENSMUSG00000027966	Col11a1	8.98564	0.369955	0.121479	3.04542	0.00232353	0.0794761
ENSMUSG00000064264	Zfp428	422.533	-0.385833	0.126737	-3.04435	0.00233183	0.079609
ENSMUSG00000021477	Ctsl	9493.91	-0.250434	0.0823031	-3.04283	0.00234365	0.0798612
ENSMUSG00000022422	Dscc1	9.64733	0.425371	0.139856	3.04149	0.00235414	0.0799167
ENSMUSG00000100164	2610306M01Rik	262.296	0.317989	0.104532	3.04201	0.00235	0.0799167
ENSMUSG00000036995	Asap3	1078.42	0.260261	0.0855872	3.04089	0.00235883	0.0799254
ENSMUSG00000052105	Mtcl1	361.825	0.324255	0.106658	3.04012	0.00236484	0.0799786
ENSMUSG00000004552	Ctse	29.6747	-0.43843	0.14429	-3.03854	0.00237725	0.0802105
ENSMUSG00000016664	Pacsin2	15636.1	-0.200879	0.0661195	-3.03812	0.0023806	0.0802105
ENSMUSG00000046699	Slitrk4	66.2892	0.498538	0.164384	3.03277	0.00242323	0.0814946
ENSMUSG00000032925	Itgbl1	797.112	0.306941	0.10123	3.0321	0.0024286	0.0815231
ENSMUSG00000019848	Popdc3	1331.54	-0.342359	0.113	-3.02973	0.00244775	0.0820133
ENSMUSG00000026452	Syt2	18.4523	0.489823	0.161908	3.02532	0.00248369	0.0830631
ENSMUSG00000042359	Osbpl6	1429.13	-0.310058	0.102654	-3.02041	0.00252434	0.0842663
ENSMUSG00000032185	Carm1	2238.16	-0.251282	0.0832235	-3.01936	0.00253308	0.0844016
ENSMUSG00000056145	AI504432	53.9472	0.496579	0.164623	3.01647	0.00255739	0.0850544
ENSMUSG00000002108	Nr1h3	898.128	-0.312134	0.103669	-3.01087	0.002605	0.0861611
ENSMUSG00000030000	Add2	15.2378	-0.463031	0.153754	-3.0115	0.0025996	0.0861611
ENSMUSG00000041498	Kif14	15.5921	0.45709	0.151813	3.01088	0.00260495	0.0861611
ENSMUSG00000027962	Vcam1	1221.29	0.3527	0.11744	3.00325	0.00267116	0.0880261
ENSMUSG00000041773	Enc1	700.463	-0.44464	0.148051	-3.00328	0.00267086	0.0880261
ENSMUSG00000049670	Morn4	156.891	0.462979	0.154405	2.99846	0.00271346	0.0891266
ENSMUSG00000074863	Platr25	140.11	0.385273	0.128495	2.99835	0.00271444	0.0891266
ENSMUSG00000098112	Bin2	103.339	0.48949	0.163294	2.9976	0.00272116	0.0891847
ENSMUSG00000006574	Slc4a1	303.069	-0.391987	0.130831	-2.99614	0.0027342	0.0894494
ENSMUSG00000025408	Ddit3	724.706	0.285819	0.0954429	2.99466	0.00274748	0.0897213
ENSMUSG00000023830	Igf2r	10198	-0.225487	0.0753352	-2.99312	0.00276141	0.090013
ENSMUSG00000031980	Agt	188.122	-0.439124	0.146744	-2.99245	0.00276744	0.0900467
ENSMUSG00000052920	Prkg1	1003.2	0.370144	0.12376	2.99083	0.00278224	0.0903652
ENSMUSG00000021211	Akr1c12	7.76712	0.375947	0.125856	2.98712	0.00281619	0.0912024
ENSMUSG00000026457	Adipor1	11071.4	-0.205328	0.0687536	-2.98643	0.00282254	0.0912024
ENSMUSG00000029838	Ptn	155.447	0.464482	0.155534	2.98636	0.0028232	0.0912024
ENSMUSG00000005413	Hmox1	519.484	-0.352439	0.118092	-2.98446	0.00284083	0.091608
ENSMUSG00000027375	Mal	1946.02	-0.212985	0.0714186	-2.9822	0.00286182	0.09212
ENSMUSG00000097820	E530011L22Rik	283.131	0.336609	0.112924	2.98086	0.00287439	0.0923597
ENSMUSG00000043987	Cep164	597.036	0.256073	0.0859234	2.98024	0.00288019	0.0923813
ENSMUSG00000028150	Rorc	2002.8	-0.272517	0.0914586	-2.97968	0.00288549	0.0923869
ENSMUSG00000020380	Rad50	894.193	0.266187	0.0894239	2.97669	0.0029138	0.093029
ENSMUSG00000032377	Plscr4	807.983	0.290551	0.0976339	2.97593	0.00292102	0.093029
ENSMUSG00000085419	Gm11734	120.143	0.40847	0.137236	2.97641	0.00291641	0.093029
ENSMUSG00000004328	Hif3a	60.5804	0.487327	0.16383	2.97459	0.00293377	0.0931059
ENSMUSG00000026864	Hspa5	33819.5	-0.225935	0.0759517	-2.97472	0.00293258	0.0931059
ENSMUSG00000085591	Gm13479	123.968	0.482847	0.16236	2.97393	0.00294017	0.0931449
ENSMUSG00000007653	Gabrb2	13.2057	0.44126	0.148541	2.97064	0.00297183	0.0939829
ENSMUSG00000032036	Kirrel3	26.7816	0.486824	0.164131	2.96607	0.0030163	0.0952223
ENSMUSG00000019122	Ccl9	337.27	-0.434536	0.146675	-2.96258	0.00305072	0.0956387
ENSMUSG00000022257	Laptm4b	3158.02	-0.1925	0.0649736	-2.96274	0.00304911	0.0956387
ENSMUSG00000022951	Rcan1	5151.53	-0.341297	0.115142	-2.96415	0.00303523	0.0956387
ENSMUSG00000029212	Gabrb1	11.2706	0.360186	0.121566	2.96288	0.00304775	0.0956387
ENSMUSG00000105376	Gm36535	62.2424	0.449317	0.151742	2.96106	0.00306586	0.0959465
ENSMUSG00000022415	Syngr1	3087.44	-0.295934	0.0999775	-2.96001	0.00307633	0.0961073
ENSMUSG00000025532	Crcp	717.998	-0.26648	0.090105	-2.95744	0.00310203	0.0964091
ENSMUSG00000034818	Celf5	23.8712	0.423048	0.143036	2.95763	0.00310013	0.0964091
ENSMUSG00000037355	Uvssa	583.94	0.32019	0.108265	2.95746	0.00310182	0.0964091
ENSMUSG00000039307	Hexdc	485.676	0.270407	0.0914492	2.95691	0.00310743	0.0964106
ENSMUSG00000032411	Tfdp2	4496.16	-0.271631	0.0919128	-2.95531	0.00312354	0.0967439
ENSMUSG00000034520	Gjc1	1354.14	0.23394	0.0792057	2.95358	0.00314115	0.0971225
ENSMUSG00000037725	Ckap2	57.7055	0.473482	0.160347	2.95287	0.00314838	0.0971793
ENSMUSG00000033427	Upb1	36.202	-0.485988	0.164613	-2.9523	0.00315414	0.097187
ENSMUSG00000049130	C5ar1	240.552	-0.432875	0.146649	-2.95179	0.00315941	0.097187
ENSMUSG00000014859	E2f4	1247.05	-0.232807	0.0789016	-2.9506	0.00317157	0.0973739
ENSMUSG00000039117	Taf4	1215.98	-0.210642	0.0714007	-2.95014	0.00317629	0.0973739
ENSMUSG00000099708	Gm29361	7.54365	0.351109	0.11906	2.94901	0.00318797	0.0975659
ENSMUSG00000021983	Atp8a2	696.13	0.3101	0.105235	2.94674	0.00321148	0.0981189
ENSMUSG00000044573	Acp1	1914.17	0.241843	0.0821026	2.94562	0.00322312	0.0983079
ENSMUSG00000030309	Caprin2	372.2	0.386029	0.131076	2.94509	0.0032286	0.0983086
ENSMUSG00000048521	Cxcr6	67.8885	0.482304	0.163897	2.94272	0.00325342	0.098731
ENSMUSG00000055809	Dnaaf3	665.397	0.375556	0.127602	2.94318	0.00324856	0.098731
ENSMUSG00000042810	Krba1	2013.6	0.237245	0.0806551	2.94147	0.00326656	0.098963
ENSMUSG00000074743	Thbd	3248.55	-0.241263	0.0820981	-2.93871	0.0032958	0.0995769
ENSMUSG00000087445	Gm14286	30.5591	0.483934	0.164687	2.93852	0.00329787	0.0995769
ENSMUSG00000072966	Gprasp2	132.419	0.472315	0.160799	2.9373	0.00331087	0.0998023
ENSMUSG00000085440	Sorbs2os	34.0172	0.481474	0.164039	2.93512	0.00333418	0.100337
ENSMUSG00000017405	Nek8	238.346	0.337533	0.115144	2.93139	0.00337445	0.10058
ENSMUSG00000020937	Plcd3	672.541	-0.36744	0.125351	-2.93128	0.00337572	0.10058
ENSMUSG00000025150	Cbr2	885.188	-0.430121	0.146693	-2.93211	0.00336663	0.10058
ENSMUSG00000030956	Fam53b	1946.49	-0.281372	0.0959219	-2.93335	0.0033533	0.10058
ENSMUSG00000032076	Cadm1	220.323	0.400433	0.136601	2.93141	0.00337431	0.10058
ENSMUSG00000090272	Mndal	1110.28	0.359816	0.122671	2.93317	0.00335522	0.10058
ENSMUSG00000075268	Gm10819	532.817	-0.345997	0.11814	-2.92869	0.00340395	0.101254
ENSMUSG00000025512	Chid1	1350.88	-0.191412	0.0654323	-2.92534	0.00344083	0.102132
ENSMUSG00000038708	Golga4	38917.2	-0.275653	0.094241	-2.92498	0.0034448	0.102132
ENSMUSG00000021111	Papola	5319.87	-0.198409	0.0678828	-2.92282	0.00346876	0.102534
ENSMUSG00000022992	Kansl2	2562.37	-0.189558	0.0648565	-2.92272	0.00346985	0.102534
ENSMUSG00000030545	Pex11a	1387.93	-0.252623	0.0864488	-2.92222	0.00347543	0.102534
ENSMUSG00000117442		51.1332	0.474199	0.162457	2.91892	0.00351242	0.103456
ENSMUSG00000020953	Coch	27.5665	0.467829	0.16041	2.91646	0.00354026	0.104106
ENSMUSG00000032744	Heyl	1485.78	-0.240867	0.0826605	-2.91394	0.00356903	0.104781
ENSMUSG00000062352	Itgb1bp1	1174.2	-0.230705	0.0792068	-2.91269	0.00358332	0.105029
ENSMUSG00000020155	Kcnmb1	128.694	-0.464866	0.159841	-2.90831	0.00363394	0.105824
ENSMUSG00000032434	Cmtm6	2305.26	-0.181591	0.0624236	-2.90902	0.00362568	0.105824
ENSMUSG00000045094	Arhgef37	337.093	-0.358132	0.123135	-2.90846	0.00363217	0.105824
ENSMUSG00000087380	2210408F21Rik	569.61	-0.315445	0.108431	-2.90917	0.00362384	0.105824
ENSMUSG00000038602	Slc35f1	114.436	0.398875	0.137176	2.90776	0.00364025	0.105837
ENSMUSG00000002274	Metrn	1091.54	-0.36742	0.126412	-2.90654	0.00365454	0.105911
ENSMUSG00000087381	Gm16008	50.7948	0.45449	0.156349	2.90689	0.00365047	0.105911
ENSMUSG00000018677	Slc25a39	7871.06	-0.311945	0.107467	-2.9027	0.00369957	0.107044
ENSMUSG00000052214	Opa3	6533.64	-0.194714	0.0671036	-2.90169	0.00371156	0.107219
ENSMUSG00000034312	Iqsec1	5572.73	-0.23895	0.0823835	-2.90045	0.00372624	0.107471
ENSMUSG00000048280	Zfp738	406.454	0.32938	0.113629	2.89873	0.00374678	0.10789
ENSMUSG00000011034	Slc5a1	40.5652	-0.474995	0.164084	-2.89483	0.00379362	0.108298
ENSMUSG00000024772	Ehd1	5581.93	-0.279049	0.0964048	-2.89455	0.00379698	0.108298
ENSMUSG00000030137	Tuba8	6656.47	-0.371451	0.128279	-2.89565	0.00378379	0.108298
ENSMUSG00000035772	Mrps2	1809.18	-0.243568	0.0840874	-2.89661	0.00377217	0.108298
ENSMUSG00000049414	Gm5417	64.3037	-0.454535	0.157	-2.89512	0.00379008	0.108298
ENSMUSG00000075595	Zfp652	3319.86	-0.192519	0.0664885	-2.89552	0.00378532	0.108298
ENSMUSG00000043831	Lysmd4	1211.61	0.268393	0.0927564	2.89353	0.00380939	0.108309
ENSMUSG00000044647	Csrnp3	30.693	0.46306	0.160024	2.8937	0.00380736	0.108309
ENSMUSG00000000167	Pih1d2	19.426	0.471591	0.163051	2.8923	0.00382431	0.108392
ENSMUSG00000072769	Gm10419	104.185	0.397159	0.137303	2.89259	0.00382085	0.108392
ENSMUSG00000072620	Slfn2	500.405	0.408814	0.141399	2.8912	0.00383769	0.1086
ENSMUSG00000034949	Zfr2	217.553	0.355447	0.123053	2.88857	0.00387002	0.109343
ENSMUSG00000021420	Fars2	3301.54	-0.239711	0.0831084	-2.88432	0.00392262	0.110257
ENSMUSG00000025351	Cd63	6406.82	-0.202704	0.0702861	-2.88398	0.00392683	0.110257
ENSMUSG00000025478	Dpysl4	607.693	0.300113	0.104036	2.8847	0.00391785	0.110257
ENSMUSG00000046768	Rhoj	1436	-0.28036	0.0971753	-2.88509	0.003913	0.110257
ENSMUSG00000021838	Samd4	3772.02	-0.224462	0.077857	-2.883	0.0039391	0.110258
ENSMUSG00000028031	Dkk2	14.7171	0.458792	0.159132	2.88309	0.00393795	0.110258
ENSMUSG00000049744	Arhgap15	83.9033	0.412913	0.143344	2.88057	0.00396961	0.110871
ENSMUSG00000051343	Rab11fip5	7420.66	-0.231887	0.0805085	-2.88027	0.00397329	0.110871
ENSMUSG00000042523	Dnal1	550.472	0.33695	0.117084	2.87785	0.0040039	0.111552
ENSMUSG00000074733	Zfp950	1079	0.37157	0.129141	2.87724	0.00401166	0.111596
ENSMUSG00000097805	Gm17473	42.3402	0.472424	0.164251	2.87622	0.00402464	0.111784
ENSMUSG00000026626	Ppp2r5a	6840.08	-0.210084	0.0731019	-2.87385	0.00405499	0.112454
ENSMUSG00000023118	Sympk	7388.93	-0.208647	0.0726236	-2.87299	0.00406612	0.11259
ENSMUSG00000052613	Pcdh15	27.0175	0.472858	0.164667	2.87161	0.00408392	0.112909
ENSMUSG00000030934	Oat	12437.9	-0.172604	0.0601224	-2.87088	0.00409331	0.112995
ENSMUSG00000001891	Ugp2	18230.4	-0.335528	0.116996	-2.86787	0.00413248	0.11321
ENSMUSG00000008348	Ubc	9457.5	-0.326518	0.113842	-2.86817	0.00412857	0.11321
ENSMUSG00000038526	Car14	4943.77	-0.240922	0.0839878	-2.86853	0.0041238	0.11321
ENSMUSG00000040006	Ginm1	3916.12	-0.214497	0.0747876	-2.86808	0.00412974	0.11321
ENSMUSG00000073514	Dok6	11.5047	0.436294	0.152069	2.86906	0.00411695	0.11321
ENSMUSG00000037622	Wdtc1	5689.71	-0.253357	0.0883829	-2.86659	0.00414927	0.113497
ENSMUSG00000030166	Rad52	332.753	0.301362	0.105153	2.86594	0.00415769	0.113555
ENSMUSG00000051839	Gypa	117.773	-0.388596	0.135617	-2.8654	0.00416482	0.113578
ENSMUSG00000049100	Pcdh10	9.85378	0.399227	0.139481	2.86223	0.00420673	0.114548
ENSMUSG00000002808	Epdr1	1595.15	-0.263579	0.0921488	-2.86036	0.0042316	0.115051
ENSMUSG00000020091	Eif4ebp2	7330.72	-0.193058	0.0675637	-2.85742	0.00427102	0.115748
ENSMUSG00000105703	Gm43305	542.907	0.452256	0.158297	2.85701	0.00427649	0.115748
ENSMUSG00000110298	Gm8189	46.6901	0.470597	0.164668	2.85786	0.00426503	0.115748
ENSMUSG00000031478	Nek3	138.968	-0.400174	0.140121	-2.85593	0.00429112	0.11597
ENSMUSG00000030862	Cpxm2	4207.1	-0.463815	0.162434	-2.8554	0.00429823	0.115988
ENSMUSG00000032259	Drd2	201.781	0.464946	0.16292	2.85383	0.00431963	0.116044
ENSMUSG00000051378	Kif18b	24.2007	0.468744	0.164213	2.85449	0.00431062	0.116044
ENSMUSG00000075010	AW112010	634.653	0.434731	0.152315	2.85416	0.00431507	0.116044
ENSMUSG00000020331	Hcn2	1792.98	-0.409757	0.143638	-2.85271	0.0043348	0.116187
ENSMUSG00000079808	AC168977.1	10.3889	0.364239	0.127692	2.85249	0.00433784	0.116187
ENSMUSG00000020088	Sar1a	10907.1	-0.204862	0.0718724	-2.85035	0.00436709	0.116585
ENSMUSG00000054162	Spock3	8.49032	0.37611	0.131943	2.85055	0.00436438	0.116585
ENSMUSG00000090215	Trim34b	8.92657	0.375268	0.131674	2.84999	0.00437211	0.116585
ENSMUSG00000110317	Gm45250	77.0127	0.429285	0.15082	2.84634	0.00442246	0.117754
ENSMUSG00000002668	Dennd1c	147.323	0.395037	0.138892	2.8442	0.00445231	0.118268
ENSMUSG00000075704	Txnrd2	1971	-0.246462	0.0866598	-2.84402	0.00445489	0.118268
ENSMUSG00000003665	Has1	20.2377	-0.38933	0.136979	-2.84227	0.00447938	0.118569
ENSMUSG00000035314	Gdpd5	1507.44	-0.347018	0.122078	-2.84259	0.00447479	0.118569
ENSMUSG00000083899	Gm12346	286.37	-0.455458	0.160292	-2.84144	0.00449108	0.118704
ENSMUSG00000068762	Gstm6	102.068	-0.438314	0.154372	-2.83934	0.00452076	0.119314
ENSMUSG00000021792	Fam213a	1766.96	-0.268334	0.0946618	-2.83466	0.00458747	0.120897
ENSMUSG00000047749	Zc3hav1l	165.815	0.35967	0.126962	2.83288	0.00461302	0.121393
ENSMUSG00000037062	Sh3glb1	18550.1	-0.193265	0.0682508	-2.8317	0.00463017	0.121636
ENSMUSG00000042010	Acacb	20809.9	-0.23077	0.0815064	-2.83131	0.00463573	0.121636
ENSMUSG00000023019	Gpd1	2774.43	-0.31713	0.11204	-2.83051	0.00464735	0.121716
ENSMUSG00000029843	Slc13a4	34.4608	0.460024	0.162543	2.83017	0.00465231	0.121716
ENSMUSG00000010914	Pdhx	9299.49	-0.214827	0.0759918	-2.82698	0.00469894	0.122051
ENSMUSG00000015224	Cyp2j9	128.144	0.3735	0.132096	2.82748	0.00469161	0.122051
ENSMUSG00000020435	Osbp2	2025.73	-0.22458	0.0794296	-2.82741	0.00469256	0.122051
ENSMUSG00000063698	Sfxn4	345.396	0.344088	0.121678	2.82786	0.00468607	0.122051
ENSMUSG00000079553	Kifc1	66.2911	0.451786	0.159767	2.82777	0.00468735	0.122051
ENSMUSG00000035637	Grhpr	2625.33	-0.268643	0.0952551	-2.82025	0.0047987	0.124283
ENSMUSG00000085396	Firre	2351.51	0.281461	0.0997913	2.8205	0.00479488	0.124283
ENSMUSG00000038894	Irs2	977.596	-0.433666	0.153827	-2.81917	0.00481473	0.124517
ENSMUSG00000055862	Izumo4	221.153	0.397294	0.140948	2.81872	0.00482152	0.124517
ENSMUSG00000031066	Usp11	454.495	0.340025	0.120654	2.81817	0.00482979	0.124552
ENSMUSG00000085277	Gm13943	182.447	-0.388546	0.13791	-2.81738	0.00484166	0.12468
ENSMUSG00000028341	Nr4a3	650.962	-0.322431	0.114597	-2.81362	0.00489875	0.12597
ENSMUSG00000032332	Col12a1	68.6241	0.459656	0.163466	2.81194	0.00492441	0.126269
ENSMUSG00000033952	Aspm	54.6591	0.461974	0.16429	2.81194	0.00492432	0.126269
ENSMUSG00000028967	Errfi1	2685.75	-0.381934	0.135882	-2.81078	0.00494214	0.126492
ENSMUSG00000032575	Manf	1432.04	-0.310611	0.11052	-2.81046	0.00494712	0.126492
ENSMUSG00000023206	Il15ra	952.695	0.286347	0.101988	2.80764	0.00499061	0.127423
ENSMUSG00000116590		10.7896	0.39932	0.142282	2.80654	0.0050077	0.127679
ENSMUSG00000047388	Atmin	1609.46	-0.22437	0.0799717	-2.80562	0.00502196	0.127861
ENSMUSG00000030170	Wnt5b	276.053	-0.35344	0.126023	-2.80457	0.00503839	0.128099
ENSMUSG00000025701	Alox5	815.781	-0.276956	0.098836	-2.80217	0.00507598	0.128873
ENSMUSG00000010064	Slc38a3	4952.64	-0.262493	0.0937396	-2.80023	0.00510657	0.12898
ENSMUSG00000031447	Lamp1	21616.2	-0.161136	0.0575407	-2.80037	0.00510436	0.12898
ENSMUSG00000037885	Stk35	1398.43	0.258288	0.0922873	2.79874	0.00513031	0.12898
ENSMUSG00000043518	Rai2	2207.09	-0.2354	0.0840745	-2.79989	0.00511194	0.12898
ENSMUSG00000085148	Mir22hg	940.369	0.30439	0.108748	2.79905	0.0051254	0.12898
ENSMUSG00000090877	Hspa1b	1220.58	-0.265588	0.0948912	-2.79887	0.00512823	0.12898
ENSMUSG00000091971	Hspa1a	705.448	-0.267273	0.0954408	-2.8004	0.00510387	0.12898
ENSMUSG00000037098	Rab11fip3	2399.72	-0.204438	0.0730643	-2.79805	0.0051412	0.129074
ENSMUSG00000048832	Vps37c	1491.33	-0.254263	0.0908978	-2.79724	0.00515419	0.12922
ENSMUSG00000005774	Rfx5	349.32	0.324408	0.11605	2.79542	0.00518319	0.129421
ENSMUSG00000041769	Ppp2r2d	1909.22	-0.205971	0.0736825	-2.79539	0.00518374	0.129421
ENSMUSG00000111318	Gm48483	51.5925	-0.458442	0.163999	-2.79539	0.00518374	0.129421
ENSMUSG00000009630	Ppp2cb	1904.6	-0.20494	0.0733289	-2.79481	0.00519304	0.129466
ENSMUSG00000025762	Larp1b	3921.52	-0.210645	0.0753896	-2.79408	0.0052047	0.129466
ENSMUSG00000028111	Ctsk	337.753	0.369059	0.132093	2.79394	0.00520707	0.129466
ENSMUSG00000010592	Dazl	22.6998	0.459354	0.164443	2.79339	0.00521584	0.129505
ENSMUSG00000056004	9330182L06Rik	11.5961	0.415468	0.14876	2.79288	0.00522416	0.129533
ENSMUSG00000019990	Pde7b	1975.18	0.34802	0.124693	2.791	0.00525447	0.130106
ENSMUSG00000029798	Herc6	201.158	0.446758	0.16014	2.78979	0.00527424	0.130416
ENSMUSG00000055333	Fat2	24.3301	-0.459045	0.16471	-2.78699	0.00531994	0.131366
ENSMUSG00000026826	Nr4a2	229.835	-0.395065	0.14183	-2.78548	0.0053448	0.131799
ENSMUSG00000025887	Casp12	793.824	0.435867	0.156535	2.78447	0.00536148	0.13185
ENSMUSG00000083261	Gm7816	16.836	-0.42557	0.152833	-2.78454	0.00536045	0.13185
ENSMUSG00000029468	P2rx7	328.167	0.307967	0.110665	2.78288	0.00538789	0.132319
ENSMUSG00000040594	Ranbp17	40.8192	0.455196	0.163734	2.7801	0.00543422	0.133275
ENSMUSG00000023088	Abcc1	2358.24	0.235212	0.0846389	2.77901	0.00545255	0.133543
ENSMUSG00000052698	Tln2	5618.23	-0.218176	0.0785434	-2.77777	0.00547332	0.133689
ENSMUSG00000074736	Syndig1	20.59	0.436518	0.157131	2.77805	0.00546861	0.133689
ENSMUSG00000035397	Klf16	343.801	-0.314353	0.113217	-2.77655	0.00549391	0.13401
ENSMUSG00000021432	Slc35b3	227.733	0.302108	0.108844	2.77561	0.00550984	0.13416
ENSMUSG00000070972	Dnajc25	1360.74	-0.221785	0.0799136	-2.77531	0.00551494	0.13416
ENSMUSG00000031200	Mtcp1	218.906	0.409058	0.14756	2.77215	0.00556873	0.13456
ENSMUSG00000034771	Tle2	696.173	0.264283	0.0953218	2.77254	0.00556211	0.13456
ENSMUSG00000066607	6030419C18Rik	1793.72	-0.294493	0.106214	-2.77264	0.00556044	0.13456
ENSMUSG00000074629	4930518I15Rik	29.2711	0.456102	0.164464	2.77327	0.00554967	0.13456
ENSMUSG00000097184	4632428C04Rik	355.354	0.334775	0.120739	2.77271	0.00555921	0.13456
ENSMUSG00000038984	Tspyl5	561.784	0.34318	0.123845	2.77103	0.00558787	0.134842
ENSMUSG00000002957	Ap2a2	4837.83	-0.188692	0.0681176	-2.7701	0.00560395	0.134891
ENSMUSG00000027654	Fam83d	24.2924	0.454875	0.164212	2.77004	0.00560487	0.134891
ENSMUSG00000028458	Tesk1	1132.66	-0.307028	0.110898	-2.76857	0.00563032	0.135323
ENSMUSG00000028347	Tmeff1	478.032	-0.390267	0.141051	-2.76685	0.00566004	0.135856
ENSMUSG00000034327	Kctd9	4661.69	-0.271721	0.0982526	-2.76554	0.00568291	0.136224
ENSMUSG00000032648	Pygm	70397.9	-0.165822	0.0599853	-2.76437	0.00570322	0.136529
ENSMUSG00000029267	Mtf2	639.159	0.315981	0.114442	2.76107	0.00576126	0.137735
ENSMUSG00000059901	Adamts14	80.3037	-0.438304	0.15885	-2.75923	0.00579369	0.137962
ENSMUSG00000063626	Unc5d	7.7993	0.353921	0.128265	2.7593	0.00579246	0.137962
ENSMUSG00000072969	Armcx5	411.942	0.274203	0.0993572	2.75977	0.00578416	0.137962
ENSMUSG00000012443	Kif11	98.637	0.433298	0.15709	2.75829	0.00581055	0.138181
ENSMUSG00000001098	Kctd10	1190.95	-0.232894	0.0845294	-2.75519	0.00586585	0.139109
ENSMUSG00000018927	Ccl6	431.585	-0.41239	0.14983	-2.75238	0.00591629	0.139109
ENSMUSG00000026304	Rab17	95.972	-0.445004	0.161688	-2.75223	0.00591904	0.139109
ENSMUSG00000026896	Ifih1	685.262	0.419345	0.152248	2.75436	0.00588077	0.139109
ENSMUSG00000030917	Tmem159	1394.24	-0.212907	0.077335	-2.75305	0.00590431	0.139109
ENSMUSG00000039488	Cntn5	214.92	-0.417629	0.15161	-2.75462	0.00587607	0.139109
ENSMUSG00000068205	Macrod2	277.638	0.305475	0.110978	2.75257	0.0059129	0.139109
ENSMUSG00000085682	Gm14267	175.001	0.437894	0.158924	2.75537	0.00586263	0.139109
ENSMUSG00000100005	B130024G19Rik	69.4704	0.410334	0.149002	2.75388	0.00588939	0.139109
ENSMUSG00000004110	Cacna1e	14.5567	0.382597	0.139065	2.7512	0.00593767	0.139365
ENSMUSG00000022270	Fam134b	15711.3	-0.290017	0.105459	-2.75003	0.00595894	0.139501
ENSMUSG00000026203	Dnajb2	6188.55	-0.238833	0.0868391	-2.75029	0.00595425	0.139501
ENSMUSG00000057143	Trim12c	985.574	0.37242	0.135605	2.74635	0.00602626	0.140894
ENSMUSG00000030098	Grip2	1092.38	-0.210225	0.0766202	-2.74373	0.00607457	0.141688
ENSMUSG00000046169	Adamts6	248.001	0.407449	0.148506	2.74365	0.00607594	0.141688
ENSMUSG00000027650	Tti1	1907.21	-0.254909	0.09293	-2.74302	0.00608777	0.141781
ENSMUSG00000026853	Crat	30818.3	-0.191554	0.0698781	-2.74126	0.00612044	0.142358
ENSMUSG00000020864	Ankrd40	13565.3	-0.204727	0.0747294	-2.73958	0.00615186	0.142845
ENSMUSG00000030789	Itgax	70.891	0.447981	0.163564	2.73887	0.00616517	0.142845
ENSMUSG00000038663	Fsd2	22726.7	-0.209082	0.0763286	-2.73923	0.00615825	0.142845
ENSMUSG00000060206	Zfp462	370.913	-0.353561	0.129117	-2.7383	0.00617569	0.142905
ENSMUSG00000047394	Odf3b	41.8691	0.449942	0.164441	2.73619	0.0062156	0.143644
ENSMUSG00000033530	Ttc7b	3727.55	-0.207181	0.0757619	-2.73463	0.00624503	0.144139
ENSMUSG00000034435	Tmem30b	41.6904	0.441178	0.161499	2.73176	0.00629967	0.145215
ENSMUSG00000009090	Ap1b1	4438	-0.226003	0.0827628	-2.73073	0.00631942	0.14533
ENSMUSG00000055240	Zfp101	305.535	0.300968	0.110218	2.73066	0.00632079	0.14533
ENSMUSG00000048429	Timm29	4578.11	-0.178124	0.0652572	-2.72957	0.00634172	0.145625
ENSMUSG00000031712	Il15	1889.38	0.312616	0.114642	2.7269	0.00639322	0.146064
ENSMUSG00000031967	Afg3l1	5468.47	-0.163502	0.0599447	-2.72755	0.00638062	0.146064
ENSMUSG00000047875	Gpr157	3183.62	-0.248207	0.091019	-2.72698	0.00639165	0.146064
ENSMUSG00000059742	Kcnh7	93.9881	0.420363	0.154144	2.72708	0.0063897	0.146064
ENSMUSG00000020715	Ern1	1057.44	-0.292337	0.107229	-2.72629	0.00640501	0.146148
ENSMUSG00000024066	Xdh	5915.46	0.302273	0.110905	2.72551	0.00642025	0.14631
ENSMUSG00000045534	Kcna5	1096.92	-0.330661	0.121546	-2.72045	0.00651925	0.148379
ENSMUSG00000022610	Mapk12	1662.78	0.211337	0.0777085	2.71961	0.00653583	0.148569
ENSMUSG00000007877	Tcap	107969	0.312883	0.115104	2.71827	0.00656251	0.1488
ENSMUSG00000026349	Ccnt2	2241.61	0.30904	0.113681	2.71849	0.00655805	0.1488
ENSMUSG00000046687	Gm5424	80.7246	0.412181	0.151674	2.71755	0.00657663	0.148933
ENSMUSG00000024598	Fbn2	58.3266	0.447138	0.164601	2.71649	0.00659774	0.149223
ENSMUSG00000006215	Zbtb17	1520.88	-0.244512	0.0900249	-2.71605	0.00660652	0.149234
ENSMUSG00000005575	Ube2m	5313.71	-0.338576	0.124727	-2.71454	0.00663673	0.149462
ENSMUSG00000026975	Dph7	318.258	0.311453	0.114745	2.71431	0.00664147	0.149462
ENSMUSG00000095332	Gm9821	474.684	0.351045	0.129299	2.71499	0.00662771	0.149462
ENSMUSG00000052675	Zfp112	217.854	0.349037	0.128637	2.71335	0.00666068	0.149521
ENSMUSG00000101939	Gm28438	23991.6	0.3147	0.115972	2.71357	0.0066562	0.149521
ENSMUSG00000001334	Fndc5	26981.8	-0.267158	0.0985457	-2.711	0.00670796	0.149842
ENSMUSG00000047264	Zfp358	1768.21	-0.27347	0.100851	-2.71162	0.00669558	0.149842
ENSMUSG00000051403	Ppp1r37	5310.27	-0.232333	0.0857004	-2.71099	0.00670823	0.149842
ENSMUSG00000100954	Gm10138	194.632	-0.313416	0.115605	-2.7111	0.00670609	0.149842
ENSMUSG00000066829	Zfp810	501.481	0.31338	0.115701	2.70854	0.00675801	0.150767
ENSMUSG00000026558	Uck2	2100.88	-0.27718	0.102399	-2.70685	0.00679246	0.151348
ENSMUSG00000015202	Magi1	1406.35	-0.237019	0.0875932	-2.70591	0.00681181	0.151444
ENSMUSG00000051000	Fam160a1	2936.71	-0.198465	0.0733475	-2.70582	0.00681354	0.151444
ENSMUSG00000032593	Amigo3	248.101	0.312579	0.115541	2.70535	0.00682317	0.151471
ENSMUSG00000022437	Samm50	15666.9	-0.208056	0.0769947	-2.7022	0.00688813	0.152537
ENSMUSG00000107215	Gm43197	84.292	0.44136	0.163316	2.7025	0.00688201	0.152537
ENSMUSG00000004939	Nmrk2	661.935	0.360017	0.133279	2.70122	0.00690846	0.152649
ENSMUSG00000028438	Kif24	24.5848	0.444396	0.164571	2.70033	0.00692705	0.152649
ENSMUSG00000068245	Phf11d	520.962	0.404709	0.14986	2.70058	0.00692186	0.152649
ENSMUSG00000078919	Dpm1	155.587	0.356109	0.131872	2.70043	0.00692509	0.152649
ENSMUSG00000021007	Spata7	275.952	0.29625	0.10976	2.69906	0.00695363	0.152915
ENSMUSG00000051067	Lingo3	987.227	-0.366405	0.135759	-2.69894	0.00695608	0.152915
ENSMUSG00000020180	Snrpd3	2304.93	-0.203814	0.0755671	-2.69713	0.00699401	0.153285
ENSMUSG00000021144	Mta1	2711.11	-0.324132	0.120294	-2.6945	0.00704943	0.153285
ENSMUSG00000025134	Alyref	1188.79	-0.242005	0.0897742	-2.69571	0.00702396	0.153285
ENSMUSG00000039629	Strip2	6505.25	0.3054	0.113333	2.69471	0.00704489	0.153285
ENSMUSG00000043557	Mdga1	807.17	-0.335938	0.124658	-2.69488	0.00704145	0.153285
ENSMUSG00000053318	Slamf8	38.4117	0.424859	0.157611	2.69562	0.00702575	0.153285
ENSMUSG00000062170	Fmr1nb	34.0349	-0.413347	0.153314	-2.69608	0.00701603	0.153285
ENSMUSG00000064308	2410137M14Rik	41.0706	-0.439873	0.163145	-2.69621	0.00701326	0.153285
ENSMUSG00000113836	AC124426.1	59.5968	0.444244	0.164695	2.69737	0.00698889	0.153285
ENSMUSG00000020176	Grb10	4158.41	-0.245047	0.0910131	-2.69243	0.0070933	0.153867
ENSMUSG00000027488	Snta1	4347.35	-0.296882	0.110258	-2.69261	0.00708959	0.153867
ENSMUSG00000020774	Aspa	168.254	0.339615	0.126178	2.69155	0.00711206	0.15392
ENSMUSG00000086859	Snhg20	319.948	0.322302	0.119747	2.69152	0.00711279	0.15392
ENSMUSG00000030189	Ybx3	8473.1	-0.290408	0.107954	-2.69011	0.00714276	0.154198
ENSMUSG00000074240	Cib3	60.3684	-0.436617	0.162298	-2.69022	0.00714045	0.154198
ENSMUSG00000041313	Slc7a1	2441.5	-0.294112	0.109347	-2.68971	0.00715132	0.154198
ENSMUSG00000034833	Tespa1	11.0415	0.400668	0.14901	2.68887	0.00716951	0.154221
ENSMUSG00000043602	Zfp3	468.7	0.275571	0.102478	2.68908	0.00716498	0.154221
ENSMUSG00000087403	Kantr	137.401	0.398325	0.148274	2.68642	0.0072222	0.15517
ENSMUSG00000037443	Cep85	3574.57	0.253297	0.094345	2.6848	0.00725742	0.155741
ENSMUSG00000023216	Epb42	17.3886	-0.337984	0.126041	-2.68154	0.00732842	0.157078
ENSMUSG00000054499	Dedd2	1737.83	-0.375887	0.140225	-2.6806	0.00734912	0.157211
ENSMUSG00000066258	Trim12a	852.436	0.367198	0.136992	2.68043	0.00735266	0.157211
ENSMUSG00000110827	Gm32281	11.2274	0.393235	0.146726	2.68006	0.00736083	0.157211
ENSMUSG00000003948	Mmd	1925.93	0.242303	0.0904797	2.67798	0.00740678	0.157446
ENSMUSG00000030530	Furin	6235.73	-0.295739	0.110405	-2.67867	0.00739156	0.157446
ENSMUSG00000035642	Aamdc	2174.38	-0.235877	0.0880757	-2.67812	0.00740374	0.157446
ENSMUSG00000083836	Ldha-ps2	160.576	-0.410896	0.153403	-2.67855	0.00739425	0.157446
ENSMUSG00000041143	Tmco4	879.796	-0.21302	0.079607	-2.6759	0.00745282	0.15809
ENSMUSG00000070604	Vsig10l	162.394	0.331036	0.123714	2.67582	0.00745458	0.15809
ENSMUSG00000022964	Tmem50b	3311.18	0.188488	0.0704828	2.67424	0.00748993	0.158095
ENSMUSG00000027454	Gins1	141.097	0.360266	0.134684	2.6749	0.00747507	0.158095
ENSMUSG00000029577	Ube3b	9949.42	-0.159643	0.0596956	-2.67428	0.00748899	0.158095
ENSMUSG00000042109	Csdc2	3238.2	-0.334212	0.124933	-2.67512	0.00747025	0.158095
ENSMUSG00000033961	Zfp446	337.776	0.313992	0.117502	2.67222	0.00753513	0.158863
ENSMUSG00000032959	Pebp1	15418.3	-0.199621	0.0747295	-2.67124	0.0075571	0.159141
ENSMUSG00000003233	Dvl3	2741.28	-0.183502	0.0687694	-2.66837	0.00762214	0.159742
ENSMUSG00000024219	Anks1	5076.14	-0.192458	0.0721268	-2.66833	0.00762294	0.159742
ENSMUSG00000034858	Fam214a	1973.3	0.337871	0.126593	2.66896	0.00760874	0.159742
ENSMUSG00000092397	C130080G10Rik	2510.17	-0.253742	0.095119	-2.66763	0.00763883	0.159742
ENSMUSG00000097141	Gm10524	259.887	-0.400278	0.150028	-2.66801	0.00763011	0.159742
ENSMUSG00000097333	Zfp87	204.075	0.311406	0.116731	2.66773	0.00763647	0.159742
ENSMUSG00000028959	Fastk	14068	-0.214374	0.0803758	-2.66715	0.00764979	0.159786
ENSMUSG00000108322	5430431A17Rik	414.22	0.414253	0.155456	2.66475	0.00770451	0.160742
ENSMUSG00000002908	Kcnn1	1097.72	-0.236568	0.088835	-2.663	0.00774468	0.160836
ENSMUSG00000037351	Actr1b	6273.65	-0.175771	0.0659768	-2.66413	0.00771872	0.160836
ENSMUSG00000040264	Gbp2b	8.87891	0.297008	0.111517	2.66334	0.007737	0.160836
ENSMUSG00000042116	Vwa1	1786.86	-0.306062	0.11491	-2.6635	0.00773327	0.160836
ENSMUSG00000003865	Gys1	7358.39	-0.157316	0.0590845	-2.66256	0.00775485	0.160862
ENSMUSG00000059003	Grin2a	16.8858	0.38362	0.144136	2.66151	0.00777905	0.161037
ENSMUSG00000081822	Gm15626	53.7267	0.43788	0.164529	2.66142	0.00778114	0.161037
ENSMUSG00000032300	1700017B05Rik	506.741	-0.264961	0.0995912	-2.66049	0.00780282	0.161198
ENSMUSG00000034432	Cops8	4507.77	-0.163427	0.0614314	-2.66031	0.00780682	0.161198
ENSMUSG00000019432	Ddx39b	4849.04	0.190603	0.0716819	2.65901	0.00783696	0.161206
ENSMUSG00000030149	Klrk1	21.3336	0.425892	0.160128	2.6597	0.00782094	0.161206
ENSMUSG00000030161	Gabarapl1	5662.41	-0.236866	0.0891007	-2.6584	0.00785118	0.161206
ENSMUSG00000031782	Coq9	24647.9	-0.166338	0.0625791	-2.65804	0.00785972	0.161206
ENSMUSG00000034349	Smc4	1264.76	0.257019	0.0967637	2.65615	0.0079039	0.161206
ENSMUSG00000034683	Ppp1r1c	16.8158	0.409251	0.15407	2.65626	0.00790127	0.161206
ENSMUSG00000042487	Leo1	933.071	-0.244649	0.0920456	-2.65791	0.00786275	0.161206
ENSMUSG00000042660	Wdr55	636.17	-0.223765	0.0841775	-2.65825	0.00785466	0.161206
ENSMUSG00000042842	Serpinb6b	2645.5	0.303898	0.114416	2.65608	0.00790556	0.161206
ENSMUSG00000095123	Gm21781	237.084	0.340246	0.128086	2.6564	0.00789808	0.161206
ENSMUSG00000113536	CT030170.3	147.535	0.356705	0.134261	2.6568	0.00788857	0.161206
ENSMUSG00000023175	Bsg	62618	-0.240118	0.0904439	-2.65489	0.00793353	0.161229
ENSMUSG00000026112	Coa5	12013	-0.234386	0.0882728	-2.65525	0.00792503	0.161229
ENSMUSG00000027227	Sord	13475.6	-0.231778	0.0872898	-2.65527	0.00792452	0.161229
ENSMUSG00000016319	Slc25a5	13931.3	-0.208021	0.0783821	-2.65393	0.00795601	0.161445
ENSMUSG00000072066	6720489N17Rik	60.2416	0.412404	0.155409	2.65367	0.00796209	0.161445
ENSMUSG00000018415	Gid4	4529.21	-0.174618	0.0658504	-2.65173	0.00800804	0.162094
ENSMUSG00000117679		731.962	0.23085	0.087062	2.65156	0.00801208	0.162094
ENSMUSG00000056073	Grik2	43.2654	0.431318	0.162696	2.65106	0.00802397	0.162153
ENSMUSG00000015709	Arnt2	31.9387	0.434971	0.164145	2.64992	0.00805103	0.162185
ENSMUSG00000047963	Stbd1	668.578	-0.38646	0.145825	-2.65016	0.00804539	0.162185
ENSMUSG00000079355	Ackr4	190.24	0.35857	0.135317	2.64986	0.00805259	0.162185
ENSMUSG00000091455	Otogl	20.811	0.429481	0.162113	2.64926	0.00806675	0.162289
ENSMUSG00000086363	A330102I10Rik	27.281	-0.433329	0.163608	-2.64858	0.00808309	0.162437
ENSMUSG00000081512	Gm15821	13.6349	0.387606	0.146367	2.64817	0.00809277	0.16245
ENSMUSG00000042581	Thsd7b	11.8008	0.370501	0.14004	2.64568	0.00815273	0.163109
ENSMUSG00000081769	Gm12216	85.9087	0.43281	0.16357	2.64602	0.00814462	0.163109
ENSMUSG00000085028	Slc2a4rg-ps	249.454	0.322112	0.121746	2.64578	0.0081504	0.163109
ENSMUSG00000020264	Slc36a2	1203.69	0.275477	0.104179	2.64427	0.00818676	0.163608
ENSMUSG00000090958	Lrrc32	1068.59	-0.310792	0.117558	-2.64374	0.00819945	0.16368
ENSMUSG00000003813	Rad23a	2848.95	-0.232199	0.0878633	-2.64273	0.00822409	0.163809
ENSMUSG00000021303	Gng4	19.8104	-0.410638	0.155382	-2.64277	0.00822312	0.163809
ENSMUSG00000038388	Mpp6	3122.03	-0.192602	0.0729308	-2.64088	0.00826899	0.16416
ENSMUSG00000086938	4930481A15Rik	610.952	-0.394727	0.149426	-2.64161	0.00825122	0.16416
ENSMUSG00000089687	Rab42	38.7245	-0.431044	0.163212	-2.641	0.00826621	0.16416
ENSMUSG00000015053	Gata2	1082.49	-0.270697	0.102547	-2.63974	0.00829689	0.164351
ENSMUSG00000031974	Abcb10	2820.4	-0.188904	0.071554	-2.64002	0.00829005	0.164351
ENSMUSG00000049119	Fam110b	512.884	-0.289701	0.109777	-2.639	0.00831501	0.164529
ENSMUSG00000030259	Rassf8	2773.6	-0.231784	0.0878425	-2.63863	0.0083242	0.164531
ENSMUSG00000042216	Sgsm1	43.295	0.432575	0.163976	2.63804	0.00833857	0.164634
ENSMUSG00000047746	Fbxo40	14580.8	-0.248383	0.0941753	-2.63745	0.00835315	0.164742
ENSMUSG00000035561	Aldh1b1	1197.01	-0.40374	0.153225	-2.63495	0.00841495	0.165779
ENSMUSG00000042709	Atpaf2	1715.33	-0.204269	0.0775351	-2.63454	0.00842509	0.165798
ENSMUSG00000015854	Cd5l	8.71126	0.33945	0.128892	2.6336	0.00844841	0.166075
ENSMUSG00000068794	Col28a1	53.5379	0.410615	0.155946	2.63306	0.008462	0.166161
ENSMUSG00000039004	Bmp6	1905.55	-0.272727	0.103734	-2.62909	0.00856126	0.167927
ENSMUSG00000025402	Nab2	475.513	-0.365928	0.139268	-2.6275	0.00860148	0.168533
ENSMUSG00000026663	Atf6	7359.91	-0.250622	0.0954858	-2.62471	0.00867237	0.169737
ENSMUSG00000021134	Srsf5	11664.9	0.263815	0.100569	2.62323	0.00870995	0.169783
ENSMUSG00000023341	Mx2	119.514	0.430394	0.164076	2.62314	0.00871238	0.169783
ENSMUSG00000034258	Flvcr2	284.989	0.325471	0.124057	2.62356	0.00870156	0.169783
ENSMUSG00000071343	Gm10327	107.616	-0.382996	0.14595	-2.62416	0.00868618	0.169783
ENSMUSG00000020483	Dynll2	43860	-0.236139	0.0900643	-2.6219	0.00874422	0.17022
ENSMUSG00000014077	Chp1	5827.9	-0.166305	0.0634398	-2.62145	0.00875553	0.170256
ENSMUSG00000106386	Gm42991	12.9733	0.414579	0.158193	2.62072	0.00877441	0.170439
ENSMUSG00000048406	B330016D10Rik	325.497	-0.314501	0.120033	-2.62012	0.00878976	0.170553
ENSMUSG00000037225	Fgf2	1265.05	0.338054	0.129063	2.61929	0.00881131	0.170788
ENSMUSG00000021250	Fos	853.626	-0.305738	0.116754	-2.61866	0.00882761	0.170858
ENSMUSG00000050248	Evc2	896.503	0.224408	0.0857039	2.61842	0.00883391	0.170858
ENSMUSG00000021536	Adcy2	14.3594	0.41365	0.15803	2.61754	0.00885671	0.171116
ENSMUSG00000031697	Orc6	295.45	0.321625	0.122938	2.61615	0.00889272	0.171628
ENSMUSG00000004951	Hspb1	8124.47	-0.373822	0.142956	-2.61495	0.00892409	0.172049
ENSMUSG00000031425	Plp1	379.298	0.355567	0.136079	2.61294	0.00897661	0.172738
ENSMUSG00000039765	Cc2d2a	960.322	0.310834	0.118997	2.61212	0.00899817	0.172738
ENSMUSG00000046318	Ccbe1	809.239	0.28484	0.109033	2.61242	0.00899042	0.172738
ENSMUSG00000055489	Ano5	827.28	-0.374069	0.143189	-2.61241	0.0089907	0.172738
ENSMUSG00000018076	Med13l	1940.32	-0.201898	0.0773155	-2.61136	0.00901842	0.172759
ENSMUSG00000024222	Fkbp5	955.71	-0.238099	0.0911693	-2.61162	0.00901145	0.172759
ENSMUSG00000028906	Epb41	8876.57	-0.318177	0.121987	-2.60829	0.00909965	0.173945
ENSMUSG00000044224	Dnajc21	2828.45	-0.198645	0.0761577	-2.60834	0.0090982	0.173945
ENSMUSG00000037509	Arhgef4	20.0327	0.423481	0.162431	2.60715	0.00912988	0.174338
ENSMUSG00000028381	Ugcg	1116.76	-0.238537	0.0915177	-2.60646	0.00914844	0.174508
ENSMUSG00000003062	Stard3nl	642.841	0.245345	0.0941455	2.60602	0.00916013	0.174546
ENSMUSG00000049940	Pgrmc2	3029.51	-0.192627	0.0739283	-2.60558	0.00917175	0.174583
ENSMUSG00000035354	Uvrag	1344.19	-0.241523	0.0927506	-2.604	0.00921427	0.175207
ENSMUSG00000108883	Gm44623	34.899	0.428136	0.164457	2.60332	0.00923244	0.175368
ENSMUSG00000044080	S100a1	22785.2	-0.241543	0.0928608	-2.60113	0.00929182	0.17631
ENSMUSG00000114961	A930002C04Rik	100.771	0.379931	0.146086	2.60074	0.00930239	0.176325
ENSMUSG00000006014	Prg4	596.262	0.359822	0.138537	2.5973	0.00939592	0.177352
ENSMUSG00000018669	Cdk5rap3	1478.19	-0.238755	0.0919091	-2.59773	0.00938417	0.177352
ENSMUSG00000021235	Coq6	3079.58	-0.176551	0.0679655	-2.59766	0.00938601	0.177352
ENSMUSG00000066621	Tecpr1	3680.21	-0.253753	0.0976914	-2.5975	0.00939048	0.177352
ENSMUSG00000022181	C6	22.4486	0.375146	0.144528	2.59565	0.00944112	0.177926
ENSMUSG00000038696	Mapkap1	3186.6	-0.155334	0.0598479	-2.59547	0.00944607	0.177926
ENSMUSG00000036885	Arhgef26	87.345	0.372479	0.143543	2.5949	0.00946195	0.178039
ENSMUSG00000002109	Ddb2	179.525	0.316502	0.122009	2.59408	0.00948445	0.178276
ENSMUSG00000002266	Zim1	127.586	-0.372038	0.143454	-2.59344	0.00950216	0.178316
ENSMUSG00000027487	Cdk5rap1	754.364	0.307011	0.118387	2.59329	0.00950634	0.178316
ENSMUSG00000021301	Hecw1	10.4978	0.373356	0.144069	2.59151	0.00955556	0.178813
ENSMUSG00000026765	Lypd6b	15.2316	0.394497	0.152236	2.59135	0.00956008	0.178813
ENSMUSG00000110195	Pde2a	99.1396	0.389852	0.150449	2.59126	0.0095626	0.178813
ENSMUSG00000044405	Adig	49.8185	-0.422963	0.163515	-2.5867	0.00968995	0.181006
ENSMUSG00000009772	Nuak2	254.803	-0.391106	0.151298	-2.58501	0.00973752	0.181579
ENSMUSG00000115249	AC122291.1	7.9756	0.358031	0.138509	2.5849	0.00974077	0.181579
ENSMUSG00000028071	Sh2d2a	19.9489	0.401023	0.155316	2.58199	0.00982336	0.182741
ENSMUSG00000028348	Cavin4	6649.05	-0.263572	0.102079	-2.58205	0.00982148	0.182741
ENSMUSG00000036046	5031439G07Rik	3290.09	-0.187928	0.0727945	-2.58163	0.0098335	0.182741
ENSMUSG00000025586	Cpeb1	1213.03	0.291438	0.112938	2.58051	0.00986553	0.183147
ENSMUSG00000030880	Polr3e	662.065	0.217212	0.0842003	2.57971	0.00988826	0.18338
ENSMUSG00000030670	Cyp2r1	12.4801	0.370148	0.143583	2.57795	0.00993891	0.183941
ENSMUSG00000037474	Dtl	28.2468	0.410818	0.15934	2.57825	0.00993019	0.183941
ENSMUSG00000061080	Lsamp	255.614	0.351375	0.136331	2.57737	0.00995547	0.184059
ENSMUSG00000039410	Prdm16	1031.4	-0.24861	0.0965136	-2.57591	0.00999765	0.184272
ENSMUSG00000060180	Myh13	8.31773	0.305654	0.118642	2.57628	0.00998702	0.184272
ENSMUSG00000117696		977.354	0.26644	0.103429	2.57606	0.00999334	0.184272
ENSMUSG00000020571	Pdia6	4802.35	-0.194921	0.0757726	-2.57245	0.0100981	0.185766
ENSMUSG00000046111	Cep295	435.414	0.323902	0.125914	2.57241	0.0100994	0.185766
ENSMUSG00000027465	Tbc1d20	3356.65	-0.176876	0.0688118	-2.57043	0.0101573	0.186641
ENSMUSG00000005373	Mlxipl	1394.76	-0.246056	0.0957799	-2.56898	0.0102	0.187044
ENSMUSG00000032601	Prkar2a	7414.21	-0.180824	0.0703793	-2.56928	0.010191	0.187044
ENSMUSG00000036281	Snapc4	565.453	0.276054	0.107508	2.56775	0.010236	0.187514
ENSMUSG00000032094	Cd3d	18.4173	0.417489	0.162666	2.56654	0.0102719	0.187883
ENSMUSG00000038879	Nipal2	87.4321	0.376714	0.146789	2.56637	0.010277	0.187883
ENSMUSG00000032507	Fbxl2	54.6026	0.409634	0.159682	2.5653	0.0103085	0.188079
ENSMUSG00000034171	Faah	28.1008	0.421224	0.16419	2.56546	0.0103039	0.188079
ENSMUSG00000040296	Ddx58	914.141	0.361147	0.140868	2.56372	0.0103558	0.188749
ENSMUSG00000038485	Socs7	2248.05	-0.176532	0.068914	-2.56162	0.0104185	0.189701
ENSMUSG00000051768	Xrcc1	1032.47	-0.284236	0.110989	-2.56094	0.0104391	0.189884
ENSMUSG00000037331	Larp1	7364.75	-0.186304	0.0727746	-2.56002	0.0104667	0.190194
ENSMUSG00000039263	Npepl1	4904.51	-0.198108	0.0774401	-2.55822	0.0105211	0.190224
ENSMUSG00000042688	Mapk6	1661.84	-0.206859	0.0808433	-2.55876	0.0105045	0.190224
ENSMUSG00000062082	Cd200r4	8.26236	0.322521	0.12606	2.55847	0.0105135	0.190224
ENSMUSG00000073077	Gm7173	8.14459	0.349696	0.136667	2.55874	0.0105053	0.190224
ENSMUSG00000104222	Gm7292	76.2781	-0.382186	0.149322	-2.55948	0.010483	0.190224
ENSMUSG00000022122	Ednrb	1299.39	-0.288896	0.113113	-2.55405	0.0106478	0.192321
ENSMUSG00000029591	Ung	1036.7	-0.33597	0.131698	-2.55106	0.0107397	0.193594
ENSMUSG00000060550	H2-Q7	1368.86	0.395644	0.155076	2.55129	0.0107326	0.193594
ENSMUSG00000068397	Gm10240	10.5974	-0.37828	0.148442	-2.54833	0.010824	0.194918
ENSMUSG00000022679	Mpv17l	306.523	0.298689	0.117237	2.54774	0.0108425	0.195056
ENSMUSG00000019977	Hbs1l	4108.26	-0.193422	0.0759771	-2.54579	0.0109031	0.195561
ENSMUSG00000022636	Alcam	102.341	0.413446	0.162383	2.54611	0.0108931	0.195561
ENSMUSG00000050944	Efcab5	37.8773	0.417647	0.164017	2.54636	0.0108852	0.195561
ENSMUSG00000034271	Jdp2	372.498	-0.373252	0.146706	-2.54421	0.0109524	0.196251
ENSMUSG00000029823	Luc7l2	7949.55	0.249788	0.0982123	2.54335	0.0109795	0.196459
ENSMUSG00000039693	Msantd3	623.388	-0.241395	0.0949198	-2.54315	0.0109859	0.196459
ENSMUSG00000046139	Patl1	2015.75	-0.212411	0.083534	-2.5428	0.0109967	0.196459
ENSMUSG00000003604	Aven	863.131	-0.227779	0.0896051	-2.54203	0.011021	0.196551
ENSMUSG00000015829	Tnr	19.8818	0.403414	0.158733	2.54147	0.0110388	0.196551
ENSMUSG00000042804	Gpr153	1038.25	-0.280437	0.110337	-2.54164	0.0110335	0.196551
ENSMUSG00000097101	1810034E14Rik	481.708	-0.247345	0.0973319	-2.54126	0.0110455	0.196551
ENSMUSG00000015083	C8g	174.186	-0.317012	0.124764	-2.54089	0.0110571	0.196563
ENSMUSG00000027438	Napb	235.037	0.31719	0.124856	2.54044	0.0110713	0.196622
ENSMUSG00000032540	Abhd5	2286.5	-0.200929	0.0792026	-2.5369	0.0111839	0.198426
ENSMUSG00000029599	Ddx54	1478.31	-0.212048	0.0836215	-2.5358	0.0112191	0.198855
ENSMUSG00000025551	Fgf14	86.1395	0.387005	0.152642	2.53537	0.0112329	0.198874
ENSMUSG00000029228	Lnx1	827.015	0.312672	0.123338	2.53508	0.0112423	0.198874
ENSMUSG00000035203	Epn1	10525.4	-0.26069	0.102877	-2.53401	0.0112767	0.199287
ENSMUSG00000072915	Gm12258	174.709	0.3635	0.143506	2.53299	0.0113095	0.199672
ENSMUSG00000000037	Scml2	41.9147	0.412363	0.162972	2.53026	0.0113978	0.201021
ENSMUSG00000073409	H2-Q6	2596.23	0.40311	0.159336	2.52994	0.0114082	0.201021
ENSMUSG00000031310	Zmym3	1354.13	0.226978	0.0897509	2.52898	0.0114394	0.201374
ENSMUSG00000026180	Cxcr2	11.9323	-0.363063	0.143656	-2.5273	0.0114944	0.201793
ENSMUSG00000047139	Cd24a	507.007	-0.405816	0.160578	-2.52722	0.0114968	0.201793
ENSMUSG00000078896	Zfp965	43.8886	-0.409983	0.162198	-2.52767	0.0114821	0.201793
ENSMUSG00000052133	Sema5b	102.57	-0.346726	0.137261	-2.52603	0.0115358	0.202281
ENSMUSG00000039084	Chad	74.646	0.28861	0.114282	2.52542	0.0115561	0.202439
ENSMUSG00000005103	Wdr1	7170.47	-0.18403	0.0729149	-2.5239	0.0116061	0.202595
ENSMUSG00000020191	Spata48	16.7816	0.40244	0.159425	2.52433	0.0115919	0.202595
ENSMUSG00000021748	Pdhb	37690.3	-0.204692	0.0810751	-2.52472	0.011579	0.202595
ENSMUSG00000034282	Evpl	71.6177	0.396715	0.157205	2.52356	0.0116174	0.202595
ENSMUSG00000078137	Ankrd63	162.025	0.378183	0.149868	2.52344	0.0116212	0.202595
ENSMUSG00000044349	Snhg11	306.282	0.398151	0.157849	2.52235	0.0116573	0.202833
ENSMUSG00000075307	Klhl41	5811.23	0.180402	0.0715131	2.52264	0.0116479	0.202833
ENSMUSG00000018861	Fdxr	622.919	-0.235391	0.0933519	-2.52155	0.0116839	0.203099
ENSMUSG00000035545	Leng8	5406.19	0.262666	0.104278	2.5189	0.0117721	0.204238
ENSMUSG00000107792	Gm43914	8.13825	0.34306	0.136189	2.51901	0.0117687	0.204238
ENSMUSG00000056394	Lig1	234.13	0.29737	0.118082	2.51833	0.0117912	0.204374
ENSMUSG00000031111	Igsf1	1953.83	0.289642	0.115064	2.51723	0.0118281	0.204815
ENSMUSG00000037490	Slc2a12	492.165	-0.27497	0.109293	-2.5159	0.0118729	0.205395
ENSMUSG00000008206	Cers4	2681.7	0.226772	0.0902712	2.51212	0.012001	0.206421
ENSMUSG00000024501	Dpysl3	1771.31	0.317086	0.126216	2.51225	0.0119965	0.206421
ENSMUSG00000026628	Atf3	668.231	-0.30771	0.122428	-2.51339	0.0119576	0.206421
ENSMUSG00000029687	Ezh2	327.277	0.274764	0.109336	2.51302	0.0119703	0.206421
ENSMUSG00000030386	Zfp606	973.472	0.280211	0.111519	2.51268	0.0119819	0.206421
ENSMUSG00000073530	Pappa2	11.1826	0.311933	0.124114	2.51327	0.0119618	0.206421
ENSMUSG00000086740	Gm17029	155.179	0.326056	0.129846	2.5111	0.0120357	0.206821
ENSMUSG00000090115	Usp49	183.565	0.290841	0.115863	2.51021	0.0120661	0.207146
ENSMUSG00000045775	Slc16a5	20.0956	0.407123	0.162226	2.50961	0.0120863	0.207296
ENSMUSG00000038028	Tigar	3703.39	-0.163989	0.0653625	-2.50891	0.0121103	0.207372
ENSMUSG00000038943	Prc1	105.842	0.402398	0.160394	2.50881	0.0121138	0.207372
ENSMUSG00000030600	Lrfn1	29.5925	0.404877	0.161405	2.50845	0.0121261	0.207385
ENSMUSG00000037239	Spred3	82.6157	0.39086	0.155842	2.50806	0.0121396	0.20742
ENSMUSG00000019768	Esr1	72.3055	0.410811	0.163944	2.5058	0.0122174	0.208355
ENSMUSG00000025358	Cdk2	666.756	0.212964	0.0849794	2.50607	0.0122083	0.208355
ENSMUSG00000020591	Ntsr2	280.333	-0.341527	0.136456	-2.50283	0.0123204	0.209121
ENSMUSG00000032737	Inppl1	12312.8	-0.243173	0.0971267	-2.50367	0.0122912	0.209121
ENSMUSG00000038193	Hand2	2112.7	-0.346043	0.138218	-2.5036	0.0122938	0.209121
ENSMUSG00000039911	Spsb1	1595.26	-0.274795	0.109787	-2.50298	0.0123153	0.209121
ENSMUSG00000055865	Fam19a3	219.85	0.293957	0.117424	2.50338	0.0123014	0.209121
ENSMUSG00000100967	Gm29666	53.1769	0.388439	0.15526	2.50187	0.012354	0.209495
ENSMUSG00000105345	BC030343	27.6603	0.411449	0.164521	2.50088	0.0123884	0.209881
ENSMUSG00000041012	Cmtm8	606.156	-0.276372	0.11053	-2.50044	0.012404	0.209948
ENSMUSG00000024824	Rad9a	348.468	0.240707	0.096385	2.49735	0.0125124	0.211584
ENSMUSG00000021098	4930447C04Rik	13.2399	0.380772	0.152513	2.49664	0.0125375	0.211809
ENSMUSG00000060275	Nrg2	104.546	-0.39726	0.159156	-2.49604	0.0125588	0.211971
ENSMUSG00000063681	Crb1	41.1593	-0.409662	0.164176	-2.49526	0.0125866	0.212043
ENSMUSG00000100347	Gm7895	118.11	-0.325487	0.130431	-2.49547	0.0125789	0.212043
ENSMUSG00000069792	Wfdc17	157.648	-0.396733	0.159062	-2.4942	0.0126242	0.21238
ENSMUSG00000074183	Gsta1	111.172	-0.399287	0.160097	-2.49403	0.0126302	0.21238
ENSMUSG00000002968	Med25	4356.05	-0.244292	0.0980094	-2.49253	0.0126836	0.213079
ENSMUSG00000097451	Rian	289.067	0.307961	0.123619	2.4912	0.0127312	0.21368
ENSMUSG00000005873	Reep5	19836.8	-0.152438	0.0612411	-2.48914	0.0128051	0.214721
ENSMUSG00000016206	H2-M3	372.568	0.395491	0.158966	2.4879	0.01285	0.215028
ENSMUSG00000035929	H2-Q4	2864.94	0.407737	0.163905	2.48764	0.0128592	0.215028
ENSMUSG00000060678	Hist1h4c	10.231	0.356011	0.143093	2.48797	0.0128476	0.215028
ENSMUSG00000079055	Slc8a3	22.3651	0.40062	0.161085	2.48701	0.0128822	0.215213
ENSMUSG00000067878	Map7d3	31.032	0.408555	0.164359	2.48575	0.012928	0.215779
ENSMUSG00000020381	Mrnip	74.5607	0.357684	0.143945	2.48487	0.0129597	0.215994
ENSMUSG00000070436	Serpinh1	10890.5	-0.315324	0.126905	-2.48473	0.0129649	0.215994
ENSMUSG00000049690	Nckap5	383.871	0.356623	0.143602	2.48341	0.0130132	0.216599
ENSMUSG00000002006	Pdzd4	125.307	0.376783	0.151807	2.48199	0.0130653	0.217064
ENSMUSG00000038023	Atp6v0a2	3700.69	-0.174644	0.0703648	-2.48198	0.0130653	0.217064
ENSMUSG00000035686	Thrsp	1575.11	-0.345962	0.139424	-2.48137	0.0130878	0.217238
ENSMUSG00000041115	Iqsec2	2768.96	-0.221265	0.0892216	-2.47995	0.0131403	0.217583
ENSMUSG00000073775	Kti12	1104.71	-0.257606	0.103881	-2.47982	0.0131448	0.217583
ENSMUSG00000078958	Atp6ap1l	13.4757	0.353325	0.142467	2.48005	0.0131364	0.217583
ENSMUSG00000031230	Fgf16	1620.42	0.286303	0.115525	2.47828	0.0132019	0.218291
ENSMUSG00000042834	Nrep	1205.43	0.270553	0.109182	2.47801	0.0132118	0.218291
ENSMUSG00000030082	Sec61a1	1816.29	-0.23098	0.0932815	-2.47616	0.0132803	0.218422
ENSMUSG00000030703	Gdpd3	35.5679	0.406524	0.164132	2.47681	0.0132564	0.218422
ENSMUSG00000032578	Cish	2531.37	-0.372835	0.150555	-2.4764	0.0132716	0.218422
ENSMUSG00000042564	Fam227a	55.7014	0.389157	0.157095	2.4772	0.0132416	0.218422
ENSMUSG00000074865	Zfp934	198.814	0.359237	0.145078	2.47617	0.0132801	0.218422
ENSMUSG00000026974	Zmynd19	916.482	-0.203498	0.0822213	-2.475	0.0133236	0.218935
ENSMUSG00000008136	Fhl2	84137.8	0.13802	0.055774	2.47464	0.0133372	0.218959
ENSMUSG00000053604	Rpia	943.707	-0.202377	0.0818174	-2.47352	0.013379	0.219428
ENSMUSG00000114196	Gm47547	2175.45	0.348334	0.140842	2.47322	0.0133902	0.219428
ENSMUSG00000094840	Muc3a	19.4029	0.402191	0.162647	2.47278	0.0134068	0.219502
ENSMUSG00000036285	Noa1	1178.95	-0.194046	0.0785072	-2.47169	0.0134474	0.219967
ENSMUSG00000028710	Atpaf1	3276.03	-0.201317	0.0815037	-2.47003	0.0135102	0.220793
ENSMUSG00000104850	Gm42901	27.6228	0.402273	0.16295	2.46869	0.0135608	0.22142
ENSMUSG00000050423	Ppp1r3g	24.4893	-0.390711	0.1583	-2.46816	0.0135808	0.221546
ENSMUSG00000032536	Trak1	22471.3	-0.1775	0.0719619	-2.46659	0.0136407	0.222321
ENSMUSG00000022390	Zc3h7b	6190.37	-0.185258	0.0751325	-2.46575	0.0136726	0.222588
ENSMUSG00000047030	Spata2	895.124	-0.214034	0.0868111	-2.46551	0.0136818	0.222588
ENSMUSG00000027778	Ift80	311.563	0.29564	0.120029	2.46307	0.0137751	0.223327
ENSMUSG00000033491	Prss35	11.8131	0.261828	0.106295	2.46321	0.0137701	0.223327
ENSMUSG00000033538	Casp4	166.217	0.36163	0.14686	2.46242	0.0138004	0.223327
ENSMUSG00000035394	Cfap53	11.6172	0.374958	0.152253	2.46273	0.0137882	0.223327
ENSMUSG00000039691	Tspan10	20.0411	-0.379093	0.153953	-2.46239	0.0138015	0.223327
ENSMUSG00000056019	Zfp709	342.74	0.294463	0.119539	2.46333	0.0137653	0.223327
ENSMUSG00000020193	Zpbp	85.2727	0.373246	0.151607	2.46192	0.0138195	0.223403
ENSMUSG00000029923	Rab19	23.9421	0.40491	0.164489	2.46162	0.013831	0.223403
ENSMUSG00000007656	Arpp19	4465.22	-0.182762	0.0742828	-2.46036	0.0138798	0.223591
ENSMUSG00000040282	BC052040	243.703	-0.274407	0.111531	-2.46037	0.0138794	0.223591
ENSMUSG00000093553	Gm20633	56.5461	0.395826	0.160879	2.4604	0.0138784	0.223591
ENSMUSG00000034574	Daam1	4824.39	-0.249422	0.101427	-2.45912	0.0139278	0.224122
ENSMUSG00000042616	Oscp1	180.81	0.28966	0.117802	2.45887	0.0139377	0.224122
ENSMUSG00000040987	Mill2	555.468	0.230307	0.0936961	2.45802	0.0139707	0.224253
ENSMUSG00000046841	Ckap4	1955.15	-0.328252	0.133527	-2.45831	0.0139592	0.224253
ENSMUSG00000028864	Hgf	48.9943	0.399511	0.162622	2.45668	0.0140228	0.224689
ENSMUSG00000029135	Fosl2	2644.76	-0.386055	0.157126	-2.45698	0.0140112	0.224689
ENSMUSG00000074170	Plekhf1	774.21	-0.319745	0.130171	-2.45636	0.0140354	0.224691
ENSMUSG00000027326	Knl1	27.3601	0.40157	0.163521	2.45577	0.0140584	0.22486
ENSMUSG00000029518	Rab35	2536.47	-0.174525	0.071088	-2.45505	0.0140864	0.225107
ENSMUSG00000020097	Sgpl1	1552.65	-0.232382	0.0946796	-2.4544	0.014112	0.225317
ENSMUSG00000002617	Zfp40	228.853	0.335234	0.136692	2.45248	0.0141877	0.225697
ENSMUSG00000009575	Cbx5	5018.31	0.240822	0.0982718	2.45057	0.0142631	0.225697
ENSMUSG00000019866	Crybg1	472.355	0.218593	0.0891907	2.45085	0.0142518	0.225697
ENSMUSG00000029910	Mad2l1	215.88	0.315879	0.128831	2.45189	0.0142109	0.225697
ENSMUSG00000032123	Dpagt1	1171.59	-0.208769	0.0851561	-2.4516	0.0142221	0.225697
ENSMUSG00000038836	Agbl3	160.632	0.362566	0.147838	2.45245	0.0141886	0.225697
ENSMUSG00000041025	Iffo2	411.473	-0.266673	0.108744	-2.4523	0.0141946	0.225697
ENSMUSG00000041161	Otud3	507.523	-0.220196	0.0898304	-2.45124	0.0142364	0.225697
ENSMUSG00000053768	Chchd3	19674	-0.18602	0.0759172	-2.4503	0.0142735	0.225697
ENSMUSG00000072720	Myo18b	20150.5	-0.183464	0.0748659	-2.45056	0.0142634	0.225697
ENSMUSG00000099858	Gm6652	303.027	-0.307135	0.125288	-2.45142	0.0142292	0.225697
ENSMUSG00000037148	Arhgap10	3063.26	-0.162099	0.0661774	-2.44946	0.0143071	0.22603
ENSMUSG00000021270	Hsp90aa1	10966.6	-0.402485	0.164476	-2.44708	0.014402	0.227131
ENSMUSG00000036192	Rorb	112.799	0.398682	0.162917	2.44714	0.0143994	0.227131
ENSMUSG00000034160	Ogt	5987.17	0.295735	0.120937	2.44536	0.0144708	0.227817
ENSMUSG00000051351	Zfp46	2431.8	0.211681	0.0865539	2.44565	0.0144591	0.227817
ENSMUSG00000069729	Arid1b	2095.91	-0.211515	0.0865414	-2.44409	0.014522	0.228423
ENSMUSG00000027547	Sall4	97.1946	0.343496	0.140602	2.44303	0.0145645	0.228692
ENSMUSG00000028654	Mycl	19.9333	0.378892	0.155079	2.44323	0.0145567	0.228692
ENSMUSG00000041046	Ramp3	234.13	-0.336896	0.137925	-2.4426	0.0145817	0.228764
ENSMUSG00000022512	Cldn1	14.6012	0.330218	0.135321	2.44026	0.0146767	0.229854
ENSMUSG00000109206	Gm45137	61.1378	0.400487	0.164097	2.44055	0.0146648	0.229854
ENSMUSG00000029482	Aacs	244.797	-0.302686	0.124117	-2.43871	0.0147398	0.230642
ENSMUSG00000022897	Dyrk1a	3937.34	-0.173249	0.0710651	-2.43788	0.0147735	0.23097
ENSMUSG00000021460	Auh	5112.7	-0.18942	0.0777779	-2.4354	0.0148755	0.232178
ENSMUSG00000025925	Terf1	258.36	0.287628	0.118113	2.4352	0.0148837	0.232178
ENSMUSG00000029605	Oas1b	124.06	0.389491	0.159972	2.43474	0.0149024	0.232178
ENSMUSG00000079477	Rab7	10005.1	-0.140258	0.0576007	-2.43501	0.0148914	0.232178
ENSMUSG00000103983	Gm20045	150.243	0.378082	0.155395	2.43303	0.014973	0.233078
ENSMUSG00000034135	Sik3	4826.25	-0.167492	0.0688783	-2.43171	0.0150275	0.233607
ENSMUSG00000070867	Trabd2b	11172.6	-0.240861	0.0990554	-2.43158	0.0150329	0.233607
ENSMUSG00000005233	Spc25	56.5415	0.397353	0.163599	2.42883	0.0151478	0.234784
ENSMUSG00000020922	Lsm12	1763.43	-0.21584	0.0888461	-2.42937	0.015125	0.234784
ENSMUSG00000023015	Racgap1	108.424	0.396371	0.163189	2.42891	0.0151442	0.234784
ENSMUSG00000042763	Maneal	73.4671	0.362246	0.149167	2.42846	0.015163	0.234799
ENSMUSG00000078190	Dnm3os	81.167	0.383389	0.157891	2.42818	0.0151748	0.234799
ENSMUSG00000043683	Fem1a	18543.2	-0.172692	0.0711338	-2.42771	0.0151944	0.2349
ENSMUSG00000105366	Gm43719	9.8013	0.356623	0.146959	2.42668	0.0152376	0.235166
ENSMUSG00000110277	Gm45871	200.739	0.360549	0.148568	2.42683	0.0152313	0.235166
ENSMUSG00000086889	Phf2os1	29.2576	0.399521	0.164658	2.42637	0.0152508	0.235167
ENSMUSG00000027207	Galk2	545.246	-0.213191	0.0879698	-2.42346	0.0153735	0.236857
ENSMUSG00000060512	0610040J01Rik	260.067	-0.281599	0.116216	-2.42307	0.01539	0.236909
ENSMUSG00000029998	Pcyox1	6090.09	-0.202594	0.0836398	-2.42222	0.0154261	0.237023
ENSMUSG00000031985	Gnpat	14010.4	-0.141155	0.0582811	-2.42196	0.0154369	0.237023
ENSMUSG00000068196	Col8a1	1270.04	0.267683	0.1105	2.42246	0.0154156	0.237023
ENSMUSG00000024677	Ms4a6b	208.515	0.372029	0.153665	2.42103	0.0154765	0.237227
ENSMUSG00000048065	Cyb5r2	496.178	-0.246941	0.101993	-2.42117	0.0154706	0.237227
ENSMUSG00000029575	Mmab	2446.34	-0.177773	0.0734972	-2.41877	0.0155732	0.238506
ENSMUSG00000050777	Tmem37	106.572	-0.346577	0.143342	-2.41784	0.0156131	0.238915
ENSMUSG00000006169	Clint1	3783.45	-0.209524	0.086731	-2.4158	0.0157009	0.240044
ENSMUSG00000097068	Gm26760	35.755	-0.396252	0.164045	-2.4155	0.0157135	0.240044
ENSMUSG00000036492	Rnf39	46.7014	-0.38598	0.159928	-2.41346	0.0158018	0.241189
ENSMUSG00000032625	Thsd7a	588.144	0.252877	0.104808	2.41278	0.0158315	0.241437
ENSMUSG00000005483	Dnajb1	1897.88	-0.350288	0.145498	-2.40751	0.0160619	0.242607
ENSMUSG00000008999	Bmp7	107.027	-0.358518	0.148922	-2.40742	0.0160655	0.242607
ENSMUSG00000021047	Nova1	382.544	0.277711	0.11522	2.41028	0.0159405	0.242607
ENSMUSG00000022651	Retnlg	12.2872	-0.304381	0.126302	-2.40996	0.0159545	0.242607
ENSMUSG00000022673	Mcm4	527.68	0.230524	0.0957281	2.40811	0.0160353	0.242607
ENSMUSG00000026473	Glul	24457.4	-0.205352	0.0852784	-2.40802	0.0160393	0.242607
ENSMUSG00000028834	Trim63	12589.3	-0.20607	0.0854856	-2.41058	0.015927	0.242607
ENSMUSG00000039768	Dnajc11	3880.29	-0.210169	0.087277	-2.40807	0.0160369	0.242607
ENSMUSG00000050064	Zfp697	596.581	0.270478	0.11237	2.40704	0.0160825	0.242607
ENSMUSG00000051228	Nyx	46.5493	0.387975	0.161148	2.40757	0.0160591	0.242607
ENSMUSG00000101940	Akp-ps1	14.1693	0.384062	0.159559	2.40702	0.0160832	0.242607
ENSMUSG00000107962	Gm43980	125.715	0.395694	0.164281	2.40864	0.016012	0.242607
ENSMUSG00000113209	1700081N11Rik	34.3333	0.382468	0.158895	2.40704	0.0160823	0.242607
ENSMUSG00000032349	Elovl5	1573.21	-0.226649	0.0942056	-2.4059	0.0161328	0.242949
ENSMUSG00000040274	Cdk6	555.37	0.260408	0.108236	2.40593	0.0161314	0.242949
ENSMUSG00000039236	Isg20	669.119	-0.394236	0.16394	-2.40476	0.0161832	0.243504
ENSMUSG00000032571	Pik3r4	1296.68	0.168343	0.0700192	2.40424	0.0162063	0.243649
ENSMUSG00000028248	Pnisr	3519.72	0.281287	0.117022	2.40371	0.0162295	0.243794
ENSMUSG00000028862	Map3k6	519.808	-0.344146	0.143234	-2.40268	0.0162752	0.244104
ENSMUSG00000086536	Gm12264	12.696	0.370566	0.154233	2.40264	0.0162772	0.244104
ENSMUSG00000002565	Scin	347.465	0.268664	0.111842	2.40217	0.016298	0.244212
ENSMUSG00000099757	BE692007	45.1022	0.39462	0.164303	2.40178	0.0163157	0.244275
ENSMUSG00000000386	Mx1	49.4001	0.366539	0.15271	2.40022	0.0163851	0.244934
ENSMUSG00000004897	Hdgf	8262.26	-0.166608	0.069415	-2.40018	0.0163869	0.244934
ENSMUSG00000020802	Ube2o	3317.37	-0.326698	0.136214	-2.39842	0.0164661	0.24505
ENSMUSG00000024538	Ppic	888.281	0.221796	0.0924834	2.39823	0.0164746	0.24505
ENSMUSG00000029705	Cux1	4769.83	-0.188778	0.0787102	-2.39839	0.0164671	0.24505
ENSMUSG00000030365	Clec2i	29.752	0.365585	0.152455	2.39799	0.0164852	0.24505
ENSMUSG00000054455	Vapb	8714.71	-0.171756	0.0716138	-2.39837	0.0164683	0.24505
ENSMUSG00000057058	Skap1	18.6996	0.380924	0.158858	2.39789	0.0164898	0.24505
ENSMUSG00000073403	Gm10499	27.5874	0.39404	0.164303	2.39826	0.0164734	0.24505
ENSMUSG00000021280	Exoc3l4	144.961	0.334122	0.13946	2.39582	0.0165833	0.245629
ENSMUSG00000032372	Plscr2	1408.91	0.302233	0.126125	2.3963	0.0165615	0.245629
ENSMUSG00000053754	Chd8	1918.54	0.142667	0.0595446	2.39597	0.0165766	0.245629
ENSMUSG00000091345	Col6a5	8.75456	0.301632	0.125855	2.39666	0.0165451	0.245629
ENSMUSG00000041360	Pum3	1311.82	-0.194959	0.0813877	-2.39544	0.0166004	0.245681
ENSMUSG00000037921	Ddx60	416.421	0.358571	0.149746	2.39453	0.0166417	0.246089
ENSMUSG00000027803	Wwtr1	3957.23	-0.154214	0.0644142	-2.39411	0.0166609	0.246171
ENSMUSG00000000934	Top1mt	328.734	-0.247376	0.103469	-2.39083	0.0168103	0.247811
ENSMUSG00000030123	Plxnd1	8511.53	-0.257813	0.107836	-2.39079	0.0168122	0.247811
ENSMUSG00000054387	Mdm4	2304.99	0.302839	0.12667	2.39077	0.0168131	0.247811
ENSMUSG00000022449	Adamts20	26.1769	0.390008	0.163197	2.3898	0.0168575	0.24806
ENSMUSG00000035367	Rmi1	588.59	0.256889	0.107492	2.38984	0.0168557	0.24806
ENSMUSG00000009733	Tfcp2	649.525	0.185301	0.077567	2.38892	0.016898	0.248304
ENSMUSG00000113811	Gm47882	66.4765	-0.351745	0.147245	-2.38884	0.0169016	0.248304
ENSMUSG00000043773	1700048O20Rik	12.7105	0.323779	0.135556	2.38853	0.0169157	0.248308
ENSMUSG00000005087	Cd44	498.782	0.310059	0.129904	2.38684	0.016994	0.249088
ENSMUSG00000013584	Aldh1a2	249.902	-0.358691	0.150311	-2.38633	0.0170176	0.249088
ENSMUSG00000023995	Tspo2	17.2234	-0.329082	0.137929	-2.38589	0.0170379	0.249088
ENSMUSG00000024846	Cst6	186.073	-0.337058	0.141221	-2.38675	0.0169981	0.249088
ENSMUSG00000031700	Gpt2	2349.08	-0.186617	0.0782084	-2.38615	0.0170258	0.249088
ENSMUSG00000085287	4833418N02Rik	98.7428	0.338879	0.142063	2.38542	0.0170598	0.249206
ENSMUSG00000020140	Lgr5	15.9806	0.347144	0.145606	2.38413	0.0171194	0.249268
ENSMUSG00000028416	Bag1	11527.9	-0.202848	0.0850696	-2.3845	0.0171024	0.249268
ENSMUSG00000097233	Gm17552	231.281	0.337604	0.141596	2.38428	0.0171128	0.249268
ENSMUSG00000100801	Gm15459	4433.91	-0.31711	0.132981	-2.38462	0.0170967	0.249268
ENSMUSG00000022340	Sybu	538.246	0.259563	0.108915	2.38317	0.0171644	0.249723
ENSMUSG00000008200	Fnbp4	1170.84	0.239022	0.100381	2.38116	0.0172583	0.250107
ENSMUSG00000021096	Ppm1a	10481.7	-0.161917	0.0679825	-2.38175	0.0172308	0.250107
ENSMUSG00000022055	Nefl	14.0822	0.382383	0.160613	2.38077	0.0172763	0.250107
ENSMUSG00000026494	Kif26b	283.11	0.324789	0.136344	2.38214	0.0172125	0.250107
ENSMUSG00000056359	D830013O20Rik	199.85	0.255435	0.107302	2.38053	0.017288	0.250107
ENSMUSG00000117713		76.8828	-0.392247	0.164706	-2.38149	0.0172426	0.250107
ENSMUSG00000117730		31.3369	0.390621	0.164087	2.38057	0.0172858	0.250107
ENSMUSG00000020307	Cdc34	6061.92	-0.226776	0.0953131	-2.37928	0.0173467	0.250755
ENSMUSG00000037408	Cnnm4	367.781	-0.229006	0.0963102	-2.37779	0.0174166	0.251563
ENSMUSG00000040276	Pacsin1	58.7543	-0.389739	0.163952	-2.37715	0.0174469	0.251799
ENSMUSG00000030802	Bckdk	5699.79	-0.159973	0.0673108	-2.37663	0.0174718	0.251957
ENSMUSG00000015852	Fcrls	333.925	-0.323776	0.136257	-2.37622	0.0174912	0.251982
ENSMUSG00000047462	A530099J19Rik	14.1317	0.316181	0.133073	2.376	0.0175015	0.251982
ENSMUSG00000054580	Pla2r1	303.982	0.345405	0.145433	2.37501	0.0175484	0.252456
ENSMUSG00000024696	Lpxn	65.0334	0.374466	0.157727	2.37414	0.01759	0.252852
ENSMUSG00000038085	Cnbd2	43.3781	0.387446	0.163284	2.37284	0.0176521	0.252939
ENSMUSG00000040269	Mrps28	1645.41	-0.219582	0.0925262	-2.37319	0.0176354	0.252939
ENSMUSG00000051805	A530095I07Rik	28.7418	0.390761	0.164639	2.37344	0.0176231	0.252939
ENSMUSG00000081534	Slc48a1	4406.2	-0.219367	0.092439	-2.3731	0.0176393	0.252939
ENSMUSG00000039367	Sec24c	5630.23	-0.14453	0.0609276	-2.37215	0.0176848	0.252978
ENSMUSG00000044813	Shb	1074.72	-0.32818	0.138362	-2.3719	0.0176969	0.252978
ENSMUSG00000091512	Lamtor3	2950.56	-0.152918	0.0644677	-2.37201	0.0176915	0.252978
ENSMUSG00000002227	Mov10	453.642	0.309857	0.130767	2.36953	0.0178109	0.254124
ENSMUSG00000028015	Ctso	1087.82	0.275215	0.116163	2.36921	0.0178262	0.254124
ENSMUSG00000038020	Rapgefl1	99.4893	-0.341211	0.14401	-2.36936	0.0178191	0.254124
ENSMUSG00000040913	Fbxw4	977.826	-0.305813	0.129087	-2.36906	0.0178335	0.254124
ENSMUSG00000035268	Pkig	9755.77	0.239062	0.100924	2.36874	0.0178489	0.254142
ENSMUSG00000001473	Tubb6	1497.9	-0.225618	0.0952865	-2.36778	0.0178951	0.254535
ENSMUSG00000025893	Kbtbd3	716.43	0.251076	0.106047	2.36758	0.0179047	0.254535
ENSMUSG00000027244	Atg13	3801.8	-0.154995	0.0654988	-2.36638	0.017963	0.255163
ENSMUSG00000020335	Zfp354b	110.687	0.345892	0.146196	2.36594	0.0179843	0.255263
ENSMUSG00000000579	Dynlt1c	71.1834	0.356971	0.151064	2.36305	0.0181254	0.256
ENSMUSG00000018923	Med11	193.664	0.307771	0.130281	2.36236	0.018159	0.256
ENSMUSG00000020109	Dnajb12	2096.25	-0.23415	0.0990558	-2.36382	0.0180876	0.256
ENSMUSG00000024777	Ppp2r5b	2124.06	-0.192936	0.081645	-2.36311	0.0181222	0.256
ENSMUSG00000026748	Plxdc2	1224.36	0.207143	0.0876886	2.36226	0.018164	0.256
ENSMUSG00000026979	Psd4	83.1281	0.385169	0.16296	2.36358	0.0180993	0.256
ENSMUSG00000034981	Parm1	5521.73	-0.173952	0.0735858	-2.36393	0.018082	0.256
ENSMUSG00000067653	Ankrd23	697.172	-0.363377	0.153793	-2.36277	0.0181388	0.256
ENSMUSG00000118504		58.3286	0.364313	0.154102	2.3641	0.0180738	0.256
ENSMUSG00000075706	Gpx4	20574.2	-0.208428	0.0882644	-2.36141	0.0182056	0.256386
ENSMUSG00000032530	Lyzl4	8.37432	0.329259	0.139571	2.35908	0.0183204	0.2576
ENSMUSG00000037313	Tacc3	148.402	0.341024	0.144542	2.35935	0.0183071	0.2576
ENSMUSG00000051495	Irf2bp2	1991.85	-0.312318	0.132427	-2.35842	0.0183531	0.257859
ENSMUSG00000030774	Pak1	97.8894	0.385919	0.163723	2.35715	0.0184157	0.258336
ENSMUSG00000095457	Gm8989	20.8803	0.339504	0.144023	2.35729	0.0184087	0.258336
ENSMUSG00000036006	Ripor2	639.67	-0.277571	0.117772	-2.35684	0.0184311	0.258351
ENSMUSG00000096957	E230013L22Rik	746.717	0.262458	0.111377	2.35649	0.0184487	0.258397
ENSMUSG00000014426	Map3k4	3731.38	-0.164652	0.0699062	-2.35532	0.0185067	0.258681
ENSMUSG00000036098	Myrf	322.737	-0.353147	0.149952	-2.35507	0.018519	0.258681
ENSMUSG00000039879	Heca	3121.03	-0.224955	0.0955369	-2.35464	0.0185408	0.258681
ENSMUSG00000064302	Clasp1	23185.6	-0.202483	0.0859784	-2.35505	0.0185203	0.258681
ENSMUSG00000103622	Gm38391	82.25	0.335068	0.142297	2.3547	0.0185377	0.258681
ENSMUSG00000039395	Mreg	2096.25	-0.201228	0.0855124	-2.3532	0.0186126	0.259482
ENSMUSG00000034557	Zfyve9	2241.48	-0.17048	0.0724613	-2.35271	0.0186371	0.259623
ENSMUSG00000026915	Strbp	664.07	0.217059	0.0923091	2.35144	0.0187011	0.259912
ENSMUSG00000057716	Tmem178b	60.876	0.386336	0.164265	2.3519	0.0186777	0.259912
ENSMUSG00000108465	Gm45110	22.6132	0.383936	0.163263	2.35165	0.0186906	0.259912
ENSMUSG00000019254	Ppp1r12c	4203.1	-0.2107	0.0896162	-2.35113	0.0187163	0.259924
ENSMUSG00000028037	Ifi44	242.27	0.35487	0.150971	2.35058	0.0187441	0.260108
ENSMUSG00000027635	Dsn1	88.9874	0.345055	0.146829	2.35004	0.0187714	0.260266
ENSMUSG00000028621	Cyb5rl	724.95	-0.188412	0.0801826	-2.34978	0.0187843	0.260266
ENSMUSG00000032556	Bfsp2	20.3674	-0.335103	0.142634	-2.34938	0.0188046	0.260347
ENSMUSG00000038286	Bphl	1435.87	0.194802	0.0829273	2.34907	0.0188205	0.260367
ENSMUSG00000037306	Man1c1	2583.8	-0.193154	0.0822406	-2.34865	0.0188416	0.260382
ENSMUSG00000038970	Lmtk2	2652.24	-0.201704	0.0858873	-2.34848	0.0188504	0.260382
ENSMUSG00000022517	Mgrn1	13170.2	-0.202477	0.0862392	-2.34785	0.0188819	0.260418
ENSMUSG00000085945	2310014F06Rik	65.4388	-0.34721	0.14787	-2.34807	0.0188708	0.260418
ENSMUSG00000020377	Ltc4s	52.5827	-0.386491	0.1647	-2.34664	0.0189437	0.260752
ENSMUSG00000030380	Mzf1	41.4169	0.385699	0.164339	2.34698	0.0189264	0.260752
ENSMUSG00000030921	Trim30a	643.133	0.334557	0.142576	2.34652	0.0189495	0.260752
ENSMUSG00000022659	Gcsam	13.2455	0.355508	0.151562	2.34563	0.0189949	0.260832
ENSMUSG00000035875	AI182371	12.3263	0.367968	0.156879	2.34555	0.0189988	0.260832
ENSMUSG00000095432	Zfp748	271.935	0.298394	0.12721	2.34568	0.0189924	0.260832
ENSMUSG00000062093	Gm10110	1636.69	-0.232611	0.0992747	-2.34311	0.0191238	0.261753
ENSMUSG00000095304	Plac9	10.9049	-0.297334	0.12688	-2.34343	0.0191072	0.261753
ENSMUSG00000104453	Gm37829	3431.2	-0.201825	0.0861359	-2.34311	0.0191239	0.261753
ENSMUSG00000115662	AC125311.2	20.0989	-0.383077	0.163489	-2.34313	0.0191227	0.261753
ENSMUSG00000043881	Kbtbd7	732.451	0.239135	0.102218	2.33947	0.0193112	0.264115
ENSMUSG00000074676	Foxs1	108.123	-0.335468	0.143463	-2.33836	0.0193684	0.264696
ENSMUSG00000027692	Tnik	1411.92	-0.22071	0.0943995	-2.33804	0.019385	0.264722
ENSMUSG00000007279	Scube2	1228.46	-0.242453	0.103717	-2.33764	0.0194061	0.264794
ENSMUSG00000021555	Naa35	2708.57	-0.179612	0.0768526	-2.33709	0.0194343	0.264794
ENSMUSG00000031826	Usp10	2317.77	-0.171431	0.0733452	-2.33732	0.0194225	0.264794
ENSMUSG00000027010	Slc25a12	13706.9	-0.159359	0.0682078	-2.33638	0.0194715	0.2651
ENSMUSG00000021012	Zc3h14	3705.87	-0.142043	0.0608149	-2.33567	0.0195085	0.265403
ENSMUSG00000070883	Ccdc173	73.6632	0.352656	0.151006	2.33538	0.0195237	0.265411
ENSMUSG00000037989	Wnk2	4262.53	-0.220346	0.0944685	-2.33248	0.0196756	0.267273
ENSMUSG00000055013	Agap1	2252.89	-0.221391	0.0949332	-2.33208	0.0196967	0.267359
ENSMUSG00000020395	Itk	28.492	0.380822	0.16335	2.33132	0.0197364	0.267696
ENSMUSG00000031543	Ank1	11288.6	-0.229898	0.0986751	-2.32985	0.0198141	0.268201
ENSMUSG00000051457	Spn	120.773	0.383717	0.164702	2.32977	0.0198182	0.268201
ENSMUSG00000064254	Ethe1	1568.28	-0.277098	0.118921	-2.33011	0.0198006	0.268201
ENSMUSG00000040964	Arhgef10l	4421.14	-0.196389	0.0843532	-2.32818	0.0199025	0.268938
ENSMUSG00000046196	Ttc39d	8.52439	0.27784	0.119335	2.32825	0.0198989	0.268938
ENSMUSG00000030222	Rerg	208.606	-0.281943	0.12116	-2.32703	0.0199637	0.268957
ENSMUSG00000032845	Alpk2	7664.05	-0.215461	0.0925728	-2.32747	0.0199402	0.268957
ENSMUSG00000100410	2310020H05Rik	112.344	-0.308799	0.132691	-2.3272	0.0199545	0.268957
ENSMUSG00000107610	D530018E20Rik	25.5212	0.379334	0.162989	2.32736	0.0199459	0.268957
ENSMUSG00000042429	Adora1	645.748	0.255075	0.109635	2.32659	0.0199873	0.269075
ENSMUSG00000015087	Rabl6	5306.02	-0.145615	0.0626215	-2.32531	0.0200553	0.269393
ENSMUSG00000030762	Aqp8	335.717	-0.379377	0.163144	-2.32541	0.0200501	0.269393
ENSMUSG00000071648	Rom1	990.565	-0.241216	0.103735	-2.3253	0.0200558	0.269393
ENSMUSG00000022797	Tfrc	3396.11	0.346721	0.149137	2.32484	0.0200805	0.269525
ENSMUSG00000022828	Gtf2e1	538.742	-0.180502	0.077721	-2.32244	0.0202093	0.270631
ENSMUSG00000029922	Mkrn1	3812.68	-0.346687	0.149277	-2.32244	0.020209	0.270631
ENSMUSG00000036446	Lum	3155.79	0.295677	0.127293	2.3228	0.0201896	0.270631
ENSMUSG00000040354	Mars	2827.26	-0.156138	0.0672378	-2.32218	0.020223	0.270631
ENSMUSG00000067063	Gm6990	14.5685	0.348479	0.150104	2.32158	0.0202553	0.270662
ENSMUSG00000107476	Zfp862-ps	296.115	0.26041	0.112161	2.32175	0.0202462	0.270662
ENSMUSG00000014158	Trpv4	277.785	-0.278223	0.119905	-2.32036	0.0203216	0.271145
ENSMUSG00000052760	A630001G21Rik	83.0697	0.350393	0.151006	2.32039	0.0203195	0.271145
ENSMUSG00000019731	Slc35e1	5373.73	-0.172344	0.0742884	-2.31994	0.0203443	0.271241
ENSMUSG00000045962	Wnk1	30883.4	-0.249256	0.107453	-2.31967	0.0203589	0.271241
ENSMUSG00000026779	Mastl	43.9656	0.378359	0.163134	2.31931	0.0203782	0.271298
ENSMUSG00000005534	Insr	8835.18	-0.240238	0.103612	-2.31864	0.0204147	0.271584
ENSMUSG00000054083	Capn12	65.5083	-0.371771	0.160374	-2.31815	0.020441	0.271667
ENSMUSG00000098318	Lockd	8.01936	0.302805	0.130634	2.31797	0.0204511	0.271667
ENSMUSG00000031889	D230025D16Rik	1067.93	-0.184395	0.0796043	-2.31639	0.0205369	0.272478
ENSMUSG00000042604	Kcna4	97.4929	0.373465	0.161234	2.31629	0.0205424	0.272478
ENSMUSG00000020454	Eif4enif1	2506.67	-0.170621	0.0736904	-2.31538	0.0205922	0.272737
ENSMUSG00000034570	Inpp5j	1584.11	-0.287008	0.123946	-2.31559	0.0205808	0.272737
ENSMUSG00000014776	Nol3	2702.81	-0.247809	0.107124	-2.31329	0.0207068	0.27402
ENSMUSG00000029298	Gbp9	1634.13	0.380964	0.164702	2.31306	0.0207195	0.27402
ENSMUSG00000027684	Mecom	986.947	0.229611	0.0992939	2.31244	0.0207537	0.274271
ENSMUSG00000043190	Rfesd	443.123	0.237635	0.10283	2.31094	0.0208363	0.275161
ENSMUSG00000016028	Celsr1	427.209	0.253369	0.109673	2.31021	0.0208764	0.27549
ENSMUSG00000039703	Nploc4	5126.69	-0.142652	0.0617602	-2.30978	0.0209005	0.275605
ENSMUSG00000024079	Eif2ak2	1088.5	0.337914	0.146344	2.30904	0.0209412	0.27594
ENSMUSG00000030157	Clec2d	1145.8	0.245261	0.106294	2.30739	0.0210332	0.27695
ENSMUSG00000020839	Tmigd1	13.9726	0.352811	0.152985	2.30618	0.0211005	0.27744
ENSMUSG00000062198	2700097O09Rik	547.559	0.299752	0.129978	2.30617	0.0211012	0.27744
ENSMUSG00000022235	Cmbl	1649.38	-0.191382	0.0830486	-2.30446	0.0211968	0.278088
ENSMUSG00000024640	Psat1	207.546	0.282371	0.122524	2.30463	0.0211874	0.278088
ENSMUSG00000026991	Pkp4	7795.09	-0.183808	0.0797581	-2.30457	0.0211905	0.278088
ENSMUSG00000030145	Zfp248	161.462	0.275658	0.11974	2.30214	0.0213274	0.278182
ENSMUSG00000034379	Wdr5b	334.618	0.2509	0.108956	2.30278	0.0212914	0.278182
ENSMUSG00000035513	Ntng2	859.842	-0.298438	0.129617	-2.30246	0.0213092	0.278182
ENSMUSG00000040721	Zfhx2	445.096	-0.254881	0.110709	-2.30226	0.0213207	0.278182
ENSMUSG00000044676	Zfp612	1130.49	0.293754	0.127524	2.30352	0.0212498	0.278182
ENSMUSG00000051111	Sv2c	76.2789	-0.368224	0.159854	-2.3035	0.0212505	0.278182
ENSMUSG00000059182	Skap2	1358.85	0.211075	0.0916397	2.30331	0.0212612	0.278182
ENSMUSG00000068246	Apol9b	51.1609	0.269598	0.117071	2.30286	0.0212867	0.278182
ENSMUSG00000030583	Sipa1l3	374.831	-0.232885	0.101224	-2.30068	0.0214098	0.278451
ENSMUSG00000031667	Aktip	3392.43	-0.152179	0.0661296	-2.30122	0.0213789	0.278451
ENSMUSG00000042246	Tmc7	705.042	0.251825	0.109456	2.3007	0.0214087	0.278451
ENSMUSG00000042489	Clspn	35.5143	0.376876	0.163794	2.30092	0.0213963	0.278451
ENSMUSG00000030924	Rexo5	65.7816	0.370285	0.161163	2.29758	0.0215858	0.28042
ENSMUSG00000084911	Gm16185	125.334	0.376585	0.163913	2.29746	0.0215923	0.28042
ENSMUSG00000002012	Pnck	626.839	0.2477	0.107902	2.2956	0.0216985	0.28099
ENSMUSG00000027525	Phactr3	51.7649	0.371974	0.162032	2.29568	0.0216941	0.28099
ENSMUSG00000041757	Plekha6	5762.69	0.181121	0.0788844	2.29603	0.0216742	0.28099
ENSMUSG00000044250	Pced1b	137.723	0.33193	0.144582	2.29579	0.021688	0.28099
ENSMUSG00000001062	Vps9d1	1893.66	-0.192055	0.0836782	-2.29516	0.0217241	0.281119
ENSMUSG00000029403	Cdkl2	647.262	0.258441	0.112635	2.2945	0.0217621	0.281408
ENSMUSG00000110185	Igip	970.868	0.243636	0.106225	2.29359	0.021814	0.281878
ENSMUSG00000023034	Nr4a1	3440.58	-0.263888	0.11511	-2.29249	0.0218776	0.282497
ENSMUSG00000031434	Morc4	286.929	0.279009	0.121722	2.29219	0.0218946	0.282514
ENSMUSG00000027009	Itga4	139.954	0.367482	0.16039	2.29119	0.0219527	0.283061
ENSMUSG00000049643	2310022A10Rik	3184.55	-0.218	0.0952918	-2.28771	0.0221542	0.285455
ENSMUSG00000038147	Cd84	226.89	0.362438	0.158467	2.28715	0.022187	0.28547
ENSMUSG00000112376	Gm40649	39.6459	0.36541	0.15975	2.28738	0.0221735	0.28547
ENSMUSG00000001366	Fbxo9	2059.51	0.234119	0.102431	2.28562	0.0222764	0.285735
ENSMUSG00000020288	Ahsa2	1024.34	-0.32559	0.142398	-2.28648	0.0222261	0.285735
ENSMUSG00000028910	Mecr	978.766	-0.19402	0.0848675	-2.28615	0.0222455	0.285735
ENSMUSG00000029050	Ski	4565.1	-0.202771	0.0887227	-2.28544	0.0222869	0.285735
ENSMUSG00000047909	Ankrd16	925.514	0.230624	0.100895	2.2858	0.0222662	0.285735
ENSMUSG00000072437	Nanos1	23.2557	0.3636	0.159113	2.28517	0.0223028	0.285736
ENSMUSG00000024913	Lrp5	3971.29	-0.199898	0.0875079	-2.28434	0.0223516	0.286045
ENSMUSG00000031901	Dus2	480.592	-0.204889	0.0896978	-2.28422	0.0223587	0.286045
ENSMUSG00000024941	Scyl1	3970.43	-0.169858	0.0743852	-2.28349	0.0224018	0.286394
ENSMUSG00000030257	Srgap3	85.5882	0.347102	0.152052	2.28278	0.0224431	0.286595
ENSMUSG00000073792	Alg6	444.94	0.233279	0.102195	2.28268	0.0224493	0.286595
ENSMUSG00000019916	P4ha1	3185.48	-0.297689	0.130457	-2.28189	0.0224956	0.286982
ENSMUSG00000022070	Bora	99.1479	0.343431	0.150589	2.28058	0.0225731	0.28757
ENSMUSG00000066441	Rdh11	256.438	-0.262325	0.115026	-2.28058	0.0225736	0.28757
ENSMUSG00000022635	Zcrb1	3620.5	-0.200071	0.0877706	-2.27948	0.0226385	0.287832
ENSMUSG00000036613	Eipr1	461.847	-0.205552	0.0901708	-2.27958	0.0226325	0.287832
ENSMUSG00000057880	Abat	2211.49	0.276904	0.12148	2.27942	0.0226421	0.287832
ENSMUSG00000041168	Lonp1	11901.5	-0.14791	0.0649043	-2.27889	0.0226734	0.288028
ENSMUSG00000020368	Canx	19634.9	-0.195772	0.0859308	-2.27825	0.0227115	0.288246
ENSMUSG00000107096	Gm43597	486.952	0.261996	0.115008	2.27807	0.0227226	0.288246
ENSMUSG00000031938	4931406C07Rik	604.877	0.210293	0.0923495	2.27715	0.0227776	0.288537
ENSMUSG00000051278	Zgrf1	105.79	0.361281	0.15865	2.27722	0.0227729	0.288537
ENSMUSG00000071856	Mcc	1106.69	-0.246739	0.108434	-2.27548	0.0228769	0.289592
ENSMUSG00000062077	Trim54	11249.2	-0.203636	0.089527	-2.27458	0.0229313	0.290076
ENSMUSG00000022841	Ap2m1	6983.01	-0.149758	0.0658489	-2.27427	0.0229496	0.290105
ENSMUSG00000032374	Plod2	1834.44	0.240033	0.105642	2.27212	0.023079	0.291101
ENSMUSG00000034758	Tle6	328.822	-0.222349	0.0978614	-2.27208	0.0230816	0.291101
ENSMUSG00000052477	C130026I21Rik	22.7509	0.367375	0.161674	2.27231	0.0230677	0.291101
ENSMUSG00000057342	Sphk2	966.001	-0.232608	0.102385	-2.27189	0.023093	0.291101
ENSMUSG00000022607	Ptk2	2161.15	-0.139072	0.0612737	-2.26968	0.0232269	0.292585
ENSMUSG00000034647	Ankrd12	2106.16	0.261385	0.115199	2.269	0.0232685	0.292903
ENSMUSG00000034057	Myrfl	73.2351	-0.349465	0.154038	-2.2687	0.0232868	0.29293
ENSMUSG00000026222	Sp100	1647.04	0.233688	0.103051	2.26768	0.0233485	0.293418
ENSMUSG00000043153	Ispd	297.338	0.26668	0.117608	2.26753	0.0233582	0.293418
ENSMUSG00000000682	Cd52	158.995	0.371898	0.16412	2.26601	0.0234506	0.29376
ENSMUSG00000021928	Ebpl	291.098	0.236225	0.104241	2.26613	0.0234432	0.29376
ENSMUSG00000040152	Thbs1	1986.94	-0.276275	0.121915	-2.26613	0.0234436	0.29376
ENSMUSG00000073700	Klhl21	6098.91	-0.149466	0.0659419	-2.26663	0.0234128	0.29376
ENSMUSG00000035208	Slfn8	218.672	0.347812	0.153514	2.26566	0.0234722	0.293768
ENSMUSG00000036526	Card11	33.6482	0.34999	0.154489	2.26547	0.0234839	0.293768
ENSMUSG00000041268	Dmxl2	2009.93	-0.305026	0.134673	-2.26494	0.0235163	0.29397
ENSMUSG00000072825	Cep170b	973.983	-0.22289	0.0984364	-2.2643	0.0235554	0.294255
ENSMUSG00000023092	Fhl1	8045.23	0.209435	0.0925223	2.26361	0.023598	0.294583
ENSMUSG00000049265	Kcnk3	18026.6	-0.261943	0.115747	-2.26306	0.023632	0.294803
ENSMUSG00000072902	Gm10435	1972.62	0.230248	0.101786	2.26208	0.0236925	0.295354
ENSMUSG00000038042	Ptpdc1	593.566	0.216521	0.0957775	2.26066	0.0237802	0.296242
ENSMUSG00000059060	Rad51b	42.2158	0.36907	0.163355	2.25931	0.0238639	0.29708
ENSMUSG00000011257	Pabpc4	23980.4	-0.216497	0.0958551	-2.25859	0.0239091	0.297436
ENSMUSG00000020576	Nbas	1779.55	-0.198668	0.0880322	-2.25677	0.0240226	0.29781
ENSMUSG00000031792	Usb1	634.315	-0.173478	0.0768785	-2.25652	0.0240382	0.29781
ENSMUSG00000051977	Prdm9	134.826	0.311425	0.137988	2.2569	0.0240146	0.29781
ENSMUSG00000053646	Plxnb1	3166.72	0.205751	0.0911438	2.25743	0.0239812	0.29781
ENSMUSG00000054452	Aes	39695.3	-0.248063	0.109896	-2.25725	0.0239925	0.29781
ENSMUSG00000086506	Gm15911	12.278	0.350701	0.155397	2.2568	0.0240204	0.29781
ENSMUSG00000029131	Dnajb6	3178.09	-0.180492	0.0800056	-2.25599	0.0240714	0.298016
ENSMUSG00000067279	Ppp1r3c	7136.08	-0.306599	0.135972	-2.25487	0.0241417	0.298681
ENSMUSG00000038332	Sesn1	6003.07	-0.18209	0.0807712	-2.2544	0.0241712	0.298841
ENSMUSG00000018171	Vmp1	2953.07	-0.186686	0.0828394	-2.25359	0.0242219	0.299262
ENSMUSG00000108371	Gm38832	8.23608	-0.328023	0.145577	-2.25326	0.0242429	0.299317
ENSMUSG00000024712	Rfk	4063.25	-0.146467	0.0650257	-2.25245	0.0242938	0.29974
ENSMUSG00000024180	Tmem8	617.121	-0.234031	0.103935	-2.25171	0.0243408	0.300114
ENSMUSG00000042895	Abra	3158.41	-0.306913	0.13633	-2.25124	0.0243701	0.30027
ENSMUSG00000017146	Brca1	34.89	0.367538	0.163346	2.25006	0.0244451	0.300783
ENSMUSG00000037960	Card19	2900.95	-0.299238	0.132978	-2.25029	0.0244306	0.300783
ENSMUSG00000003438	Timm50	2570.08	-0.212804	0.0946274	-2.24886	0.0245212	0.301181
ENSMUSG00000028991	Mtor	3862.09	-0.197204	0.0876764	-2.24922	0.0244982	0.301181
ENSMUSG00000029017	Pmpcb	10394.5	-0.175434	0.0780162	-2.24869	0.0245321	0.301181
ENSMUSG00000035891	Cerk	3193.06	-0.193237	0.085969	-2.24775	0.024592	0.301181
ENSMUSG00000041625	Ggact	453.276	-0.254284	0.113091	-2.24848	0.0245455	0.301181
ENSMUSG00000044548	Dact1	355.971	0.327717	0.1458	2.24771	0.0245944	0.301181
ENSMUSG00000046317	BC107364	12.308	0.307671	0.136881	2.24773	0.0245934	0.301181
ENSMUSG00000026977	2011-03-02	2428.64	0.249162	0.110867	2.2474	0.0246148	0.301226
ENSMUSG00000036334	Igsf10	128.528	0.347991	0.154869	2.24699	0.0246404	0.301318
ENSMUSG00000036880	Acaa2	60757.8	-0.181551	0.0808059	-2.24676	0.0246557	0.301318
ENSMUSG00000095180	Rhox5	81.9128	-0.369751	0.164662	-2.24552	0.0247349	0.302081
ENSMUSG00000038843	Gcnt1	229.634	0.276966	0.123383	2.24476	0.0247836	0.302471
ENSMUSG00000028394	Pole3	1230.78	0.187452	0.0835176	2.24446	0.0248027	0.302499
ENSMUSG00000020437	Myo1g	190.9	0.334947	0.14934	2.24284	0.0249069	0.303028
ENSMUSG00000028271	Gtf2b	798.366	-0.215468	0.0960735	-2.24274	0.0249133	0.303028
ENSMUSG00000049336	Tenm2	51.3844	0.363874	0.162226	2.24301	0.0248964	0.303028
ENSMUSG00000097527	1700112J16Rik	21.5561	0.369391	0.164704	2.24275	0.0249129	0.303028
ENSMUSG00000024334	H2-Oa	8.38059	0.288894	0.128859	2.24194	0.024965	0.303248
ENSMUSG00000064360	mt-Nd3	8759.37	-0.368003	0.164135	-2.24207	0.024957	0.303248
ENSMUSG00000020400	Tnip1	2317.01	-0.209306	0.0933887	-2.24123	0.0250109	0.303438
ENSMUSG00000024091	Vapa	3382.42	-0.192487	0.0858963	-2.24092	0.0250312	0.303438
ENSMUSG00000035311	Gnptab	2003.7	-0.224017	0.0999633	-2.24099	0.0250267	0.303438
ENSMUSG00000029291	Rufy3	1483.81	-0.137045	0.0611665	-2.24052	0.025057	0.303546
ENSMUSG00000026622	Nek2	43.7778	0.367266	0.163962	2.23995	0.0250941	0.303792
ENSMUSG00000062169	Cnih4	2456.7	-0.157323	0.0702707	-2.23881	0.0251681	0.304483
ENSMUSG00000019880	Rspo3	21.3475	0.349342	0.156079	2.23824	0.0252054	0.304526
ENSMUSG00000102302	Gm38190	63.9347	0.365917	0.163474	2.23838	0.0251966	0.304526
ENSMUSG00000010095	Slc3a2	2088.55	-0.210997	0.0943091	-2.23729	0.0252675	0.304664
ENSMUSG00000046733	Gprc5a	50.4065	-0.367054	0.16403	-2.23773	0.0252387	0.304664
ENSMUSG00000070527	Mkrn3	37.3511	0.363275	0.162365	2.23741	0.0252598	0.304664
ENSMUSG00000020198	Ap3d1	3876.38	-0.166783	0.0745789	-2.23633	0.0253302	0.30504
ENSMUSG00000032549	Rab6b	1160.17	-0.287739	0.128668	-2.23629	0.0253326	0.30504
ENSMUSG00000006057	Atp5g1	44612.5	-0.286214	0.128233	-2.23198	0.025616	0.305415
ENSMUSG00000006204	5430419D17Rik	89.9403	-0.324426	0.145144	-2.23521	0.0254038	0.305415
ENSMUSG00000021180	Rps6ka5	740.332	0.292677	0.130955	2.23494	0.0254216	0.305415
ENSMUSG00000022996	Wnt10b	24.8424	-0.367077	0.164415	-2.23262	0.0255742	0.305415
ENSMUSG00000028214	Gem	283.301	-0.35593	0.159325	-2.23399	0.0254839	0.305415
ENSMUSG00000028637	Ccdc30	21.9895	0.336768	0.15071	2.23455	0.0254472	0.305415
ENSMUSG00000033585	Ndn	430.87	0.259087	0.116043	2.23269	0.0255693	0.305415
ENSMUSG00000035735	Dagla	292.736	-0.245498	0.109959	-2.23263	0.0255733	0.305415
ENSMUSG00000035757	Selenoo	528.876	-0.182077	0.0815449	-2.23284	0.0255596	0.305415
ENSMUSG00000041878	8430432A02Rik	10.6987	0.320848	0.143591	2.23446	0.0254527	0.305415
ENSMUSG00000048310	Pskh1	1485.32	-0.165147	0.073975	-2.23247	0.0255838	0.305415
ENSMUSG00000051379	Flrt3	22.9092	0.36498	0.163525	2.23196	0.0256178	0.305415
ENSMUSG00000061410	Zcchc14	2304.78	-0.134979	0.0604322	-2.23356	0.025512	0.305415
ENSMUSG00000094475	Gm11007	9.08148	0.327064	0.1464	2.23404	0.0254803	0.305415
ENSMUSG00000099689	Zfp383	620.04	0.183638	0.0822722	2.23207	0.0256101	0.305415
ENSMUSG00000031633	Slc25a4	290333	-0.211518	0.0948216	-2.23069	0.0257017	0.305861
ENSMUSG00000097373	Gm26877	7.65538	0.295964	0.132667	2.23088	0.0256893	0.305861
ENSMUSG00000097617	Gm10687	127.756	0.312158	0.139942	2.23062	0.0257062	0.305861
ENSMUSG00000020462	Cfap36	1095	0.23396	0.1049	2.23031	0.0257269	0.305906
ENSMUSG00000039347	Atp6v0e2	891.159	0.212416	0.0952588	2.22988	0.0257551	0.30604
ENSMUSG00000032688	Malt1	551.787	0.25743	0.115564	2.22759	0.0259077	0.307447
ENSMUSG00000095789	Nupr1l	27.0602	0.363073	0.162987	2.22761	0.0259063	0.307447
ENSMUSG00000022822	Abcc5	2726.31	0.23707	0.106481	2.2264	0.0259872	0.307788
ENSMUSG00000025246	Tbl1x	3712.56	0.190661	0.0856365	2.2264	0.0259877	0.307788
ENSMUSG00000040312	Cchcr1	240.186	0.297618	0.133666	2.22657	0.0259761	0.307788
ENSMUSG00000023806	Rsph3b	2098.52	-0.216437	0.0972554	-2.22545	0.0260513	0.308137
ENSMUSG00000024247	Pkdcc	1827.37	-0.280663	0.126113	-2.22549	0.0260482	0.308137
ENSMUSG00000027573	Gid8	2773.76	-0.154215	0.0693191	-2.22471	0.026101	0.308522
ENSMUSG00000102411	Gm36936	72.8159	0.362336	0.162909	2.22416	0.0261377	0.308754
ENSMUSG00000025656	Arhgef9	1365.65	0.196652	0.0884536	2.22323	0.0262005	0.30909
ENSMUSG00000040659	Efhd2	2010.1	-0.275093	0.123723	-2.22347	0.0261843	0.30909
ENSMUSG00000003526	Prodh	1015	-0.254135	0.114368	-2.22208	0.0262781	0.309803
ENSMUSG00000038538	Ubn2	1680.87	0.271321	0.122197	2.22035	0.0263947	0.310641
ENSMUSG00000042404	Dennd4b	3890.1	-0.156187	0.0703435	-2.22034	0.0263954	0.310641
ENSMUSG00000074194	Zfp791	167.506	0.309213	0.139269	2.22026	0.0264009	0.310641
ENSMUSG00000104156	Gm38102	109.848	0.280658	0.126433	2.21981	0.0264314	0.310798
ENSMUSG00000023755	Rhebl1	126.669	0.312466	0.140806	2.21913	0.0264782	0.311073
ENSMUSG00000040812	Agbl2	126.244	0.320788	0.144583	2.21871	0.0265066	0.311073
ENSMUSG00000095438	Mir133a-1hg	133.144	-0.307739	0.138701	-2.21872	0.0265055	0.311073
ENSMUSG00000021375	Kif13a	9183.78	-0.194204	0.0875908	-2.21718	0.0266111	0.311332
ENSMUSG00000025427	Rnf165	39.8699	0.364921	0.164558	2.21759	0.0265831	0.311332
ENSMUSG00000038685	Rtel1	566.497	0.232888	0.105038	2.21717	0.0266112	0.311332
ENSMUSG00000052117	D630039A03Rik	21.6035	-0.360243	0.162483	-2.21712	0.0266151	0.311332
ENSMUSG00000105597	4633401B06Rik	71.3781	0.365284	0.164713	2.2177	0.0265752	0.311332
ENSMUSG00000024968	Rcor2	486.839	0.313977	0.141632	2.21685	0.026633	0.31134
ENSMUSG00000063145	Bbs5	222.161	0.26499	0.119555	2.21647	0.0266595	0.311376
ENSMUSG00000070462	Tlnrd1	986.561	-0.272396	0.122905	-2.21631	0.0266706	0.311376
ENSMUSG00000036019	Tmtc2	503.866	-0.238514	0.107631	-2.21604	0.0266891	0.31139
ENSMUSG00000025130	P4hb	11999.3	-0.152785	0.0689627	-2.21547	0.0267279	0.311638
ENSMUSG00000074896	Ifit3	881.754	0.306666	0.138436	2.21522	0.026745	0.311638
ENSMUSG00000001155	Ftcd	7.78396	0.293792	0.132664	2.21455	0.0267911	0.311926
ENSMUSG00000055413	H2-Q5	400.946	0.351717	0.158835	2.21436	0.0268042	0.311926
ENSMUSG00000031134	Rbmx	2367.44	0.178268	0.0805389	2.21344	0.0268675	0.311942
ENSMUSG00000037432	Fer1l5	276.959	-0.240833	0.108813	-2.21327	0.0268793	0.311942
ENSMUSG00000037868	Egr2	379.612	-0.204843	0.0925379	-2.21361	0.0268557	0.311942
ENSMUSG00000039275	Foxk2	1786.33	-0.163104	0.0737083	-2.21283	0.0269095	0.311942
ENSMUSG00000048920	Fkrp	3530.12	-0.207384	0.0937107	-2.21302	0.0268962	0.311942
ENSMUSG00000085977	Gm5970	15.925	0.245569	0.11095	2.21334	0.0268742	0.311942
ENSMUSG00000006464	Bbs1	281.562	0.253588	0.114624	2.21235	0.0269426	0.312125
ENSMUSG00000028207	Asph	12784.1	-0.153698	0.0695027	-2.21139	0.0270086	0.312689
ENSMUSG00000029064	Gnb1	7239.22	-0.132002	0.0597224	-2.21027	0.0270866	0.313317
ENSMUSG00000074354	Arhgap20os	9.13691	0.313637	0.141942	2.20961	0.0271323	0.313317
ENSMUSG00000084819	Gm11967	97.2938	-0.342399	0.154928	-2.21004	0.0271021	0.313317
ENSMUSG00000103932	Gm36963	9.06468	0.306356	0.138637	2.20977	0.0271211	0.313317
ENSMUSG00000021306	Gpr137b	357.314	0.197648	0.0894626	2.20928	0.0271551	0.313379
ENSMUSG00000022978	Mis18a	150.895	-0.280821	0.127152	-2.20855	0.0272061	0.313566
ENSMUSG00000107000	Gm43481	67.0736	0.334099	0.151268	2.20865	0.0271988	0.313566
ENSMUSG00000036103	Colec12	1078.24	0.231737	0.104952	2.20804	0.0272417	0.313576
ENSMUSG00000038335	Tsr1	823.569	-0.223387	0.101166	-2.20812	0.0272357	0.313576
ENSMUSG00000025780	Itih5	632.525	0.296564	0.134338	2.20759	0.0272729	0.313734
ENSMUSG00000010492	Uckl1os	175.218	0.346201	0.156842	2.20733	0.0272912	0.313744
ENSMUSG00000117003		32.9286	0.363475	0.164708	2.20679	0.027329	0.313978
ENSMUSG00000087138	Gm15545	96.7508	0.294755	0.133588	2.20644	0.027353	0.314054
ENSMUSG00000052364	B630019K06Rik	88.9531	0.320275	0.145275	2.20461	0.0274812	0.315325
ENSMUSG00000013539	Tango2	6525.58	-0.171985	0.0780293	-2.2041	0.027517	0.315535
ENSMUSG00000021268	Meg3	537.902	0.30816	0.139847	2.20356	0.0275555	0.315776
ENSMUSG00000040390	Map3k10	1402.16	-0.221279	0.100447	-2.20295	0.0275981	0.316063
ENSMUSG00000000184	Ccnd2	9473.38	0.207646	0.094273	2.2026	0.0276227	0.316144
ENSMUSG00000114172	Gm36298	62.7264	0.360955	0.163928	2.20191	0.0276717	0.316504
ENSMUSG00000052837	Junb	1930.39	-0.330107	0.149948	-2.20147	0.0277026	0.316657
ENSMUSG00000025001	Hells	53.3991	0.36245	0.164704	2.20061	0.0277638	0.316954
ENSMUSG00000097160	A630072L19Rik	17.2391	0.355854	0.161697	2.20075	0.0277539	0.316954
ENSMUSG00000032495	Lrrc2	21799.6	-0.199909	0.090878	-2.19976	0.0278242	0.317242
ENSMUSG00000033730	Egr3	435.482	-0.225868	0.102669	-2.19997	0.0278091	0.317242
ENSMUSG00000040490	Lrfn2	15.3682	-0.354428	0.16116	-2.19922	0.0278621	0.317473
ENSMUSG00000016493	Cd46	112.792	0.34186	0.155492	2.19856	0.0279089	0.317605
ENSMUSG00000031749	St3gal2	2035.07	-0.188894	0.0859126	-2.19868	0.0279009	0.317605
ENSMUSG00000001313	Rnd2	266.925	-0.295997	0.134729	-2.19698	0.0280219	0.318287
ENSMUSG00000048706	Lurap1l	198.529	0.295814	0.134616	2.19746	0.0279876	0.318287
ENSMUSG00000053925	Gm9929	30.6226	0.35894	0.16337	2.1971	0.0280134	0.318287
ENSMUSG00000001175	Calm1	13139.1	-0.134053	0.061093	-2.19424	0.028218	0.320112
ENSMUSG00000105960	6330410L21Rik	34.3734	-0.356753	0.162578	-2.19436	0.0282098	0.320112
ENSMUSG00000013698	Pea15a	3913.8	-0.167673	0.0764449	-2.19339	0.0282793	0.320606
ENSMUSG00000017781	Pitpna	5047.01	-0.13373	0.0609837	-2.19288	0.028316	0.32082
ENSMUSG00000010122	Slc47a1	2938.28	-0.183488	0.0837152	-2.19182	0.0283927	0.321298
ENSMUSG00000040663	Clcf1	179.47	0.28822	0.13151	2.19163	0.0284063	0.321298
ENSMUSG00000069835	Sat2	223.14	0.244008	0.11134	2.19155	0.0284117	0.321298
ENSMUSG00000032485	Scap	1917.09	-0.205924	0.0939945	-2.19081	0.0284657	0.321707
ENSMUSG00000003153	Slc2a3	317.314	0.336474	0.153757	2.18836	0.0286435	0.323514
ENSMUSG00000040102	Klhl42	546.233	0.18541	0.0847433	2.1879	0.0286772	0.323692
ENSMUSG00000097290	1300002E11Rik	268.179	0.283888	0.129823	2.18672	0.0287628	0.324454
ENSMUSG00000031367	Ap1s2	1490.72	-0.244065	0.111635	-2.18628	0.0287949	0.324613
ENSMUSG00000005836	Gata6	3146.75	-0.212382	0.0972205	-2.18454	0.0289225	0.325848
ENSMUSG00000005514	Por	3435.89	-0.198594	0.0909771	-2.18291	0.0290428	0.326097
ENSMUSG00000021127	Zfp36l1	3537.14	-0.215314	0.0986761	-2.18203	0.0291074	0.326097
ENSMUSG00000027238	Frmd5	6343.32	-0.315337	0.144503	-2.18222	0.0290935	0.326097
ENSMUSG00000029657	Hsph1	3716.45	-0.343552	0.157413	-2.18249	0.0290731	0.326097
ENSMUSG00000035469	Rcbtb1	1087.18	0.211368	0.0967809	2.18398	0.0289636	0.326097
ENSMUSG00000061751	Kalrn	1118.36	-0.185472	0.0849888	-2.18231	0.0290868	0.326097
ENSMUSG00000083655	Gm12099	8.58369	0.296189	0.135666	2.18322	0.0290196	0.326097
ENSMUSG00000099137	Gm10603	94.1787	0.349783	0.160248	2.18276	0.0290533	0.326097
ENSMUSG00000111521	Gm48529	22.4492	-0.355195	0.162753	-2.18242	0.0290787	0.326097
ENSMUSG00000070720	Tmem200b	347.194	-0.28218	0.129376	-2.18109	0.0291768	0.326671
ENSMUSG00000029328	Hnrnpdl	5568.08	0.16629	0.0762792	2.18002	0.0292557	0.327148
ENSMUSG00000047669	Msl3l2	106.907	0.335157	0.153726	2.18022	0.029241	0.327148
ENSMUSG00000030127	Cops7a	3816.61	-0.145818	0.0669201	-2.17898	0.0293331	0.327297
ENSMUSG00000060862	Zbtb40	584.052	-0.202754	0.0930283	-2.17949	0.0292954	0.327297
ENSMUSG00000090063	Dlx6os1	8.28556	0.283638	0.13017	2.17898	0.0293334	0.327297
ENSMUSG00000095649	Gm8979	11.3966	0.303419	0.139255	2.17887	0.0293416	0.327297
ENSMUSG00000027698	Nceh1	13634	-0.193538	0.0888674	-2.17783	0.0294188	0.327347
ENSMUSG00000031024	St5	2319.32	-0.186613	0.0856869	-2.17784	0.0294178	0.327347
ENSMUSG00000038271	Iffo1	893.506	0.246777	0.113297	2.17814	0.0293959	0.327347
ENSMUSG00000045328	Cenpe	67.1964	0.358356	0.16454	2.17793	0.0294109	0.327347
ENSMUSG00000024962	Vegfb	14331	-0.232715	0.106883	-2.1773	0.0294585	0.327588
ENSMUSG00000027331	Knstrn	62.1239	0.354319	0.162793	2.17651	0.0295172	0.327836
ENSMUSG00000035745	Grin3b	162.191	-0.280324	0.128795	-2.17652	0.0295167	0.327836
ENSMUSG00000017210	Med24	2811.33	-0.155727	0.0715764	-2.17568	0.0295793	0.328323
ENSMUSG00000027254	Map1a	526.047	0.239858	0.110272	2.17514	0.0296196	0.328524
ENSMUSG00000029560	Snx8	962.184	-0.205119	0.0943096	-2.17495	0.0296339	0.328524
ENSMUSG00000045048	Gm9795	17.4612	0.341528	0.15705	2.17465	0.0296564	0.328571
ENSMUSG00000006587	Snai3	275.494	0.251709	0.115774	2.17414	0.029695	0.328595
ENSMUSG00000035530	Eif1	29145.3	-0.178893	0.0822766	-2.17428	0.0296838	0.328595
ENSMUSG00000097756	A730056A06Rik	49.0658	0.357605	0.1645	2.17389	0.0297133	0.328597
ENSMUSG00000026442	Nfasc	28.6104	0.321999	0.148208	2.17261	0.0298095	0.328673
ENSMUSG00000028455	Stoml2	3432.52	-0.179903	0.0827875	-2.17307	0.029775	0.328673
ENSMUSG00000033578	Tmem35a	143.611	-0.339261	0.156094	-2.17344	0.0297475	0.328673
ENSMUSG00000050071	Bex1	67.0334	0.353811	0.162852	2.17259	0.0298114	0.328673
ENSMUSG00000078776	9530053A07Rik	8.10303	0.296672	0.136507	2.1733	0.0297576	0.328673
ENSMUSG00000053263	Gm12592	24.5098	0.35512	0.163492	2.17209	0.0298486	0.328681
ENSMUSG00000118449		97.5853	0.306408	0.141066	2.1721	0.0298483	0.328681
ENSMUSG00000014633	Cmc2	1541.37	-0.203794	0.0938461	-2.17157	0.0298878	0.328911
ENSMUSG00000020059	Sycp3	26.5546	0.357523	0.164697	2.17079	0.0299474	0.329011
ENSMUSG00000020544	Cox11	540.49	-0.271271	0.124968	-2.17073	0.0299516	0.329011
ENSMUSG00000027550	Lrrcc1	1098.04	0.295742	0.136221	2.17105	0.0299277	0.329011
ENSMUSG00000032387	Rbpms2	1815.71	-0.248367	0.114476	-2.1696	0.0300373	0.32966
ENSMUSG00000039238	Zfp750	8.0262	-0.300091	0.138333	-2.16934	0.0300567	0.32966
ENSMUSG00000080914	Gm7129	13.8969	-0.324659	0.149666	-2.16923	0.0300655	0.32966
ENSMUSG00000056290	Ms4a4b	42.5238	0.334553	0.154269	2.16863	0.0301107	0.329954
ENSMUSG00000022346	Myc	166.003	-0.326998	0.150804	-2.16836	0.0301312	0.329978
ENSMUSG00000002365	Snx9	2463.94	-0.158441	0.0731197	-2.16688	0.0302442	0.330036
ENSMUSG00000018906	P4ha2	2919.67	-0.203237	0.0937953	-2.16681	0.0302493	0.330036
ENSMUSG00000024340	Btnl2	10.6342	0.319973	0.1477	2.16637	0.0302829	0.330036
ENSMUSG00000031823	Zdhhc7	2627.53	-0.167833	0.0774657	-2.16655	0.0302694	0.330036
ENSMUSG00000090213	Tmem189	1067.79	-0.216268	0.0998156	-2.16667	0.0302597	0.330036
ENSMUSG00000097823	Gm16701	41.2592	0.351356	0.162129	2.16715	0.0302238	0.330036
ENSMUSG00000104344	Gm38077	328.284	0.31109	0.143492	2.168	0.0301588	0.330036
ENSMUSG00000114253	Gm47798	32.4252	0.3568	0.164653	2.16698	0.0302365	0.330036
ENSMUSG00000022595	Lypd2	46.58	0.35582	0.164294	2.16575	0.0303304	0.330354
ENSMUSG00000037318	Traf3ip3	43.3516	0.356456	0.164713	2.1641	0.0304566	0.331129
ENSMUSG00000040712	Camta2	3356.12	-0.185959	0.0859203	-2.16432	0.03044	0.331129
ENSMUSG00000103409	Lsmem2	1221.06	-0.169645	0.078389	-2.16415	0.0304531	0.331129
ENSMUSG00000022848	Dirc2	3375.49	-0.144467	0.0668083	-2.1624	0.030587	0.331295
ENSMUSG00000030677	Kif22	56.7018	0.355312	0.164392	2.16137	0.0306665	0.331295
ENSMUSG00000037949	Ano10	2467.52	-0.245076	0.113386	-2.16144	0.0306615	0.331295
ENSMUSG00000040329	Il7	50.0467	0.348618	0.161302	2.16128	0.0306741	0.331295
ENSMUSG00000040658	Dnph1	59.0774	-0.343798	0.15894	-2.16307	0.0305358	0.331295
ENSMUSG00000040978	Gm11992	71.6424	-0.354983	0.164217	-2.16167	0.0306436	0.331295
ENSMUSG00000046671	Mtfr1l	10165.5	-0.127933	0.0591481	-2.16293	0.0305468	0.331295
ENSMUSG00000048701	Ccdc6	1662.15	-0.146339	0.0677009	-2.16155	0.0306532	0.331295
ENSMUSG00000055723	Rras2	3484.22	-0.175699	0.081291	-2.16137	0.0306671	0.331295
ENSMUSG00000062519	Zfp398	579.194	0.21335	0.0986986	2.16163	0.0306464	0.331295
ENSMUSG00000105419	Gm43205	44.9024	0.353475	0.163517	2.1617	0.0306412	0.331295
ENSMUSG00000043323	Fbrsl1	3124.41	-0.201601	0.0932976	-2.16083	0.0307082	0.331465
ENSMUSG00000010362	Rdm1	1607.09	0.163563	0.0757223	2.16004	0.0307697	0.33193
ENSMUSG00000052496	Pkdrej	441.43	-0.242476	0.112298	-2.15922	0.0308329	0.332413
ENSMUSG00000061887	Ssbp3	1670.91	-0.246167	0.11404	-2.1586	0.0308815	0.332737
ENSMUSG00000022420	Dnal4	1075.99	-0.241754	0.112034	-2.15786	0.0309385	0.333153
ENSMUSG00000050195	Scd4	856.25	0.353832	0.164057	2.15675	0.0310248	0.333882
ENSMUSG00000039997	Ifi203	1546.31	0.266289	0.123496	2.15626	0.0310634	0.334098
ENSMUSG00000050232	Cxcr3	19.0986	0.317393	0.147213	2.15601	0.0310831	0.33411
ENSMUSG00000024411	Aqp4	275.886	0.345573	0.160393	2.15454	0.0311977	0.335142
ENSMUSG00000021993	Mipep	5011.25	-0.135214	0.0628013	-2.15305	0.031315	0.335475
ENSMUSG00000024309	Pfdn6	1833.64	-0.208603	0.0968762	-2.15329	0.0312958	0.335475
ENSMUSG00000034533	Scn10a	206.989	0.302397	0.140499	2.15231	0.0313731	0.335475
ENSMUSG00000040569	Slc26a7	41.0712	0.352817	0.16391	2.15251	0.0313573	0.335475
ENSMUSG00000046805	Mpeg1	954.319	0.330427	0.153517	2.15238	0.0313676	0.335475
ENSMUSG00000061904	Slc25a3	104882	-0.145133	0.0673898	-2.15364	0.0312688	0.335475
ENSMUSG00000063535	Zfp773	45.9454	0.349559	0.162416	2.15225	0.0313775	0.335475
ENSMUSG00000063659	Zbtb18	2747.3	-0.174462	0.0810084	-2.15363	0.0312689	0.335475
ENSMUSG00000034254	Agpat1	3665.16	-0.22142	0.102894	-2.15192	0.0314037	0.335556
ENSMUSG00000028497	Hacd4	487.993	0.282252	0.131271	2.15014	0.0315439	0.336427
ENSMUSG00000029322	Plac8	37.9004	0.33339	0.155067	2.14997	0.0315575	0.336427
ENSMUSG00000036931	Nfkbid	30.6745	-0.354029	0.164669	-2.14994	0.0315599	0.336427
ENSMUSG00000039086	Ss18l1	307.029	0.227075	0.105613	2.15008	0.0315492	0.336427
ENSMUSG00000046413	Irx3os	46.8275	0.351274	0.163458	2.14902	0.0316329	0.337006
ENSMUSG00000002055	Spag5	58.3289	0.352602	0.164112	2.14854	0.031671	0.337069
ENSMUSG00000081984	Dnajb3	31.6077	0.322841	0.150266	2.14847	0.0316762	0.337069
ENSMUSG00000022367	Has2	37.9544	-0.346359	0.161355	-2.14657	0.0318277	0.338398
ENSMUSG00000098134	Rnf113a2	542.538	-0.198072	0.0922798	-2.14643	0.0318386	0.338398
ENSMUSG00000004018	Fancl	250.385	0.250066	0.116521	2.14611	0.0318642	0.33847
ENSMUSG00000002803	Btbd6	1283.39	-0.177852	0.0828923	-2.14557	0.0319069	0.338722
ENSMUSG00000006599	Gtf2h1	1353.78	-0.164451	0.0766548	-2.14534	0.0319255	0.338722
ENSMUSG00000025041	Nt5c2	2467.44	-0.189779	0.0884968	-2.14448	0.0319947	0.339118
ENSMUSG00000034714	Ttyh2	291.434	-0.298756	0.139319	-2.14441	0.0320004	0.339118
ENSMUSG00000107577	Gm44103	141.518	0.314394	0.146816	2.14141	0.0322407	0.341464
ENSMUSG00000032294	Pkm	72591.7	-0.137939	0.0644268	-2.14102	0.0322724	0.341598
ENSMUSG00000023353	Agap3	3802.99	-0.228569	0.106795	-2.14026	0.0323338	0.342047
ENSMUSG00000039683	Sdk1	81.6653	0.321734	0.150345	2.13997	0.0323571	0.342093
ENSMUSG00000033669	Zfp7	87.4022	0.324379	0.151619	2.13944	0.0324	0.342346
ENSMUSG00000080727	C920021L13Rik	72.6698	0.334128	0.156198	2.13914	0.0324246	0.342406
ENSMUSG00000022558	Mroh1	2275.55	-0.162609	0.0760276	-2.13882	0.0324503	0.342477
ENSMUSG00000024430	Cabyr	34.7283	0.348325	0.162929	2.13789	0.032526	0.343074
ENSMUSG00000013858	Tmem259	6873.09	-0.23405	0.109551	-2.13645	0.0326428	0.344104
ENSMUSG00000063286	Gm8995	1249.14	0.302114	0.141443	2.13595	0.0326837	0.344278
ENSMUSG00000105741	C79130	37.2065	-0.350825	0.164261	-2.13578	0.0326974	0.344278
ENSMUSG00000003360	Ddx23	4411.08	-0.107288	0.0502769	-2.13393	0.0328483	0.345581
ENSMUSG00000061838	Suclg2	13472.7	-0.166893	0.0782142	-2.1338	0.0328596	0.345581
ENSMUSG00000042182	Bend6	75.6824	0.334133	0.15665	2.13299	0.0329255	0.346072
ENSMUSG00000053510	Nrd1	14919.1	-0.163744	0.0767924	-2.13229	0.0329828	0.346473
ENSMUSG00000020053	Igf1	814.823	-0.243834	0.114408	-2.13127	0.033067	0.346953
ENSMUSG00000116180	AC123724.2	232.502	0.302716	0.14203	2.13135	0.0330603	0.346953
ENSMUSG00000027107	Chrna1	15.7198	-0.336953	0.158199	-2.12994	0.0331768	0.3477
ENSMUSG00000038070	Cntln	374.368	0.261761	0.122889	2.13005	0.0331671	0.3477
ENSMUSG00000020262	Adarb1	1464.98	-0.183829	0.0863228	-2.12956	0.0332082	0.347827
ENSMUSG00000025790	Slco3a1	7984.9	-0.183908	0.0864357	-2.12768	0.0333634	0.348904
ENSMUSG00000031284	Pak3	19.2397	0.310978	0.146162	2.12763	0.0333678	0.348904
ENSMUSG00000040026	Saa3	9.81669	0.246348	0.115786	2.12761	0.0333691	0.348904
ENSMUSG00000038742	Angptl6	115.878	-0.318093	0.14961	-2.12615	0.033491	0.349976
ENSMUSG00000105881	4932422M17Rik	113.747	0.303825	0.142947	2.12543	0.0335505	0.350395
ENSMUSG00000033949	Trim36	99.2463	0.321336	0.151215	2.12503	0.0335842	0.350543
ENSMUSG00000101969	Gm20125	7.85287	0.264389	0.124451	2.12444	0.0336338	0.350858
ENSMUSG00000020153	Ndufs7	18150.7	-0.241368	0.113644	-2.1239	0.0336785	0.350879
ENSMUSG00000031755	Bbs2	796.084	0.217243	0.102294	2.12371	0.0336942	0.350879
ENSMUSG00000094242	Gm5456	7.86142	-0.293858	0.138361	-2.12385	0.0336825	0.350879
ENSMUSG00000036731	Cysrt1	9.60939	-0.318446	0.149988	-2.12315	0.0337415	0.350966
ENSMUSG00000069609	Cd300ld4	10.0885	0.308961	0.145511	2.12329	0.0337297	0.350966
ENSMUSG00000024542	Cep192	374.86	0.285088	0.1343	2.12277	0.0337735	0.351097
ENSMUSG00000002699	Lcp2	146.854	0.34329	0.161921	2.12011	0.0339971	0.351525
ENSMUSG00000022432	Smc1b	11.6011	0.28083	0.132556	2.11857	0.0341267	0.351525
ENSMUSG00000024055	Cyp4f13	393.66	0.217479	0.10257	2.1203	0.0339806	0.351525
ENSMUSG00000025137	Pcyt2	2665.77	-0.202678	0.0955747	-2.12062	0.0339538	0.351525
ENSMUSG00000026100	Mstn	45.3432	0.33567	0.158194	2.12189	0.033847	0.351525
ENSMUSG00000028622	Mrpl37	4474.5	-0.155999	0.0736068	-2.11935	0.0340606	0.351525
ENSMUSG00000029392	Rilpl1	9197.58	-0.14989	0.0707284	-2.11923	0.0340707	0.351525
ENSMUSG00000032519	Slc25a38	1092.89	-0.178223	0.0840728	-2.11987	0.0340171	0.351525
ENSMUSG00000038068	Rnf144b	1469.03	-0.219869	0.103699	-2.12026	0.0339839	0.351525
ENSMUSG00000048004	Tmem196	252.428	0.332481	0.156748	2.12112	0.0339116	0.351525
ENSMUSG00000062627	Mysm1	665.149	0.242126	0.114227	2.11968	0.0340329	0.351525
ENSMUSG00000074657	Kif5a	156.509	-0.266045	0.125546	-2.1191	0.0340817	0.351525
ENSMUSG00000078963	Hsbp1l1	68.6579	-0.344837	0.162749	-2.11883	0.0341049	0.351525
ENSMUSG00000090257	Gm4524	40.6223	0.338545	0.159726	2.11954	0.0340452	0.351525
ENSMUSG00000092341	Malat1	35649.5	0.295299	0.139384	2.1186	0.0341239	0.351525
ENSMUSG00000109754	Gm39214	486.186	0.294877	0.138989	2.12159	0.0338723	0.351525
ENSMUSG00000036932	Aifm1	6171.48	-0.133931	0.0632522	-2.11741	0.0342251	0.351534
ENSMUSG00000040498	Igsf23	152.682	-0.309082	0.145938	-2.1179	0.0341836	0.351534
ENSMUSG00000045871	Slitrk6	66.8891	0.348452	0.164537	2.11778	0.0341939	0.351534
ENSMUSG00000082900	Gm11557	54.2726	-0.341345	0.161198	-2.11755	0.0342131	0.351534
ENSMUSG00000087396	4933407K13Rik	75.7621	0.325365	0.153608	2.11815	0.0341622	0.351534
ENSMUSG00000036835	Psenen	1516.9	-0.222339	0.105025	-2.11701	0.0342592	0.351683
ENSMUSG00000008682	Rpl10	9605.25	-0.145018	0.0685444	-2.11568	0.0343717	0.351852
ENSMUSG00000031765	Mt1	4316.09	-0.271839	0.128477	-2.11586	0.0343565	0.351852
ENSMUSG00000055675	Kbtbd11	183.251	0.318341	0.150474	2.11559	0.03438	0.351852
ENSMUSG00000056069	Fam105a	123.839	0.304957	0.144144	2.11564	0.0343755	0.351852
ENSMUSG00000091649	Phf11b	83.6695	0.348504	0.164704	2.11594	0.0343495	0.351852
ENSMUSG00000108626	Gm40457	138.763	0.280302	0.132503	2.11544	0.0343928	0.351852
ENSMUSG00000074582	Arfgef2	4051.76	-0.172962	0.081814	-2.11409	0.034508	0.352831
ENSMUSG00000036432	Siah2	510.722	-0.331108	0.156644	-2.11376	0.0345358	0.352915
ENSMUSG00000032306	Mpi	6126.58	-0.153677	0.0727273	-2.11305	0.0345962	0.353332
ENSMUSG00000033713	Foxn3	4184.48	-0.180885	0.085662	-2.11161	0.0347201	0.354196
ENSMUSG00000038994	Hils1	104.342	0.32706	0.15488	2.1117	0.0347123	0.354196
ENSMUSG00000003038	Hmgn2	2282.35	0.192543	0.0912102	2.11098	0.0347743	0.354348
ENSMUSG00000028851	Nudc	4228.24	-0.207421	0.098257	-2.111	0.0347721	0.354348
ENSMUSG00000020402	Vdac1	55694.4	-0.127008	0.0601796	-2.11048	0.0348172	0.354585
ENSMUSG00000020359	Phykpl	617.166	0.188405	0.0892979	2.10985	0.0348716	0.354938
ENSMUSG00000003746	Man1a	2358.73	-0.180473	0.0855738	-2.10898	0.0349462	0.355296
ENSMUSG00000054720	Lrrc8c	1831.62	-0.191568	0.0908332	-2.10901	0.0349441	0.355296
ENSMUSG00000025885	Myo5b	3369.11	-0.19791	0.0939006	-2.10765	0.0350612	0.356063
ENSMUSG00000085334	Gm12940	253.038	0.31652	0.150176	2.10766	0.0350608	0.356063
ENSMUSG00000029209	Gnpda2	407.374	0.26823	0.127382	2.10571	0.0352299	0.357575
ENSMUSG00000045039	Megf8	4032.44	-0.213071	0.1012	-2.10545	0.0352522	0.3576
ENSMUSG00000000384	Tbrg4	4394.08	-0.128454	0.0610436	-2.10429	0.0353529	0.35785
ENSMUSG00000028049	Scamp3	1330.26	-0.223566	0.106243	-2.10428	0.0353536	0.35785
ENSMUSG00000034928	Rnf44	3033.88	-0.202836	0.0964325	-2.1034	0.0354308	0.35785
ENSMUSG00000037594	BC022687	210.109	-0.345297	0.164166	-2.10335	0.0354356	0.35785
ENSMUSG00000037815	Ctnna1	33088	0.119582	0.0568431	2.10372	0.0354026	0.35785
ENSMUSG00000054418	2900041M22Rik	20.6185	0.344684	0.163839	2.10379	0.0353967	0.35785
ENSMUSG00000055320	Tead1	9943.48	-0.235096	0.111711	-2.1045	0.0353353	0.35785
ENSMUSG00000114822	Gm4813	8.84571	-0.297162	0.14128	-2.10335	0.035435	0.35785
ENSMUSG00000023809	Rps6ka2	4327.11	-0.189528	0.090126	-2.10292	0.0354726	0.358023
ENSMUSG00000046694	Fam46b	48.0855	-0.342018	0.162759	-2.10137	0.0356082	0.358789
ENSMUSG00000097652	Mhrt	1380.3	0.227989	0.108491	2.10145	0.0356011	0.358789
ENSMUSG00000106140	Gm42208	70.6717	-0.34285	0.163137	-2.1016	0.0355879	0.358789
ENSMUSG00000024803	Ankrd1	108219	0.306616	0.145962	2.10066	0.0356708	0.358832
ENSMUSG00000027435	Cd93	5308.47	-0.218873	0.104183	-2.10085	0.0356544	0.358832
ENSMUSG00000059423	Zfp933	627.991	0.174108	0.0828833	2.10064	0.0356722	0.358832
ENSMUSG00000005417	Mprip	11065.5	-0.112206	0.0534344	-2.09989	0.0357385	0.359298
ENSMUSG00000001707	Eef1e1	593.907	-0.225557	0.107446	-2.09925	0.0357952	0.359468
ENSMUSG00000107451	Gm44421	113.178	0.301117	0.143438	2.09929	0.0357918	0.359468
ENSMUSG00000026068	Il18rap	21.9898	0.336909	0.160529	2.09874	0.0358401	0.359718
ENSMUSG00000021279	Cdc42bpb	3950.63	-0.161571	0.0770602	-2.09669	0.0360211	0.361333
ENSMUSG00000020330	Hmmr	51.5022	0.337492	0.160985	2.09641	0.0360454	0.361376
ENSMUSG00000061186	Sfmbt2	28.4071	0.345229	0.164712	2.09595	0.0360864	0.361586
ENSMUSG00000020275	Rel	620.476	-0.248837	0.118768	-2.09516	0.0361568	0.36203
ENSMUSG00000030867	Plk1	27.5387	0.343162	0.163801	2.095	0.0361708	0.36203
ENSMUSG00000030742	Lat	54.1397	0.343103	0.163843	2.09409	0.0362522	0.362642
ENSMUSG00000031441	Atp11a	6069.3	-0.17355	0.0828932	-2.09366	0.0362903	0.362823
ENSMUSG00000024513	Mbd2	4469.02	-0.161753	0.0772767	-2.09316	0.0363349	0.363067
ENSMUSG00000030256	Bhlhe41	2347.42	0.241304	0.115301	2.09281	0.0363659	0.363175
ENSMUSG00000020171	Yeats4	1198.72	-0.165274	0.0790032	-2.09199	0.0364396	0.36371
ENSMUSG00000047786	Lix1	195.642	0.269876	0.129033	2.09153	0.0364802	0.363914
ENSMUSG00000015766	Eps8	727.59	-0.250531	0.119855	-2.09029	0.036592	0.364223
ENSMUSG00000028901	Gmeb1	653.132	-0.197848	0.0946484	-2.09035	0.0365866	0.364223
ENSMUSG00000035472	Slc25a21	10.5234	0.297583	0.142324	2.09088	0.0365387	0.364223
ENSMUSG00000038418	Egr1	4531.8	-0.261859	0.125273	-2.0903	0.0365905	0.364223
ENSMUSG00000019734	Tmc4	53.9071	0.334853	0.160259	2.08945	0.0366675	0.364531
ENSMUSG00000032612	Usp4	5666.69	-0.134082	0.064173	-2.08939	0.0366729	0.364531
ENSMUSG00000060336	Zfp937	81.5862	0.31163	0.14917	2.08909	0.0366995	0.364531
ENSMUSG00000103032	Gm37121	10.368	0.28481	0.136335	2.08904	0.0367039	0.364531
ENSMUSG00000037656	Slc20a2	11364.9	-0.184456	0.0883259	-2.08836	0.0367656	0.364943
ENSMUSG00000020899	Pfas	879.043	0.200578	0.0960658	2.08792	0.0368048	0.365128
ENSMUSG00000022672	Prkdc	682.64	0.237155	0.113608	2.08748	0.036845	0.365128
ENSMUSG00000025812	Pard3	2093.6	-0.176134	0.0843678	-2.08769	0.036826	0.365128
ENSMUSG00000062545	Tlr12	15.6339	0.312705	0.149854	2.08674	0.036912	0.365591
ENSMUSG00000059939	9430015G10Rik	175.032	0.270953	0.129898	2.08589	0.0369889	0.366151
ENSMUSG00000040483	Xaf1	521.634	0.325078	0.155879	2.08544	0.0370292	0.36635
ENSMUSG00000025481	Urah	31.9815	-0.342315	0.164229	-2.08438	0.037126	0.366645
ENSMUSG00000027843	Ptpn22	47.5433	0.33003	0.158368	2.08395	0.0371648	0.366645
ENSMUSG00000028804	Csmd2	8.10306	0.266231	0.127742	2.08413	0.037148	0.366645
ENSMUSG00000035725	Prkx	1565.63	-0.181456	0.0870789	-2.08382	0.0371768	0.366645
ENSMUSG00000036989	Trim3	1585.88	-0.160949	0.0772298	-2.08402	0.037158	0.366645
ENSMUSG00000079505	Gm11131	79.1991	0.316998	0.152141	2.08358	0.0371981	0.366645
ENSMUSG00000099881	2810013P06Rik	724.22	0.216862	0.104083	2.08355	0.0372014	0.366645
ENSMUSG00000001542	Ell2	1133.39	-0.291989	0.140178	-2.08299	0.0372525	0.36688
ENSMUSG00000079110	Capn3	52.7076	0.336681	0.161645	2.08284	0.037266	0.36688
ENSMUSG00000071793	2610005L07Rik	175.052	0.269646	0.129503	2.08216	0.0373283	0.367292
ENSMUSG00000037375	Hhat	139.619	0.295199	0.141799	2.08182	0.037359	0.367394
ENSMUSG00000028436	Dcaf12	2637.74	-0.186716	0.089817	-2.07885	0.0376311	0.369868
ENSMUSG00000044786	Zfp36	1804.95	-0.339039	0.163194	-2.07752	0.0377537	0.370871
ENSMUSG00000034412	Tbc1d10a	590.139	-0.288168	0.138777	-2.07648	0.0378498	0.371174
ENSMUSG00000069713	4933406P04Rik	34.9595	0.34135	0.164391	2.07645	0.0378528	0.371174
ENSMUSG00000074715	Ccl28	10.1197	-0.304186	0.146504	-2.07629	0.0378669	0.371174
ENSMUSG00000099398	Ms4a14	56.1499	0.331467	0.159637	2.07639	0.0378582	0.371174
ENSMUSG00000036528	Ppfibp2	1583.23	-0.226565	0.10914	-2.07591	0.0379027	0.371192
ENSMUSG00000044468	Fam46c	1732.96	-0.315855	0.152159	-2.07583	0.0379099	0.371192
ENSMUSG00000040536	Necab1	41.4029	0.341142	0.164365	2.07551	0.0379394	0.371279
ENSMUSG00000038967	Pdk2	23873.1	-0.158721	0.0764963	-2.07489	0.0379968	0.371639
ENSMUSG00000077928	Mir208b	502.83	0.275479	0.132799	2.07441	0.0380415	0.371874
ENSMUSG00000041180	Hectd2	102.586	0.317178	0.15293	2.074	0.038079	0.372039
ENSMUSG00000050017	Pitpnb	1973.29	-0.16917	0.0815796	-2.07368	0.0381092	0.372132
ENSMUSG00000037907	Ankrd13b	846.632	-0.244223	0.117789	-2.07339	0.0381356	0.372189
ENSMUSG00000003273	Car11	259.114	-0.251486	0.121312	-2.07304	0.0381681	0.372235
ENSMUSG00000032338	Hcn4	1028.29	0.279546	0.134872	2.07268	0.0382023	0.372235
ENSMUSG00000046675	Tmem251	447.469	-0.233074	0.112443	-2.07282	0.0381891	0.372235
ENSMUSG00000022856	Tmem41a	571.522	-0.206099	0.0994694	-2.07198	0.0382673	0.372465
ENSMUSG00000110697	Gm31718	15.5862	0.334456	0.161414	2.07204	0.0382617	0.372465
ENSMUSG00000021248	Tmed10	8892.79	-0.120257	0.0580665	-2.07103	0.0383561	0.372726
ENSMUSG00000027076	Timm10	1906.79	-0.202337	0.0976799	-2.07143	0.038319	0.372726
ENSMUSG00000036777	Anln	130.803	0.319279	0.154151	2.07121	0.0383395	0.372726
ENSMUSG00000053113	Socs3	338.716	-0.300439	0.145096	-2.07062	0.0383944	0.372897
ENSMUSG00000020493	Prr11	42.2861	0.335332	0.161968	2.07036	0.0384184	0.372929
ENSMUSG00000024867	Pip5k1b	1551.94	-0.15566	0.075197	-2.07003	0.0384492	0.372995
ENSMUSG00000029127	Zbtb49	152.765	0.281881	0.136215	2.06938	0.0385105	0.372995
ENSMUSG00000046223	Plaur	118.905	-0.304169	0.146999	-2.06919	0.0385287	0.372995
ENSMUSG00000059395	Nkapl	41.7053	0.340757	0.164666	2.06939	0.0385097	0.372995
ENSMUSG00000092539	Gm20468	20.7596	0.324977	0.157022	2.06962	0.0384879	0.372995
ENSMUSG00000003363	Pld3	1585.51	-0.18163	0.0878772	-2.06686	0.0387473	0.373108
ENSMUSG00000018893	Mb	383752	-0.17151	0.0829425	-2.06782	0.0386569	0.373108
ENSMUSG00000026395	Ptprc	506.712	0.287222	0.13893	2.06738	0.038698	0.373108
ENSMUSG00000026933	Camsap1	1929.68	-0.17639	0.0853288	-2.06718	0.0387171	0.373108
ENSMUSG00000028318	Polr1e	946.511	-0.165997	0.0803094	-2.06697	0.0387372	0.373108
ENSMUSG00000046711	Hmga1	1925.19	-0.212927	0.102985	-2.06755	0.0386826	0.373108
ENSMUSG00000055546	Timd4	83.1054	-0.33825	0.163571	-2.06791	0.0386486	0.373108
ENSMUSG00000058153	Sez6l	9.82444	0.288701	0.139609	2.06793	0.038647	0.373108
ENSMUSG00000069270	Hist1h2ac	54.3713	0.335974	0.162523	2.06724	0.0387116	0.373108
ENSMUSG00000100813	Gm28874	12.7299	0.314848	0.15225	2.06796	0.0386434	0.373108
ENSMUSG00000016487	Ppfibp1	4555.14	-0.175676	0.0850138	-2.06644	0.0387867	0.373129
ENSMUSG00000020482	Ccdc117	2300.02	-0.292199	0.141405	-2.0664	0.0387908	0.373129
ENSMUSG00000003623	Crot	2093.86	0.201051	0.0973192	2.06589	0.038839	0.373393
ENSMUSG00000000439	Mkrn2	1956.62	-0.141529	0.068597	-2.0632	0.0390939	0.375083
ENSMUSG00000021662	Arhgef28	593.251	0.183246	0.0888277	2.06293	0.0391189	0.375083
ENSMUSG00000022463	Srebf2	1977.06	-0.25483	0.123518	-2.0631	0.0391035	0.375083
ENSMUSG00000022508	Bcl6	1020.81	-0.274978	0.133243	-2.06373	0.0390429	0.375083
ENSMUSG00000040028	Elavl1	2393.16	-0.146026	0.0707853	-2.06294	0.0391185	0.375083
ENSMUSG00000017615	Tnfaip1	4582.81	-0.163785	0.079435	-2.06187	0.0392199	0.375852
ENSMUSG00000029019	Nppb	8464.69	-0.339565	0.164713	-2.06155	0.0392502	0.375852
ENSMUSG00000102151	Gm37472	13.4555	0.286693	0.139075	2.06143	0.0392616	0.375852
ENSMUSG00000050014	Apol10b	745.285	0.319291	0.154911	2.06112	0.0392913	0.375937
ENSMUSG00000056962	Jmjd6	1668.58	-0.276019	0.133983	-2.06011	0.0393881	0.376521
ENSMUSG00000111394	AC160637.1	521.582	0.257983	0.125232	2.06005	0.0393942	0.376521
ENSMUSG00000008307	1700109H08Rik	61.4382	0.33626	0.163292	2.05926	0.0394698	0.377044
ENSMUSG00000023030	Slc11a2	1698.87	-0.151588	0.0736679	-2.05772	0.0396169	0.377239
ENSMUSG00000023572	Ccndbp1	1733.39	-0.222348	0.108025	-2.05831	0.0395605	0.377239
ENSMUSG00000032212	Sltm	2764.25	0.153518	0.0745913	2.05812	0.039579	0.377239
ENSMUSG00000037887	Dusp8	2769.25	-0.246387	0.119685	-2.05862	0.0395306	0.377239
ENSMUSG00000038910	Plcl2	1083.26	0.212151	0.103132	2.05708	0.0396785	0.377239
ENSMUSG00000040428	Plekha4	187.436	0.291971	0.141855	2.05825	0.0395666	0.377239
ENSMUSG00000043445	Pgp	3346.19	-0.211862	0.102985	-2.05722	0.0396648	0.377239
ENSMUSG00000054850	Smim10l2a	24.1031	0.305414	0.148464	2.05716	0.0396708	0.377239
ENSMUSG00000095159	Tubb4b-ps1	74.0669	-0.318051	0.154603	-2.05721	0.039666	0.377239
ENSMUSG00000016495	Plgrkt	1125.75	0.201483	0.0979933	2.05609	0.0397743	0.377868
ENSMUSG00000038776	Ephx1	2715.8	0.195614	0.0951599	2.05563	0.0398183	0.377868
ENSMUSG00000041828	Abca8a	4166.42	0.211677	0.102962	2.05588	0.0397942	0.377868
ENSMUSG00000047197	Gjd3	14.0822	0.257788	0.125412	2.05552	0.0398286	0.377868
ENSMUSG00000041831	Sytl3	14.5787	0.310589	0.151161	2.05469	0.039909	0.378433
ENSMUSG00000097680	Gm26642	37.5289	0.338301	0.164682	2.05426	0.0399502	0.378623
ENSMUSG00000003068	Stk11	7882.29	-0.211758	0.1031	-2.0539	0.039985	0.378754
ENSMUSG00000002733	Plekha3	1423.82	-0.130516	0.0635875	-2.05255	0.0401165	0.379026
ENSMUSG00000004896	Rrnad1	606.756	0.242046	0.117931	2.05245	0.0401263	0.379026
ENSMUSG00000023495	Pcbp4	3022.29	-0.222564	0.108413	-2.05293	0.0400796	0.379026
ENSMUSG00000028830	AU040320	3234.58	-0.147318	0.0717719	-2.05258	0.0401132	0.379026
ENSMUSG00000053046	Brsk2	9.19977	0.285332	0.13903	2.05231	0.0401399	0.379026
ENSMUSG00000105509	C130013H08Rik	46.1427	0.328128	0.159816	2.05317	0.0400565	0.379026
ENSMUSG00000020160	Meis1	1329.34	-0.169166	0.0824612	-2.05146	0.0402224	0.379607
ENSMUSG00000056973	Ces1d	7150.45	-0.271021	0.132147	-2.05091	0.0402757	0.379911
ENSMUSG00000030168	Adipor2	5844.46	-0.164651	0.0803135	-2.05011	0.040354	0.380252
ENSMUSG00000031781	Ciapin1	3590.87	-0.219885	0.107246	-2.05028	0.0403369	0.380252
ENSMUSG00000117192		109.409	0.308201	0.150371	2.04961	0.0404028	0.380512
ENSMUSG00000008393	Carhsp1	1844.22	-0.196446	0.095906	-2.04832	0.0405291	0.381105
ENSMUSG00000036198	Arhgap36	9.43335	0.278218	0.135824	2.04837	0.0405238	0.381105
ENSMUSG00000068742	Cry2	2699.44	0.159783	0.0780072	2.04832	0.0405291	0.381105
ENSMUSG00000091968	Gm17115	22.2433	-0.329418	0.160842	-2.04809	0.0405513	0.381114
ENSMUSG00000032279	Idh3a	36156.4	-0.146623	0.0716179	-2.04729	0.0406294	0.381486
ENSMUSG00000034290	Nek9	16228	-0.155447	0.0759297	-2.04725	0.0406332	0.381486
ENSMUSG00000062376	Borcs7	624.487	0.167008	0.0815893	2.04694	0.040664	0.381577
ENSMUSG00000007891	Ctsd	30903.3	-0.154205	0.0753672	-2.04606	0.0407508	0.382148
ENSMUSG00000021898	Asb14	6096.69	-0.144377	0.0705691	-2.04589	0.0407672	0.382148
ENSMUSG00000024527	Afg3l2	11493.4	-0.136648	0.0668092	-2.04535	0.0408204	0.382447
ENSMUSG00000026563	Tada1	193.561	0.248118	0.121345	2.04473	0.0408812	0.382797
ENSMUSG00000058626	Capn11	10.0337	0.202944	0.0992614	2.04454	0.0409002	0.382797
ENSMUSG00000031070	Mrgprf	129.731	-0.303482	0.148565	-2.04275	0.0410767	0.383653
ENSMUSG00000046774	8030474K03Rik	7.98064	0.240885	0.117897	2.04319	0.0410339	0.383653
ENSMUSG00000048279	Sacs	2475.61	0.257099	0.125852	2.04286	0.0410665	0.383653
ENSMUSG00000066000	Zfp979	499.361	0.24216	0.118539	2.04288	0.0410647	0.383653
ENSMUSG00000042873	Lhfpl4	74.6194	0.291064	0.142576	2.04146	0.041205	0.384651
ENSMUSG00000057788	Ddx49	822.527	-0.159068	0.0779327	-2.04109	0.0412419	0.384796
ENSMUSG00000017607	Tns4	29.4083	0.334913	0.164124	2.04061	0.0412897	0.384844
ENSMUSG00000021313	Ryr2	67455.4	-0.220609	0.108103	-2.04073	0.0412778	0.384844
ENSMUSG00000024442	0610009O20Rik	7474.28	-0.114698	0.0562173	-2.04026	0.0413243	0.384968
ENSMUSG00000029201	Ugdh	788.053	-0.253872	0.124458	-2.03982	0.0413678	0.385174
ENSMUSG00000020692	Nle1	412.408	-0.303187	0.148803	-2.03751	0.0415988	0.385575
ENSMUSG00000022236	Ropn1l	30.3888	0.262899	0.129046	2.03725	0.0416249	0.385575
ENSMUSG00000022677	Fopnl	2675.19	0.19488	0.0956051	2.03839	0.041511	0.385575
ENSMUSG00000037095	Lrg1	1916.03	-0.220876	0.108383	-2.03791	0.0415587	0.385575
ENSMUSG00000037849	Ifi206	34.6333	0.302544	0.148504	2.03727	0.0416226	0.385575
ENSMUSG00000042594	Sh2b3	2463.83	-0.155456	0.0762454	-2.03889	0.0414608	0.385575
ENSMUSG00000043162	Pyurf	1430.17	-0.145161	0.0712432	-2.03754	0.0415962	0.385575
ENSMUSG00000054161	Fam83e	20.3667	-0.331612	0.162663	-2.03864	0.041486	0.385575
ENSMUSG00000069237	Fam8a1	2544.03	-0.162056	0.0795151	-2.03805	0.0415451	0.385575
ENSMUSG00000095456	Il11ra2	8.80522	0.265674	0.130356	2.03807	0.0415432	0.385575
ENSMUSG00000000126	Wnt9a	421.459	0.204559	0.100452	2.03639	0.0417117	0.385581
ENSMUSG00000021707	Dhfr	218.7	0.252233	0.123867	2.03632	0.0417186	0.385581
ENSMUSG00000025450	Gm9752	24.0636	0.335185	0.16462	2.03611	0.0417395	0.385581
ENSMUSG00000030041	M1ap	11.7859	0.30083	0.147756	2.03599	0.0417511	0.385581
ENSMUSG00000038884	A230050P20Rik	333.212	0.251096	0.123283	2.03675	0.0416752	0.385581
ENSMUSG00000060981	Hist1h4h	344.816	0.232445	0.11417	2.03597	0.0417538	0.385581
ENSMUSG00000042428	Mgat3	552.34	-0.297485	0.146187	-2.03497	0.0418542	0.386311
ENSMUSG00000020589	Fam49a	604.928	-0.270064	0.132727	-2.03473	0.0418784	0.386335
ENSMUSG00000015149	Sirt2	4577.2	-0.151292	0.0743706	-2.03429	0.041922	0.38654
ENSMUSG00000002033	Cd3g	40.4843	0.312108	0.15344	2.03408	0.0419439	0.386545
ENSMUSG00000001036	Epn2	2485.93	-0.147842	0.0727249	-2.03289	0.0420631	0.386726
ENSMUSG00000024858	Grk2	4172.85	-0.165243	0.0812879	-2.03282	0.0420709	0.386726
ENSMUSG00000027329	Spef1	387.112	-0.228245	0.112268	-2.03303	0.0420499	0.386726
ENSMUSG00000042622	Maff	408.88	-0.304488	0.149786	-2.03282	0.0420708	0.386726
ENSMUSG00000053101	Gpr141	11.552	0.2879	0.141572	2.0336	0.0419921	0.386726
ENSMUSG00000024033	Rsph1	34.2141	0.302306	0.148746	2.03236	0.0421173	0.386956
ENSMUSG00000072623	Zfp9	430.396	-0.210221	0.103457	-2.03197	0.0421569	0.387122
ENSMUSG00000097276	4930525G20Rik	21.5706	0.332607	0.163709	2.0317	0.0421837	0.387171
ENSMUSG00000055976	Cldn23	10.9428	-0.314879	0.15502	-2.03121	0.0422334	0.38743
ENSMUSG00000095041	AC149090.1	3139.18	0.24512	0.120702	2.03078	0.0422772	0.387634
ENSMUSG00000021453	Gadd45g	502.444	0.294602	0.145107	2.03023	0.0423328	0.387947
ENSMUSG00000000317	Bcl6b	2249.93	-0.276981	0.136456	-2.02982	0.0423749	0.387975
ENSMUSG00000022701	Ccdc191	350.03	0.23579	0.116178	2.02957	0.0424005	0.387975
ENSMUSG00000031819	Emc8	1042.09	-0.173581	0.0855234	-2.02964	0.0423935	0.387975
ENSMUSG00000027894	Slc6a17	652.096	-0.271426	0.133767	-2.0291	0.0424485	0.388066
ENSMUSG00000052430	Bmpr1b	32.9937	0.333946	0.164617	2.02862	0.0424965	0.388066
ENSMUSG00000070031	Sp140	111.767	0.328514	0.161936	2.02866	0.0424927	0.388066
ENSMUSG00000072762	4930522L14Rik	43.0013	0.329958	0.162642	2.02874	0.0424851	0.388066
ENSMUSG00000040204	Pclaf	48.1297	0.333949	0.164647	2.02827	0.0425324	0.388074
ENSMUSG00000056569	Mpz	27.486	0.328556	0.161994	2.02819	0.0425404	0.388074
ENSMUSG00000042029	Ncapg2	199.153	0.29045	0.143246	2.02764	0.0425974	0.388097
ENSMUSG00000055436	Srsf11	3201.93	0.207641	0.10241	2.02754	0.0426075	0.388097
ENSMUSG00000116995		393.1	0.207314	0.102238	2.02775	0.0425853	0.388097
ENSMUSG00000021241	Isca2	1947.35	-0.165627	0.0817362	-2.02636	0.0427274	0.388404
ENSMUSG00000030019	Fbxl14	1015.55	-0.248042	0.122391	-2.02664	0.0426997	0.388404
ENSMUSG00000040105	Plpp6	703.985	0.184026	0.0908144	2.0264	0.0427238	0.388404
ENSMUSG00000072381	Gm10355	142.472	-0.2886	0.142391	-2.02681	0.0426821	0.388404
ENSMUSG00000042744	Hectd4	2101.04	-0.158992	0.0784737	-2.02605	0.0427599	0.388503
ENSMUSG00000035373	Ccl7	174.487	-0.26555	0.131101	-2.02553	0.0428125	0.388785
ENSMUSG00000035325	Sec31a	6136.55	-0.149639	0.0739111	-2.02459	0.04291	0.389301
ENSMUSG00000109618	Gm45527	18.7972	0.316413	0.156287	2.02456	0.0429125	0.389301
ENSMUSG00000022014	Epsti1	122.442	0.323616	0.159934	2.02344	0.0430278	0.389355
ENSMUSG00000024587	Nars	6138.64	-0.127554	0.0630335	-2.0236	0.0430117	0.389355
ENSMUSG00000025232	Hexa	3507.94	-0.153581	0.0758841	-2.02388	0.0429822	0.389355
ENSMUSG00000039542	Ncam1	172.973	0.330458	0.163322	2.02336	0.0430362	0.389355
ENSMUSG00000057315	Arhgap24	1107.46	-0.14629	0.0722807	-2.02392	0.0429782	0.389355
ENSMUSG00000076749	Tcrg-C1	31.7914	0.314889	0.155636	2.02324	0.0430481	0.389355
ENSMUSG00000027386	Fbln7	46.3897	0.306342	0.151432	2.02297	0.0430766	0.389418
ENSMUSG00000048949	Gm6206	972.053	0.262478	0.129849	2.02142	0.0432365	0.390667
ENSMUSG00000027977	Ndst3	11.5667	0.271604	0.134383	2.02112	0.0432676	0.390753
ENSMUSG00000005615	Pcyt1a	6568.17	-0.157399	0.0779211	-2.01998	0.0433852	0.391467
ENSMUSG00000072949	Acot1	722.621	-0.299876	0.148458	-2.01994	0.0433901	0.391467
ENSMUSG00000022510	Trp63	73.5407	0.331497	0.164197	2.0189	0.0434981	0.392011
[truncated: 53,488 more rows]
