# Supplementary material for: Loss of Nnt Increases Expression of Oxidative Phosphorylation Complexes in C57BL/6J Hearts
Source: Int J Mol Sci. 2021 Jun 5;22(11):6101. doi: 10.3390/ijms22116101 (PMC8201288; doi:10.3390/ijms22116101)
Supplement: Supplementary file 1 [file ijms-22-06101-s001.zip › Table S2.xlsx]

## Sheet: NH_vs_ResH_deseq2_differential_
		baseMean	log2FoldChange	lfcSE	stat	pvalue	padj
ENSMUSG00000096768	Gm47283	147.988	2.63475	0.20862	12.6295	1.45247e-36	2.8997e-32
ENSMUSG00000025453	Nnt	309.645	2.01687	0.166123	12.1408	6.41732e-34	6.40576e-30
ENSMUSG00000066677	Pydc3	77.4272	2.45052	0.204044	12.0097	3.15854e-33	2.1019e-29
ENSMUSG00000073643	Wdfy1	1090.31	-1.50439	0.145796	-10.3185	5.81287e-25	2.9012e-21
ENSMUSG00000117465		182.563	-1.30233	0.15973	-8.15335	3.53971e-16	1.41334e-12
ENSMUSG00000019478	Rab4a	484.981	-0.863297	0.11315	-7.62968	2.35336e-14	7.83043e-11
ENSMUSG00000095186	Gm10718	41.7967	-1.5394	0.207504	-7.41868	1.18296e-13	3.37381e-10
ENSMUSG00000056752	Dnah9	19.3651	-1.49388	0.205765	-7.2601	3.86807e-13	9.65276e-10
ENSMUSG00000110386	Gm42031	23.0591	-1.47293	0.204461	-7.204	5.84722e-13	1.29704e-09
ENSMUSG00000063458	Lrmda	67.2774	1.27676	0.185535	6.88152	5.92187e-12	1.18224e-08
ENSMUSG00000096385	Gm11168	43.9928	-1.37429	0.205039	-6.70257	2.04782e-11	3.71661e-08
ENSMUSG00000029120	Ppp2r2c	155.342	-1.31797	0.200944	-6.55886	5.42201e-11	9.02042e-08
ENSMUSG00000050010	Shisa3	193.982	-1.03495	0.169201	-6.1167	9.55329e-10	1.46709e-06
ENSMUSG00000037035	Inhbb	388.312	-0.856268	0.143898	-5.95053	2.6728e-09	3.55732e-06
ENSMUSG00000072844	G530011O06Rik	33.1963	1.23306	0.207215	5.95062	2.67129e-09	3.55732e-06
ENSMUSG00000117692		201.61	0.977349	0.168251	5.80888	6.28932e-09	7.8475e-06
ENSMUSG00000047881	Rell1	664.717	0.653203	0.115056	5.67726	1.36872e-08	1.60737e-05
ENSMUSG00000113101	Gm33424	77.648	1.00958	0.184418	5.47443	4.3893e-08	4.86822e-05
ENSMUSG00000055214	Pld5	17.4765	-1.13061	0.208495	-5.42273	5.86962e-08	6.16743e-05
ENSMUSG00000095280	Gm21738	855.653	-1.05118	0.194792	-5.39644	6.79771e-08	6.78548e-05
ENSMUSG00000003279	Dlgap1	277.753	-0.820786	0.155965	-5.26264	1.42005e-07	0.000135
ENSMUSG00000070570	Slc17a7	2689.72	1.00238	0.195324	5.13188	2.86862e-07	0.000248996
ENSMUSG00000075014	Gm10800	6141	-0.978644	0.190651	-5.13317	2.84903e-07	0.000248996
ENSMUSG00000085632	Gm12381	145.287	0.964081	0.190236	5.06782	4.02396e-07	0.000334726
ENSMUSG00000075015	Gm10801	160.125	-0.964933	0.19321	-4.99421	5.90763e-07	0.00047176
ENSMUSG00000022887	Masp1	829.325	-0.787629	0.158664	-4.96413	6.90111e-07	0.000529899
ENSMUSG00000060371	Caln1	9.23854	-0.935717	0.189855	-4.92859	8.28231e-07	0.0006124
ENSMUSG00000061100	Retnla	332.556	0.916151	0.186961	4.90022	9.57279e-07	0.00068254
ENSMUSG00000022262	Dnah5	8.80894	-0.853464	0.181328	-4.70675	2.51693e-06	0.00173269
ENSMUSG00000021327	Zkscan3	3365.91	0.689021	0.147294	4.67785	2.89896e-06	0.00192916
ENSMUSG00000020051	Pah	156.898	-0.962692	0.208406	-4.61932	3.85006e-06	0.00247944
ENSMUSG00000055116	Arntl	378.546	0.943007	0.205343	4.59234	4.38296e-06	0.00273442
ENSMUSG00000031980	Agt	228.559	0.802749	0.178237	4.50383	6.67382e-06	0.00391871
ENSMUSG00000053141	Ptprt	21.0381	-0.938486	0.208228	-4.50702	6.57449e-06	0.00391871
ENSMUSG00000026090	2010300C02Rik	136.996	0.803784	0.178966	4.49126	7.08036e-06	0.00392646
ENSMUSG00000074634	Tmem267	234.348	0.79863	0.177705	4.49412	6.98577e-06	0.00392646
ENSMUSG00000063063	Ctnna2	11.9401	-0.878958	0.195995	-4.4846	7.305e-06	0.00394154
ENSMUSG00000091028	Gm10722	126.335	-0.835491	0.186979	-4.46837	7.8819e-06	0.0041409
ENSMUSG00000064179	Tnnt1	873.983	-0.707292	0.15894	-4.45005	8.58502e-06	0.00439465
ENSMUSG00000029752	Asns	255.463	0.790028	0.179472	4.40197	1.07273e-05	0.00535402
ENSMUSG00000036913	Trim67	209.353	0.897722	0.204481	4.39025	1.13221e-05	0.00551306
ENSMUSG00000060534	Dcc	5.36605	-0.757972	0.172857	-4.38496	1.16008e-05	0.00551427
ENSMUSG00000050830	Vwc2	63.0365	0.907066	0.208131	4.35815	1.31166e-05	0.00608978
ENSMUSG00000056073	Grik2	38.7505	-0.823202	0.190029	-4.33198	1.47774e-05	0.00670493
ENSMUSG00000034209	Rasl10a	146.005	0.870618	0.201295	4.32509	1.52471e-05	0.00676431
ENSMUSG00000036377	C530008M17Rik	402.845	0.867943	0.201159	4.3147	1.59819e-05	0.00693614
ENSMUSG00000033569	Adgrb3	6.37804	-0.794796	0.186233	-4.26775	1.97453e-05	0.00838712
ENSMUSG00000001249	Hpn	91.9422	0.63143	0.149406	4.22626	2.37604e-05	0.00988235
ENSMUSG00000047298	Kcnv2	613.239	0.6364	0.151578	4.1985	2.6869e-05	0.0109472
ENSMUSG00000045761	Togaram2	372.685	0.613572	0.14683	4.17879	2.93064e-05	0.0111935
ENSMUSG00000053398	Phgdh	149.731	0.837449	0.200556	4.17563	2.97163e-05	0.0111935
ENSMUSG00000086447	Gm13522	13.4251	0.858173	0.205182	4.18249	2.88328e-05	0.0111935
ENSMUSG00000095562	Gm21887	62.5983	0.690758	0.165285	4.17919	2.92547e-05	0.0111935
ENSMUSG00000036264	Fstl4	292.856	-0.563671	0.135871	-4.14857	3.34555e-05	0.0121437
ENSMUSG00000040310	Alx4	75.5813	-0.8055	0.194043	-4.15114	3.30827e-05	0.0121437
ENSMUSG00000011256	Adam19	1331.75	0.763335	0.186856	4.08515	4.40484e-05	0.0154278
ENSMUSG00000069306	Hist1h4m	17.5229	0.765319	0.187317	4.08568	4.3947e-05	0.0154278
ENSMUSG00000028927	Padi2	151.191	0.842554	0.206528	4.07962	4.51093e-05	0.0155269
ENSMUSG00000091415	Ak9	22.0961	-0.849648	0.208608	-4.07293	4.64245e-05	0.0157088
ENSMUSG00000105703	Gm43305	550.519	-0.792651	0.19566	-4.05117	5.09614e-05	0.0169566
ENSMUSG00000031230	Fgf16	1481.61	-0.548183	0.135813	-4.0363	5.43015e-05	0.0177717
ENSMUSG00000070695	Cntnap5a	9.49503	-0.782294	0.194433	-4.02345	5.73512e-05	0.0184671
ENSMUSG00000026494	Kif26b	244.196	-0.71637	0.178589	-4.01128	6.03893e-05	0.0191367
ENSMUSG00000019122	Ccl9	381.369	0.691456	0.174733	3.95723	7.58255e-05	0.0233111
ENSMUSG00000031972	Acta1	18819.4	-0.782618	0.197781	-3.957	7.58976e-05	0.0233111
ENSMUSG00000018927	Ccl6	538.83	0.758199	0.192524	3.93821	8.209e-05	0.0243369
ENSMUSG00000030359	Pzp	72.4262	0.818921	0.207766	3.94156	8.09529e-05	0.0243369
ENSMUSG00000109696	Gm36670	70.3703	-0.778903	0.197898	-3.93587	8.28946e-05	0.0243369
ENSMUSG00000050071	Bex1	55.968	-0.804552	0.204895	-3.92664	8.6139e-05	0.0249229
ENSMUSG00000050511	Oprd1	27.0296	-0.806513	0.206019	-3.91475	9.04981e-05	0.0256309
ENSMUSG00000086695	Gm15247	5.88804	0.685774	0.175255	3.91301	9.11539e-05	0.0256309
ENSMUSG00000079598	Clec2l	86.6603	0.810347	0.208244	3.89132	9.96983e-05	0.0276441
ENSMUSG00000053441	Adamts19	99.9164	0.798666	0.206594	3.86587	0.000110693	0.0302722
ENSMUSG00000027524	Edn3	548.105	-0.783931	0.203298	-3.85607	0.000115225	0.0310858
ENSMUSG00000104736	Gm33609	284.02	-0.740781	0.192539	-3.84742	0.000119366	0.0317737
ENSMUSG00000057897	Camk2b	1712.65	-0.510072	0.133214	-3.82897	0.000128683	0.0338029
ENSMUSG00000022797	Tfrc	3087.42	-0.647014	0.169576	-3.81549	0.000135915	0.0352391
ENSMUSG00000096988	A930029G22Rik	21.6372	-0.789901	0.207833	-3.80066	0.00014431	0.0369359
ENSMUSG00000036192	Rorb	102.532	-0.729972	0.193041	-3.78144	0.000155926	0.039404
ENSMUSG00000073077	Gm7173	7.18274	-0.730623	0.193438	-3.77705	0.000158699	0.0396034
ENSMUSG00000022857	Tmprss15	4.22214	-0.607978	0.16113	-3.77322	0.000161154	0.0397196
ENSMUSG00000035551	Igfbpl1	35.9994	0.759904	0.202078	3.76044	0.000169612	0.0412943
ENSMUSG00000037379	Spon2	210.993	0.754919	0.201879	3.73946	0.000184414	0.0443571
ENSMUSG00000103081	Pcdhgb8	106.342	0.598599	0.160746	3.72388	0.000196188	0.0466273
ENSMUSG00000033595	Lgi3	181.713	0.610953	0.164404	3.71616	0.000202271	0.0475076
ENSMUSG00000039419	Cntnap2	13.9812	-0.715693	0.19353	-3.69809	0.000217228	0.0504272
ENSMUSG00000006204	5430419D17Rik	144.973	0.734125	0.199798	3.67434	0.000238464	0.0528965
ENSMUSG00000023153	Tmem52	30.5479	0.717594	0.195055	3.67894	0.000234208	0.0528965
ENSMUSG00000028020	Glrb	55.0631	-0.767066	0.20839	-3.68092	0.000232394	0.0528965
ENSMUSG00000040387	Klhl32	406.543	-0.490761	0.133521	-3.67554	0.000237351	0.0528965
ENSMUSG00000031558	Slit2	407.744	-0.675923	0.184237	-3.66878	0.000243712	0.0532115
ENSMUSG00000062929	Cfl2	18915.3	-0.630895	0.172037	-3.66721	0.000245214	0.0532115
ENSMUSG00000046774	8030474K03Rik	6.39083	-0.623582	0.170179	-3.66427	0.000248049	0.0532477
ENSMUSG00000086363	A330102I10Rik	31.9877	0.754966	0.206276	3.65998	0.000252231	0.0535695
ENSMUSG00000027887	Sypl2	91.0123	0.762796	0.20861	3.65657	0.000255615	0.0537167
ENSMUSG00000035606	Ky	1598.24	-0.53634	0.147065	-3.64696	0.000265364	0.0546158
ENSMUSG00000053093	Myh7	24335	-0.638848	0.175134	-3.64777	0.000264531	0.0546158
ENSMUSG00000027398	Il1b	49.0696	0.758766	0.20823	3.64388	0.000268563	0.0547101
ENSMUSG00000050447	Lypd6	153.556	-0.730872	0.200731	-3.64106	0.000271516	0.054753
ENSMUSG00000020589	Fam49a	678.686	0.54226	0.149443	3.62853	0.00028504	0.0551142
ENSMUSG00000029088	Kcnip4	34.502	-0.727801	0.200569	-3.62867	0.00028488	0.0551142
ENSMUSG00000043773	1700048O20Rik	11.5601	-0.726541	0.200192	-3.62923	0.000284269	0.0551142
ENSMUSG00000057969	Sema3b	2511.38	-0.437968	0.120763	-3.62666	0.000287111	0.0551142
ENSMUSG00000079022	Col22a1	129.379	-0.654234	0.180252	-3.62956	0.000283908	0.0551142
ENSMUSG00000068762	Gstm6	110.691	0.644982	0.178499	3.61336	0.000302259	0.0574695
ENSMUSG00000035561	Aldh1b1	1458	0.705189	0.195867	3.60034	0.000317799	0.0598541
ENSMUSG00000040498	Igsf23	256.334	0.71242	0.198497	3.58907	0.000331859	0.0619181
ENSMUSG00000060275	Nrg2	116.156	0.655452	0.183236	3.57709	0.000347436	0.0642243
ENSMUSG00000061762	Tac1	217.34	-0.634633	0.177807	-3.56923	0.000358033	0.0643944
ENSMUSG00000074968	Ano3	33.1308	-0.733601	0.205373	-3.57204	0.000354213	0.0643944
ENSMUSG00000117727		129.323	-0.598934	0.167751	-3.57037	0.000356481	0.0643944
ENSMUSG00000020734	Grin2c	168.294	0.701987	0.198248	3.54096	0.000398673	0.0704346
ENSMUSG00000063179	Pstk	1167.08	-0.360708	0.101833	-3.54217	0.000396847	0.0704346
ENSMUSG00000054702	Ap1s3	31.461	0.731428	0.207432	3.52611	0.000421711	0.0738512
ENSMUSG00000040247	Tbc1d10c	110.476	0.554989	0.15768	3.51972	0.000432011	0.0748236
ENSMUSG00000069171	Nr2f1	239.919	0.585131	0.166323	3.51803	0.000434759	0.0748236
ENSMUSG00000112714	Gm4798	5.86391	-0.655469	0.186589	-3.51291	0.000443229	0.0756292
ENSMUSG00000025932	Eya1	93.8723	0.694247	0.197787	3.51007	0.000447989	0.0757936
ENSMUSG00000030730	Atp2a1	76.7041	0.729905	0.20834	3.50344	0.000459297	0.0770538
ENSMUSG00000028341	Nr4a3	222.889	0.564683	0.161866	3.48858	0.000485597	0.0807871
ENSMUSG00000039577	Nphp4	88.1034	0.720781	0.207123	3.47997	0.000501467	0.0815388
ENSMUSG00000064293	Cntn4	5.34432	-0.620147	0.178059	-3.48283	0.000496151	0.0815388
ENSMUSG00000112824	Gm47917	10.6106	0.568319	0.163334	3.47949	0.000502368	0.0815388
ENSMUSG00000014846	Tppp3	1023.77	0.661084	0.190446	3.47125	0.000518043	0.083025
ENSMUSG00000024730	Ms4a8a	16.2216	0.710304	0.204806	3.46818	0.000523998	0.083025
ENSMUSG00000069670	Nkain2	58.5826	-0.691756	0.199458	-3.46818	0.000524001	0.083025
ENSMUSG00000028033	Kcnq5	36.5864	-0.709346	0.20488	-3.46225	0.000535679	0.0838606
ENSMUSG00000051550	Zfp579	956.318	0.694475	0.200643	3.46125	0.000537675	0.0838606
ENSMUSG00000032224	Fam81a	672.628	-0.616544	0.178292	-3.45806	0.000544089	0.0842031
ENSMUSG00000029228	Lnx1	766.879	-0.520818	0.150823	-3.45316	0.000554062	0.0844373
ENSMUSG00000118651		43.6407	-0.662776	0.19188	-3.45411	0.000552106	0.0844373
ENSMUSG00000015365	Mov10l1	3455.41	-0.483871	0.140312	-3.44853	0.000563638	0.084605
ENSMUSG00000026077	Npas2	148.051	0.69836	0.202449	3.44957	0.000561486	0.084605
ENSMUSG00000113800	2210039B01Rik	12.2929	-0.711844	0.206755	-3.44293	0.000575454	0.0857341
ENSMUSG00000028125	Abca4	334.307	-0.596167	0.173373	-3.43865	0.000584632	0.0857999
ENSMUSG00000037594	BC022687	234.42	0.646108	0.188109	3.43476	0.000593087	0.0857999
ENSMUSG00000049670	Morn4	148.483	-0.638909	0.185955	-3.43583	0.000590731	0.0857999
ENSMUSG00000097666	A330094K24Rik	164.769	-0.541451	0.157559	-3.4365	0.00058928	0.0857999
ENSMUSG00000028456	Unc13b	914.451	0.548562	0.159901	3.43064	0.000602153	0.0864848
ENSMUSG00000000560	Gabra2	9.55299	-0.660489	0.193126	-3.41999	0.000626243	0.0884162
ENSMUSG00000022076	Klhl1	6.64981	-0.601653	0.175802	-3.42233	0.000620864	0.0884162
ENSMUSG00000031712	Il15	1799.34	-0.452387	0.132392	-3.41703	0.000633075	0.0884162
ENSMUSG00000053930	Shisa6	110.232	0.601508	0.176038	3.41693	0.000633316	0.0884162
ENSMUSG00000004668	Abca13	6.83437	-0.62118	0.182169	-3.40992	0.000649825	0.0888569
ENSMUSG00000040711	Sh3pxd2b	432.473	0.500662	0.146773	3.41113	0.000646946	0.0888569
ENSMUSG00000044206	Vsig4	166.128	0.711607	0.208479	3.41332	0.000641761	0.0888569
ENSMUSG00000031104	Rab33a	27.4346	0.673648	0.19806	3.40124	0.000670811	0.0911025
ENSMUSG00000054162	Spock3	8.25418	-0.666894	0.196477	-3.39426	0.000688139	0.0922013
ENSMUSG00000117350		8.4319	0.63927	0.188275	3.3954	0.000685281	0.0922013
ENSMUSG00000113163	Olfr335-ps	4.28542	-0.513056	0.151346	-3.38995	0.000699046	0.0928946
ENSMUSG00000118012		491.841	0.578388	0.170689	3.38856	0.000702619	0.0928946
ENSMUSG00000017400	Stac2	16.4825	0.696924	0.205868	3.3853	0.000711016	0.0933863
ENSMUSG00000034009	Rxfp1	228.47	0.584533	0.172798	3.38276	0.000717608	0.0936361
ENSMUSG00000020701	Tmem132e	37.8238	-0.674671	0.200997	-3.35663	0.000789	0.100972
ENSMUSG00000022844	Pdia5	267.617	0.501886	0.149508	3.35693	0.000788137	0.100972
ENSMUSG00000026938	Fcna	123.138	0.655048	0.195147	3.35669	0.000788824	0.100972
ENSMUSG00000021176	Efcab11	17.4863	-0.687809	0.205039	-3.35453	0.00079499	0.10109
ENSMUSG00000051262	Nat8f3	27.0187	0.670581	0.20021	3.34938	0.000809921	0.102337
ENSMUSG00000022026	Olfm4	5.64282	-0.603262	0.18055	-3.34125	0.000834013	0.104718
ENSMUSG00000074852	Hpse2	10.1049	-0.579585	0.173574	-3.33911	0.000840462	0.104869
ENSMUSG00000113216	Gm40841	72.3146	0.694021	0.208139	3.3344	0.000854823	0.105998
ENSMUSG00000046634	Pkd1l1	4.28015	-0.555206	0.1667	-3.33057	0.000866684	0.10615
ENSMUSG00000093577	Gm20632	162.339	-0.557565	0.167323	-3.33227	0.000861413	0.10615
ENSMUSG00000022799	Arhgap31	3944	0.39631	0.11934	3.32086	0.000897408	0.108581
ENSMUSG00000095891	Gm10717	36.8841	-0.525461	0.158223	-3.32101	0.000896911	0.108581
ENSMUSG00000044322	Dsc1	6.20363	-0.567369	0.17137	-3.31078	0.000930374	0.111892
ENSMUSG00000031734	Irx3	1994.08	-0.552596	0.168329	-3.28284	0.00102768	0.122854
ENSMUSG00000031736	Crnde	246.055	-0.567065	0.173178	-3.27446	0.00105866	0.125572
ENSMUSG00000063018	2010204K13Rik	38.9298	0.681227	0.208116	3.2733	0.001063	0.125572
ENSMUSG00000107053	1700021F13Rik	10.5368	0.616081	0.188515	3.26806	0.00108286	0.127166
ENSMUSG00000041119	Pde9a	162.896	0.52495	0.161102	3.25849	0.00112008	0.13059
ENSMUSG00000062151	Unc13c	12.2131	-0.636091	0.195287	-3.25722	0.0011251	0.13059
ENSMUSG00000050708	Ftl1	5792.61	0.476817	0.146569	3.25319	0.00114119	0.131692
ENSMUSG00000033377	Palmd	3200.44	0.330836	0.101752	3.25141	0.00114832	0.13173
ENSMUSG00000106947	1700025A08Rik	9.09288	-0.65039	0.20013	-3.24984	0.00115471	0.13173
ENSMUSG00000039145	Camk1d	498.584	0.675848	0.208408	3.2429	0.0011832	0.134212
ENSMUSG00000086938	4930481A15Rik	627.426	0.519066	0.160324	3.2376	0.00120541	0.135959
ENSMUSG00000028464	Tpm2	2557.32	0.623872	0.19285	3.23501	0.00121639	0.136427
ENSMUSG00000041773	Enc1	649.245	0.402183	0.12443	3.2322	0.00122843	0.137007
ENSMUSG00000001864	Aif1l	179.43	0.656548	0.203511	3.22611	0.00125485	0.138589
ENSMUSG00000006740	Kif5b	11166.5	0.364271	0.113037	3.22259	0.00127038	0.138589
ENSMUSG00000055026	Gabrg3	32.9676	-0.641047	0.198818	-3.22429	0.00126287	0.138589
ENSMUSG00000060187	Lrrc10	5476.25	-0.410896	0.127491	-3.22293	0.00126885	0.138589
ENSMUSG00000038648	Creb3l2	3021.22	0.539018	0.167639	3.21535	0.00130286	0.140597
ENSMUSG00000058297	Spock2	1001.34	0.644937	0.200523	3.21627	0.00129867	0.140597
ENSMUSG00000020363	Gfpt2	749.478	0.507365	0.158378	3.2035	0.00135768	0.144238
ENSMUSG00000022037	Clu	39101	0.558699	0.174493	3.20185	0.0013655	0.144238
ENSMUSG00000030256	Bhlhe41	2189.4	-0.435149	0.135725	-3.20611	0.00134542	0.144238
ENSMUSG00000109783	Gm45338	40.0767	-0.639004	0.199572	-3.20186	0.00136542	0.144238
ENSMUSG00000042246	Tmc7	626.024	-0.539942	0.168762	-3.19943	0.001377	0.144686
ENSMUSG00000021596	Mctp1	173.323	0.649098	0.203306	3.19272	0.00140939	0.147083
ENSMUSG00000036136	Fam110c	26.4485	0.634079	0.198667	3.19167	0.00141455	0.147083
ENSMUSG00000009114	2610028H24Rik	50.1676	0.529135	0.166039	3.18682	0.00143848	0.14873
ENSMUSG00000048442	Smim5	669.711	-0.437502	0.137344	-3.18545	0.00144529	0.14873
ENSMUSG00000059824	Dbp	6189.95	-0.599327	0.18832	-3.1825	0.00146012	0.149486
ENSMUSG00000031494	Cd209a	40.1253	0.660889	0.207827	3.18	0.00147275	0.149537
ENSMUSG00000044951	Mylk4	14099.4	-0.604411	0.1901	-3.17944	0.00147559	0.149537
ENSMUSG00000068854	Hist2h2be	617.725	-0.406245	0.128005	-3.17366	0.00150532	0.151779
ENSMUSG00000032452	Clstn2	33.9349	-0.612344	0.19438	-3.15024	0.00163134	0.163659
ENSMUSG00000034145	Tmem63c	11.8485	-0.644068	0.204611	-3.14777	0.00164523	0.164227
ENSMUSG00000038173	Enpp6	338.443	0.646948	0.206112	3.13883	0.00169626	0.167644
ENSMUSG00000097636	Mirt1	16.0091	0.579833	0.18472	3.13898	0.00169538	0.167644
ENSMUSG00000042826	Fgf11	261.318	0.500627	0.159737	3.13407	0.00172399	0.169546
ENSMUSG00000032300	1700017B05Rik	518.928	0.345602	0.110511	3.12732	0.00176407	0.172637
ENSMUSG00000032556	Bfsp2	25.2514	0.625987	0.200461	3.12274	0.00179176	0.173007
ENSMUSG00000044405	Adig	64.3449	0.651482	0.208611	3.12294	0.00179052	0.173007
ENSMUSG00000105960	6330410L21Rik	38.0596	0.641071	0.205314	3.1224	0.00179385	0.173007
ENSMUSG00000027985	Lef1	14.1831	0.629354	0.202284	3.11125	0.001863	0.178812
ENSMUSG00000028480	Glipr2	258.785	0.500361	0.161023	3.10739	0.0018875	0.180297
ENSMUSG00000022824	Muc13	11.382	0.624003	0.201447	3.0976	0.00195092	0.184664
ENSMUSG00000039405	Prss23	513.865	0.4462	0.144052	3.09748	0.00195172	0.184664
ENSMUSG00000110353	Gm33543	283.665	0.616247	0.199066	3.09569	0.00196357	0.184909
ENSMUSG00000029659	Medag	449.028	0.42825	0.13844	3.0934	0.00197874	0.185463
ENSMUSG00000026833	Olfm1	656.603	0.623824	0.201875	3.09014	0.0020006	0.186636
ENSMUSG00000067149	Jchain	37.5072	0.61354	0.198792	3.08634	0.00202637	0.18816
ENSMUSG00000078350	Smim1	279.199	0.614711	0.199265	3.0849	0.00203622	0.1882
ENSMUSG00000035268	Pkig	9220.97	-0.387415	0.125773	-3.08027	0.00206815	0.19027
ENSMUSG00000047117	Ankdd1b	20.3783	-0.641329	0.208551	-3.07517	0.0021038	0.192662
ENSMUSG00000034201	Gas2l1	1387.21	0.518241	0.169097	3.06476	0.00217842	0.197992
ENSMUSG00000051606	2010001K21Rik	74.4514	0.63707	0.207901	3.06429	0.00218184	0.197992
ENSMUSG00000002068	Ccne1	98.9159	-0.51743	0.169583	-3.05119	0.00227935	0.202941
ENSMUSG00000016239	Lonrf3	29.9305	0.625766	0.205335	3.04754	0.00230725	0.202941
ENSMUSG00000031971	Ccsap	60.3707	-0.527516	0.172852	-3.05183	0.0022745	0.202941
ENSMUSG00000032549	Rab6b	1227.34	0.439216	0.144186	3.04618	0.0023177	0.202941
ENSMUSG00000032679	Cd59a	4569.86	-0.318268	0.104247	-3.05303	0.0022654	0.202941
ENSMUSG00000035357	Pdzrn3	1562.37	0.447519	0.146465	3.05546	0.00224716	0.202941
ENSMUSG00000039168	Dap	1365.08	0.488786	0.160416	3.04699	0.00231144	0.202941
ENSMUSG00000048497	Mmgt2	236.041	0.467377	0.153312	3.04854	0.00229955	0.202941
ENSMUSG00000033910	Gucy1a1	1557.67	0.488276	0.160488	3.04244	0.00234666	0.204579
ENSMUSG00000007653	Gabrb2	12.5533	-0.597308	0.196456	-3.04042	0.00236245	0.20506
ENSMUSG00000035498	Cdcp1	46.3889	0.630658	0.207694	3.03648	0.00239361	0.206866
ENSMUSG00000027487	Cdk5rap1	717.18	-0.439551	0.144829	-3.03497	0.0024056	0.207006
ENSMUSG00000005611	Mrvi1	1175.4	0.5116	0.168714	3.03235	0.00242656	0.207914
ENSMUSG00000066392	Nrxn3	12.5316	-0.550284	0.181818	-3.02657	0.00247347	0.211027
ENSMUSG00000039982	Dtx4	528.817	0.338948	0.112094	3.02379	0.00249628	0.211244
ENSMUSG00000057378	Ryr3	300.784	0.619545	0.204897	3.02368	0.00249717	0.211244
ENSMUSG00000008035	Mid1ip1	4840.47	-0.477569	0.158192	-3.01893	0.00253671	0.212709
ENSMUSG00000059325	Hopx	6356.49	-0.340014	0.112671	-3.01777	0.00254646	0.212709
ENSMUSG00000070527	Mkrn3	34.8558	-0.583008	0.19308	-3.01952	0.00253172	0.212709
ENSMUSG00000062991	Nrg1	36.2332	-0.628934	0.208619	-3.01474	0.00257198	0.213058
ENSMUSG00000076441	Ass1	251.194	-0.376402	0.124802	-3.016	0.00256131	0.213058
ENSMUSG00000056054	S100a8	47.3121	0.614931	0.204226	3.01104	0.00260358	0.214183
ENSMUSG00000074354	Arhgap20os	7.73844	-0.547719	0.181928	-3.01064	0.00260702	0.214183
ENSMUSG00000021508	Cxcl14	1771.89	-0.438157	0.145658	-3.00813	0.00262861	0.215072
ENSMUSG00000037016	Frem2	476.358	-0.530619	0.176542	-3.00563	0.00265029	0.215961
ENSMUSG00000022454	Nell2	4.31851	-0.496175	0.165487	-2.99828	0.00271507	0.219229
ENSMUSG00000029212	Gabrb1	11.6176	-0.556297	0.185596	-2.99735	0.00272334	0.219229
ENSMUSG00000117296		10.6999	0.472271	0.15753	2.99798	0.00271778	0.219229
ENSMUSG00000020614	Fam20a	269.684	0.444071	0.148289	2.99464	0.00274767	0.219487
ENSMUSG00000023067	Cdkn1a	1095.67	0.517169	0.172704	2.99455	0.00274854	0.219487
ENSMUSG00000015647	Lama5	8123.51	0.388549	0.129813	2.99315	0.00276113	0.219614
ENSMUSG00000026679	Enkur	87.3316	0.621512	0.207765	2.99142	0.00277683	0.219987
ENSMUSG00000049047	Armcx3	567.336	0.4439	0.14846	2.99002	0.00278959	0.220124
ENSMUSG00000049551	Fzd9	93.4782	-0.487499	0.163214	-2.98687	0.00281851	0.221531
ENSMUSG00000033066	Gas7	786.533	0.422612	0.14176	2.98118	0.00287137	0.224801
ENSMUSG00000000957	Mmp14	1202.15	0.359525	0.120942	2.9727	0.00295192	0.224932
ENSMUSG00000040434	Large2	6.44208	0.504364	0.169662	2.97275	0.00295148	0.224932
ENSMUSG00000043230	Fam124b	29.5045	0.611008	0.205261	2.97674	0.00291336	0.224932
ENSMUSG00000095366	Gm21860	7.68129	0.465194	0.156472	2.97302	0.00294884	0.224932
ENSMUSG00000095547	Gm10719	6.71763	-0.426313	0.143141	-2.97828	0.00289874	0.224932
ENSMUSG00000096606	Tpbgl	146.481	0.48783	0.163944	2.97559	0.00292429	0.224932
ENSMUSG00000103586	5830405F06Rik	17.0508	-0.577257	0.193816	-2.97837	0.00289784	0.224932
ENSMUSG00000055022	Cntn1	6.13808	-0.538508	0.181331	-2.96975	0.00298041	0.226239
ENSMUSG00000028172	Tacr3	8.63646	-0.554589	0.187243	-2.96188	0.0030577	0.230384
ENSMUSG00000039960	Rhou	477.487	0.446823	0.15086	2.96184	0.00305809	0.230384
ENSMUSG00000034258	Flvcr2	255.089	-0.556605	0.18823	-2.95704	0.00310604	0.233117
ENSMUSG00000031637	Lrp2bp	211.773	-0.489884	0.16601	-2.95093	0.0031682	0.236891
ENSMUSG00000026274	Pask	40.982	-0.592835	0.201559	-2.94125	0.00326895	0.242607
ENSMUSG00000053719	Klk1b26	66.7731	-0.577325	0.196246	-2.94185	0.00326263	0.242607
ENSMUSG00000030110	Ret	284.032	0.448131	0.152449	2.93954	0.00328699	0.243043
ENSMUSG00000071724	Smpd5	30.0321	0.604068	0.205771	2.93564	0.00332866	0.245215
ENSMUSG00000023393	Slc17a9	57.5911	0.58232	0.198445	2.93441	0.00334179	0.245278
ENSMUSG00000021991	Cacna2d3	199.125	0.596785	0.204309	2.921	0.00348913	0.254701
ENSMUSG00000026235	Epha4	3235.09	0.453791	0.155496	2.91835	0.00351889	0.254701
ENSMUSG00000030787	Lyve1	805.471	0.57157	0.195811	2.91898	0.00351176	0.254701
ENSMUSG00000058975	Kcnc1	94.5758	0.604339	0.207097	2.91814	0.00352121	0.254701
ENSMUSG00000007833	Aldh16a1	1014.41	0.397771	0.136582	2.91233	0.00358747	0.257694
ENSMUSG00000030688	Stard10	4254.1	0.590928	0.202911	2.91225	0.0035884	0.257694
ENSMUSG00000027833	Shox2	80.1867	0.601945	0.206917	2.90912	0.0036245	0.259353
ENSMUSG00000020889	Nr1d1	6233.22	-0.31162	0.107226	-2.90621	0.00365841	0.260845
ENSMUSG00000029843	Slc13a4	36.5608	-0.566678	0.195173	-2.90346	0.00369064	0.262206
ENSMUSG00000019810	Fuca2	11191.9	-0.439256	0.151463	-2.90008	0.00373063	0.262247
ENSMUSG00000060206	Zfp462	382.723	0.445376	0.153472	2.902	0.00370793	0.262247
ENSMUSG00000115009	AC122397.1	5.85545	0.536549	0.184976	2.90064	0.00372407	0.262247
ENSMUSG00000042613	Pbxip1	8531.13	0.345587	0.119256	2.89787	0.0037571	0.263182
ENSMUSG00000018263	Tbx5	2307.86	0.528781	0.182796	2.89274	0.00381902	0.265807
ENSMUSG00000028519	Dab1	6.28453	-0.507922	0.175596	-2.89256	0.0038212	0.265807
ENSMUSG00000104427	Gm38368	4.41559	0.446942	0.154585	2.89123	0.00383733	0.266001
ENSMUSG00000032202	Rab27a	187.971	0.416952	0.144361	2.88826	0.00387384	0.266743
ENSMUSG00000059060	Rad51b	40.1142	-0.562226	0.194664	-2.88818	0.00387474	0.266743
ENSMUSG00000042251	Pm20d1	930.658	-0.428846	0.148937	-2.87939	0.00398451	0.271755
ENSMUSG00000105168	Gm30735	193.985	-0.525269	0.182443	-2.87908	0.00398839	0.271755
ENSMUSG00000109209	Gm45104	39.5369	-0.594154	0.206347	-2.87939	0.0039844	0.271755
ENSMUSG00000005667	Mthfd2	413.333	0.58283	0.202703	2.8753	0.0040365	0.272802
ENSMUSG00000020937	Plcd3	649.048	0.339451	0.118084	2.87465	0.00404474	0.272802
ENSMUSG00000085761	4930455G09Rik	17.5814	0.579442	0.201552	2.8749	0.00404161	0.272802
ENSMUSG00000029597	Sds	125.064	0.486386	0.170099	2.85943	0.00424406	0.277549
ENSMUSG00000030551	Nr2f2	910.529	0.440315	0.153937	2.86035	0.00423175	0.277549
ENSMUSG00000031872	Bean1	83.4858	0.53206	0.186008	2.86042	0.00423083	0.277549
ENSMUSG00000033576	Apol6	57.7824	0.594976	0.207919	2.86158	0.00421539	0.277549
ENSMUSG00000034612	Chst11	348.471	0.358276	0.125329	2.85867	0.00425416	0.277549
ENSMUSG00000052821	Cysltr1	163.994	0.530732	0.185424	2.86225	0.00420642	0.277549
ENSMUSG00000062309	Rpp25	105.981	0.590816	0.206096	2.8667	0.00414774	0.277549
ENSMUSG00000086584	Gm12002	288.502	0.537831	0.187984	2.86105	0.00422239	0.277549
ENSMUSG00000089774	Slc5a3	298.664	0.534141	0.186613	2.8623	0.00420576	0.277549
ENSMUSG00000094910	D430019H16Rik	143.052	0.571604	0.199789	2.86104	0.00422251	0.277549
ENSMUSG00000086522	Gm4473	15.1557	-0.595451	0.208492	-2.856	0.00429019	0.278988
ENSMUSG00000025665	Rps6ka6	72.0469	0.59528	0.208616	2.85348	0.00432439	0.280299
ENSMUSG00000041360	Pum3	1396.08	0.349915	0.122962	2.84572	0.00443113	0.286288
ENSMUSG00000042351	Grap2	207.335	0.583797	0.205633	2.83902	0.00452528	0.291428
ENSMUSG00000029174	Tbc1d1	2132.61	0.58244	0.205611	2.83273	0.00461529	0.296269
ENSMUSG00000075296	Aldh3b2	12.2484	0.459302	0.162256	2.83073	0.00464422	0.297171
ENSMUSG00000030342	Cd9	2187.27	0.540782	0.19114	2.82925	0.00466573	0.297593
ENSMUSG00000022679	Mpv17l	292.596	-0.420219	0.148909	-2.82198	0.00477282	0.300004
ENSMUSG00000040616	Tmem51	238.052	0.510774	0.181079	2.82073	0.00479144	0.300004
ENSMUSG00000042734	Ttc9	105.857	0.572003	0.202654	2.82256	0.0047642	0.300004
ENSMUSG00000061259	Tmprss11d	4.21834	-0.420182	0.148977	-2.82045	0.00479566	0.300004
ENSMUSG00000063838	1700027J19Rik	197.602	0.497896	0.176501	2.82093	0.00478846	0.300004
ENSMUSG00000099722	Gm29154	20.6988	-0.57591	0.20417	-2.82074	0.00479132	0.300004
ENSMUSG00000113737	BB123696	13.9669	0.586672	0.208071	2.81958	0.00480873	0.300004
ENSMUSG00000055546	Timd4	94.0188	0.568806	0.201831	2.81823	0.00482895	0.300327
ENSMUSG00000002265	Peg3	724.55	0.562166	0.199797	2.81368	0.00489775	0.300391
ENSMUSG00000003355	Fkbp11	119.252	0.481109	0.171382	2.80723	0.004997	0.300391
ENSMUSG00000018339	Gpx3	18738.7	0.58585	0.208595	2.80856	0.00497641	0.300391
ENSMUSG00000018909	Arrb1	2140.92	0.408795	0.145598	2.8077	0.00498968	0.300391
ENSMUSG00000034818	Celf5	24.813	-0.570989	0.203446	-2.80659	0.00500695	0.300391
ENSMUSG00000038578	Susd1	59.4077	0.535678	0.190269	2.81537	0.00487213	0.300391
ENSMUSG00000041025	Iffo2	438.838	0.416229	0.148317	2.80636	0.00501053	0.300391
ENSMUSG00000044835	Ankrd45	319.365	-0.554875	0.197257	-2.81296	0.00490881	0.300391
ENSMUSG00000067377	Tspan6	340.928	0.432855	0.154206	2.807	0.00500057	0.300391
ENSMUSG00000074623	Gm826	231.444	-0.4573	0.16253	-2.81363	0.00489859	0.300391
ENSMUSG00000085180	AI838599	121.069	0.540236	0.191816	2.81643	0.00485614	0.300391
ENSMUSG00000087172	Gm12153	13.3949	0.581489	0.207005	2.80906	0.00496865	0.300391
ENSMUSG00000002108	Nr1h3	900.374	0.339527	0.121207	2.80122	0.0050909	0.304296
ENSMUSG00000031737	Irx5	642.283	-0.497645	0.177803	-2.79885	0.00512852	0.304719
ENSMUSG00000079168	Cd209g	112.374	0.520187	0.185852	2.79892	0.00512732	0.304719
ENSMUSG00000026785	Pkn3	726.401	0.492128	0.175932	2.79727	0.00515369	0.304834
ENSMUSG00000051790	Nlgn2	700.744	0.45022	0.160976	2.79681	0.00516099	0.304834
ENSMUSG00000005774	Rfx5	342.223	-0.377223	0.13511	-2.79197	0.0052388	0.306708
ENSMUSG00000021933	Gucy1b2	7.97705	0.527782	0.188987	2.79269	0.00522722	0.306708
ENSMUSG00000073791	Efcab7	61.8055	-0.510487	0.182728	-2.7937	0.00521085	0.306708
ENSMUSG00000041923	Nol4	5.20521	-0.395436	0.141933	-2.78608	0.00533502	0.311428
ENSMUSG00000030844	Rgs10	338.502	0.526177	0.189089	2.7827	0.00539092	0.312861
ENSMUSG00000038602	Slc35f1	111.213	-0.47004	0.168891	-2.7831	0.00538426	0.312861
ENSMUSG00000020057	Dram1	307.767	0.361923	0.130707	2.76896	0.00562347	0.318214
ENSMUSG00000021303	Gng4	22.7703	0.558137	0.201449	2.7706	0.00559524	0.318214
ENSMUSG00000026107	Nabp1	3777.3	-0.484048	0.174613	-2.77212	0.00556928	0.318214
ENSMUSG00000029348	Asphd2	35.9368	0.559967	0.202161	2.76991	0.0056072	0.318214
ENSMUSG00000029482	Aacs	301.637	0.556413	0.200938	2.76908	0.00562155	0.318214
ENSMUSG00000029544	Cabp1	351.946	0.508207	0.183365	2.77156	0.00557885	0.318214
ENSMUSG00000044017	Adgrd1	398.247	0.459711	0.165974	2.76978	0.00560946	0.318214
ENSMUSG00000060962	Dmkn	25.428	0.494149	0.178301	2.77143	0.00558099	0.318214
ENSMUSG00000092009	Myh15	4.88181	-0.450937	0.162865	-2.76878	0.00562661	0.318214
ENSMUSG00000034923	Ly6g6f	16.371	0.515468	0.186236	2.76782	0.00564319	0.31825
ENSMUSG00000106498	Gm43032	132.343	-0.508723	0.183893	-2.76641	0.00566769	0.318732
ENSMUSG00000035273	Hpse	245.942	0.559006	0.202167	2.76507	0.00569105	0.319146
ENSMUSG00000028883	Sema3a	143.161	-0.518029	0.187555	-2.762	0.0057448	0.320361
ENSMUSG00000031722	Hp	313.026	0.484879	0.17555	2.76205	0.00574396	0.320361
ENSMUSG00000031125	3830403N18Rik	81.9123	-0.510105	0.184921	-2.7585	0.00580674	0.322016
ENSMUSG00000047250	Ptgs1	555.048	0.507614	0.183958	2.7594	0.00579084	0.322016
ENSMUSG00000068964	Gm6361	21.2299	-0.574672	0.20862	-2.75464	0.00587562	0.323185
ENSMUSG00000085766	2810430I11Rik	16.909	0.570915	0.207259	2.7546	0.00587639	0.323185
ENSMUSG00000110626	Gm45805	62.144	0.538839	0.195532	2.75575	0.00585572	0.323185
ENSMUSG00000035232	Pdk3	225.587	0.569825	0.20699	2.7529	0.00590692	0.323972
ENSMUSG00000000037	Scml2	43.3236	-0.543797	0.197691	-2.75075	0.00594594	0.325219
ENSMUSG00000044534	Ackr2	90.8301	0.560022	0.203663	2.74974	0.0059642	0.325326
ENSMUSG00000003411	Rab3b	116.359	0.502662	0.183022	2.74645	0.00602438	0.326072
ENSMUSG00000042195	Slc35f2	11.807	0.533508	0.194263	2.74632	0.00602687	0.326072
ENSMUSG00000086769	Gm15587	16.0214	0.571962	0.208166	2.74762	0.00600294	0.326072
ENSMUSG00000029675	Eln	1773.01	0.473086	0.172702	2.73933	0.00615652	0.328036
ENSMUSG00000032515	Csrnp1	803.633	-0.30329	0.110728	-2.73905	0.00616177	0.328036
ENSMUSG00000041378	Cldn5	1483.57	0.541667	0.19751	2.74248	0.00609778	0.328036
ENSMUSG00000052504	Epha3	24.6959	0.557579	0.203399	2.74131	0.00611955	0.328036
ENSMUSG00000068747	Sort1	2919.22	0.570474	0.208237	2.73954	0.00615247	0.328036
ENSMUSG00000075408	6030408B16Rik	99.8593	0.507708	0.185299	2.73994	0.00614504	0.328036
ENSMUSG00000091971	Hspa1a	77.466	0.557335	0.203544	2.73816	0.00617848	0.328051
ENSMUSG00000115955	AL731707.1	4.46902	0.439006	0.160432	2.73639	0.00621171	0.328941
ENSMUSG00000024063	Lbh	42247.5	-0.495457	0.181338	-2.73223	0.00629065	0.33224
ENSMUSG00000003974	Grm3	9.38273	-0.539411	0.197784	-2.72727	0.00638608	0.332269
ENSMUSG00000022500	Litaf	1152.58	0.437476	0.160368	2.72795	0.00637287	0.332269
ENSMUSG00000026335	Pam	73828.3	0.569008	0.20859	2.72788	0.00637428	0.332269
ENSMUSG00000030116	Mfap5	747.892	0.467208	0.171326	2.72701	0.00639106	0.332269
ENSMUSG00000046223	Plaur	125.505	0.453175	0.16609	2.72848	0.00636263	0.332269
ENSMUSG00000087143	A830082K12Rik	74.6572	0.51409	0.188291	2.7303	0.00632772	0.332269
ENSMUSG00000108371	Gm38832	9.48924	0.546072	0.200634	2.72174	0.00649397	0.336742
ENSMUSG00000038539	Atf5	2462	0.44417	0.163439	2.71764	0.00657485	0.340053
ENSMUSG00000032261	Sh3bgrl2	520.098	0.530528	0.195368	2.71553	0.00661707	0.34062
ENSMUSG00000034926	Dhcr24	291.293	0.511418	0.1884	2.71453	0.006637	0.34062
ENSMUSG00000079845	Xlr4a	38.7478	0.548679	0.202081	2.71514	0.00662481	0.34062
ENSMUSG00000020462	Cfap36	1058.59	-0.322659	0.119018	-2.71101	0.00670788	0.342496
ENSMUSG00000106379	Lhfpl3	10.2335	-0.549309	0.202591	-2.71142	0.00669953	0.342496
ENSMUSG00000047787	Flrt1	65.4148	0.553288	0.204268	2.70863	0.00675611	0.344079
ENSMUSG00000023169	Slc38a1	385.565	0.549066	0.202997	2.7048	0.00683448	0.347185
ENSMUSG00000008489	Elavl2	13.9122	-0.558009	0.206372	-2.7039	0.00685312	0.347248
ENSMUSG00000008393	Carhsp1	1951.94	0.342525	0.126749	2.7024	0.00688417	0.347938
ENSMUSG00000019124	Scrn1	832.616	0.496679	0.183946	2.70014	0.00693111	0.349087
ENSMUSG00000030732	Chrdl2	10.4961	0.457754	0.169667	2.69795	0.00697685	0.349087
ENSMUSG00000039232	Stx11	415.482	0.540375	0.200273	2.69819	0.00697178	0.349087
ENSMUSG00000072680	Tmem254c	5.865	0.429136	0.159053	2.69806	0.00697446	0.349087
ENSMUSG00000041889	Shisa4	354.764	-0.458983	0.170247	-2.69598	0.00701825	0.350281
ENSMUSG00000025059	Gk	2289.76	-0.432769	0.160778	-2.69172	0.00710842	0.352412
ENSMUSG00000030616	Sytl2	289.059	0.518155	0.19242	2.69284	0.00708473	0.352412
ENSMUSG00000047591	Mafa	47.3638	-0.53427	0.198505	-2.69146	0.0071139	0.352412
ENSMUSG00000079110	Capn3	48.6077	-0.541177	0.201204	-2.68969	0.00715177	0.353411
ENSMUSG00000025537	Phkg1	1562.31	0.518525	0.193033	2.6862	0.00722706	0.355372
ENSMUSG00000040276	Pacsin1	68.1694	0.55887	0.208009	2.68677	0.00721473	0.355372
ENSMUSG00000028716	Pdzk1ip1	35.359	0.551837	0.20554	2.68481	0.00725702	0.355969
ENSMUSG00000004814	Ccl24	110.688	0.507262	0.189166	2.68158	0.0073276	0.357673
ENSMUSG00000020218	Wif1	374.705	-0.537773	0.200512	-2.68201	0.0073182	0.357673
ENSMUSG00000008682	Rpl10	9775.27	0.208133	0.0776648	2.67989	0.0073646	0.358043
ENSMUSG00000020053	Igf1	921.801	0.468574	0.174867	2.6796	0.00737105	0.358043
ENSMUSG00000097166	9330179D12Rik	22.4351	-0.543078	0.20274	-2.67869	0.00739114	0.358147
ENSMUSG00000022708	Zbtb20	15080	0.387267	0.144655	2.67718	0.00742452	0.358854
ENSMUSG00000073460	Pnldc1	30.9239	0.557321	0.208235	2.6764	0.00744167	0.358854
ENSMUSG00000052551	Adarb2	5.22844	-0.466309	0.174336	-2.67478	0.0074778	0.358862
ENSMUSG00000052727	Map1b	847.793	0.467968	0.174931	2.67516	0.00746932	0.358862
ENSMUSG00000020887	A230052G05Rik	17.2938	-0.556597	0.208234	-2.67294	0.00751901	0.358923
ENSMUSG00000028019	Pdgfc	204.648	0.468067	0.175154	2.67231	0.007533	0.358923
ENSMUSG00000074243	Gm10651	76.3249	-0.531295	0.198705	-2.67379	0.0074999	0.358923
ENSMUSG00000101969	Gm20125	7.13374	-0.467933	0.175558	-2.66541	0.00768948	0.365507
ENSMUSG00000024087	Cyp1b1	518.922	0.478644	0.179712	2.66339	0.00773581	0.365966
ENSMUSG00000024803	Ankrd1	104268	-0.428455	0.160832	-2.664	0.00772181	0.365966
ENSMUSG00000001739	Cldn15	247.392	0.488014	0.183699	2.6566	0.00789338	0.36742
ENSMUSG00000028017	Egf	444.233	0.481501	0.180997	2.66027	0.0078079	0.36742
ENSMUSG00000031478	Nek3	134.808	0.396009	0.149115	2.65573	0.00791378	0.36742
ENSMUSG00000045136	Tubb2b	137.81	0.484762	0.182534	2.65573	0.00791376	0.36742
ENSMUSG00000047786	Lix1	182.265	-0.446683	0.168009	-2.65869	0.00784459	0.36742
ENSMUSG00000053007	Creb5	444.199	0.373517	0.140645	2.65574	0.00791354	0.36742
ENSMUSG00000102428	Pcdhga12	142.751	0.425432	0.160047	2.65817	0.00785661	0.36742
ENSMUSG00000109754	Gm39214	455.914	-0.457436	0.172036	-2.65896	0.00783822	0.36742
ENSMUSG00000031162	Gata1	20.8889	0.500028	0.188345	2.65485	0.00793444	0.367525
ENSMUSG00000027035	Cers6	295.559	0.50331	0.189762	2.65232	0.00799399	0.368573
ENSMUSG00000033342	Plppr5	36.947	0.548315	0.206714	2.65253	0.0079891	0.368573
ENSMUSG00000040489	Sox30	32.8804	0.544907	0.205611	2.65018	0.00804488	0.370064
ENSMUSG00000027661	Slc2a10	172.755	0.541051	0.204704	2.64309	0.00821526	0.376169
ENSMUSG00000030465	Psd3	2912.37	0.494494	0.187042	2.64377	0.00819892	0.376169
ENSMUSG00000046562	Unc119b	1386.51	0.322064	0.121953	2.64088	0.0082692	0.377772
ENSMUSG00000001930	Vwf	3739.02	0.498452	0.189155	2.63516	0.00840986	0.38073
ENSMUSG00000008136	Fhl2	77296	-0.348095	0.132097	-2.63514	0.00841024	0.38073
ENSMUSG00000027217	Tspan18	676.68	0.444884	0.168751	2.63633	0.00838088	0.38073
ENSMUSG00000072949	Acot1	791.059	0.481924	0.182742	2.63718	0.00835981	0.38073
ENSMUSG00000096878	Gm21083	4.50789	-0.420173	0.159694	-2.63112	0.00851034	0.38439
ENSMUSG00000016262	Sertad4	396.04	0.433161	0.164755	2.62912	0.00856054	0.385785
ENSMUSG00000032193	Ldlr	539.865	0.440705	0.16779	2.62652	0.00862622	0.387869
ENSMUSG00000112249	Gm30262	64.7335	-0.546431	0.208464	-2.62122	0.00876163	0.393072
ENSMUSG00000042340	Ctf1	402.095	-0.424944	0.162249	-2.61908	0.00881663	0.394653
ENSMUSG00000118642		820.111	0.512168	0.195904	2.61438	0.00893894	0.399233
ENSMUSG00000072964	Bhlhb9	1205.41	-0.459481	0.175879	-2.61248	0.0089887	0.400559
ENSMUSG00000095134	Mid1-ps1	44.5649	-0.544503	0.208542	-2.61099	0.00902795	0.401412
ENSMUSG00000056966	Gjc3	27.9648	-0.53889	0.206474	-2.60996	0.00905528	0.401733
ENSMUSG00000030054	Gp9	299.866	0.509976	0.195616	2.60702	0.0091334	0.4043
ENSMUSG00000030433	Sbk2	1185.88	0.463713	0.177938	2.60603	0.00915982	0.404572
ENSMUSG00000026177	Slc11a1	235.079	0.434848	0.167009	2.60375	0.00922105	0.404591
ENSMUSG00000036856	Wnt4	23.1108	0.541529	0.207967	2.60391	0.00921658	0.404591
ENSMUSG00000074217	2210011C24Rik	86.4646	0.497318	0.190989	2.60391	0.00921661	0.404591
ENSMUSG00000023045	Soat2	9.35085	0.52004	0.199969	2.60061	0.00930583	0.407416
ENSMUSG00000073375	Lrrc30	10.049	0.478335	0.184061	2.59878	0.00935553	0.408695
ENSMUSG00000085162	Gm12295	449.882	-0.373257	0.14378	-2.59603	0.00943087	0.411087
ENSMUSG00000002100	Mybpc3	209894	-0.375127	0.144655	-2.59326	0.00950715	0.41261
ENSMUSG00000039607	Rbms3	680.519	0.351486	0.135503	2.59393	0.00948861	0.41261
ENSMUSG00000038365	Fbxo25	863.091	-0.290289	0.112009	-2.59165	0.00955156	0.413639
ENSMUSG00000029335	Bmp3	94.6224	0.388467	0.149975	2.59022	0.00959156	0.414472
ENSMUSG00000029211	Gabra4	11.9041	-0.51684	0.199643	-2.58883	0.00963031	0.415109
ENSMUSG00000097385	Gm26814	6.44902	0.41562	0.160583	2.5882	0.0096479	0.415109
ENSMUSG00000037411	Serpine1	1890.93	-0.469408	0.18162	-2.58456	0.00975047	0.41862
ENSMUSG00000096596	Gm10591	75.1759	-0.486992	0.188575	-2.58249	0.00980912	0.420234
ENSMUSG00000006403	Adamts4	46.1179	0.537367	0.208181	2.58125	0.00984423	0.420836
ENSMUSG00000053963	Stum	346.541	0.443053	0.171816	2.57864	0.00991893	0.423123
ENSMUSG00000036699	Zcchc12	8.86481	0.505485	0.196392	2.57385	0.0100573	0.42811
ENSMUSG00000111278	Gm32743	11.3801	0.387311	0.150609	2.57163	0.0101221	0.429953
ENSMUSG00000038836	Agbl3	160.503	-0.402579	0.156651	-2.56991	0.0101725	0.431174
ENSMUSG00000049252	Lrp1b	36.1558	-0.53465	0.208447	-2.56492	0.01032	0.436473
ENSMUSG00000069911	Fam196b	6.62274	-0.488823	0.190633	-2.56421	0.0103412	0.436473
ENSMUSG00000040380	Cbln3	8.15072	0.508653	0.198782	2.55885	0.010502	0.442324
ENSMUSG00000049115	Agtr1a	2514.42	-0.402035	0.157193	-2.55759	0.0105399	0.442988
ENSMUSG00000045010	Gm4779	6.64815	-0.393068	0.153742	-2.55666	0.0105681	0.443239
ENSMUSG00000037336	Mfsd2b	212.132	0.531424	0.207939	2.55568	0.0105981	0.443566
ENSMUSG00000001128	Cfp	480.245	0.434115	0.169977	2.55396	0.0106505	0.444827
ENSMUSG00000024044	Epb41l3	600.062	-0.409814	0.160559	-2.55242	0.0106979	0.444901
ENSMUSG00000032122	Slc37a2	394.392	-0.334752	0.131194	-2.55158	0.0107235	0.444901
ENSMUSG00000085710	Gm12676	29.572	-0.526908	0.206549	-2.551	0.0107414	0.444901
ENSMUSG00000112071	5430401H09Rik	12.9454	0.470126	0.184254	2.55152	0.0107255	0.444901
ENSMUSG00000023011	Faim2	14.8879	0.484181	0.189923	2.54936	0.0107921	0.445623
ENSMUSG00000028957	Per3	2137.3	-0.459498	0.180267	-2.54899	0.0108035	0.445623
ENSMUSG00000020297	Nsg2	23.0748	0.531343	0.20859	2.5473	0.0108559	0.445943
ENSMUSG00000037493	Cib2	83.0595	0.529692	0.207924	2.54753	0.0108489	0.445943
ENSMUSG00000051978	Erich1	270.11	-0.325224	0.127732	-2.54615	0.010892	0.446504
ENSMUSG00000028871	Rspo1	102.047	0.530045	0.20827	2.54499	0.010928	0.446756
ENSMUSG00000102030	Gm29106	7.75762	-0.491223	0.193051	-2.54452	0.0109429	0.446756
ENSMUSG00000034936	Arl4d	997.521	0.395254	0.155404	2.54339	0.0109782	0.447284
ENSMUSG00000032548	Slco2a1	301.815	0.519031	0.204471	2.53841	0.0111357	0.452775
ENSMUSG00000000486	2005-09-02	186.52	0.408796	0.161302	2.53435	0.0112657	0.45489
ENSMUSG00000003484	Cyp4f18	58.2182	0.497047	0.196357	2.53134	0.0113628	0.45489
ENSMUSG00000015766	Eps8	783.809	0.409852	0.161697	2.5347	0.0112545	0.45489
ENSMUSG00000030483	Cyp2b10	150.401	0.48723	0.192413	2.53221	0.0113347	0.45489
ENSMUSG00000034765	Dusp5	350.272	0.443137	0.174908	2.53354	0.0112916	0.45489
ENSMUSG00000035226	Rims4	200.542	0.444095	0.175447	2.53122	0.0113667	0.45489
ENSMUSG00000036564	Ndrg4	16026	-0.365225	0.144023	-2.53588	0.0112164	0.45489
ENSMUSG00000040705	A930016O22Rik	240.124	-0.476748	0.188459	-2.52971	0.0114155	0.45489
ENSMUSG00000086742	Gm16201	23.2985	0.526052	0.207928	2.52997	0.0114073	0.45489
ENSMUSG00000112441	Gm48898	95.8649	0.52669	0.208126	2.53063	0.0113858	0.45489
ENSMUSG00000005373	Mlxipl	1417.17	0.300163	0.118844	2.52569	0.0115473	0.455803
ENSMUSG00000029636	Wasf3	113.189	-0.418821	0.165816	-2.52582	0.0115428	0.455803
ENSMUSG00000030554	Synm	1037.15	0.315225	0.124827	2.5253	0.01156	0.455803
ENSMUSG00000031488	Rab11fip1	63.247	0.52413	0.207328	2.52802	0.0114708	0.455803
ENSMUSG00000034614	Pik3ip1	2993.66	-0.234905	0.0929612	-2.52692	0.0115069	0.455803
ENSMUSG00000057716	Tmem178b	57.7061	-0.520901	0.206311	-2.52483	0.0115754	0.455803
ENSMUSG00000095320	Ccl21a	62.3414	0.525048	0.208138	2.5226	0.0116492	0.457803
ENSMUSG00000027048	Abcb11	5.28833	-0.414891	0.16463	-2.52015	0.0117306	0.458296
ENSMUSG00000043613	Mmp3	450.562	0.524613	0.208094	2.52104	0.0117009	0.458296
ENSMUSG00000061013	Mkx	56.1292	-0.50829	0.201657	-2.52057	0.0117165	0.458296
ENSMUSG00000000811	Txnrd3	1184.34	-0.317932	0.126272	-2.51783	0.0118081	0.45863
ENSMUSG00000023968	Crip3	34.4356	0.493651	0.196029	2.51826	0.0117937	0.45863
ENSMUSG00000039629	Strip2	6098.52	-0.433862	0.172229	-2.5191	0.0117654	0.45863
ENSMUSG00000016179	Camk1g	42.7315	0.489611	0.194531	2.51688	0.01184	0.458978
ENSMUSG00000107168	Gm42507	14.3045	0.505524	0.201122	2.51352	0.0119533	0.462472
ENSMUSG00000019437	Tlcd1	259.514	0.360985	0.143806	2.51021	0.0120658	0.464408
ENSMUSG00000024990	Rbp4	45.9285	0.511966	0.204109	2.5083	0.0121315	0.464408
ENSMUSG00000041779	Tram2	492.884	0.289699	0.115374	2.51095	0.0120408	0.464408
ENSMUSG00000061740	Cyp2d22	1743.49	0.370101	0.14757	2.50796	0.0121429	0.464408
ENSMUSG00000079355	Ackr4	184.034	-0.428523	0.170807	-2.50881	0.0121137	0.464408
ENSMUSG00000089889	0610040B10Rik	117.73	-0.404837	0.161322	-2.5095	0.0120902	0.464408
ENSMUSG00000015217	Hmgb3	2651.5	-0.362855	0.144889	-2.50436	0.0122672	0.464751
ENSMUSG00000020303	Stc2	820.72	-0.326567	0.130538	-2.50169	0.0123601	0.464751
ENSMUSG00000021411	Pxdc1	676.842	0.442733	0.17707	2.50032	0.0124079	0.464751
ENSMUSG00000023829	Slc22a1	172.737	0.48193	0.19255	2.50288	0.0123186	0.464751
ENSMUSG00000023913	Pla2g7	359.217	0.449988	0.17979	2.50286	0.0123195	0.464751
ENSMUSG00000024112	Cacna1h	1762.05	0.5217	0.208389	2.50349	0.0122976	0.464751
ENSMUSG00000038286	Bphl	1387.94	-0.275355	0.110061	-2.50185	0.0123547	0.464751
ENSMUSG00000038463	Olfml2b	752.781	0.458814	0.183275	2.50343	0.0122997	0.464751
ENSMUSG00000055976	Cldn23	12.6659	0.511845	0.20454	2.50242	0.0123348	0.464751
ENSMUSG00000064280	Ccdc146	244.579	-0.407894	0.163071	-2.50134	0.0123726	0.464751
ENSMUSG00000087259	2610035D17Rik	313.537	0.456743	0.18263	2.50092	0.0123872	0.464751
ENSMUSG00000023999	Kif6	169.606	0.372598	0.149194	2.4974	0.0125109	0.465289
ENSMUSG00000024897	Apba1	359.025	0.328237	0.131343	2.49908	0.0124515	0.465289
ENSMUSG00000029168	Dpysl5	36.6935	0.514743	0.206233	2.49593	0.0125626	0.465289
ENSMUSG00000029414	Kntc1	44.9105	-0.511141	0.204842	-2.49529	0.0125854	0.465289
ENSMUSG00000035697	Arhgap45	854.47	0.437769	0.175427	2.49545	0.0125798	0.465289
ENSMUSG00000053175	Bcl3	261.615	0.44447	0.178036	2.49652	0.0125418	0.465289
ENSMUSG00000107653	Gm31520	152.295	0.519471	0.207932	2.49827	0.0124801	0.465289
ENSMUSG00000022574	Naprt	858.777	0.375613	0.150619	2.49379	0.0126388	0.466397
ENSMUSG00000091712	Sec14l5	336.794	0.478864	0.192135	2.49233	0.0126908	0.466985
ENSMUSG00000105112	Gm42778	26.4601	-0.519089	0.2083	-2.49203	0.0127015	0.466985
ENSMUSG00000046413	Irx3os	45.0329	-0.491731	0.197469	-2.49017	0.0127683	0.468577
ENSMUSG00000020015	Cdk17	1362.36	0.291084	0.117063	2.48655	0.0128987	0.469053
ENSMUSG00000023216	Epb42	32.7551	0.365679	0.14705	2.48677	0.0128908	0.469053
ENSMUSG00000040812	Agbl2	119.523	-0.454696	0.182831	-2.48698	0.0128833	0.469053
ENSMUSG00000057913	Gm10032	11.7753	0.485157	0.194997	2.48802	0.0128457	0.469053
ENSMUSG00000091455	Otogl	20.9989	-0.518032	0.208312	-2.48681	0.0128896	0.469053
ENSMUSG00000105568	Gm42971	28.4106	0.462969	0.186272	2.48544	0.0129392	0.46967
ENSMUSG00000029233	Srd5a3	494.758	0.294171	0.118393	2.48469	0.0129663	0.4698
ENSMUSG00000059901	Adamts14	80.5879	0.485158	0.19539	2.48302	0.0130273	0.470715
ENSMUSG00000081189	Hspd1-ps4	25.3729	0.500189	0.201469	2.48271	0.0130387	0.470715
ENSMUSG00000030237	Slco1a4	43.0364	0.510088	0.205607	2.4809	0.0131053	0.472264
ENSMUSG00000015852	Fcrls	337.739	0.384006	0.154881	2.47936	0.0131618	0.473446
ENSMUSG00000029860	Zyx	3495.53	0.380469	0.153497	2.47867	0.0131874	0.473514
ENSMUSG00000020263	Appl2	3847.21	0.358914	0.145134	2.47298	0.0133991	0.475372
ENSMUSG00000021983	Atp8a2	674.989	-0.368974	0.149109	-2.47453	0.0133412	0.475372
ENSMUSG00000022949	Clic6	57.3023	0.495455	0.20031	2.47344	0.0133821	0.475372
ENSMUSG00000028444	Cntfr	322.801	0.507464	0.205478	2.46967	0.0135236	0.475372
ENSMUSG00000029009	Mthfr	858.683	0.326642	0.132232	2.47022	0.0135029	0.475372
ENSMUSG00000031613	Hpgd	370.737	0.422138	0.170903	2.47005	0.0135093	0.475372
ENSMUSG00000051498	Tlr6	46.4365	0.485523	0.196202	2.47461	0.0133381	0.475372
ENSMUSG00000060180	Myh13	8.29822	-0.417388	0.168915	-2.47099	0.0134738	0.475372
ENSMUSG00000086763	Plxna4os1	16.8595	0.516285	0.208604	2.47495	0.0133254	0.475372
ENSMUSG00000087611	4930458D05Rik	133.42	-0.425232	0.171898	-2.47375	0.0133704	0.475372
ENSMUSG00000091985	Gm17354	143.269	0.355934	0.144095	2.47013	0.0135062	0.475372
ENSMUSG00000112850	Gm9176	19.0171	-0.464831	0.188218	-2.46964	0.0135249	0.475372
ENSMUSG00000062031	Pgghg	446.569	0.396976	0.16081	2.4686	0.0135643	0.475919
ENSMUSG00000025959	Klf7	2112.89	0.281149	0.11399	2.46644	0.0136464	0.477959
ENSMUSG00000026749	Nek6	310.674	0.286154	0.116203	2.46253	0.013796	0.480062
ENSMUSG00000028860	Sytl1	19.588	0.513197	0.20845	2.46197	0.0138176	0.480062
ENSMUSG00000035735	Dagla	308.68	0.370128	0.150206	2.46414	0.0137342	0.480062
ENSMUSG00000049690	Nckap5	388.89	-0.356214	0.144637	-2.4628	0.0137856	0.480062
ENSMUSG00000056091	St3gal5	3229.18	0.323471	0.1314	2.46173	0.0138267	0.480062
ENSMUSG00000019832	Rab32	133.493	0.432442	0.1759	2.45845	0.0139537	0.480607
ENSMUSG00000022102	Dok2	138.356	0.444433	0.180876	2.45712	0.0140055	0.480607
ENSMUSG00000025089	Gfra1	577.306	-0.406189	0.165248	-2.45806	0.0139691	0.480607
ENSMUSG00000026348	Acmsd	10.1361	0.426739	0.173639	2.45763	0.0139858	0.480607
ENSMUSG00000049420	Tmem200a	4.81174	-0.445748	0.1814	-2.45726	0.0140002	0.480607
ENSMUSG00000062382	Ftl1-ps1	180.414	0.446932	0.181694	2.4598	0.0139015	0.480607
ENSMUSG00000063611	Gm10134	85.7331	0.476741	0.194035	2.45698	0.0140109	0.480607
ENSMUSG00000063529	Stmnd1	20.4726	0.428053	0.174283	2.45608	0.0140463	0.480997
ENSMUSG00000025900	Rp1	262.326	0.465058	0.189474	2.45448	0.014109	0.482316
ENSMUSG00000079669	Gm17396	36.5158	0.508918	0.207483	2.45282	0.0141742	0.483717
ENSMUSG00000040345	Arhgap9	305.647	0.346727	0.141399	2.45212	0.0142018	0.483832
ENSMUSG00000081822	Gm15626	55.5785	-0.491595	0.200666	-2.44982	0.0142928	0.485273
ENSMUSG00000109419	Gm45163	127.495	-0.366067	0.149415	-2.45001	0.0142853	0.485273
ENSMUSG00000083827	Gm15712	9.45995	0.441412	0.180307	2.44812	0.0143604	0.486127
ENSMUSG00000118020		11.7311	0.470187	0.192072	2.44796	0.0143666	0.486127
ENSMUSG00000036718	Micall2	274.019	0.382616	0.156371	2.44685	0.0144111	0.486809
ENSMUSG00000023046	Igfbp6	1073.17	0.466691	0.190824	2.44566	0.0144587	0.487592
ENSMUSG00000029102	Hgfac	9.50992	0.449503	0.184033	2.44251	0.0145854	0.488773
ENSMUSG00000041870	Ankrd13a	2106.81	0.245818	0.100621	2.44301	0.0145653	0.488773
ENSMUSG00000051900	Abca16	4.93926	-0.415338	0.170098	-2.44175	0.0146161	0.488773
ENSMUSG00000071424	Grid2	6.06965	-0.435436	0.178329	-2.44175	0.0146162	0.488773
ENSMUSG00000105850	Gm2861	6.18	-0.436739	0.178805	-2.44254	0.0145841	0.488773
ENSMUSG00000074715	Ccl28	11.1874	0.491418	0.20144	2.43953	0.0147064	0.490968
ENSMUSG00000027204	Fbn1	2517.26	0.372436	0.152882	2.43611	0.0148463	0.493987
ENSMUSG00000110218	Gm20219	32.3587	0.49776	0.204288	2.43655	0.014828	0.493987
ENSMUSG00000094335	Igkv1-117	9.35868	0.378577	0.155525	2.43419	0.0149251	0.494956
ENSMUSG00000113682	Gm48630	105.719	-0.472354	0.194043	-2.43427	0.0149217	0.494956
ENSMUSG00000027889	Ampd2	485.659	0.312121	0.128295	2.43285	0.0149806	0.495154
ENSMUSG00000116835		13.5005	0.460617	0.18929	2.43339	0.0149582	0.495154
ENSMUSG00000056071	S100a9	69.0092	0.505774	0.207946	2.43224	0.0150057	0.495163
ENSMUSG00000015854	Cd5l	8.42529	-0.411734	0.169343	-2.43137	0.0150419	0.49554
ENSMUSG00000018669	Cdk5rap3	1507.01	0.29648	0.122037	2.42943	0.0151226	0.496558
ENSMUSG00000112213	4930555G07Rik	6.2278	-0.44278	0.18222	-2.42992	0.0151022	0.496558
ENSMUSG00000003477	Inmt	1084.66	-0.397198	0.163745	-2.42571	0.0152787	0.498404
ENSMUSG00000022456	2007-09-02	119.087	0.505282	0.208254	2.42627	0.0152548	0.498404
ENSMUSG00000023004	Tuba1b	4051.59	0.281187	0.115837	2.42743	0.0152061	0.498404
ENSMUSG00000031377	Bmx	178.188	0.490485	0.202153	2.4263	0.0152536	0.498404
ENSMUSG00000020644	Id2	526.539	0.395762	0.163366	2.42255	0.0154122	0.499666
ENSMUSG00000030000	Add2	13.7109	0.492508	0.203312	2.42242	0.0154175	0.499666
ENSMUSG00000050335	Lgals3	713.834	0.492336	0.203203	2.42287	0.0153982	0.499666
ENSMUSG00000117545		35.6839	0.499737	0.20615	2.42415	0.0153444	0.499666
ENSMUSG00000058443	Rpl10-ps3	62.3461	0.497143	0.205412	2.42022	0.015511	0.501884
ENSMUSG00000045551	Fpr1	8.4439	0.453231	0.187364	2.41898	0.015564	0.502784
ENSMUSG00000034858	Fam214a	1991.47	-0.32117	0.13282	-2.41809	0.0156021	0.503132
ENSMUSG00000086740	Gm17029	148.265	-0.417038	0.172504	-2.41755	0.0156252	0.503132
ENSMUSG00000031097	Tnni2	56.209	0.494439	0.204679	2.41568	0.0157057	0.50491
ENSMUSG00000010021	Kif19a	40.1121	0.475744	0.197115	2.41354	0.0157985	0.506917
ENSMUSG00000054966	Lmntd1	524.438	0.428251	0.177472	2.41307	0.0158189	0.506917
ENSMUSG00000029664	Tfpi2	53.5338	0.470237	0.195055	2.41079	0.0159182	0.50928
ENSMUSG00000039680	Mrps6	967.313	0.365533	0.151722	2.40924	0.015986	0.510631
ENSMUSG00000046768	Rhoj	1461.28	0.328151	0.136405	2.40571	0.0161411	0.51394
ENSMUSG00000053310	Nrgn	1780.51	0.464308	0.193	2.40574	0.0161396	0.51394
ENSMUSG00000020102	Slc16a7	538.701	0.366413	0.152403	2.40424	0.016206	0.514492
ENSMUSG00000111055	D030034A15Rik	35.1826	-0.490792	0.204143	-2.40415	0.01621	0.514492
ENSMUSG00000048217	Nags	17.0983	0.490604	0.2042	2.40256	0.0162807	0.515916
ENSMUSG00000032315	Cyp1a1	73.4039	0.499624	0.208164	2.40015	0.0163883	0.517155
ENSMUSG00000086448	9330162012Rik	52.9944	-0.468668	0.195266	-2.40015	0.0163881	0.517155
ENSMUSG00000106534	Gm6366	7.02112	0.395959	0.164987	2.39995	0.0163975	0.517155
ENSMUSG00000026407	Cacna1s	838.529	-0.442785	0.184776	-2.39633	0.0165603	0.521465
ENSMUSG00000019933	Mrln	43.4868	0.476417	0.198908	2.39516	0.0166129	0.52205
ENSMUSG00000042532	Golga7b	66.1417	0.420102	0.175425	2.39476	0.0166311	0.52205
ENSMUSG00000025221	Kcnip2	9609.85	-0.362406	0.151706	-2.38888	0.0168999	0.528966
ENSMUSG00000034435	Tmem30b	42.8914	-0.446536	0.186931	-2.38878	0.0169044	0.528966
ENSMUSG00000020844	Nxn	722.964	0.332417	0.139362	2.38527	0.0170664	0.531052
ENSMUSG00000044788	Fads6	264.115	0.429916	0.180342	2.38389	0.0171307	0.531052
ENSMUSG00000054003	Tdrd9	33.1932	-0.490953	0.205869	-2.38478	0.0170894	0.531052
ENSMUSG00000063856	Gpx1	4780.62	0.494719	0.207479	2.38443	0.0171055	0.531052
ENSMUSG00000070713	Gm10282	389.611	-0.349462	0.146498	-2.38544	0.0170587	0.531052
ENSMUSG00000097160	A630072L19Rik	16.2752	-0.495717	0.207756	-2.38605	0.0170304	0.531052
ENSMUSG00000022357	Klhl38	588.018	-0.357503	0.150081	-2.38207	0.0172158	0.532861
ENSMUSG00000062257	Opcml	215.142	0.492741	0.20694	2.38108	0.017262	0.533465
ENSMUSG00000022964	Tmem50b	3118.9	-0.324956	0.136685	-2.37741	0.0174347	0.537141
ENSMUSG00000115388	Eppk1	15.1668	0.495539	0.208426	2.37752	0.0174293	0.537141
ENSMUSG00000023267	Gabrr2	81.8994	0.424523	0.178824	2.37397	0.0175982	0.54134
ENSMUSG00000049404	Rarres1	54.7432	0.483325	0.203883	2.3706	0.0177591	0.545449
ENSMUSG00000047181	Samd14	399.985	0.406923	0.171847	2.36794	0.0178876	0.548553
ENSMUSG00000041782	Lad1	222.545	0.457665	0.193682	2.36297	0.018129	0.555103
ENSMUSG00000039234	Sec24d	2614.01	-0.311195	0.131761	-2.36182	0.0181852	0.555973
ENSMUSG00000083879	Gm14038	157.797	-0.398477	0.16876	-2.36121	0.0182156	0.556051
ENSMUSG00000007888	Crlf1	61.5951	0.483689	0.204969	2.35982	0.018284	0.556437
ENSMUSG00000117696		936.525	-0.357077	0.151282	-2.36035	0.0182579	0.556437
ENSMUSG00000037509	Arhgef4	20.5144	-0.489559	0.207571	-2.35851	0.0183485	0.557548
ENSMUSG00000066647	Gm5113	1134.54	-0.376985	0.15997	-2.3566	0.0184433	0.559577
ENSMUSG00000009097	Tbx1	56.9833	0.446187	0.189589	2.35344	0.0186006	0.561904
ENSMUSG00000053646	Plxnb1	3088.16	-0.263357	0.111933	-2.3528	0.0186326	0.561904
ENSMUSG00000116942		11.0303	-0.467159	0.19842	-2.35439	0.018553	0.561904
ENSMUSG00000117251		330.566	0.351976	0.14958	2.3531	0.0186179	0.561904
ENSMUSG00000000184	Ccnd2	9030.26	-0.318036	0.135344	-2.34983	0.0187818	0.562321
ENSMUSG00000022758	P2rx6	327.524	0.350844	0.149372	2.34879	0.0188347	0.562321
ENSMUSG00000028072	Ntrk1	17.206	0.490442	0.208609	2.35101	0.0187227	0.562321
ENSMUSG00000036206	Sh3bp4	980.042	0.297651	0.126656	2.35008	0.0187692	0.562321
ENSMUSG00000042050	Wdr60	317.435	-0.29582	0.125955	-2.34861	0.0188436	0.562321
ENSMUSG00000044337	Ackr3	3674.09	0.359169	0.152907	2.34894	0.018827	0.562321
ENSMUSG00000105403	Gm43618	80.1738	0.489738	0.208467	2.34924	0.0188119	0.562321
ENSMUSG00000024975	Pdcd4	1401.4	-0.237266	0.101112	-2.34657	0.0189473	0.564572
ENSMUSG00000039109	F13a1	1817.15	0.429545	0.183313	2.34323	0.0191173	0.568791
ENSMUSG00000020788	Atp2a3	1859.82	0.422417	0.180366	2.342	0.0191809	0.569832
ENSMUSG00000069792	Wfdc17	154.139	0.433896	0.185314	2.34141	0.019211	0.56988
ENSMUSG00000028463	Car9	32.5413	0.486031	0.207842	2.33846	0.0193632	0.57354
ENSMUSG00000003541	Ier3	1994.42	-0.39528	0.169204	-2.33611	0.0194855	0.574607
ENSMUSG00000023088	Abcc1	2316.45	-0.266965	0.114255	-2.33657	0.0194617	0.574607
ENSMUSG00000097124	A530020G20Rik	22.2172	0.484351	0.207266	2.33686	0.0194465	0.574607
ENSMUSG00000018822	Sfrp5	386.59	0.442067	0.18945	2.33342	0.0196262	0.574732
ENSMUSG00000031070	Mrgprf	129.891	0.369184	0.158196	2.33371	0.0196107	0.574732
ENSMUSG00000036667	Tcaf1	743.182	0.374482	0.160572	2.33218	0.0196913	0.574732
ENSMUSG00000048120	Entpd1	816.087	0.367229	0.15741	2.33294	0.0196511	0.574732
ENSMUSG00000055865	Fam19a3	212.931	-0.356326	0.152761	-2.33258	0.0196703	0.574732
ENSMUSG00000069170	Adgrv1	11.6197	-0.460327	0.19712	-2.33526	0.0195299	0.574732
ENSMUSG00000095105	Edaradd	23.5764	-0.483904	0.207251	-2.33487	0.01955	0.574732
ENSMUSG00000038600	Atp6v0a4	30.3924	0.486083	0.208524	2.33106	0.0197499	0.574764
ENSMUSG00000053886	Sh2d4a	847.368	-0.394964	0.169418	-2.33129	0.0197379	0.574764
ENSMUSG00000041205	Map6d1	25.9434	-0.4754	0.204034	-2.33001	0.0198056	0.575544
ENSMUSG00000025656	Arhgef9	1272.98	-0.355296	0.152663	-2.32733	0.0199479	0.577158
ENSMUSG00000085772	D630024D03Rik	28.7731	0.463838	0.199276	2.32761	0.0199326	0.577158
ENSMUSG00000085914	Gm14320	4.89476	-0.380049	0.163235	-2.32823	0.0198999	0.577158
ENSMUSG00000002032	Tmem25	747.338	-0.294464	0.126794	-2.32237	0.020213	0.577519
ENSMUSG00000019997	Ctgf	3689.09	0.459774	0.197944	2.32275	0.0201927	0.577519
ENSMUSG00000021747	4930452B06Rik	141.428	-0.44511	0.191638	-2.32266	0.0201973	0.577519
ENSMUSG00000029095	Ablim2	1503.88	0.303145	0.130335	2.32589	0.0200243	0.577519
ENSMUSG00000054057	A930004D18Rik	438.243	-0.293517	0.126356	-2.32293	0.0201832	0.577519
ENSMUSG00000055471	Alk	6.67195	-0.362042	0.15586	-2.32286	0.0201866	0.577519
ENSMUSG00000083538	Gm16016	9.53347	0.391413	0.168551	2.32223	0.0202207	0.577519
ENSMUSG00000097403	9230116N13Rik	37.5961	-0.457248	0.196675	-2.32489	0.0200779	0.577519
ENSMUSG00000104524	Gm37333	11.6851	0.420181	0.180644	2.32602	0.0200175	0.577519
ENSMUSG00000011884	Gltp	1227.91	0.363138	0.156476	2.32073	0.0203016	0.579002
ENSMUSG00000024304	Cdh2	16344.9	-0.391708	0.168935	-2.31869	0.0204117	0.579657
ENSMUSG00000032020	Ubash3b	244.834	0.418076	0.180306	2.31871	0.0204108	0.579657
ENSMUSG00000105802	Gm43012	41.233	0.480831	0.207337	2.31907	0.020391	0.579657
ENSMUSG00000040152	Thbs1	1122.25	0.448135	0.193357	2.31765	0.0204682	0.579989
ENSMUSG00000057967	Fgf18	187.237	-0.428365	0.184847	-2.31741	0.0204815	0.579989
ENSMUSG00000018819	Lsp1	1896.46	0.370903	0.16014	2.31612	0.0205515	0.581149
ENSMUSG00000028273	Pdlim5	32285.7	-0.333917	0.144257	-2.31473	0.0206278	0.581657
ENSMUSG00000049775	Tmsb4x	17243.2	0.428506	0.185095	2.31506	0.0206098	0.581657
ENSMUSG00000014158	Trpv4	285.272	0.352469	0.152412	2.31261	0.0207443	0.584119
ENSMUSG00000025150	Cbr2	864	0.415126	0.179567	2.31182	0.0207877	0.584516
ENSMUSG00000004626	Stxbp2	268.964	0.426292	0.184627	2.30893	0.0209473	0.585702
ENSMUSG00000015316	Slamf1	96.2461	0.481825	0.208618	2.3096	0.0209101	0.585702
ENSMUSG00000040723	Rcsd1	6113.38	-0.271372	0.117485	-2.30984	0.020897	0.585702
ENSMUSG00000085355	3010003L21Rik	7.35063	0.436027	0.188825	2.30916	0.0209346	0.585702
ENSMUSG00000021604	Irx4	2028.38	-0.357395	0.15492	-2.30696	0.021057	0.585783
ENSMUSG00000035863	Palm	2106.39	0.333114	0.144407	2.30677	0.0210675	0.585783
ENSMUSG00000075520	Malrd1	5.77448	-0.378364	0.164009	-2.30697	0.0210563	0.585783
ENSMUSG00000092035	Peg10	108.571	0.479036	0.207554	2.308	0.0209989	0.585783
ENSMUSG00000029201	Ugdh	779.446	0.267799	0.116175	2.30513	0.0211595	0.586707
ENSMUSG00000043004	Gng2	389.083	0.464315	0.201388	2.30558	0.0211343	0.586707
ENSMUSG00000042854	Trp53rkb	137.252	0.338322	0.146812	2.30445	0.0211972	0.586935
ENSMUSG00000022838	Eaf2	52.1089	-0.404164	0.175487	-2.3031	0.0212734	0.588229
ENSMUSG00000035183	Slc24a5	21.7619	0.472034	0.205097	2.30152	0.0213623	0.588771
ENSMUSG00000037406	Htra4	126.613	0.454409	0.197513	2.30066	0.0214109	0.588771
ENSMUSG00000038550	Ciart	854.552	-0.476881	0.207216	-2.30137	0.0213708	0.588771
ENSMUSG00000042357	Gjb5	10.4859	0.463576	0.201492	2.30072	0.0214077	0.588771
ENSMUSG00000006221	Hspb7	115103	-0.31048	0.1351	-2.29815	0.0215535	0.590252
ENSMUSG00000026824	Kcnj3	6612.54	0.442534	0.192483	2.29908	0.0215006	0.590252
ENSMUSG00000037979	Ccdc92	181.634	0.463296	0.201588	2.29824	0.0215484	0.590252
ENSMUSG00000041707	1810011H11Rik	44.3129	0.477837	0.208291	2.29408	0.0217857	0.595113
ENSMUSG00000044976	Wdr72	20.1311	-0.473831	0.206553	-2.294	0.0217906	0.595113
ENSMUSG00000045903	Npas4	10.9977	0.428975	0.187169	2.29192	0.0219105	0.595406
ENSMUSG00000067235	H2-Q10	50.3124	0.473264	0.206509	2.29174	0.0219206	0.595406
ENSMUSG00000096957	E230013L22Rik	702.081	-0.387427	0.169009	-2.29235	0.0218856	0.595406
ENSMUSG00000108461	AV356131	30.9044	0.477742	0.208404	2.29238	0.0218836	0.595406
ENSMUSG00000020253	Ppm1m	666.39	0.312056	0.13626	2.29015	0.0220129	0.596015
ENSMUSG00000034192	Lsm3	617.823	-0.302494	0.132057	-2.29064	0.0219844	0.596015
ENSMUSG00000051906	Cd209f	281.332	0.417925	0.182537	2.28954	0.0220479	0.596015
ENSMUSG00000054469	Lclat1	10010.8	-0.383019	0.167309	-2.28929	0.0220625	0.596015
ENSMUSG00000110729	Gm47117	11.8975	0.359286	0.157061	2.28756	0.022163	0.597922
ENSMUSG00000054690	Emcn	2478	0.306123	0.133854	2.287	0.0221959	0.598002
ENSMUSG00000000958	Slc7a7	393.634	0.429275	0.188082	2.28238	0.0224671	0.598543
ENSMUSG00000003153	Slc2a3	485.881	0.45581	0.199517	2.28456	0.0223384	0.598543
ENSMUSG00000003545	Fosb	40.6498	0.474723	0.208021	2.28209	0.0224838	0.598543
ENSMUSG00000022871	Fetub	98.8244	0.466431	0.20439	2.28206	0.0224858	0.598543
ENSMUSG00000030022	Adamts9	976.412	0.257665	0.11288	2.28264	0.0224516	0.598543
ENSMUSG00000030067	Foxp1	1438.89	0.344537	0.150759	2.28535	0.0222921	0.598543
ENSMUSG00000032024	Clmp	302.919	0.339653	0.148673	2.28456	0.0223384	0.598543
ENSMUSG00000037139	Myom3	239.845	0.293096	0.128291	2.28462	0.0223353	0.598543
ENSMUSG00000039252	Lgi2	402.169	0.465129	0.203816	2.2821	0.0224835	0.598543
ENSMUSG00000006360	Crip1	1787.27	0.39528	0.173291	2.28102	0.0225471	0.599374
ENSMUSG00000023043	Krt18	70.2347	0.473494	0.207833	2.27825	0.0227119	0.602954
ENSMUSG00000067736	Gm10222	23675.2	-0.345726	0.151907	-2.27591	0.0228515	0.605853
ENSMUSG00000027381	Bcl2l11	973.172	-0.262459	0.115352	-2.27529	0.0228888	0.606037
ENSMUSG00000026609	Ush2a	4.51438	-0.392688	0.172719	-2.27357	0.0229921	0.607938
ENSMUSG00000026773	Pfkfb3	985.364	-0.425324	0.187117	-2.27304	0.0230239	0.607938
ENSMUSG00000107756	Gm44164	20.9547	0.469012	0.206379	2.27257	0.0230519	0.607938
ENSMUSG00000031129	Slc9a9	228.697	0.355572	0.156539	2.27145	0.0231196	0.608115
ENSMUSG00000056413	Adap1	298.024	0.350752	0.1544	2.27172	0.0231035	0.608115
ENSMUSG00000019852	Arfgef3	30.3885	0.453294	0.199701	2.26986	0.0232158	0.608125
ENSMUSG00000021270	Hsp90aa1	8551.11	0.246797	0.108765	2.26909	0.0232629	0.608125
ENSMUSG00000032327	Stra6	28.8845	0.472105	0.208119	2.26843	0.0233027	0.608125
ENSMUSG00000033295	Ptprf	274.191	0.455233	0.200636	2.26895	0.0232712	0.608125
ENSMUSG00000037885	Stk35	1327.04	-0.360762	0.15898	-2.26922	0.0232547	0.608125
ENSMUSG00000079049	Serpinb1c	12.067	-0.452611	0.19952	-2.2685	0.0232987	0.608125
ENSMUSG00000036218	Pdzrn4	178.978	0.457729	0.201927	2.26681	0.0234019	0.609508
ENSMUSG00000066894	Vsig10	524.42	0.284614	0.125571	2.26657	0.0234168	0.609508
ENSMUSG00000022389	Tef	9553.83	-0.361069	0.159435	-2.26467	0.0235329	0.611732
ENSMUSG00000010796	Asz1	5.3895	-0.347979	0.153729	-2.26359	0.0235994	0.612405
ENSMUSG00000026069	Il1rl1	65.0562	0.438183	0.193608	2.26325	0.0236201	0.612405
ENSMUSG00000000148	Brat1	627.887	-0.222659	0.0984491	-2.26166	0.0237182	0.612856
ENSMUSG00000021741	Gm5457	145.47	-0.392868	0.173809	-2.26035	0.0237996	0.612856
ENSMUSG00000024011	Pi16	2343.26	0.339023	0.150044	2.2595	0.0238524	0.612856
ENSMUSG00000027330	Cdc25b	453.02	0.450726	0.199329	2.26122	0.0237457	0.612856
ENSMUSG00000030217	Art4	1345.17	-0.309647	0.137025	-2.25978	0.023835	0.612856
ENSMUSG00000030717	Nupr1	308.315	0.388664	0.171969	2.26008	0.0238165	0.612856
ENSMUSG00000110273	Gm41231	8.36322	-0.461013	0.203773	-2.26238	0.0236739	0.612856
ENSMUSG00000097184	4632428C04Rik	346.364	-0.376101	0.166509	-2.25874	0.0238997	0.613282
ENSMUSG00000070720	Tmem200b	359.441	0.368534	0.163218	2.25793	0.02395	0.613785
ENSMUSG00000007080	Pole	155.69	-0.361368	0.160402	-2.25289	0.0242658	0.614435
ENSMUSG00000024593	Megf10	59.4049	0.462545	0.20524	2.25368	0.0242163	0.614435
ENSMUSG00000025644	Gm7628	20.4834	-0.468564	0.208008	-2.25262	0.0242832	0.614435
ENSMUSG00000029054	Gabrd	9.04757	-0.427936	0.189941	-2.25299	0.0242598	0.614435
ENSMUSG00000034687	Fras1	128.443	0.418695	0.185718	2.25447	0.0241668	0.614435
ENSMUSG00000034881	Tbxa2r	170.517	0.357325	0.158588	2.25317	0.0242485	0.614435
ENSMUSG00000036026	Tmem63b	5446.72	-0.301381	0.133595	-2.25593	0.0240751	0.614435
ENSMUSG00000044258	Ctla2a	1288.75	0.461889	0.204774	2.2556	0.0240957	0.614435
ENSMUSG00000081034	Gm5944	6.14377	0.423167	0.187727	2.25417	0.0241858	0.614435
ENSMUSG00000097805	Gm17473	43.8449	-0.46862	0.207766	-2.25551	0.024101	0.614435
ENSMUSG00000020917	Acly	2715	0.411356	0.182747	2.25095	0.0243884	0.615538
ENSMUSG00000080907	4930455H04Rik	6.36952	0.421634	0.18729	2.25123	0.024371	0.615538
ENSMUSG00000009733	Tfcp2	632.888	-0.243374	0.108171	-2.24989	0.0244559	0.616462
ENSMUSG00000031298	Adgrg2	79.3237	0.463868	0.20635	2.24797	0.0245781	0.617571
ENSMUSG00000040659	Efhd2	2110.56	0.376316	0.167365	2.24847	0.0245462	0.617571
ENSMUSG00000105774	Gm43006	6.54802	0.359487	0.159933	2.24774	0.0245927	0.617571
ENSMUSG00000028396	2310002L09Rik	3835.61	-0.412106	0.183579	-2.24485	0.024778	0.621115
ENSMUSG00000091931	Gon7	208.269	0.284273	0.12665	2.24456	0.0247961	0.621115
ENSMUSG00000074224	4932431P20Rik	5.48109	-0.313466	0.139701	-2.24384	0.0248427	0.621503
ENSMUSG00000024965	Fermt3	577.9	0.438719	0.195569	2.24329	0.0248779	0.621604
ENSMUSG00000112800	Gm40604	85.6766	-0.437589	0.195161	-2.24219	0.024949	0.622602
ENSMUSG00000015829	Tnr	20.5696	-0.467535	0.208619	-2.24109	0.0250204	0.623573
ENSMUSG00000029910	Mad2l1	212.512	-0.348388	0.155521	-2.24014	0.0250816	0.623573
ENSMUSG00000117121		6.7935	0.366328	0.163495	2.24061	0.0250516	0.623573
ENSMUSG00000020601	Trib2	2737.16	-0.235779	0.105339	-2.23828	0.0252027	0.625026
ENSMUSG00000028859	Csf3r	117.463	0.451676	0.201755	2.23874	0.0251729	0.625026
ENSMUSG00000030905	Crym	18.7998	0.466627	0.208563	2.23734	0.025264	0.625769
ENSMUSG00000000290	Itgb2	531.433	0.427769	0.191252	2.23668	0.0253074	0.626069
ENSMUSG00000029452	Tmem116	277.851	0.353191	0.157955	2.23602	0.0253503	0.626353
ENSMUSG00000021662	Arhgef28	576.119	-0.248908	0.111444	-2.23349	0.025517	0.627136
ENSMUSG00000023411	Nfatc4	377.259	0.335344	0.150198	2.23267	0.0255704	0.627136
ENSMUSG00000031387	Renbp	266.943	0.363504	0.162809	2.23271	0.0255682	0.627136
ENSMUSG00000031665	Sall1	71.1565	0.46615	0.208616	2.23449	0.0254507	0.627136
ENSMUSG00000076612	Ighg2c	895.844	0.261711	0.117134	2.23429	0.025464	0.627136
ENSMUSG00000106641	Gm43534	80.5493	-0.452585	0.202623	-2.23363	0.0255073	0.627136
ENSMUSG00000031843	Mphosph6	413.153	0.244437	0.109589	2.23049	0.0257152	0.629911
ENSMUSG00000049985	Ankrd55	28.0336	0.461849	0.207176	2.22925	0.0257971	0.630746
ENSMUSG00000065947	mt-Nd4l	7321.03	-0.379844	0.170411	-2.22898	0.025815	0.630746
ENSMUSG00000086806	Gm13054	71.2038	0.319612	0.143417	2.22855	0.025844	0.630746
ENSMUSG00000028864	Hgf	48.6709	-0.444513	0.199598	-2.22704	0.0259446	0.632427
ENSMUSG00000026740	Dnajc1	1705.89	0.175601	0.0788874	2.22597	0.0260159	0.63262
ENSMUSG00000094526	Gm21451	4.28691	0.376284	0.169028	2.22616	0.0260033	0.63262
ENSMUSG00000031551	Ido1	37.0797	-0.449165	0.202043	-2.22312	0.026208	0.63611
ENSMUSG00000060568	Fam78b	285.841	0.283992	0.127758	2.22289	0.0262231	0.63611
ENSMUSG00000034664	Itga2b	1296.79	0.429431	0.193284	2.22177	0.026299	0.636961
ENSMUSG00000108324	Gm44608	131.404	-0.434694	0.195682	-2.22143	0.026322	0.636961
ENSMUSG00000040010	Slc7a5	464.768	0.398847	0.179671	2.21988	0.026427	0.638727
ENSMUSG00000029019	Nppb	7903.13	0.40027	0.180509	2.21745	0.0265925	0.640942
ENSMUSG00000089901	Gm8113	138.761	-0.404273	0.182342	-2.21712	0.0266149	0.640942
ENSMUSG00000107091	Gm43343	21.2851	0.434376	0.195867	2.21771	0.0265749	0.640942
ENSMUSG00000036815	Dpp10	7.46386	-0.375335	0.169377	-2.21597	0.0266934	0.642058
ENSMUSG00000029171	Pgm1	283.764	0.337332	0.152273	2.21531	0.0267385	0.642368
ENSMUSG00000030088	Aldh1l1	325.722	0.337619	0.152603	2.21241	0.0269386	0.643618
ENSMUSG00000030098	Grip2	1160.14	0.335949	0.151861	2.21222	0.0269518	0.643618
ENSMUSG00000057191	AB124611	68.9205	0.413054	0.186687	2.21254	0.0269292	0.643618
ENSMUSG00000061718	Ppp1r1b	194.372	0.367392	0.165977	2.21351	0.0268626	0.643618
ENSMUSG00000063681	Crb1	41.5503	0.456511	0.206291	2.21295	0.0269014	0.643618
ENSMUSG00000024871	Doc2g	6193.6	0.322736	0.14595	2.21127	0.0270173	0.644413
ENSMUSG00000018882	Mrpl45	3774.02	-0.230663	0.104661	-2.20389	0.0275318	0.645476
ENSMUSG00000025648	Pfkfb4	251.78	0.323809	0.146996	2.20284	0.0276058	0.645476
ENSMUSG00000026011	Ctla4	131.176	0.430244	0.194779	2.20889	0.0271825	0.645476
ENSMUSG00000026155	Smap1	367.812	0.365554	0.165601	2.20744	0.0272834	0.645476
ENSMUSG00000027358	Bmp2	142.894	0.375186	0.170334	2.20265	0.0276195	0.645476
ENSMUSG00000027871	Hsd3b1	6.97749	-0.403968	0.18343	-2.2023	0.0276439	0.645476
ENSMUSG00000031538	Plat	1246	0.277082	0.12554	2.20711	0.027306	0.645476
ENSMUSG00000031635	Anxa10	4.40645	-0.300489	0.13622	-2.20591	0.0273904	0.645476
ENSMUSG00000031762	Mt2	52.2552	0.460753	0.208616	2.20862	0.0272013	0.645476
ENSMUSG00000032085	Tagln	20.5617	0.45936	0.208476	2.20342	0.0275654	0.645476
ENSMUSG00000033419	Snap91	539.821	-0.316475	0.143437	-2.20637	0.0273582	0.645476
ENSMUSG00000038729	Akap2	8.71824	0.42441	0.192283	2.20721	0.0272996	0.645476
ENSMUSG00000046245	Pilra	69.1038	0.454787	0.205858	2.20923	0.0271586	0.645476
ENSMUSG00000049580	Tsku	177.171	0.394215	0.17878	2.20503	0.0274517	0.645476
ENSMUSG00000066441	Rdh11	257.98	0.297519	0.13505	2.20303	0.0275927	0.645476
ENSMUSG00000074238	Ap1ar	1324.11	-0.246113	0.111702	-2.20329	0.027574	0.645476
ENSMUSG00000100301	6030407O03Rik	7.3899	-0.423627	0.192246	-2.20357	0.0275546	0.645476
ENSMUSG00000109203	Gm32849	146.486	0.387066	0.175342	2.20749	0.0272795	0.645476
ENSMUSG00000068417	Pnp2	18.2896	0.458091	0.208095	2.20136	0.0277106	0.645691
ENSMUSG00000117990		428.689	-0.34507	0.156761	-2.20126	0.0277178	0.645691
ENSMUSG00000028687	Mutyh	92.2888	0.383939	0.174461	2.20072	0.0277556	0.645819
ENSMUSG00000046733	Gprc5a	51.2512	0.447473	0.203435	2.19959	0.0278363	0.646944
ENSMUSG00000051022	Hs3st1	164.019	0.340615	0.154887	2.19911	0.0278699	0.646972
ENSMUSG00000037686	Aspg	46.9818	0.452188	0.205756	2.19769	0.0279709	0.648561
ENSMUSG00000064308	2410137M14Rik	39.1445	0.43801	0.199361	2.19707	0.0280153	0.648836
ENSMUSG00000031760	Mt3	100.017	0.372879	0.169802	2.19597	0.0280943	0.649912
ENSMUSG00000007122	Casq1	505.721	-0.441289	0.20101	-2.19535	0.0281384	0.65018
ENSMUSG00000096929	A330023F24Rik	323.24	-0.399741	0.182127	-2.19484	0.0281748	0.650268
ENSMUSG00000027397	Slc20a1	1235.77	0.294901	0.13443	2.19371	0.0282561	0.651392
ENSMUSG00000045165	AI467606	93.4902	0.424455	0.193773	2.19048	0.0284896	0.654602
ENSMUSG00000070427	Il18bp	426.181	-0.398696	0.181965	-2.19106	0.0284473	0.654602
ENSMUSG00000074635	3110070M22Rik	24.9739	0.456856	0.20857	2.19042	0.0284937	0.654602
ENSMUSG00000044647	Csrnp3	32.759	-0.456848	0.208618	-2.18988	0.0285326	0.654742
ENSMUSG00000016458	Wt1	267.771	0.395809	0.181144	2.18505	0.0288854	0.655174
ENSMUSG00000020990	Cdkl1	611.214	-0.421855	0.19284	-2.18759	0.0286998	0.655174
ENSMUSG00000026697	Myoc	559.181	0.422451	0.193406	2.18427	0.0289421	0.655174
ENSMUSG00000026923	Notch1	1684.78	0.198645	0.0908351	2.18688	0.0287515	0.655174
ENSMUSG00000027296	Itpka	14.7298	0.451592	0.206836	2.18334	0.0290109	0.655174
ENSMUSG00000027796	Smad9	209.858	0.391218	0.178927	2.18647	0.0287812	0.655174
ENSMUSG00000029683	Lmod2	32048.4	-0.311566	0.142667	-2.18386	0.0289723	0.655174
ENSMUSG00000030209	Grin2b	4.31776	-0.333476	0.152735	-2.18336	0.0290094	0.655174
ENSMUSG00000031373	Car5b	66.7816	0.452391	0.206993	2.18554	0.028849	0.655174
ENSMUSG00000044067	Gpr22	3312.65	-0.417346	0.190919	-2.18599	0.0288166	0.655174
ENSMUSG00000055555	4930502E18Rik	4.67795	-0.366197	0.16765	-2.18429	0.0289411	0.655174
ENSMUSG00000087651	1500009L16Rik	154.209	-0.384459	0.175963	-2.18488	0.0288974	0.655174
ENSMUSG00000097445	Gm26631	62.9287	0.396031	0.18095	2.18862	0.0286245	0.655174
ENSMUSG00000108633	Gm44694	30.3208	0.434792	0.198836	2.18669	0.0287652	0.655174
ENSMUSG00000008845	Cd163	840.246	0.425503	0.194938	2.18276	0.0290539	0.655323
ENSMUSG00000022523	Fgf12	663.227	0.328533	0.150541	2.18236	0.0290832	0.655323
ENSMUSG00000015112	Slc25a13	7106.76	-0.362749	0.166292	-2.1814	0.0291541	0.655443
ENSMUSG00000052485	Tmem171	124.785	0.454486	0.208325	2.18162	0.0291375	0.655443
ENSMUSG00000075307	Klhl41	5470.43	-0.313825	0.143921	-2.18054	0.0292175	0.656127
ENSMUSG00000027171	Prrg4	79.8494	-0.443113	0.203419	-2.17833	0.0293818	0.659077
ENSMUSG00000005124	Wisp1	173.272	0.44542	0.204674	2.17624	0.0295373	0.659601
ENSMUSG00000027333	Smox	1297.2	0.337451	0.154988	2.17728	0.0294598	0.659601
ENSMUSG00000029403	Cdkl2	618.055	-0.353352	0.162347	-2.17653	0.029516	0.659601
ENSMUSG00000039217	Il18	22.3625	0.451388	0.20735	2.17693	0.0294856	0.659601
ENSMUSG00000020689	Itgb3	668.954	0.440931	0.202764	2.1746	0.0296604	0.660386
ENSMUSG00000024376	Epb41l4a	479.939	-0.29757	0.136802	-2.17519	0.0296158	0.660386
ENSMUSG00000031376	Atp2b3	72.46	-0.412083	0.189512	-2.17445	0.0296717	0.660386
ENSMUSG00000004098	Col5a3	1653.93	0.389338	0.17919	2.17277	0.0297978	0.661207
ENSMUSG00000005533	Igf1r	1610.03	0.264789	0.121905	2.1721	0.0298482	0.661207
ENSMUSG00000020205	Phlda1	541.927	-0.381129	0.175706	-2.16913	0.0300729	0.661207
ENSMUSG00000024968	Rcor2	483.331	-0.345667	0.15924	-2.17072	0.0299521	0.661207
ENSMUSG00000040666	Sh3bgr	11204.3	-0.317964	0.146524	-2.17005	0.030003	0.661207
ENSMUSG00000044285	Gm1821	1066.68	0.315968	0.145661	2.1692	0.0300674	0.661207
ENSMUSG00000056632	Dsg3	11.7647	-0.444798	0.204969	-2.17007	0.0300015	0.661207
ENSMUSG00000069378	Prdm6	33.1751	0.451056	0.207871	2.16988	0.0300158	0.661207
ENSMUSG00000085272	Sbk3	3589.8	0.342449	0.157834	2.16968	0.0300311	0.661207
ENSMUSG00000100320	Gm29417	26.751	-0.452282	0.208444	-2.1698	0.030022	0.661207
ENSMUSG00000110179	Gm39168	12.081	-0.448585	0.206647	-2.17079	0.0299474	0.661207
ENSMUSG00000021136	Smoc1	356.285	0.446971	0.206145	2.16824	0.0301408	0.66197
ENSMUSG00000026185	Igfbp5	8918.1	0.362843	0.167522	2.16595	0.0303153	0.662161
ENSMUSG00000027435	Cd93	5595.58	0.334428	0.154362	2.16653	0.0302711	0.662161
ENSMUSG00000029189	Sel1l3	115.627	-0.426373	0.196815	-2.16636	0.0302837	0.662161
ENSMUSG00000039716	Dock3	64.8037	0.450435	0.207962	2.16595	0.0303153	0.662161
ENSMUSG00000079105	C7	793.779	0.434448	0.2005	2.16682	0.0302483	0.662161
ENSMUSG00000023572	Ccndbp1	1895.58	0.381107	0.17615	2.16353	0.0305003	0.665474
ENSMUSG00000024664	Fads3	3808.65	-0.251627	0.11634	-2.16285	0.0305526	0.665887
ENSMUSG00000032010	Usp2	7734.95	-0.29352	0.135775	-2.16182	0.0306323	0.666896
ENSMUSG00000021301	Hecw1	10.7653	-0.424717	0.196622	-2.16007	0.0307674	0.668492
ENSMUSG00000022620	Arsa	1068.16	0.28396	0.131463	2.16	0.0307726	0.668492
ENSMUSG00000026765	Lypd6b	15.5304	-0.432875	0.200586	-2.15806	0.0309235	0.671041
ENSMUSG00000039058	Ak5	8.41418	-0.435432	0.201878	-2.1569	0.0310133	0.672257
ENSMUSG00000021957	Tkt	1869.01	0.44932	0.208522	2.15478	0.0311788	0.674831
ENSMUSG00000054720	Lrrc8c	1910.23	0.295313	0.137149	2.15322	0.031301	0.674831
ENSMUSG00000086706	Gm15848	29.971	0.294875	0.136897	2.15398	0.0312414	0.674831
ENSMUSG00000097705	Gm26740	26.368	0.447474	0.20779	2.15349	0.0312802	0.674831
ENSMUSG00000108551	Gm20274	11.1851	0.423077	0.19638	2.15438	0.03121	0.674831
ENSMUSG00000032717	Mdfi	108.595	0.448416	0.208353	2.15219	0.0313826	0.675859
ENSMUSG00000010592	Dazl	23.9981	-0.4399	0.204458	-2.15155	0.0314329	0.676214
ENSMUSG00000038417	Fig4	2771.61	-0.302053	0.14055	-2.14907	0.0316285	0.679112
ENSMUSG00000046027	Stard5	420.432	0.302478	0.140754	2.14898	0.0316356	0.679112
ENSMUSG00000010803	Gabra1	19.1343	-0.447949	0.208592	-2.14749	0.0317543	0.679361
ENSMUSG00000014602	Kif1a	293.714	0.412883	0.192908	2.14031	0.0323295	0.679361
ENSMUSG00000020377	Ltc4s	51.6599	0.439083	0.204953	2.14236	0.0321648	0.679361
ENSMUSG00000021311	Mtr	10796.4	0.324208	0.151288	2.14299	0.032114	0.679361
ENSMUSG00000022416	Cacna1i	19.3487	0.431835	0.201265	2.14561	0.0319041	0.679361
ENSMUSG00000026180	Cxcr2	11.5265	0.409238	0.190963	2.14302	0.0321115	0.679361
ENSMUSG00000027115	Kif18a	64.7258	-0.441575	0.206098	-2.14255	0.0321493	0.679361
ENSMUSG00000027971	Ndst4	4.78432	-0.320872	0.149705	-2.14336	0.0320839	0.679361
ENSMUSG00000029535	Triap1	976.79	-0.245485	0.114706	-2.14012	0.0323452	0.679361
ENSMUSG00000034101	Ctnnd1	689.124	0.325719	0.152322	2.13836	0.0324872	0.679361
ENSMUSG00000037348	Paqr7	1497.88	-0.268869	0.125639	-2.14	0.0323545	0.679361
ENSMUSG00000037386	Rims2	20.689	-0.44223	0.205888	-2.14792	0.0317205	0.679361
ENSMUSG00000039646	Vasn	613.623	0.36019	0.168216	2.14124	0.0322548	0.679361
ENSMUSG00000040466	Blvrb	564.468	0.379985	0.177227	2.14406	0.032028	0.679361
ENSMUSG00000042604	Kcna4	98.9008	-0.396006	0.18483	-2.14253	0.0321505	0.679361
ENSMUSG00000045967	Gpr158	90.7179	0.446101	0.208495	2.13962	0.0323852	0.679361
ENSMUSG00000046731	Kctd11	326.23	0.332101	0.15468	2.14701	0.0317924	0.679361
ENSMUSG00000047171	Helt	119.083	-0.369765	0.172556	-2.14287	0.0321237	0.679361
ENSMUSG00000050382	Kif7	144.415	0.373162	0.174444	2.13915	0.0324238	0.679361
ENSMUSG00000056749	Nfil3	434.979	0.371411	0.173411	2.1418	0.0322095	0.679361
ENSMUSG00000072235	Tuba1a	1990.66	0.314607	0.147134	2.13823	0.032498	0.679361
ENSMUSG00000073414	Mpig6b	163.775	0.410166	0.191789	2.13863	0.0324657	0.679361
ENSMUSG00000073514	Dok6	12.7862	-0.446709	0.208233	-2.14523	0.0319341	0.679361
ENSMUSG00000074240	Cib3	54.6397	0.446339	0.208452	2.1412	0.0322576	0.679361
ENSMUSG00000113346	Eprn	21.6686	-0.446619	0.208541	-2.14163	0.032223	0.679361
ENSMUSG00000022123	Scel	10.4321	0.353208	0.165314	2.13659	0.0326313	0.680722
ENSMUSG00000100005	B130024G19Rik	68.2641	-0.417401	0.195337	-2.13682	0.0326124	0.680722
ENSMUSG00000000782	Tcf7	74.1941	0.42811	0.200448	2.13576	0.0326986	0.681249
ENSMUSG00000005413	Hmox1	509.714	0.321423	0.150559	2.13487	0.032772	0.681249
ENSMUSG00000027331	Knstrn	61.0796	-0.445189	0.208598	-2.13419	0.0328272	0.681249
ENSMUSG00000028584	Lrrc38	8.15574	0.329479	0.154362	2.13445	0.0328057	0.681249
ENSMUSG00000053821	Gm9922	48.396	-0.419456	0.196434	-2.13536	0.0327315	0.681249
ENSMUSG00000065530	Mir99a	8.28196	0.383189	0.179633	2.13317	0.0329105	0.68227
ENSMUSG00000052430	Bmpr1b	30.7623	-0.444189	0.20839	-2.13153	0.0330456	0.683923
ENSMUSG00000114422	Gm30411	30.182	0.41145	0.193045	2.13137	0.0330588	0.683923
ENSMUSG00000028785	Hpca	7.76029	0.366229	0.172052	2.1286	0.0332878	0.684817
ENSMUSG00000040594	Ranbp17	43.6577	-0.435721	0.204718	-2.1284	0.033304	0.684817
ENSMUSG00000071068	Treml2	252.905	0.416377	0.195505	2.12975	0.0331922	0.684817
ENSMUSG00000076617	Ighm	895.201	0.424842	0.199564	2.12885	0.0332665	0.684817
ENSMUSG00000089876	Tmem102	28.6327	0.443559	0.208284	2.12959	0.0332054	0.684817
ENSMUSG00000102692	Dchs2	53.0173	0.440659	0.207042	2.12835	0.0333078	0.684817
ENSMUSG00000085331	Gm11274	27.242	0.421128	0.19792	2.12777	0.0333563	0.685108
ENSMUSG00000034730	Adgrb1	43.5726	-0.422139	0.198601	-2.12556	0.0335397	0.685412
ENSMUSG00000042757	Tmem108	181.219	0.429753	0.202139	2.12603	0.0335007	0.685412
ENSMUSG00000056973	Ces1d	7181.98	0.312061	0.146733	2.12673	0.0334425	0.685412
ENSMUSG00000067017	Gm3608	168.249	-0.363689	0.171077	-2.12588	0.0335136	0.685412
ENSMUSG00000074899	Sptbn5	94.0377	0.441944	0.207922	2.12553	0.0335427	0.685412
ENSMUSG00000042763	Maneal	74.8313	-0.344805	0.162346	-2.12389	0.033679	0.686488
ENSMUSG00000051586	Mical3	4429.22	0.199933	0.0941453	2.12366	0.0336985	0.686488
ENSMUSG00000058794	Nfe2	83.9817	0.408297	0.192236	2.12394	0.0336756	0.686488
ENSMUSG00000022129	Dct	273.496	0.405284	0.191127	2.1205	0.0339638	0.689961
ENSMUSG00000067786	Nnat	116.712	0.440455	0.207695	2.12068	0.0339488	0.689961
ENSMUSG00000112376	Gm40649	39.8941	-0.396729	0.187101	-2.1204	0.0339727	0.689961
ENSMUSG00000022996	Wnt10b	24.6729	0.43851	0.206928	2.11914	0.0340783	0.691369
ENSMUSG00000056978	Hamp2	4.36247	0.323721	0.152788	2.11875	0.0341113	0.691369
ENSMUSG00000117901		17.6792	0.404157	0.190951	2.11655	0.034298	0.694448
ENSMUSG00000027555	Car13	55.7598	0.441162	0.208608	2.11479	0.0344477	0.694936
ENSMUSG00000029185	Fam114a1	1020.86	0.346661	0.163917	2.11486	0.0344417	0.694936
ENSMUSG00000050931	Sgms2	104.943	0.384008	0.181596	2.11463	0.0344613	0.694936
ENSMUSG00000085977	Gm5970	16.5986	-0.368006	0.17396	-2.11546	0.0343905	0.694936
ENSMUSG00000022126	Acod1	5.55549	-0.317474	0.150163	-2.1142	0.0344981	0.694975
ENSMUSG00000046056	Sbsn	77.6119	0.427966	0.202502	2.11339	0.0345676	0.695674
ENSMUSG00000020787	P2rx1	106.072	0.416279	0.197429	2.1085	0.0349874	0.695695
ENSMUSG00000020956	Dtd2	421.788	-0.23413	0.11103	-2.10872	0.0349689	0.695695
ENSMUSG00000025407	Gli1	106.533	0.397847	0.188466	2.11097	0.0347746	0.695695
ENSMUSG00000025742	Prps2	1377.29	-0.27505	0.130265	-2.11147	0.0347322	0.695695
ENSMUSG00000025804	Ccr1	39.3912	0.43484	0.206105	2.1098	0.0348754	0.695695
ENSMUSG00000032803	Cdv3	8467.59	0.23978	0.113742	2.10811	0.0350217	0.695695
ENSMUSG00000048376	F2r	2124.29	0.259899	0.123243	2.10884	0.0349586	0.695695
ENSMUSG00000052276	Ostn	20.9464	-0.438559	0.207641	-2.11211	0.0346774	0.695695
ENSMUSG00000070462	Tlnrd1	1007.64	0.331111	0.156771	2.11207	0.0346807	0.695695
ENSMUSG00000074676	Foxs1	115.896	0.420055	0.19908	2.10998	0.0348597	0.695695
ENSMUSG00000081137	BC022960	47.2134	-0.422477	0.200179	-2.11049	0.0348162	0.695695
ENSMUSG00000091572	Vmn2r3	16.7827	0.431046	0.204283	2.11005	0.0348541	0.695695
ENSMUSG00000116506	AC161165.6	35.6347	-0.395812	0.187743	-2.10827	0.0350079	0.695695
ENSMUSG00000002997	Prkar2b	418.656	0.403557	0.192159	2.10012	0.0357179	0.695999
ENSMUSG00000003526	Prodh	1023.61	0.290493	0.138503	2.09737	0.0359605	0.695999
ENSMUSG00000010797	Wnt2	20.1238	0.439445	0.208612	2.10652	0.0351589	0.695999
ENSMUSG00000022203	Efs	185.238	0.299362	0.142847	2.09568	0.0361109	0.695999
ENSMUSG00000023044	Csad	819.198	0.300677	0.143263	2.09877	0.0358371	0.695999
ENSMUSG00000024529	Lox	197.045	0.355937	0.169576	2.09898	0.0358184	0.695999
ENSMUSG00000025203	Scd2	1536	0.340183	0.162352	2.09534	0.0361406	0.695999
ENSMUSG00000026204	Ptprn	366.986	-0.322294	0.153202	-2.10371	0.0354034	0.695999
ENSMUSG00000027230	Creb3l1	366.875	0.35451	0.169162	2.09568	0.0361109	0.695999
ENSMUSG00000027858	Tspan2	910.221	0.348619	0.165693	2.10401	0.0353777	0.695999
ENSMUSG00000028036	Ptgfr	676.884	0.425975	0.203086	2.09752	0.035948	0.695999
ENSMUSG00000028394	Pole3	1206.95	-0.22645	0.107561	-2.10533	0.0352629	0.695999
ENSMUSG00000029093	Sorcs2	884.896	-0.366638	0.175001	-2.09507	0.036165	0.695999
ENSMUSG00000030041	M1ap	10.7475	-0.387	0.184612	-2.09629	0.0360565	0.695999
ENSMUSG00000030159	Clec1b	374.103	0.413271	0.19654	2.10273	0.035489	0.695999
ENSMUSG00000031996	Aplp2	23392.5	-0.251063	0.119548	-2.10011	0.0357193	0.695999
ENSMUSG00000034586	Hid1	189.837	0.352885	0.168231	2.09762	0.0359389	0.695999
ENSMUSG00000037010	Apln	1015.93	0.324405	0.154861	2.09481	0.0361875	0.695999
ENSMUSG00000039187	Fanci	13.5386	-0.425496	0.202995	-2.09609	0.036074	0.695999
ENSMUSG00000045680	Tcf21	419.124	0.292496	0.139164	2.10181	0.0355701	0.695999
ENSMUSG00000046442	Ppm1e	582.507	-0.275817	0.131572	-2.09633	0.0360533	0.695999
ENSMUSG00000054763	Defb42	11.8265	-0.419771	0.199644	-2.1026	0.0355007	0.695999
ENSMUSG00000060224	Pyroxd2	108.446	0.402702	0.192093	2.09639	0.0360478	0.695999
ENSMUSG00000061119	Prcp	733.025	0.301589	0.143469	2.10212	0.035543	0.695999
ENSMUSG00000062210	Tnfaip8	4000.48	-0.327751	0.156402	-2.09557	0.0361205	0.695999
ENSMUSG00000073380	Arrdc5	8.59185	-0.403464	0.192018	-2.10118	0.0356253	0.695999
ENSMUSG00000076754	Trgv2	4.68929	-0.351985	0.167526	-2.10108	0.0356338	0.695999
ENSMUSG00000086677	Tvp23bos	14.1386	-0.431758	0.205085	-2.10526	0.0352686	0.695999
ENSMUSG00000095585	CR974586.3	14.832	0.384448	0.183393	2.09631	0.0360547	0.695999
ENSMUSG00000097068	Gm26760	34.6885	0.423293	0.201163	2.10423	0.0353588	0.695999
ENSMUSG00000097727	F630040K05Rik	22.0098	-0.434668	0.206468	-2.10526	0.0352689	0.695999
ENSMUSG00000097820	E530011L22Rik	291.774	-0.250929	0.119316	-2.10307	0.0354598	0.695999
ENSMUSG00000103034	Gm8797	132.274	0.404547	0.192733	2.099	0.0358169	0.695999
ENSMUSG00000037108	Zcwpw1	36.5457	0.415758	0.198635	2.09307	0.0363428	0.698313
ENSMUSG00000085078	C030013C21Rik	5.79704	0.348136	0.166359	2.09268	0.0363778	0.698313
ENSMUSG00000015968	Cacna1d	215.879	0.420768	0.201121	2.09211	0.0364284	0.698613
ENSMUSG00000027603	Ggt7	104.525	0.374602	0.179103	2.09154	0.0364796	0.698923
ENSMUSG00000028108	Ecm1	2460.86	0.38077	0.182229	2.08951	0.0366616	0.701737
ENSMUSG00000020866	Cacna1g	1404.53	-0.285299	0.136598	-2.0886	0.0367436	0.702634
ENSMUSG00000048004	Tmem196	250.422	-0.383726	0.183819	-2.08752	0.0368412	0.703825
ENSMUSG00000105851	9130604C24Rik	13.7744	-0.434804	0.208462	-2.08577	0.0369997	0.706178
ENSMUSG00000040260	Daam2	869.648	0.3652	0.175259	2.08377	0.037181	0.70706
ENSMUSG00000058624	Gda	1652.69	0.433882	0.208227	2.0837	0.0371876	0.70706
ENSMUSG00000074342	I830077J02Rik	77.7269	0.416163	0.199684	2.08411	0.0371498	0.70706
ENSMUSG00000087204	1700073E17Rik	24.5126	0.405599	0.194585	2.08443	0.0371208	0.70706
ENSMUSG00000021872	Rnase10	24.2314	-0.433732	0.208211	-2.08314	0.0372385	0.707355
ENSMUSG00000034748	Sirt6	325.692	-0.258893	0.124353	-2.08192	0.0373498	0.708121
ENSMUSG00000038936	Sccpdh	3399.34	-0.236179	0.113426	-2.08223	0.0373218	0.708121
ENSMUSG00000020467	Efemp1	1137.93	0.368799	0.177278	2.08034	0.0374939	0.710179
ENSMUSG00000055809	Dnaaf3	674.045	-0.328446	0.157922	-2.07981	0.0375433	0.71044
ENSMUSG00000003949	Hlf	2258.64	-0.394016	0.189495	-2.0793	0.0375902	0.710579
ENSMUSG00000103441	7530428D23Rik	38.8805	-0.43283	0.208196	-2.07895	0.0376218	0.710579
ENSMUSG00000032999	Nlrp4f	4.44389	-0.333972	0.161045	-2.07378	0.0380998	0.717389
ENSMUSG00000062785	Kcnc3	131.177	0.361592	0.174313	2.07438	0.0380437	0.717389
ENSMUSG00000075027	4631405J19Rik	389.835	-0.3231	0.155796	-2.07387	0.0380917	0.717389
ENSMUSG00000102543	Pcdhgc5	30.0015	0.415754	0.200509	2.0735	0.0381261	0.717389
ENSMUSG00000040204	Pclaf	47.3834	-0.424584	0.204854	-2.07262	0.0382076	0.717776
ENSMUSG00000108506	Gm44705	12.8841	0.427778	0.206407	2.0725	0.0382186	0.717776
ENSMUSG00000044461	Shisa2	88.6214	0.423613	0.204512	2.07134	0.0383272	0.71914
ENSMUSG00000029055	Plch2	8.91098	-0.402875	0.194596	-2.07031	0.0384232	0.720264
ENSMUSG00000048387	Osr1	144.996	0.41265	0.199367	2.0698	0.0384711	0.720485
ENSMUSG00000014453	Blk	247.887	-0.331047	0.160159	-2.06699	0.038735	0.721186
ENSMUSG00000025094	Slc18a2	168.996	0.33711	0.162953	2.06875	0.0385691	0.721186
ENSMUSG00000047953	Gp5	197.846	0.397547	0.192223	2.06815	0.0386256	0.721186
ENSMUSG00000059195	Gm12715	282.461	0.337196	0.163156	2.06671	0.0387614	0.721186
ENSMUSG00000071342	Lsmem1	1542.39	-0.310325	0.150107	-2.06735	0.038701	0.721186
ENSMUSG00000102533	Gm37226	20.8295	0.429468	0.2077	2.06773	0.0386654	0.721186
ENSMUSG00000113019	Gm47467	37.4849	-0.430521	0.20831	-2.06674	0.0387591	0.721186
ENSMUSG00000037681	Esyt3	16.1037	0.417126	0.20195	2.06549	0.0388766	0.721313
ENSMUSG00000078183	Gm15610	10.253	0.421455	0.204034	2.06561	0.038865	0.721313
ENSMUSG00000107624	Gm44005	36.4694	0.426949	0.206703	2.06552	0.0388739	0.721313
ENSMUSG00000028041	Adam15	3024.31	0.333488	0.161544	2.06438	0.0389819	0.722596
ENSMUSG00000052396	Mogat2	20.811	0.423337	0.20516	2.06345	0.0390702	0.722956
ENSMUSG00000085069	Gm13111	416.691	-0.361262	0.175113	-2.06303	0.03911	0.722956
ENSMUSG00000114282	5330431K02Rik	7.43851	0.368292	0.178508	2.06317	0.0390965	0.722956
ENSMUSG00000023885	Thbs2	1542.24	-0.3069	0.14879	-2.06264	0.039147	0.72297
ENSMUSG00000020268	Lyrm7	877.391	-0.296521	0.14382	-2.06175	0.0392316	0.723862
ENSMUSG00000034685	Fam171a2	256.806	0.36365	0.176449	2.06094	0.039309	0.724621
ENSMUSG00000041120	Nbl1	858.838	0.342436	0.166195	2.06044	0.0393561	0.724821
ENSMUSG00000021072	Tmx1	4339.42	-0.3282	0.159402	-2.05894	0.0394996	0.725026
ENSMUSG00000023993	Treml1	151.674	0.382888	0.186066	2.0578	0.039609	0.725026
ENSMUSG00000031016	Wee1	1023.28	-0.400532	0.194652	-2.05768	0.039621	0.725026
ENSMUSG00000031444	F10	20.9742	0.41615	0.202243	2.05767	0.0396215	0.725026
ENSMUSG00000034957	Cebpa	510.849	0.417727	0.202936	2.05842	0.0395498	0.725026
ENSMUSG00000043953	Ccrl2	878.625	-0.272688	0.132444	-2.05889	0.039505	0.725026
ENSMUSG00000058755	Osm	6.42105	0.374927	0.182015	2.05987	0.039411	0.725026
ENSMUSG00000017009	Sdc4	1140.54	-0.292899	0.142509	-2.0553	0.0398496	0.725043
ENSMUSG00000021730	Hcn1	141.605	0.428314	0.208447	2.05478	0.0398999	0.725043
ENSMUSG00000025212	Sfxn3	769.67	0.30283	0.147415	2.05427	0.0399493	0.725043
ENSMUSG00000029380	Cxcl1	89.825	-0.408077	0.198482	-2.056	0.039783	0.725043
ENSMUSG00000031066	Usp11	468.21	-0.258019	0.12554	-2.05527	0.0398532	0.725043
ENSMUSG00000047963	Stbd1	674.27	0.393243	0.191402	2.05454	0.0399239	0.725043
ENSMUSG00000078776	9530053A07Rik	8.39792	-0.411432	0.200118	-2.05595	0.0397874	0.725043
ENSMUSG00000103916	Gm38071	5.74478	0.326498	0.158917	2.05451	0.0399259	0.725043
ENSMUSG00000109946	Brd3os	137.002	-0.350323	0.170428	-2.05555	0.0398263	0.725043
ENSMUSG00000029153	Ociad2	426.516	0.291617	0.142048	2.05295	0.0400775	0.72605
ENSMUSG00000048521	Cxcr6	74.8551	-0.41287	0.201108	-2.05297	0.0400755	0.72605
ENSMUSG00000016756	Cmah	231.916	0.393722	0.192106	2.04951	0.0404122	0.726097
ENSMUSG00000025271	Pfkfb1	1135	-0.380609	0.185698	-2.04961	0.0404026	0.726097
ENSMUSG00000025936	Gm4956	62.0029	-0.394215	0.192209	-2.05097	0.04027	0.726097
ENSMUSG00000026409	Pfkfb2	2170.19	0.345867	0.168651	2.05078	0.0402882	0.726097
ENSMUSG00000032925	Itgbl1	779.828	-0.325245	0.158719	-2.04919	0.0404438	0.726097
ENSMUSG00000036968	Cnpy4	352.27	0.281258	0.137059	2.0521	0.0401602	0.726097
ENSMUSG00000038738	Shank1	212.032	-0.343018	0.167347	-2.04973	0.0403904	0.726097
ENSMUSG00000045629	Sh3tc2	404.295	0.314503	0.153413	2.05004	0.0403607	0.726097
ENSMUSG00000086866	4930512H18Rik	17.8922	0.427649	0.208563	2.05046	0.04032	0.726097
ENSMUSG00000103085	Gm38120	5.51659	0.320267	0.156118	2.05145	0.0402235	0.726097
ENSMUSG00000014303	Glis2	632.67	0.35021	0.170971	2.04835	0.0405254	0.726119
ENSMUSG00000020717	Pecam1	9575.87	0.244791	0.119587	2.04697	0.0406614	0.726119
ENSMUSG00000040624	Plekhg1	768.585	0.321008	0.156829	2.04687	0.040671	0.726119
ENSMUSG00000044770	Scml4	107.621	0.335923	0.164139	2.04658	0.0406996	0.726119
ENSMUSG00000053469	Tg	144.468	0.395494	0.193229	2.04676	0.0406815	0.726119
ENSMUSG00000078453	Abracl	567.996	0.274588	0.134084	2.04788	0.0405718	0.726119
ENSMUSG00000109695	Gm31166	368.953	0.292839	0.143025	2.04747	0.0406124	0.726119
ENSMUSG00000022367	Has2	34.0438	0.411075	0.201031	2.04483	0.0408714	0.72802
ENSMUSG00000066026	Dhrs3	3210	0.289553	0.141608	2.04475	0.0408791	0.72802
ENSMUSG00000001918	Slc1a5	1518.31	0.32397	0.15868	2.04165	0.0411861	0.728774
ENSMUSG00000020262	Adarb1	1489.15	0.237073	0.116102	2.04194	0.0411571	0.728774
ENSMUSG00000025372	Baiap2	376.261	0.334721	0.163998	2.04101	0.04125	0.728774
ENSMUSG00000030353	Tead4	142.815	0.320841	0.157042	2.04303	0.0410495	0.728774
ENSMUSG00000038178	Slc43a2	1428.81	-0.295604	0.144765	-2.04196	0.0411552	0.728774
ENSMUSG00000042523	Dnal1	543.279	-0.338813	0.165791	-2.04361	0.0409921	0.728774
ENSMUSG00000045193	Cirbp	3196.06	-0.236141	0.115576	-2.04317	0.0410355	0.728774
ENSMUSG00000063415	Cyp26b1	490.769	0.39112	0.191617	2.04116	0.0412351	0.728774
ENSMUSG00000071291	Zfp58	118.742	0.358255	0.175444	2.04199	0.0411528	0.728774
ENSMUSG00000058818	Pirb	333.264	0.360614	0.176726	2.04053	0.0412979	0.728975
ENSMUSG00000099881	2810013P06Rik	722.497	-0.218006	0.106927	-2.03883	0.0414666	0.731306
ENSMUSG00000030790	Adm	573.721	0.414379	0.203397	2.03729	0.0416207	0.733284
ENSMUSG00000046667	Rbm12b1	305.179	0.339562	0.166699	2.03698	0.0416522	0.733284
ENSMUSG00000053358	Gm9905	339.968	-0.331753	0.162916	-2.03635	0.0417157	0.733755
ENSMUSG00000030839	Sergef	261.378	0.290344	0.142734	2.03416	0.0419351	0.736964
ENSMUSG00000024027	Glp1r	17.8641	0.370417	0.182254	2.03242	0.0421111	0.737022
ENSMUSG00000027654	Fam83d	25.443	-0.421691	0.207452	-2.03271	0.0420814	0.737022
ENSMUSG00000028218	Fam92a	886.325	-0.214921	0.105771	-2.03194	0.0421598	0.737022
ENSMUSG00000029373	Pf4	1054.86	0.424079	0.208619	2.03279	0.042074	0.737022
ENSMUSG00000086384	Banf2os	103.567	-0.34477	0.169649	-2.03226	0.0421277	0.737022
ENSMUSG00000117096		11.9452	-0.416342	0.204788	-2.03304	0.0420489	0.737022
ENSMUSG00000078963	Hsbp1l1	68.1491	0.396855	0.195391	2.03108	0.0422468	0.737896
ENSMUSG00000057123	Gja5	896.315	0.420302	0.206989	2.03055	0.0423004	0.738187
ENSMUSG00000027550	Lrrcc1	1080.42	-0.332983	0.164094	-2.02923	0.0424352	0.739892
ENSMUSG00000005674	Tomm40l	1169.81	-0.285015	0.140549	-2.02787	0.0425736	0.741011
ENSMUSG00000030666	Calcb	8.03206	0.327168	0.161319	2.02808	0.0425525	0.741011
ENSMUSG00000023979	Guca1b	26.1786	0.422068	0.208226	2.02697	0.0426653	0.74196
ENSMUSG00000000296	Tpd52l1	428.799	-0.238849	0.11807	-2.02294	0.043079	0.743237
ENSMUSG00000015944	Gatsl2	2375.74	0.265548	0.131223	2.02364	0.0430073	0.743237
ENSMUSG00000022346	Myc	159.869	0.320389	0.158502	2.02135	0.0432434	0.743237
ENSMUSG00000024973	Hrasls5	14.3528	-0.318873	0.157819	-2.0205	0.0433313	0.743237
ENSMUSG00000026603	Smyd2	2597.94	-0.309767	0.153402	-2.01932	0.043454	0.743237
ENSMUSG00000027864	Ptgfrn	2913.6	0.337343	0.166944	2.0207	0.0433113	0.743237
ENSMUSG00000029832	Nfe2l3	11.4171	0.397295	0.19636	2.0233	0.0430423	0.743237
ENSMUSG00000031351	Zfp185	63.304	0.420757	0.208336	2.01961	0.0434238	0.743237
ENSMUSG00000034641	Cd300ld	286.132	0.345076	0.170897	2.0192	0.0434661	0.743237
ENSMUSG00000034683	Ppp1r1c	18.0853	-0.420537	0.207979	-2.02202	0.0431747	0.743237
ENSMUSG00000034738	Nostrin	393.507	0.28813	0.14224	2.02567	0.0427989	0.743237
ENSMUSG00000050565	Tor1aip2	3649.66	-0.236505	0.11685	-2.024	0.0429699	0.743237
ENSMUSG00000055296	Tmem245	6640.9	-0.303996	0.15041	-2.02112	0.0432674	0.743237
ENSMUSG00000055435	Maf	1032.21	0.319617	0.158126	2.02128	0.0432511	0.743237
ENSMUSG00000060935	Tmem263	1161.76	0.197957	0.0980293	2.01936	0.0434494	0.743237
ENSMUSG00000062825	Actg1	10741.8	0.283439	0.140382	2.01905	0.0434818	0.743237
ENSMUSG00000069041	Slc25a31	25.5745	0.421166	0.207984	2.02499	0.0428679	0.743237
ENSMUSG00000087107	AI662270	117.859	0.386761	0.191451	2.02016	0.043367	0.743237
ENSMUSG00000095440	Fignl2	164.511	0.358156	0.177389	2.01904	0.0434833	0.743237
ENSMUSG00000114148	Gm47701	8.14871	0.36615	0.181046	2.02242	0.0431331	0.743237
ENSMUSG00000026429	Ube2t	159.605	-0.299859	0.148636	-2.01741	0.0436527	0.745494
ENSMUSG00000115837	AC144772.3	19.2015	0.418371	0.207459	2.01665	0.0437325	0.746219
ENSMUSG00000037366	Pafah2	728.664	-0.244481	0.121285	-2.01575	0.0438257	0.747171
ENSMUSG00000078795	Ceacam15	8.73282	-0.391238	0.194199	-2.01462	0.0439442	0.748552
ENSMUSG00000039929	Urb1	477.695	0.213956	0.106227	2.01414	0.0439948	0.748775
ENSMUSG00000002266	Zim1	127.633	0.37278	0.185399	2.01069	0.0443586	0.750831
ENSMUSG00000010064	Slc38a3	4861.92	0.23343	0.116045	2.01154	0.0442682	0.750831
ENSMUSG00000027238	Frmd5	6048.6	0.279088	0.138832	2.01025	0.0444043	0.750831
ENSMUSG00000028364	Tnc	70.6451	-0.409471	0.203667	-2.01049	0.044379	0.750831
ENSMUSG00000031659	Adcy7	910.581	0.326345	0.162274	2.01108	0.0443172	0.750831
ENSMUSG00000035112	Wnk4	817.201	0.337762	0.167868	2.01207	0.0442124	0.750831
ENSMUSG00000060716	Plekhh1	89.4536	-0.418933	0.208168	-2.01248	0.0441697	0.750831
ENSMUSG00000097527	1700112J16Rik	21.2309	-0.417759	0.207826	-2.01014	0.0444165	0.750831
ENSMUSG00000032221	Mns1	39.1326	-0.399886	0.198998	-2.0095	0.0444846	0.751346
ENSMUSG00000028804	Csmd2	7.94169	-0.355952	0.177221	-2.00851	0.0445888	0.752468
ENSMUSG00000039556	Ppp1r3f	52.345	-0.398087	0.198251	-2.00799	0.0446444	0.752772
ENSMUSG00000035390	Brsk1	81.6428	0.402927	0.200785	2.00676	0.0447751	0.752854
ENSMUSG00000037353	Letmd1	633.223	0.343332	0.171124	2.00634	0.0448201	0.752854
ENSMUSG00000042476	Abcb4	2945.16	-0.302144	0.15058	-2.00654	0.044799	0.752854
ENSMUSG00000052861	Dnah6	29.3602	-0.414868	0.20677	-2.00642	0.0448114	0.752854
ENSMUSG00000085793	Lin52	664.253	-0.25381	0.126515	-2.00617	0.0448379	0.752854
ENSMUSG00000022965	Ifngr2	8730.31	-0.32103	0.160161	-2.00442	0.0450252	0.7548
ENSMUSG00000048970	C1galt1c1	475.058	0.221975	0.110745	2.00438	0.0450294	0.7548
ENSMUSG00000026586	Prrx1	3309.93	-0.305708	0.152593	-2.00343	0.0451314	0.755242
ENSMUSG00000063626	Unc5d	7.89512	-0.319086	0.159266	-2.00348	0.045126	0.755242
ENSMUSG00000031748	Gnao1	2155.73	0.362553	0.181056	2.00243	0.045238	0.756392
ENSMUSG00000048485	Zbtb8b	14.9564	0.323898	0.16186	2.00109	0.0453824	0.758171
ENSMUSG00000029198	Grpel1	4798.2	-0.259304	0.129633	-2.0003	0.0454681	0.758968
ENSMUSG00000024206	Rfx2	180.63	0.394914	0.197518	1.99939	0.0455664	0.758996
ENSMUSG00000025723	Nmb	66.2062	-0.369173	0.184635	-1.99948	0.0455566	0.758996
ENSMUSG00000040111	Gramd1b	2114.36	-0.254682	0.12739	-1.99923	0.0455839	0.758996
ENSMUSG00000027368	Dusp2	33.399	0.41165	0.206046	1.99785	0.0457332	0.760847
ENSMUSG00000045659	Plekha7	627.019	0.36346	0.182015	1.99686	0.0458399	0.761989
ENSMUSG00000036244	Tbc1d21	5.5237	-0.370288	0.185582	-1.99528	0.0460122	0.762946
ENSMUSG00000050777	Tmem37	105.778	0.352357	0.176566	1.99561	0.0459765	0.762946
ENSMUSG00000079045	Prox1os	31.0687	-0.416083	0.208486	-1.99574	0.0459625	0.762946
ENSMUSG00000014592	Camta1	6836.01	-0.2416	0.121185	-1.99365	0.0461908	0.763656
ENSMUSG00000022048	Dpysl2	1591.33	0.348656	0.174922	1.99321	0.0462387	0.763656
ENSMUSG00000022146	Osmr	1088	0.250637	0.125684	1.99419	0.0461314	0.763656
ENSMUSG00000025140	Pycr1	121.363	0.38721	0.194271	1.99314	0.0462462	0.763656
ENSMUSG00000045441	Gprin3	44.5661	0.40568	0.203476	1.99375	0.0461791	0.763656
ENSMUSG00000000673	Haao	18.5583	-0.414744	0.208167	-1.99236	0.0463321	0.764433
ENSMUSG00000079481	Nhsl2	346.36	0.287007	0.144079	1.99201	0.0463699	0.764433
ENSMUSG00000038059	Smim3	676.118	0.353337	0.177415	1.99158	0.0464169	0.764576
ENSMUSG00000026831	1700007K13Rik	5.41195	-0.29799	0.149772	-1.98963	0.0466322	0.767489
ENSMUSG00000036553	Sh3tc1	755.869	0.316951	0.159368	1.98881	0.0467225	0.768343
ENSMUSG00000026255	Efhd1	362.272	-0.273967	0.137805	-1.98808	0.0468034	0.76904
ENSMUSG00000015702	Anxa9	38.196	0.414391	0.208482	1.98766	0.0468495	0.769163
ENSMUSG00000021775	Nr1d2	7611.38	-0.310675	0.156435	-1.98597	0.0470366	0.7716
ENSMUSG00000020275	Rel	649.158	0.336495	0.169551	1.98463	0.0471854	0.772789
ENSMUSG00000085337	Gm15964	7.29924	-0.375227	0.189067	-1.98462	0.0471864	0.772789
ENSMUSG00000029005	Draxin	74.5346	0.412043	0.207656	1.98425	0.0472275	0.772828
ENSMUSG00000055771	Gm7936	9.01889	0.378355	0.190823	1.98276	0.0473947	0.774929
ENSMUSG00000024552	Slc14a2	6.37149	-0.329142	0.166048	-1.98221	0.047456	0.775297
ENSMUSG00000001348	Acp5	58.8574	0.401204	0.202464	1.9816	0.0475239	0.775319
ENSMUSG00000031150	Ccdc120	60.2734	0.383671	0.19366	1.98115	0.0475739	0.775319
ENSMUSG00000101360	4933417O13Rik	4.64601	0.356125	0.179733	1.98141	0.0475448	0.775319
ENSMUSG00000000049	Apoh	5.5064	-0.353067	0.178387	-1.97922	0.0477912	0.776863
ENSMUSG00000018983	E2f2	240.503	0.350008	0.177176	1.97548	0.0482135	0.776863
ENSMUSG00000027901	Dennd2d	74.6575	0.404134	0.204244	1.97869	0.0478513	0.776863
ENSMUSG00000032625	Thsd7a	568.668	-0.310422	0.15701	-1.97709	0.0480318	0.776863
ENSMUSG00000032766	Gng11	2417.7	0.379819	0.191992	1.97831	0.047894	0.776863
ENSMUSG00000033628	Pik3c3	1320.03	-0.220518	0.111614	-1.97571	0.0481879	0.776863
ENSMUSG00000036395	Glb1l2	33.0734	0.412801	0.208601	1.9789	0.0478276	0.776863
ENSMUSG00000037922	Bank1	87.6076	0.377585	0.191067	1.97619	0.0481335	0.776863
ENSMUSG00000040219	Ttc12	1975.21	-0.191994	0.0971798	-1.97566	0.0481938	0.776863
ENSMUSG00000041000	Trim62	91.4326	0.355509	0.179787	1.97739	0.047998	0.776863
ENSMUSG00000041616	Nppa	28832.5	0.289169	0.146111	1.9791	0.0478047	0.776863
ENSMUSG00000060063	Alox5ap	154.075	0.384381	0.194391	1.97736	0.0480009	0.776863
ENSMUSG00000098112	Bin2	165.195	0.386982	0.195784	1.97658	0.0480891	0.776863
ENSMUSG00000109555	Gm44891	31.7491	0.411083	0.208066	1.97573	0.0481851	0.776863
ENSMUSG00000040729	Cep126	331.093	-0.344505	0.174425	-1.97509	0.0482575	0.776946
ENSMUSG00000047617	Paxx	513.094	0.244868	0.12403	1.97426	0.0483519	0.777838
ENSMUSG00000000320	Alox12	974.315	0.387622	0.196556	1.97207	0.0486022	0.779979
ENSMUSG00000010663	Fads1	1672.61	0.192499	0.0976097	1.97213	0.0485948	0.779979
ENSMUSG00000040009	Gnaz	58.227	0.405232	0.205478	1.97214	0.0485933	0.779979
ENSMUSG00000047155	Cyp4x1	4.93814	-0.331591	0.16818	-1.97165	0.0486499	0.780118
ENSMUSG00000028730	Cfap57	7.24248	-0.318997	0.161822	-1.97129	0.0486911	0.780151
ENSMUSG00000022479	Vdr	120.502	0.364767	0.185109	1.97056	0.0487743	0.780601
ENSMUSG00000029361	Nos1	44.8919	0.410313	0.208387	1.96899	0.0489538	0.780601
ENSMUSG00000033676	Gabrb3	23.8311	-0.410759	0.208602	-1.96911	0.048941	0.780601
ENSMUSG00000062380	Tubb3	108.195	0.382491	0.194215	1.96942	0.0489054	0.780601
ENSMUSG00000109372	Gm19410	230.65	0.332809	0.169011	1.96915	0.0489354	0.780601
ENSMUSG00000115602	AC132863.1	6.40712	0.34676	0.176056	1.9696	0.0488846	0.780601
ENSMUSG00000025355	Mmp19	152.706	0.360147	0.182952	1.96853	0.0490068	0.780823
ENSMUSG00000008932	Slc1a7	61.1264	0.408582	0.207742	1.96678	0.0492089	0.781549
ENSMUSG00000023026	Dip2b	2072.85	-0.28716	0.146002	-1.96682	0.0492035	0.781549
ENSMUSG00000025007	Aldh18a1	624.397	0.286285	0.145494	1.96768	0.0491046	0.781549
ENSMUSG00000042182	Bend6	76.2207	-0.352328	0.179109	-1.96712	0.0491695	0.781549
ENSMUSG00000040612	Ildr2	148.367	0.403259	0.205078	1.96637	0.0492559	0.781673
ENSMUSG00000010830	Kdelr3	305.958	0.304465	0.154979	1.96457	0.0494646	0.783738
ENSMUSG00000024617	Camk2a	3006.5	-0.220254	0.112103	-1.96475	0.0494429	0.783738
ENSMUSG00000027220	Syt13	9.04609	0.383029	0.195214	1.9621	0.0497513	0.786409
ENSMUSG00000036492	Rnf39	44.6806	0.373567	0.190373	1.96229	0.0497287	0.786409
ENSMUSG00000046408	1700067K01Rik	32.5219	-0.376914	0.192043	-1.96265	0.0496868	0.786409
ENSMUSG00000013584	Aldh1a2	259.284	0.39223	0.200122	1.95996	0.0500006	0.786744
ENSMUSG00000031799	Tpm4	6546.49	0.283231	0.144422	1.96114	0.0498626	0.786744
ENSMUSG00000037742	Eef1a1	50714	0.261907	0.133572	1.96079	0.0499034	0.786744
ENSMUSG00000061411	Nol4l	325.191	0.27793	0.141804	1.95995	0.0500013	0.786744
ENSMUSG00000079014	Serpina3i	21.47	0.360276	0.183856	1.95955	0.0500483	0.786744
ENSMUSG00000110935	Gm8834	35.7626	-0.407961	0.20816	-1.95984	0.050014	0.786744
ENSMUSG00000114823	Gm31630	7.3685	-0.377144	0.19234	-1.96082	0.0498995	0.786744
ENSMUSG00000053897	Slc39a8	269.736	0.403817	0.206116	1.95917	0.0500925	0.78682
ENSMUSG00000038119	Cdon	661.737	0.35546	0.181489	1.95857	0.050163	0.787306
ENSMUSG00000031906	Smpd3	133.125	0.400626	0.204662	1.95751	0.0502881	0.788124
ENSMUSG00000059436	Max	2662.69	0.269576	0.137717	1.95745	0.050294	0.788124
ENSMUSG00000075122	Cd80	101.517	0.353073	0.180437	1.95676	0.0503757	0.788785
ENSMUSG00000029765	Plxna4	1289.07	0.285377	0.145909	1.95585	0.0504827	0.789222
ENSMUSG00000085167	Gm12063	5.2905	-0.312692	0.159855	-1.95609	0.0504542	0.789222
ENSMUSG00000026904	Slc4a10	7.60388	-0.367639	0.188031	-1.95521	0.0505585	0.789789
ENSMUSG00000026072	Il1r1	975.636	0.232225	0.118811	1.95457	0.050634	0.790349
ENSMUSG00000030772	Dkk3	8247.51	0.271695	0.139072	1.95363	0.050745	0.791464
ENSMUSG00000024668	Sdhaf2	3118.58	-0.24134	0.123707	-1.9509	0.0510686	0.79357
ENSMUSG00000027339	Rassf2	681.742	0.343146	0.175807	1.95184	0.0509574	0.79357
ENSMUSG00000035354	Uvrag	1318.7	0.21296	0.109165	1.95082	0.0510788	0.79357
ENSMUSG00000108950	9130015G15Rik	8.55798	-0.338272	0.173379	-1.95105	0.0510509	0.79357
ENSMUSG00000113662	Gm35558	55.4326	-0.371127	0.190158	-1.95168	0.0509768	0.79357
ENSMUSG00000019235	Rps6kl1	223.574	0.324136	0.166654	1.94497	0.0517791	0.793965
ENSMUSG00000021876	Rnase4	2225.86	0.280693	0.144267	1.94565	0.0516973	0.793965
ENSMUSG00000022803	Popdc2	30264.3	-0.260463	0.133755	-1.94731	0.051498	0.793965
ENSMUSG00000025789	St8sia2	28.584	-0.39659	0.203461	-1.94922	0.0512688	0.793965
ENSMUSG00000026547	Tagln2	3771.66	0.292574	0.150453	1.94462	0.0518207	0.793965
ENSMUSG00000028581	Laptm5	1409.36	0.341321	0.175241	1.94772	0.0514485	0.793965
ENSMUSG00000029810	Tmem176b	1574	0.324086	0.166713	1.94398	0.0518976	0.793965
ENSMUSG00000030852	Tacc2	17216	0.267733	0.137708	1.94422	0.0518692	0.793965
ENSMUSG00000034520	Gjc1	1359.21	-0.203326	0.10438	-1.94795	0.0514209	0.793965
ENSMUSG00000034758	Tle6	334.47	0.2711	0.139213	1.94737	0.05149	0.793965
ENSMUSG00000035187	Nkx6-1	7.55874	-0.34218	0.175992	-1.9443	0.0518596	0.793965
ENSMUSG00000038304	Cd160	14.8445	0.398393	0.204938	1.94397	0.0518996	0.793965
ENSMUSG00000042842	Serpinb6b	2606.08	-0.313992	0.161045	-1.94971	0.0512106	0.793965
ENSMUSG00000049235	Gm7324	14.3322	0.406452	0.208489	1.94952	0.0512339	0.793965
ENSMUSG00000050910	Cdr2l	351.898	0.268662	0.13783	1.94923	0.0512684	0.793965
ENSMUSG00000056598	Drc3	231.202	-0.298859	0.153533	-1.94654	0.0515897	0.793965
ENSMUSG00000058715	Fcer1g	380.281	0.371872	0.191026	1.94672	0.0515689	0.793965
ENSMUSG00000080717	B230307C23Rik	61.3166	-0.387565	0.199075	-1.94683	0.0515549	0.793965
ENSMUSG00000105970	Gm43360	39.5935	0.402324	0.206594	1.94742	0.0514849	0.793965
ENSMUSG00000116056	AC123870.1	223.129	0.331613	0.17045	1.94552	0.051713	0.793965
ENSMUSG00000021809	Nudt13	1739.41	-0.242607	0.124952	-1.94159	0.0521864	0.794852
ENSMUSG00000031170	Slc38a5	27.6764	0.400252	0.206	1.94297	0.0520192	0.794852
ENSMUSG00000057060	Slc35f3	14.3737	0.376676	0.193935	1.94228	0.0521029	0.794852
ENSMUSG00000107531	E330037G11Rik	20.9731	0.384481	0.198028	1.94155	0.0521918	0.794852
ENSMUSG00000113137	AC157515.1	6.19974	0.309523	0.159372	1.94215	0.0521195	0.794852
ENSMUSG00000116812		8.71009	-0.38317	0.197357	-1.94151	0.0521965	0.794852
ENSMUSG00000001424	Snd1	4198.23	0.249501	0.128771	1.93756	0.0526774	0.795249
ENSMUSG00000020155	Kcnmb1	110.798	0.323079	0.166637	1.93882	0.0525236	0.795249
ENSMUSG00000021973	Micu2	5947.14	-0.268005	0.138219	-1.93899	0.052503	0.795249
ENSMUSG00000034714	Ttyh2	282.19	0.279044	0.143991	1.93793	0.052632	0.795249
ENSMUSG00000036854	Hspb6	40378.8	-0.283791	0.146381	-1.93871	0.052537	0.795249
ENSMUSG00000039246	Lyplal1	73.6407	-0.348644	0.179907	-1.93791	0.0526344	0.795249
ENSMUSG00000064368	mt-Nd6	381657	-0.260786	0.134461	-1.93949	0.0524421	0.795249
ENSMUSG00000070498	Tmem132b	9.00303	-0.370267	0.190843	-1.94016	0.0523597	0.795249
ENSMUSG00000074281	Gm12522	26.6635	0.248979	0.12851	1.93743	0.0526925	0.795249
ENSMUSG00000085873	Ttc39aos1	19.4008	-0.401795	0.207317	-1.93807	0.0526148	0.795249
ENSMUSG00000086915	Gm16365	34.8456	0.380485	0.196426	1.93704	0.0527404	0.795249
ENSMUSG00000087407	Gm11431	6.46032	0.299766	0.154751	1.93709	0.0527342	0.795249
ENSMUSG00000096964	Gm6345	6.64226	0.354278	0.182784	1.93823	0.052595	0.795249
ENSMUSG00000042138	Msantd2	387.94	0.345968	0.178638	1.9367	0.0527825	0.795282
ENSMUSG00000092586	Ly6g6c	16.4191	0.366493	0.18929	1.93615	0.0528499	0.795698
ENSMUSG00000027419	Pcsk2	9.58709	-0.380561	0.196594	-1.93577	0.0528953	0.795781
ENSMUSG00000004947	Dtx2	442.686	0.255156	0.131878	1.9348	0.0530152	0.796803
ENSMUSG00000030589	Rasgrp4	108.316	0.337112	0.174257	1.93457	0.053043	0.796803
ENSMUSG00000014245	Pigl	161.59	-0.26066	0.134921	-1.93195	0.0533662	0.798055
ENSMUSG00000024253	Dync2li1	227.782	-0.249675	0.129183	-1.93272	0.0532708	0.798055
ENSMUSG00000030878	Cdr2	988.635	0.400253	0.207154	1.93215	0.0533408	0.798055
ENSMUSG00000040212	Emp3	549.9	0.310857	0.160895	1.93205	0.0533533	0.798055
ENSMUSG00000077505	Gm24233	7.82125	-0.390357	0.201895	-1.93346	0.0531794	0.798055
ENSMUSG00000114188	Gm40849	6.35926	-0.355999	0.184153	-1.93317	0.0532149	0.798055
ENSMUSG00000097373	Gm26877	7.42417	-0.329876	0.170786	-1.93151	0.0534197	0.798257
ENSMUSG00000111521	Gm48529	20.9217	0.399165	0.206805	1.93015	0.0535887	0.800183
ENSMUSG00000098895	Gm21013	5.18225	0.291732	0.151228	1.92909	0.0537198	0.801541
ENSMUSG00000021464	Ror2	76.8423	0.367228	0.190463	1.92808	0.0538453	0.802814
ENSMUSG00000000567	Sox9	237.767	0.349525	0.181464	1.92614	0.0540871	0.805817
ENSMUSG00000010122	Slc47a1	2922.64	0.187197	0.0974984	1.92	0.0548577	0.808228
ENSMUSG00000015714	Cers2	2274.07	0.158703	0.0825228	1.92314	0.0544628	0.808228
ENSMUSG00000023918	Adgrf4	20.0582	-0.397412	0.206823	-1.92151	0.0546674	0.808228
ENSMUSG00000026580	Selp	29.8779	0.400755	0.208605	1.92112	0.0547166	0.808228
ENSMUSG00000026888	Grb14	9954.83	-0.268209	0.139632	-1.92082	0.0547538	0.808228
ENSMUSG00000026950	Neb	380.956	-0.354347	0.184363	-1.92201	0.0546047	0.808228
ENSMUSG00000026956	Uap1l1	627.754	0.251005	0.130513	1.92322	0.0544527	0.808228
ENSMUSG00000034387	Ssu2	148.881	0.370884	0.19302	1.92148	0.054671	0.808228
ENSMUSG00000039747	Orai2	139.22	0.321309	0.167316	1.92037	0.0548113	0.808228
ENSMUSG00000052188	Gm14964	87.3685	0.368487	0.191761	1.9216	0.0546566	0.808228
ENSMUSG00000065599	Mir23b	4.48397	-0.313911	0.163269	-1.92267	0.0545219	0.808228
ENSMUSG00000079036	Alkbh1	352.236	0.254559	0.132439	1.92209	0.054595	0.808228
ENSMUSG00000079508	Apoo	5042.83	-0.225967	0.117698	-1.9199	0.0548709	0.808228
ENSMUSG00000084411	Gm11510	7.77552	0.321714	0.167388	1.92196	0.0546104	0.808228
ENSMUSG00000086446	Prkag2os1	8.2348	0.319989	0.166498	1.92188	0.0546213	0.808228
ENSMUSG00000105969	Gm42525	8.89617	0.335885	0.174968	1.91969	0.0548967	0.808228
ENSMUSG00000053286	Trmt1l	1302.36	-0.17579	0.0916282	-1.91851	0.0550463	0.809237
ENSMUSG00000097503	3110045C21Rik	23.3684	0.392755	0.204715	1.91855	0.0550418	0.809237
ENSMUSG00000027559	Car3	749.31	0.269161	0.140344	1.91787	0.0551276	0.80924
ENSMUSG00000101939	Gm28438	23803.4	-0.307067	0.160102	-1.91795	0.0551179	0.80924
ENSMUSG00000000948	Gm38393	207.06	-0.381553	0.199105	-1.91634	0.0553219	0.809322
ENSMUSG00000022211	Carmil3	188.096	-0.296243	0.154525	-1.91711	0.0552234	0.809322
ENSMUSG00000022818	Cyp2ab1	17.0023	-0.396649	0.206972	-1.91644	0.0553095	0.809322
ENSMUSG00000036304	Zdhhc23	59.4174	0.360891	0.188365	1.91591	0.0553764	0.809322
ENSMUSG00000041607	Mbp	378.75	0.379161	0.197832	1.91658	0.0552913	0.809322
ENSMUSG00000071714	Csf2rb2	115.949	0.378441	0.197514	1.91602	0.0553629	0.809322
ENSMUSG00000021646	Mccc2	3607.12	-0.218606	0.114266	-1.91313	0.0557308	0.810349
ENSMUSG00000022510	Trp63	73.3917	-0.386078	0.201745	-1.91369	0.0556596	0.810349
ENSMUSG00000022816	Fstl1	5020.31	0.27523	0.14386	1.91317	0.0557259	0.810349
ENSMUSG00000023055	Calcoco1	7944.37	-0.245907	0.128447	-1.91446	0.0555609	0.810349
ENSMUSG00000030087	Klf15	2332.98	-0.261942	0.136842	-1.91419	0.0555959	0.810349
ENSMUSG00000032334	Loxl1	1907.97	0.294089	0.153586	1.91481	0.0555165	0.810349
ENSMUSG00000032554	Trf	2485.29	0.341537	0.178435	1.91407	0.0556108	0.810349
ENSMUSG00000041959	S100a10	1215.43	0.31197	0.163101	1.91274	0.0557812	0.810492
ENSMUSG00000056359	D830013O20Rik	192.484	-0.317598	0.166078	-1.91234	0.0558321	0.810641
ENSMUSG00000001558	Klhl10	37.6312	-0.394618	0.206552	-1.9105	0.0560693	0.813179
ENSMUSG00000106867	Gm43800	11.8312	-0.391264	0.204813	-1.91035	0.0560883	0.813179
ENSMUSG00000020777	Acox1	19983.6	-0.314858	0.16493	-1.90904	0.0562573	0.813566
ENSMUSG00000024866	Acy3	925.679	0.270695	0.141862	1.90816	0.0563705	0.813566
ENSMUSG00000025505	Tmem80	723.943	-0.218311	0.114499	-1.90667	0.0565633	0.813566
ENSMUSG00000028545	Bend5	459.669	-0.208733	0.109461	-1.90692	0.0565314	0.813566
ENSMUSG00000028680	Plk3	240.349	0.35506	0.186041	1.90851	0.0563257	0.813566
ENSMUSG00000029922	Mkrn1	4807.47	0.386406	0.202354	1.90955	0.0561906	0.813566
ENSMUSG00000038352	Arl5c	63.0614	0.326597	0.171129	1.90849	0.0563281	0.813566
ENSMUSG00000038742	Angptl6	114.704	0.335751	0.176069	1.90693	0.0565301	0.813566
ENSMUSG00000046410	Kcnk6	292.785	0.290577	0.152382	1.9069	0.0565339	0.813566
ENSMUSG00000047344	Lancl3	101.772	0.357759	0.18738	1.90927	0.0562269	0.813566
ENSMUSG00000108402	9430064I24Rik	4.71727	-0.330735	0.173368	-1.90771	0.0564292	0.813566
ENSMUSG00000001751	Naglu	636.607	-0.257786	0.135263	-1.90581	0.0566752	0.814588
ENSMUSG00000033021	Gmppa	1581.59	0.256847	0.134872	1.90437	0.0568616	0.816679
ENSMUSG00000055254	Ntrk2	111.95	0.397203	0.208617	1.90398	0.0569122	0.816818
ENSMUSG00000105990	Gm43307	7.04142	0.3384	0.177804	1.90322	0.0570115	0.817656
ENSMUSG00000032251	Irak1bp1	212.153	-0.27244	0.143238	-1.90201	0.0571701	0.819343
ENSMUSG00000070574	2310016G11Rik	115.911	0.36189	0.190324	1.90144	0.0572438	0.81981
ENSMUSG00000008734	Gprc5b	950.454	0.257265	0.13533	1.90102	0.0572992	0.819816
ENSMUSG00000042109	Csdc2	3211.49	0.318194	0.167399	1.90081	0.0573263	0.819816
ENSMUSG00000020140	Lgr5	17.1199	-0.387246	0.203832	-1.89982	0.0574562	0.820381
ENSMUSG00000020949	Fkbp3	5940.37	-0.268526	0.141315	-1.90019	0.0574079	0.820381
ENSMUSG00000029673	Auts2	1310.15	0.319308	0.16814	1.89906	0.0575567	0.820381
ENSMUSG00000096647	Gm6223	10.2058	-0.390368	0.205551	-1.89912	0.0575483	0.820381
ENSMUSG00000112105	Rps7-ps2	8.20588	0.366351	0.192923	1.89895	0.0575713	0.820381
ENSMUSG00000046550	Spin2c	5.57612	0.313898	0.165332	1.89859	0.0576184	0.820466
ENSMUSG00000086308	G630016G05Rik	7.8792	-0.356214	0.187769	-1.89709	0.0578166	0.822702
ENSMUSG00000030155	Clec2e	12.2606	0.383105	0.202077	1.89584	0.0579818	0.822843
ENSMUSG00000039208	Metrnl	690.246	0.230888	0.121741	1.89655	0.0578872	0.822843
ENSMUSG00000090084	Srpx	221.961	0.365932	0.193026	1.89576	0.0579914	0.822843
ENSMUSG00000097129	4930507D05Rik	9.1873	-0.327518	0.172727	-1.89616	0.0579386	0.822843
ENSMUSG00000003038	Hmgn2	2249.66	-0.217545	0.114811	-1.89481	0.0581176	0.824048
ENSMUSG00000015961	Adss	741.808	0.260918	0.137872	1.89246	0.0584294	0.826708
ENSMUSG00000021360	Gcnt2	401.154	0.260389	0.137616	1.89215	0.0584708	0.826708
ENSMUSG00000091890	A830073O21Rik	48.9279	-0.392384	0.20735	-1.89238	0.058441	0.826708
ENSMUSG00000107319	Gm42670	5.31983	0.357718	0.189047	1.89222	0.0584621	0.826708
ENSMUSG00000027286	Lrrc57	855.674	-0.242952	0.128447	-1.89146	0.0585635	0.827432
ENSMUSG00000010080	Epn3	1112.9	-0.302041	0.159791	-1.89023	0.0587277	0.828669
ENSMUSG00000112117	RF01962	26.2185	0.394212	0.208558	1.89018	0.058734	0.828669
ENSMUSG00000001228	Uhrf1	100.102	-0.388751	0.205738	-1.88954	0.058819	0.829186
ENSMUSG00000018677	Slc25a39	7577.9	0.242893	0.128753	1.8865	0.0592271	0.829186
ENSMUSG00000022122	Ednrb	1252.94	0.23013	0.122006	1.88622	0.0592657	0.829186
ENSMUSG00000025268	Maged2	1502.09	0.273151	0.144599	1.88902	0.0588889	0.829186
ENSMUSG00000025813	Homer2	4383.57	-0.281934	0.149487	-1.88601	0.0592941	0.829186
ENSMUSG00000029047	Pex10	757.9	-0.239199	0.126878	-1.88527	0.0593937	0.829186
ENSMUSG00000032336	Nptn	5305.35	0.180481	0.0957237	1.88543	0.0593715	0.829186
ENSMUSG00000037826	Ppm1k	7478.08	-0.309203	0.163759	-1.88815	0.0590052	0.829186
ENSMUSG00000039795	Zfand1	1376.22	-0.211729	0.112178	-1.88743	0.0591024	0.829186
ENSMUSG00000040606	Kazn	307.652	0.299081	0.158573	1.88607	0.059285	0.829186
ENSMUSG00000040838	Gm11639	7.17527	-0.343158	0.182019	-1.88528	0.0593917	0.829186
ENSMUSG00000045087	S1pr5	74.4456	-0.345629	0.183287	-1.88573	0.0593314	0.829186
ENSMUSG00000061780	Cfd	328.893	0.24841	0.13156	1.88819	0.0590009	0.829186
ENSMUSG00000085586	Gm11613	249.287	-0.227104	0.120259	-1.88845	0.0589659	0.829186
ENSMUSG00000107761	2010008C14Rik	5.43075	0.355623	0.18842	1.88739	0.0591082	0.829186
ENSMUSG00000020932	Gfap	10.4653	0.355847	0.188966	1.88313	0.0596826	0.829486
ENSMUSG00000026463	Atp2b4	1309.69	0.262442	0.139372	1.88303	0.0596964	0.829486
ENSMUSG00000036585	Fgf1	10620.5	-0.299332	0.158815	-1.88478	0.0594592	0.829486
ENSMUSG00000075184	F930017D23Rik	17.0749	0.31837	0.168981	1.88406	0.0595569	0.829486
ENSMUSG00000085614	1700123M08Rik	215.555	-0.293677	0.15592	-1.88351	0.0596311	0.829486
ENSMUSG00000097890	4930547M16Rik	9.82993	-0.387062	0.205529	-1.88324	0.0596672	0.829486
ENSMUSG00000101191	Gm28809	6.47231	0.324915	0.172556	1.88296	0.059706	0.829486
ENSMUSG00000026928	Card9	109.29	0.32891	0.174754	1.88213	0.0598187	0.83012
ENSMUSG00000057068	Fam47e	5.15795	0.268781	0.142816	1.88201	0.0598349	0.83012
ENSMUSG00000023827	Agpat4	248.385	0.319575	0.169878	1.88121	0.0599435	0.831051
ENSMUSG00000037991	Rmi2	34.4651	-0.386196	0.205345	-1.88071	0.0600108	0.831406
ENSMUSG00000051351	Zfp46	2385.2	-0.242654	0.129072	-1.87999	0.0601098	0.8322
ENSMUSG00000029320	1700016H13Rik	6.36023	-0.233281	0.124118	-1.8795	0.0601759	0.832244
ENSMUSG00000038515	Grtp1	151.724	0.275215	0.146441	1.87935	0.0601964	0.832244
ENSMUSG00000112064	Gm47399	7.99261	-0.382026	0.203346	-1.8787	0.0602851	0.832895
ENSMUSG00000069307	Hist1h2bq	42.7701	0.375586	0.199996	1.87796	0.060386	0.833705
ENSMUSG00000112008	Gm47218	29.8765	0.39082	0.208176	1.87736	0.0604691	0.833705
ENSMUSG00000114019	Gm47155	341.609	0.30441	0.162143	1.87742	0.0604605	0.833705
ENSMUSG00000056427	Slit3	923.441	0.369688	0.196972	1.87686	0.0605377	0.834076
ENSMUSG00000024827	Gldc	31.2319	0.387067	0.206288	1.87635	0.0606079	0.834466
ENSMUSG00000026519	Tmem63a	1288.66	0.184159	0.0982231	1.87491	0.0608055	0.834924
ENSMUSG00000037617	Spag1	113.526	0.368316	0.196397	1.87536	0.0607432	0.834924
ENSMUSG00000061666	Gdpd1	573.958	-0.238752	0.127342	-1.87489	0.0608084	0.834924
ENSMUSG00000067818	Myl9	2558.85	0.390288	0.208148	1.87505	0.0607861	0.834924
ENSMUSG00000034390	Cmip	707.741	0.27232	0.145306	1.87412	0.0609144	0.83523
ENSMUSG00000079557	2006-03-02	5832.16	0.257031	0.137127	1.8744	0.0608755	0.83523
ENSMUSG00000000171	Sdhd	22303.1	-0.252009	0.134536	-1.87316	0.0610458	0.836045
ENSMUSG00000019893	Ros1	4.32201	-0.283333	0.151502	-1.87017	0.0614608	0.836045
ENSMUSG00000027338	Prnd	11.7523	-0.370847	0.198463	-1.86859	0.0616798	0.836045
ENSMUSG00000027800	Tm4sf1	4933.3	0.232941	0.124453	1.87172	0.0612451	0.836045
ENSMUSG00000028600	Podn	2196.13	0.356068	0.190396	1.87015	0.0614636	0.836045
ENSMUSG00000030287	Itpr2	1279.64	0.268129	0.143181	1.87266	0.0611157	0.836045
ENSMUSG00000032231	Anxa2	3135.61	0.253092	0.135205	1.87191	0.0612191	0.836045
ENSMUSG00000032769	Trpa1	5.77582	-0.300232	0.160667	-1.86866	0.0616697	0.836045
ENSMUSG00000032849	Abcc4	952.349	0.181347	0.0970203	1.86916	0.0616001	0.836045
ENSMUSG00000034371	Tkfc	358.118	-0.219451	0.1174	-1.86926	0.0615867	0.836045
ENSMUSG00000035673	Sbno2	1121.77	0.241175	0.129016	1.86934	0.0615759	0.836045
ENSMUSG00000049414	Gm5417	39.6334	-0.385699	0.20626	-1.86996	0.0614891	0.836045
ENSMUSG00000054871	Tmem158	106.216	0.383192	0.204894	1.8702	0.0614562	0.836045
ENSMUSG00000074738	Fndc10	159.693	0.297959	0.15926	1.87089	0.06136	0.836045
ENSMUSG00000085088	4931413K12Rik	15.0026	0.3901	0.208576	1.8703	0.0614422	0.836045
ENSMUSG00000102805	Gm37240	5.78161	-0.348746	0.18664	-1.86855	0.0616857	0.836045
ENSMUSG00000106636	Gm43813	21.3327	0.375949	0.200863	1.87167	0.0612519	0.836045
ENSMUSG00000029622	Arpc1b	2936.45	0.304808	0.163207	1.86762	0.0618154	0.836259
ENSMUSG00000030094	Xpc	1083.91	-0.197017	0.105486	-1.8677	0.0618037	0.836259
ENSMUSG00000031709	Tbc1d9	326.062	0.296226	0.158619	1.86753	0.0618272	0.836259
ENSMUSG00000054951	9130008F23Rik	39.382	0.375678	0.201198	1.86721	0.0618727	0.836308
ENSMUSG00000014542	Clec4f	21.7793	0.383206	0.205412	1.86555	0.0621043	0.837084
ENSMUSG00000020758	Itgb4	152.672	0.35131	0.18828	1.86589	0.0620569	0.837084
ENSMUSG00000026721	Rabgap1l	3552.3	0.314928	0.168776	1.86595	0.0620486	0.837084
ENSMUSG00000027201	Myef2	431.542	0.274949	0.147511	1.86392	0.0623326	0.837084
ENSMUSG00000029135	Fosl2	1829.37	0.240922	0.129251	1.86398	0.0623245	0.837084
ENSMUSG00000030768	Disp1	561.131	0.220847	0.118492	1.8638	0.0623494	0.837084
ENSMUSG00000038781	Stap2	971.579	0.2732	0.146522	1.86457	0.0622422	0.837084
ENSMUSG00000052428	Tmco1	3442.85	-0.207432	0.111232	-1.86487	0.0622	0.837084
ENSMUSG00000070880	Gad1	23.6314	0.353057	0.189394	1.86414	0.0623014	0.837084
ENSMUSG00000087119	Atg4a-ps	20.1032	0.383951	0.205939	1.86439	0.0622671	0.837084
ENSMUSG00000025758	Plk4	152.37	-0.296012	0.158975	-1.86201	0.0626017	0.839906
ENSMUSG00000002459	Rgs20	4.99165	0.328604	0.176601	1.86071	0.0627852	0.841349
ENSMUSG00000037344	Slc12a9	378.769	0.361401	0.194254	1.86046	0.0628209	0.841349
ENSMUSG00000058905	Gm10051	11.4183	0.368578	0.198122	1.86035	0.0628357	0.841349
ENSMUSG00000032349	Elovl5	1565.73	0.229168	0.123208	1.86001	0.0628839	0.84143
ENSMUSG00000025432	Avil	85.9152	0.386845	0.208078	1.85914	0.0630074	0.842518
ENSMUSG00000095304	Plac9	9.35526	0.325294	0.175011	1.85871	0.0630689	0.842777
ENSMUSG00000073988	Ttpa	64.4146	-0.309129	0.166386	-1.85791	0.0631824	0.843164
ENSMUSG00000088015	Mir1932	5.0039	-0.336503	0.181096	-1.85815	0.0631482	0.843164
ENSMUSG00000030249	Abcc9	16602.4	-0.305115	0.16434	-1.85661	0.0633673	0.843369
ENSMUSG00000030793	Pycard	184.732	0.289536	0.155966	1.8564	0.063396	0.843369
ENSMUSG00000031302	Nlgn3	13.1018	0.38611	0.208032	1.85602	0.0634512	0.843369
ENSMUSG00000035681	Kcnc2	31.8798	0.384836	0.207335	1.85611	0.0634381	0.843369
ENSMUSG00000064337	mt-Rnr1	184454	0.285153	0.153581	1.85669	0.0633546	0.843369
ENSMUSG00000115681	AC140209.1	6.65684	0.339537	0.182861	1.85681	0.0633386	0.843369
ENSMUSG00000001493	Meox1	890.232	0.328047	0.176975	1.85363	0.0637923	0.844936
ENSMUSG00000003469	Phyhip	1268.67	-0.265557	0.143349	-1.85253	0.06395	0.844936
ENSMUSG00000010066	Cacna2d2	997.249	0.349986	0.188895	1.8528	0.0639104	0.844936
ENSMUSG00000015970	Chdh	23.9296	0.364264	0.196489	1.85386	0.0637594	0.844936
ENSMUSG00000052974	Cyp2f2	16.591	0.35231	0.189947	1.85478	0.0636278	0.844936
ENSMUSG00000057342	Sphk2	962.432	0.239555	0.129291	1.85283	0.0639071	0.844936
ENSMUSG00000078974	Sec61g	1196.63	0.287241	0.154945	1.85383	0.0637639	0.844936
ENSMUSG00000102719	Gm37760	9.50322	0.360733	0.194722	1.85256	0.0639461	0.844936
ENSMUSG00000110159	Gm45501	22.4363	0.386699	0.208517	1.85452	0.0636645	0.844936
ENSMUSG00000040323	Gm15429	358.448	-0.280292	0.151332	-1.85217	0.0640019	0.845062
ENSMUSG00000026676	Ccdc3	235.232	0.345815	0.18684	1.85086	0.0641901	0.845908
ENSMUSG00000044471	Lncpint	35.7841	-0.385708	0.208396	-1.85084	0.0641931	0.845908
ENSMUSG00000074736	Syndig1	22.7736	-0.386123	0.20862	-1.85085	0.0641912	0.845908
ENSMUSG00000045284	Dcaf12l1	439.8	-0.314955	0.170278	-1.84965	0.0643643	0.847035
ENSMUSG00000057329	Bcl2	609.978	-0.274733	0.148552	-1.84941	0.0643993	0.847035
ENSMUSG00000064360	mt-Nd3	7686.17	0.355774	0.192377	1.84936	0.0644059	0.847035
ENSMUSG00000021990	Spata13	1300.92	0.166445	0.0900666	1.84802	0.0645995	0.847906
ENSMUSG00000031402	Mpp1	892.75	0.346215	0.187316	1.84829	0.06456	0.847906
ENSMUSG00000072969	Armcx5	417.58	-0.221457	0.119803	-1.84851	0.0645282	0.847906
ENSMUSG00000015950	Ncf1	231.315	0.334195	0.18092	1.8472	0.0647181	0.848904
ENSMUSG00000000120	Ngfr	49.7205	0.384297	0.208271	1.84518	0.065011	0.849397
ENSMUSG00000006219	Fblim1	10132.5	-0.274511	0.148704	-1.84602	0.0648887	0.849397
ENSMUSG00000006522	Itih3	14.539	0.371549	0.201227	1.84642	0.064831	0.849397
ENSMUSG00000022464	Slc38a4	321.668	0.312405	0.169259	1.84572	0.0649333	0.849397
ENSMUSG00000030427	Lilra6	13.2214	0.348402	0.188743	1.8459	0.0649064	0.849397
ENSMUSG00000110647	Gm17745	39.5856	0.377186	0.204413	1.84522	0.0650058	0.849397
ENSMUSG00000075705	Msrb1	3873.09	-0.291666	0.158122	-1.84457	0.0651007	0.850013
ENSMUSG00000026637	Traf5	182.008	0.314558	0.17065	1.8433	0.0652857	0.851315
ENSMUSG00000032353	Tmed3	1278.96	0.243652	0.132176	1.84338	0.0652731	0.851315
ENSMUSG00000003934	Efnb3	6345.57	-0.309197	0.1679	-1.84155	0.0655414	0.853436
ENSMUSG00000034271	Jdp2	347.396	0.290811	0.157906	1.84168	0.0655224	0.853436
ENSMUSG00000043903	Zfp469	163.101	0.32184	0.174816	1.84102	0.0656193	0.853436
ENSMUSG00000112880	Gm20337	9.06905	-0.375756	0.20409	-1.84113	0.0656025	0.853436
ENSMUSG00000086095	Gm15328	94.0497	-0.370249	0.201165	-1.84052	0.0656915	0.853818
ENSMUSG00000022514	Il1rap	265.439	0.298059	0.16208	1.83896	0.0659209	0.854477
ENSMUSG00000029530	Ccr9	10.6302	0.364396	0.198252	1.83804	0.0660562	0.854477
ENSMUSG00000036123	Slc9a3	116.67	-0.37883	0.206038	-1.83864	0.0659678	0.854477
ENSMUSG00000046714	Foxc2	100.321	0.353734	0.192472	1.83785	0.0660846	0.854477
ENSMUSG00000047084	Ngrn	1181.53	-0.177152	0.0963809	-1.83804	0.0660563	0.854477
ENSMUSG00000072214	2009-09-02	23.7093	0.38324	0.20833	1.83958	0.0658299	0.854477
ENSMUSG00000074259	Gramd2	7.37106	-0.344738	0.187548	-1.83813	0.0660426	0.854477
ENSMUSG00000115924	AL583891.1	230.001	-0.322431	0.175246	-1.83988	0.0657865	0.854477
ENSMUSG00000053173	Rpl18-ps2	35.6452	0.373948	0.203535	1.83726	0.0661715	0.854495
ENSMUSG00000063873	Slc24a3	236.756	0.326211	0.177527	1.83753	0.0661316	0.854495
ENSMUSG00000031400	G6pdx	447.063	0.266748	0.145246	1.83653	0.0662791	0.855331
ENSMUSG00000046694	Fam46b	48.2525	0.382006	0.208053	1.8361	0.0663428	0.855599
ENSMUSG00000006390	Elovl1	871.031	0.223263	0.121641	1.83543	0.0664422	0.856203
ENSMUSG00000061086	Myl4	22648	0.23329	0.127119	1.8352	0.0664754	0.856203
ENSMUSG00000096370	Gm21992	19.9495	0.374004	0.203835	1.83483	0.0665302	0.856356
ENSMUSG00000085655	Gm15952	16.7456	0.380701	0.207649	1.83338	0.0667456	0.858488
ENSMUSG00000094634	Gm3468	33.1849	0.375962	0.205092	1.83314	0.0667818	0.858488
ENSMUSG00000081406	Rps6-ps4	886.716	0.299721	0.163549	1.83261	0.0668606	0.858948
ENSMUSG00000038984	Tspyl5	566.546	-0.298512	0.162928	-1.83218	0.0669252	0.859224
ENSMUSG00000037375	Hhat	140.984	-0.287494	0.15698	-1.83141	0.0670399	0.85998
ENSMUSG00000056481	Cd248	752.671	0.287735	0.157129	1.8312	0.0670701	0.85998
ENSMUSG00000100658	F730311O21Rik	57.4394	0.380339	0.207736	1.83088	0.0671183	0.860045
ENSMUSG00000022525	Hrasls	1623.94	-0.289065	0.15805	-1.82895	0.0674076	0.860438
ENSMUSG00000030341	Tnfrsf1a	2736.78	0.219485	0.119992	1.82916	0.0673751	0.860438
ENSMUSG00000047409	Ctdspl	646.627	0.283086	0.154684	1.8301	0.067235	0.860438
ENSMUSG00000049130	C5ar1	224.902	0.333582	0.182372	1.82912	0.0673812	0.860438
ENSMUSG00000057173	Rfx8	28.7472	-0.380085	0.207696	-1.83	0.0672494	0.860438
ENSMUSG00000110529	Gm45694	23.8136	0.381599	0.208601	1.82933	0.0673508	0.860438
ENSMUSG00000015619	Gata3	57.7269	0.351306	0.192269	1.82716	0.0676755	0.860716
ENSMUSG00000021614	Vcan	698.904	0.304027	0.166399	1.82709	0.0676862	0.860716
ENSMUSG00000022677	Fopnl	2621.33	-0.233275	0.127633	-1.8277	0.0675944	0.860716
ENSMUSG00000034317	Trim59	101.431	0.35953	0.196747	1.82737	0.0676441	0.860716
ENSMUSG00000049086	Bmyc	98.948	0.315289	0.172564	1.82708	0.0676881	0.860716
ENSMUSG00000072258	Taf1a	944.361	-0.224108	0.122646	-1.82728	0.0676572	0.860716
ENSMUSG00000023951	Vegfa	13277.3	0.232767	0.127486	1.82583	0.067876	0.860913
ENSMUSG00000050640	Tmem150c	744.804	-0.341759	0.187129	-1.82633	0.0678013	0.860913
ENSMUSG00000052525	Spdya	6.36868	0.343987	0.188345	1.82637	0.0677953	0.860913
ENSMUSG00000060212	Pcnx2	58.0664	0.370385	0.202834	1.82605	0.0678421	0.860913
ENSMUSG00000075286	Gm1968	15.464	0.317664	0.174038	1.82525	0.0679631	0.861469
ENSMUSG00000032324	Tspan3	9938.41	-0.24189	0.132632	-1.82376	0.0681881	0.862882
ENSMUSG00000033685	Ucp2	5212.49	0.380441	0.208572	1.82403	0.0681483	0.862882
ENSMUSG00000091636	Akain1	4.57273	-0.293339	0.160852	-1.82366	0.0682041	0.862882
ENSMUSG00000001036	Epn2	2483.32	0.161741	0.0890303	1.81669	0.069264	0.863106
ENSMUSG00000003585	Sec14l2	37.3826	0.355079	0.195591	1.81542	0.0694602	0.863106
ENSMUSG00000003849	Nqo1	3374.81	-0.289847	0.160099	-1.81043	0.0702298	0.863106
ENSMUSG00000005045	Chd5	66.5126	0.35706	0.197033	1.81218	0.069958	0.863106
ENSMUSG00000013091	Tmem190	7.49541	-0.331584	0.182697	-1.81494	0.0695326	0.863106
ENSMUSG00000013483	Card14	20.4172	0.376346	0.20715	1.81678	0.0692507	0.863106
ENSMUSG00000021448	Shc3	31.6588	-0.366743	0.201969	-1.81584	0.0693957	0.863106
ENSMUSG00000021822	Plau	420.369	0.280723	0.154286	1.8195	0.0688357	0.863106
ENSMUSG00000022240	Ctnnd2	29.4072	-0.365015	0.200492	-1.82059	0.0686686	0.863106
ENSMUSG00000022286	Grhl2	180.388	-0.341224	0.18799	-1.81512	0.069506	0.863106
ENSMUSG00000025217	Btrc	1203.79	-0.204089	0.112701	-1.8109	0.0701567	0.863106
ENSMUSG00000025572	Tmc6	795.126	0.266026	0.146476	1.81618	0.0693434	0.863106
ENSMUSG00000027207	Galk2	546.52	0.226771	0.125235	1.81076	0.0701776	0.863106
ENSMUSG00000029372	Ppbp	1291.17	0.341057	0.187297	1.82094	0.0686157	0.863106
ENSMUSG00000030144	Clec4d	22.5264	0.377414	0.208514	1.81001	0.0702938	0.863106
ENSMUSG00000031958	Ldhd	3100.87	-0.253945	0.139916	-1.81498	0.0695269	0.863106
ENSMUSG00000032575	Manf	1356.13	0.211274	0.116043	1.82066	0.0686589	0.863106
ENSMUSG00000033059	Pygb	57838	-0.284826	0.156641	-1.81834	0.0690125	0.863106
ENSMUSG00000033174	Mgll	10194	0.318984	0.176162	1.81075	0.0701799	0.863106
ENSMUSG00000034248	Slc25a37	2436.69	0.374277	0.20597	1.81715	0.0691948	0.863106
ENSMUSG00000034382	AI661453	64.3091	0.375003	0.207067	1.81102	0.0701376	0.863106
ENSMUSG00000034570	Inpp5j	1570.49	0.283368	0.155649	1.82056	0.0686737	0.863106
ENSMUSG00000034675	Dbn1	531.607	0.265204	0.146191	1.81409	0.069664	0.863106
ENSMUSG00000035021	Baz1a	541.506	0.245178	0.134903	1.81744	0.06915	0.863106
ENSMUSG00000035852	Misp	18.8996	0.371534	0.204862	1.81358	0.0697417	0.863106
ENSMUSG00000036188	Ankmy2	944.274	-0.186838	0.102834	-1.81689	0.069234	0.863106
ENSMUSG00000038145	Snrk	6175.98	-0.193395	0.106421	-1.81726	0.0691776	0.863106
ENSMUSG00000039357	Fut11	589.424	0.21588	0.11857	1.8207	0.0686526	0.863106
ENSMUSG00000039639	Kcne1	117.109	0.275333	0.152142	1.80971	0.0703403	0.863106
ENSMUSG00000041609	Bicdl1	298.774	-0.223552	0.122626	-1.82303	0.0682981	0.863106
ENSMUSG00000046791	Riox1	252.569	0.253317	0.139683	1.81352	0.0697524	0.863106
ENSMUSG00000048218	Amigo2	394.249	0.315003	0.173435	1.81626	0.0693305	0.863106
ENSMUSG00000054400	Cklf	106.106	0.307818	0.169456	1.81651	0.0692925	0.863106
ENSMUSG00000056856	Jakmip3	15.7211	0.371436	0.205134	1.8107	0.070188	0.863106
ENSMUSG00000057657	Rps18-ps3	33.0421	0.369385	0.202908	1.82046	0.0686891	0.863106
ENSMUSG00000078307	AI593442	107.731	0.34904	0.192461	1.81356	0.0697455	0.863106
ENSMUSG00000080364	Gm25777	9.5984	0.365187	0.200445	1.82188	0.0684725	0.863106
ENSMUSG00000081871	Gm11488	27.0285	-0.377677	0.208519	-1.81124	0.070104	0.863106
ENSMUSG00000084904	Gm14827	36.3004	0.37599	0.206573	1.82014	0.0687382	0.863106
ENSMUSG00000085252	8430437L04Rik	14.7549	-0.360575	0.198436	-1.81708	0.0692046	0.863106
ENSMUSG00000088185	Scarna2	48.134	-0.377321	0.208195	-1.81235	0.0699329	0.863106
ENSMUSG00000090150	Acad11	7742.99	-0.283516	0.156532	-1.81123	0.070105	0.863106
ENSMUSG00000098447	Gm27184	6.98921	-0.337465	0.186056	-1.81378	0.0697108	0.863106
ENSMUSG00000099583	Hist1h3d	32.7985	-0.375195	0.207298	-1.80993	0.0703063	0.863106
ENSMUSG00000101102	Gm28609	60.5692	-0.331036	0.182694	-1.81197	0.0699904	0.863106
ENSMUSG00000103364	Gm38157	13.6003	0.326679	0.180387	1.81099	0.0701429	0.863106
ENSMUSG00000106807	Gm10441	16.6123	0.361227	0.198417	1.82055	0.0686759	0.863106
ENSMUSG00000109305	1810010D01Rik	6.2759	0.309375	0.170141	1.81835	0.0690112	0.863106
ENSMUSG00000116114	AC163018.1	25.5876	0.376792	0.207245	1.8181	0.0690488	0.863106
ENSMUSG00000038637	Lrrc56	183.233	-0.240467	0.13291	-1.80924	0.070413	0.863467
ENSMUSG00000034116	Vav1	159.946	0.31554	0.174489	1.80837	0.0705493	0.864608
ENSMUSG00000046417	Lrrc75a	171.413	0.310393	0.171798	1.80673	0.070804	0.867123
ENSMUSG00000079531	Gm5936	5.6793	0.259203	0.143484	1.80649	0.0708414	0.867123
ENSMUSG00000028047	Thbs3	410.011	0.324087	0.179508	1.80542	0.0710089	0.867597
ENSMUSG00000032599	Ip6k2	911.39	-0.194252	0.107578	-1.8057	0.0709658	0.867597
ENSMUSG00000047793	Sned1	660.049	0.311904	0.172761	1.80541	0.0710105	0.867597
ENSMUSG00000012705	Retn	20.1488	0.224389	0.124308	1.80511	0.071058	0.867646
ENSMUSG00000031431	Tsc22d3	4533.76	-0.228434	0.126678	-1.80326	0.0713478	0.869575
ENSMUSG00000043831	Lysmd4	1217.39	-0.232943	0.129156	-1.80358	0.0712968	0.869575
ENSMUSG00000108547	Gm45186	4.35858	0.281998	0.156395	1.80311	0.0713703	0.869575
ENSMUSG00000113789	Gm47322	43.4373	0.374103	0.207491	1.80299	0.0713902	0.869575
ENSMUSG00000099250	Rn7s2	15.4422	0.367162	0.20368	1.80264	0.071445	0.869712
ENSMUSG00000028583	Pdpn	218.824	0.320375	0.17776	1.80229	0.0714999	0.86985
ENSMUSG00000009406	Elk1	731.412	-0.254345	0.141227	-1.80096	0.0717088	0.870271
ENSMUSG00000027896	Slc16a4	90.0212	-0.342903	0.190345	-1.80148	0.0716272	0.870271
ENSMUSG00000031137	Fgf13	3271.08	-0.302474	0.167884	-1.80168	0.0715955	0.870271
ENSMUSG00000076609	Igkc	254.64	0.333995	0.185446	1.80104	0.0716965	0.870271
ENSMUSG00000013846	St3gal1	1937.95	0.202636	0.112543	1.80052	0.0717779	0.870579
ENSMUSG00000004891	Nes	4329.93	0.238452	0.132567	1.79873	0.0720619	0.870765
ENSMUSG00000010362	Rdm1	1580.39	-0.191871	0.106724	-1.79783	0.0722038	0.870765
ENSMUSG00000020676	Ccl11	271.598	0.333099	0.185227	1.79833	0.0721251	0.870765
ENSMUSG00000022463	Srebf2	1965.58	0.263124	0.146467	1.79647	0.072419	0.870765
ENSMUSG00000025227	Mfsd13a	219.087	0.233469	0.129737	1.79956	0.0719298	0.870765
ENSMUSG00000026694	Mettl13	557.261	-0.203961	0.113491	-1.79716	0.0723096	0.870765
ENSMUSG00000028438	Kif24	26.1963	-0.371958	0.206857	-1.79815	0.0721539	0.870765
ENSMUSG00000031532	Saraf	19422	-0.214576	0.119436	-1.79657	0.0724032	0.870765
ENSMUSG00000031904	Slc7a6	664.792	0.241611	0.134309	1.79892	0.0720309	0.870765
ENSMUSG00000032593	Amigo3	253.722	-0.238206	0.132551	-1.7971	0.0723205	0.870765
ENSMUSG00000034438	Gbp8	68.7228	-0.365308	0.203367	-1.7963	0.0724474	0.870765
ENSMUSG00000045039	Megf8	4024.94	0.224805	0.124943	1.79926	0.0719773	0.870765
ENSMUSG00000047502	Mroh7	35.6977	0.374465	0.208058	1.79982	0.0718897	0.870765
ENSMUSG00000055114	Anxa13	71.1698	-0.330132	0.183553	-1.79856	0.0720882	0.870765
ENSMUSG00000097189	Gm26594	20.3155	-0.368742	0.205135	-1.79755	0.0722478	0.870765
ENSMUSG00000002835	Chaf1a	172.458	-0.297502	0.165702	-1.7954	0.0725892	0.870777
ENSMUSG00000031776	Arl2bp	4381.64	-0.224065	0.124821	-1.79509	0.0726392	0.870777
ENSMUSG00000043300	B3galnt1	122.4	0.324526	0.180802	1.79492	0.0726665	0.870777
ENSMUSG00000058440	Nrf1	702.57	0.171013	0.095223	1.79592	0.0725075	0.870777
ENSMUSG00000081476	Itpa-ps1	72.5272	-0.333175	0.185541	-1.79569	0.0725436	0.870777
ENSMUSG00000028194	Ddah1	405.58	-0.298691	0.16645	-1.79449	0.0727356	0.871082
ENSMUSG00000015533	Itga2	72.5767	0.372014	0.207699	1.79112	0.0732734	0.8711
ENSMUSG00000020135	Apc2	535.778	0.244578	0.136526	1.79144	0.0732229	0.8711
ENSMUSG00000022208	Jph4	22.0442	-0.373713	0.208613	-1.79141	0.0732268	0.8711
ENSMUSG00000022219	Cideb	37.4772	-0.371297	0.207437	-1.78993	0.0734651	0.8711
ENSMUSG00000028373	Astn2	115.193	-0.329208	0.183827	-1.79085	0.0733167	0.8711
ENSMUSG00000028909	Ptpru	559.578	0.284958	0.158864	1.79372	0.0728585	0.8711
ENSMUSG00000037685	Atp8a1	2731.81	-0.270838	0.151319	-1.78984	0.0734789	0.8711
ENSMUSG00000038390	Gpr162	238.308	0.322947	0.180352	1.79065	0.0733492	0.8711
ENSMUSG00000044573	Acp1	1948.06	-0.174489	0.0973744	-1.79194	0.0731426	0.8711
ENSMUSG00000053113	Socs3	329.101	0.287221	0.160266	1.79216	0.0731074	0.8711
ENSMUSG00000056596	Trnp1	127.987	0.363258	0.202596	1.79302	0.0729697	0.8711
ENSMUSG00000058019	Ces5a	4.37498	-0.271784	0.151783	-1.79061	0.0733556	0.8711
ENSMUSG00000061048	Cdh3	23.3388	0.338299	0.188968	1.79025	0.0734141	0.8711
ENSMUSG00000068758	Il3ra	266.557	0.322599	0.180178	1.79044	0.0733829	0.8711
ENSMUSG00000079428	Tceal7	20.0019	-0.367512	0.204899	-1.79363	0.0728726	0.8711
ENSMUSG00000085653	Gm15179	34.309	-0.35779	0.199673	-1.79188	0.0731525	0.8711
ENSMUSG00000117721		36.8393	0.373712	0.208491	1.79246	0.0730591	0.8711
ENSMUSG00000020891	Alox8	65.4392	0.294846	0.164854	1.78853	0.0736903	0.872053
ENSMUSG00000052087	Rgs14	57.4118	0.327691	0.183195	1.78876	0.0736542	0.872053
ENSMUSG00000074039	4930520O04Rik	90.7713	-0.30134	0.168465	-1.78874	0.0736569	0.872053
ENSMUSG00000020591	Ntsr2	264.48	0.259677	0.145235	1.78798	0.0737789	0.872584
ENSMUSG00000028381	Ugcg	1099.24	0.212093	0.118663	1.78735	0.0738802	0.872864
ENSMUSG00000102632	Gm37786	9.8838	-0.341618	0.191137	-1.78729	0.07389	0.872864
ENSMUSG00000027305	Ndufaf1	2679.03	-0.215674	0.120733	-1.78637	0.0740389	0.873589
ENSMUSG00000085929	Gm13421	6.72941	-0.340399	0.190531	-1.78658	0.0740053	0.873589
ENSMUSG00000107802	1700126G02Rik	4.89559	-0.278235	0.155885	-1.78487	0.0742821	0.875941
ENSMUSG00000007338	Mrpl49	1854.08	-0.205342	0.115152	-1.78322	0.07455	0.877019
ENSMUSG00000035283	Adrb1	1446.87	-0.257645	0.14449	-1.78313	0.0745646	0.877019
ENSMUSG00000036766	Dner	7.14409	-0.307546	0.172464	-1.78325	0.0745456	0.877019
ENSMUSG00000053684	BC048403	132.25	0.262204	0.147038	1.78324	0.074548	0.877019
ENSMUSG00000118383		7108.92	-0.286912	0.160919	-1.78296	0.0745932	0.877019
ENSMUSG00000036411	9530077C05Rik	32.9981	0.364861	0.204794	1.7816	0.0748137	0.879094
ENSMUSG00000001127	Araf	4200.89	-0.152331	0.0857219	-1.77704	0.0755619	0.879236
ENSMUSG00000004328	Hif3a	63.7606	-0.369835	0.207858	-1.77926	0.0751966	0.879236
ENSMUSG00000005087	Cd44	655.388	0.316784	0.178245	1.77724	0.0755284	0.879236
ENSMUSG00000015627	Gata5	36.179	0.369396	0.207382	1.78123	0.0748746	0.879236
ENSMUSG00000018654	Ikzf1	156.459	0.303183	0.170588	1.77728	0.0755214	0.879236
ENSMUSG00000018727	Cpsf4l	18.7096	0.370864	0.208611	1.77778	0.0754406	0.879236
ENSMUSG00000022358	Fbxo32	10336.2	-0.251352	0.141438	-1.77712	0.0755491	0.879236
ENSMUSG00000025461	Cd163l1	230.096	-0.334131	0.188067	-1.77665	0.075625	0.879236
ENSMUSG00000032812	Arap1	2058.38	0.198976	0.111759	1.7804	0.075011	0.879236
ENSMUSG00000033060	Lmo7	24933.3	-0.250045	0.140679	-1.77742	0.075499	0.879236
ENSMUSG00000037263	Aldh3b3	71.7686	0.219633	0.123613	1.77678	0.0756045	0.879236
ENSMUSG00000038248	Sobp	1559.01	-0.229483	0.129055	-1.77818	0.0753747	0.879236
ENSMUSG00000047129	1700113H08Rik	34.0078	-0.367829	0.20683	-1.77841	0.0753359	0.879236
ENSMUSG00000052688	Rab7b	291.881	0.26608	0.149424	1.78071	0.0749597	0.879236
ENSMUSG00000053541	Gm4759	7.90916	0.325758	0.183033	1.77978	0.0751118	0.879236
ENSMUSG00000106943	Dancr	96.4696	0.307886	0.173169	1.77795	0.0754116	0.879236
ENSMUSG00000111761	9230112J17Rik	364.561	-0.297206	0.167306	-1.77643	0.0756626	0.879236
ENSMUSG00000115263	AC154683.1	4.24139	-0.293363	0.164789	-1.78024	0.0750371	0.879236
ENSMUSG00000117838		12.5246	-0.325291	0.183013	-1.77742	0.075499	0.879236
ENSMUSG00000026587	Astn1	104.193	-0.282695	0.159275	-1.77489	0.0759162	0.880134
ENSMUSG00000030881	Arfip2	1055.71	0.232539	0.130995	1.77518	0.0758688	0.880134
ENSMUSG00000037005	Xpnpep2	48.7606	0.36723	0.206886	1.77504	0.0758916	0.880134
ENSMUSG00000068742	Cry2	2577.04	-0.256483	0.144462	-1.77544	0.0758252	0.880134
ENSMUSG00000046470	Sox18	2415.92	0.302277	0.170407	1.77385	0.0760874	0.881096
ENSMUSG00000068735	Trp53i11	1996.85	0.308927	0.174131	1.7741	0.076046	0.881096
ENSMUSG00000105139	Gm19391	17.8287	0.369624	0.208406	1.77358	0.0761331	0.881114
ENSMUSG00000026628	Atf3	304.339	0.320873	0.180966	1.77311	0.0762107	0.8815
ENSMUSG00000022783	Spag6	6.78525	-0.261838	0.147753	-1.77214	0.0763715	0.882236
ENSMUSG00000027547	Sall4	100.707	-0.270631	0.152733	-1.77193	0.0764068	0.882236
ENSMUSG00000056938	Acbd4	856.944	0.224487	0.126661	1.77234	0.0763376	0.882236
ENSMUSG00000019577	Pdk4	25846.4	0.367969	0.207896	1.76997	0.0767328	0.883201
ENSMUSG00000025504	Eps8l2	144.442	0.297609	0.168157	1.76983	0.0767559	0.883201
ENSMUSG00000070705	Eid2b	647.334	-0.238043	0.134471	-1.77022	0.0766912	0.883201
ENSMUSG00000083261	Gm7816	12.9338	0.365917	0.20663	1.77088	0.0765811	0.883201
ENSMUSG00000085501	Gm11772	18.2196	-0.365798	0.206619	-1.7704	0.0766609	0.883201
ENSMUSG00000106706	C530043K16Rik	6.22172	0.301891	0.170525	1.77037	0.0766661	0.883201
ENSMUSG00000035469	Rcbtb1	1068.19	-0.239864	0.135558	-1.76946	0.0768173	0.883399
ENSMUSG00000009093	Gstt4	7.65008	-0.26578	0.150327	-1.76802	0.0770581	0.885367
ENSMUSG00000050944	Efcab5	40.922	-0.3612	0.20431	-1.7679	0.0770771	0.885367
ENSMUSG00000004945	Tmem242	3834.17	-0.177888	0.100892	-1.76316	0.0778731	0.885843
ENSMUSG00000006389	Mpl	116.183	0.327266	0.18548	1.76442	0.0776608	0.885843
ENSMUSG00000015094	Npdc1	1340.95	0.249279	0.141391	1.76305	0.0778916	0.885843
ENSMUSG00000024665	Fads2	488.847	0.251889	0.142681	1.7654	0.0774964	0.885843
ENSMUSG00000025431	Crisp1	5.01749	-0.276336	0.156464	-1.76613	0.077374	0.885843
ENSMUSG00000026234	Ncl	16696.8	-0.192611	0.109081	-1.76577	0.0774351	0.885843
ENSMUSG00000026639	Lamb3	775.975	0.287361	0.163185	1.76095	0.0782468	0.885843
ENSMUSG00000027574	Nkain4	77.1352	0.333463	0.189323	1.76135	0.0781799	0.885843
ENSMUSG00000028140	Mrpl9	3602.94	-0.221416	0.125696	-1.76152	0.07815	0.885843
ENSMUSG00000030283	St8sia1	25.0077	-0.361697	0.205413	-1.76083	0.0782668	0.885843
ENSMUSG00000030782	Tgfb1i1	1020.68	0.29208	0.165486	1.76499	0.077566	0.885843
ENSMUSG00000030882	Dnhd1	60.5895	0.322202	0.182813	1.76247	0.0779894	0.885843
ENSMUSG00000032131	Abcg4	24.2141	0.367327	0.20815	1.76472	0.0776108	0.885843
ENSMUSG00000032514	Ttc21a	7.53212	-0.307224	0.174218	-1.76345	0.0778253	0.885843
ENSMUSG00000032777	Gtf3c1	4182.09	-0.18856	0.106783	-1.76583	0.0774251	0.885843
ENSMUSG00000036095	Dgkb	83.0497	-0.305153	0.173016	-1.76373	0.0777778	0.885843
ENSMUSG00000038252	Ncapd2	1230.36	-0.161746	0.0915741	-1.76628	0.0773489	0.885843
ENSMUSG00000046338	Gpat2	7.17635	-0.30649	0.174053	-1.7609	0.0782555	0.885843
ENSMUSG00000054021	Sirt5	1898.31	-0.203063	0.115325	-1.7608	0.0782722	0.885843
ENSMUSG00000054477	Kcnn2	621.315	-0.308087	0.174426	-1.76629	0.077347	0.885843
ENSMUSG00000057072	Spata45	6.66439	-0.29851	0.169331	-1.76288	0.0779208	0.885843
ENSMUSG00000061510	Gm10101	19.2515	0.367968	0.208616	1.76386	0.0777562	0.885843
ENSMUSG00000062995	Ica1	729.314	0.226589	0.128483	1.76356	0.0778057	0.885843
ENSMUSG00000064984	Snord73a	4.64738	0.302359	0.171699	1.76098	0.0782418	0.885843
ENSMUSG00000072812	Ahnak2	675.613	0.285347	0.161799	1.76359	0.0778006	0.885843
ENSMUSG00000109771	Gm35315	6.09436	-0.309875	0.175839	-1.76226	0.0780246	0.885843
ENSMUSG00000040950	Mgl2	451.884	0.289918	0.164765	1.75958	0.0784792	0.886342
ENSMUSG00000041012	Cmtm8	597.351	0.254357	0.14454	1.75977	0.0784466	0.886342
ENSMUSG00000048142	Nat8l	323.089	0.356394	0.202512	1.75987	0.0784306	0.886342
ENSMUSG00000085238	4930479D17Rik	14.4674	-0.364132	0.206984	-1.75923	0.0785383	0.886342
ENSMUSG00000102275	Gm37144	22.1618	0.346906	0.197191	1.75924	0.0785372	0.886342
ENSMUSG00000032776	Mctp2	8.86616	-0.335148	0.190574	-1.75862	0.0786425	0.887016
ENSMUSG00000028636	Ppcs	642.446	-0.19691	0.11201	-1.75797	0.0787528	0.887759
ENSMUSG00000020641	Rsad2	2965.35	0.350038	0.19916	1.75757	0.0788204	0.887916
ENSMUSG00000028238	Atp6v0d2	10.3148	-0.343052	0.195208	-1.75736	0.0788557	0.887916
ENSMUSG00000003348	Mob3a	458.509	0.263237	0.149968	1.75528	0.0792107	0.888156
ENSMUSG00000019890	Nts	41.5176	0.366092	0.208576	1.75519	0.0792263	0.888156
ENSMUSG00000028843	Sh3bgrl3	759.966	0.335455	0.191037	1.75597	0.0790934	0.888156
ENSMUSG00000030614	Tmem126b	2215.29	-0.197937	0.112722	-1.75598	0.0790923	0.888156
ENSMUSG00000048251	Rit1	194.829	-0.260122	0.148183	-1.75541	0.0791884	0.888156
ENSMUSG00000057280	Musk	5.63659	-0.315313	0.17965	-1.75515	0.0792329	0.888156
ENSMUSG00000057751	Megf6	303.056	0.352168	0.2005	1.75645	0.0790119	0.888156
ENSMUSG00000074743	Thbd	3177.99	0.199246	0.11344	1.75641	0.0790182	0.888156
ENSMUSG00000023927	Satb1	1841.15	-0.232978	0.132769	-1.75477	0.0792993	0.888243
ENSMUSG00000042477	Tfap2e	21.1472	-0.366008	0.2086	-1.75459	0.0793297	0.888243
ENSMUSG00000035849	Krt222	1707.14	-0.27468	0.156648	-1.75348	0.0795188	0.889364
ENSMUSG00000073608	Gal3st2c	386.91	-0.254333	0.145036	-1.75358	0.0795022	0.889364
ENSMUSG00000027384	Ndufaf5	963.549	-0.189457	0.108104	-1.75254	0.079681	0.890678
ENSMUSG00000047669	Msl3l2	110.765	-0.280749	0.160222	-1.75225	0.0797306	0.890734
ENSMUSG00000036557	Stpg4	5.59356	-0.264594	0.151106	-1.75105	0.0799366	0.892037
ENSMUSG00000049037	Clec4a1	161.342	0.340731	0.194582	1.75109	0.0799299	0.892037
ENSMUSG00000032381	Fam96a	2161.91	-0.188597	0.107722	-1.75076	0.0799864	0.892094
ENSMUSG00000084845	Tmem240	43.8492	0.353768	0.202236	1.74928	0.0802419	0.894444
ENSMUSG00000020079	Supv3l1	1948.62	-0.208132	0.119017	-1.74877	0.0803314	0.894494
ENSMUSG00000026126	Ptpn18	117.955	0.349284	0.199768	1.74845	0.0803862	0.894494
ENSMUSG00000037161	Mgarp	9.22909	0.333259	0.190601	1.74847	0.0803833	0.894494
ENSMUSG00000041957	Pkp2	8597.05	-0.228714	0.130836	-1.7481	0.0804466	0.894494
ENSMUSG00000103807	Trbv6	4.29608	-0.284975	0.163032	-1.74796	0.0804704	0.894494
ENSMUSG00000066687	Zbtb16	1410.1	-0.329621	0.188659	-1.74718	0.0806064	0.895008
ENSMUSG00000100975	Gm28875	198.545	0.28108	0.16086	1.74735	0.0805761	0.895008
ENSMUSG00000000183	Fgf6	48.9126	-0.362729	0.207686	-1.74653	0.0807194	0.895127
ENSMUSG00000020191	Spata48	17.9687	-0.362548	0.207702	-1.74552	0.0808937	0.895127
ENSMUSG00000022651	Retnlg	12.0399	0.266714	0.152885	1.74454	0.0810654	0.895127
ENSMUSG00000025650	Col7a1	95.9212	0.355206	0.203412	1.74624	0.0807699	0.895127
ENSMUSG00000026656	Fcgr2b	556.934	0.30542	0.17492	1.74606	0.0808008	0.895127
ENSMUSG00000030748	Il4ra	962.838	0.223807	0.128251	1.74508	0.0809718	0.895127
ENSMUSG00000032267	Usp28	8146.41	-0.260625	0.149357	-1.74498	0.0809887	0.895127
ENSMUSG00000032816	Igdcc4	1248.09	-0.261757	0.149972	-1.74537	0.0809209	0.895127
ENSMUSG00000085385	Snhg17	277.355	0.242505	0.138949	1.74528	0.0809353	0.895127
ENSMUSG00000103738	Gm37652	4.24989	0.30627	0.175543	1.7447	0.0810371	0.895127
ENSMUSG00000020785	Camkk1	114.265	0.319123	0.183084	1.74304	0.0813267	0.896248
ENSMUSG00000037111	Setd7	4560.42	-0.284333	0.163064	-1.74369	0.0812129	0.896248
ENSMUSG00000085022	Gm5860	391.263	-0.307268	0.176294	-1.74293	0.0813465	0.896248
ENSMUSG00000102305	Gm38192	19.2624	0.362738	0.208093	1.74315	0.081307	0.896248
ENSMUSG00000031438	Rnf128	3977.81	-0.242664	0.139256	-1.74257	0.081408	0.896431
ENSMUSG00000116738		5.47145	-0.299594	0.17197	-1.74213	0.0814857	0.896792
ENSMUSG00000075592	Nynrin	588.548	0.258158	0.148211	1.74183	0.0815388	0.896882
ENSMUSG00000003154	Foxj2	2521.84	0.218537	0.125491	1.74145	0.0816047	0.897112
ENSMUSG00000022860	Chodl	13.032	-0.311262	0.17878	-1.74103	0.0816779	0.897319
ENSMUSG00000036306	Lzts1	274.43	-0.222413	0.127777	-1.74063	0.0817486	0.897319
ENSMUSG00000105597	4633401B06Rik	74.4064	-0.350836	0.201563	-1.74057	0.0817583	0.897319
ENSMUSG00000022912	Pros1	1712.45	0.230841	0.132719	1.73932	0.0819785	0.8975
ENSMUSG00000032558	Nphp3	327.963	0.261043	0.150138	1.73869	0.0820895	0.8975
ENSMUSG00000034509	Mad2l1bp	767.352	-0.192293	0.110595	-1.73872	0.0820848	0.8975
ENSMUSG00000050423	Ppp1r3g	20.9921	0.362362	0.208318	1.73946	0.0819534	0.8975
ENSMUSG00000054083	Capn12	66.9544	0.362321	0.208378	1.73877	0.0820748	0.8975
ENSMUSG00000059456	Ptk2b	621.055	0.321287	0.184771	1.73884	0.0820636	0.8975
ENSMUSG00000068205	Macrod2	283.105	-0.236831	0.136176	-1.73916	0.082007	0.8975
ENSMUSG00000001741	Il16	317.55	0.28414	0.164062	1.73191	0.0832894	0.899306
ENSMUSG00000002846	Timmdc1	2512.66	-0.189486	0.109287	-1.73384	0.082947	0.899306
ENSMUSG00000009687	Fxyd5	685.344	0.302684	0.174352	1.73605	0.0825554	0.899306
ENSMUSG00000024084	Qpct	209.744	0.29343	0.169401	1.73216	0.0832446	0.899306
ENSMUSG00000025044	Msr1	166.873	0.343493	0.198148	1.73352	0.0830032	0.899306
ENSMUSG00000030786	Itgam	120.321	0.33489	0.192946	1.73567	0.0826223	0.899306
ENSMUSG00000031517	Gpm6a	427.778	0.342342	0.197697	1.73165	0.0833358	0.899306
ENSMUSG00000031626	Sorbs2	21140.4	-0.267648	0.154423	-1.73321	0.0830583	0.899306
ENSMUSG00000038147	Cd84	328.069	0.342637	0.197812	1.73214	0.0832494	0.899306
ENSMUSG00000047462	A530099J19Rik	16.606	-0.359009	0.206955	-1.73472	0.0827905	0.899306
ENSMUSG00000055560	Zfp459	34.828	0.338439	0.194982	1.73574	0.0826093	0.899306
ENSMUSG00000060715	1700019A02Rik	5.36675	-0.245252	0.141622	-1.73173	0.0833212	0.899306
ENSMUSG00000065047	Gm24045	4.39287	0.291579	0.168339	1.7321	0.0832566	0.899306
ENSMUSG00000066705	Fxyd6	2205.5	-0.214213	0.123615	-1.7329	0.0831133	0.899306
ENSMUSG00000086370	Ftx	127.362	0.314714	0.181256	1.73629	0.0825124	0.899306
ENSMUSG00000086555	Gm13446	7.03721	-0.328991	0.189739	-1.73391	0.0829332	0.899306
ENSMUSG00000090544	Gm6576	18.4444	0.361198	0.208483	1.73251	0.0831835	0.899306
ENSMUSG00000090877	Hspa1b	107.067	0.354439	0.204423	1.73385	0.0829444	0.899306
ENSMUSG00000091650	Apol11a	16.5266	0.276004	0.159163	1.7341	0.0829008	0.899306
ENSMUSG00000093553	Gm20633	58.1462	-0.347447	0.200106	-1.73631	0.0825084	0.899306
ENSMUSG00000110686	Gm45855	245.335	-0.251525	0.145185	-1.73244	0.0831952	0.899306
ENSMUSG00000111212	Gm47087	7.01965	0.294119	0.169432	1.73591	0.0825799	0.899306
ENSMUSG00000113425	Gm48653	16.3229	0.355521	0.205173	1.73279	0.0831336	0.899306
ENSMUSG00000114210	A330084C13Rik	9.52163	-0.349959	0.201515	-1.73665	0.0824497	0.899306
ENSMUSG00000027239	Mdk	107.671	0.357824	0.206784	1.73043	0.0835542	0.900689
ENSMUSG00000042589	Cux2	865.605	-0.246338	0.142338	-1.73066	0.0835133	0.900689
ENSMUSG00000021665	Hexb	638.7	-0.230981	0.133528	-1.72984	0.0836594	0.90085
ENSMUSG00000028064	Sema4a	338.715	0.306114	0.176945	1.73	0.0836301	0.90085
ENSMUSG00000000253	Gmpr	6320.98	-0.229197	0.132559	-1.72901	0.0838069	0.90123
ENSMUSG00000022521	Crebbp	1803.43	0.203758	0.117868	1.7287	0.083863	0.90123
ENSMUSG00000026163	Sphkap	82.1437	0.256336	0.14831	1.72838	0.0839204	0.90123
ENSMUSG00000048546	Tob2	4166.65	-0.239048	0.138287	-1.72864	0.0838738	0.90123
ENSMUSG00000117983		4.2513	0.258221	0.149389	1.72851	0.0838963	0.90123
ENSMUSG00000003134	Tbc1d8	492.329	0.227101	0.131572	1.72606	0.0843371	0.901779
ENSMUSG00000014470	Rnf166	2367.33	-0.233798	0.135625	-1.72386	0.0847325	0.901779
ENSMUSG00000021950	Anxa8	48.0103	0.357858	0.207367	1.72572	0.0843977	0.901779
ENSMUSG00000023755	Rhebl1	128.699	-0.279409	0.161772	-1.72717	0.0841366	0.901779
ENSMUSG00000025246	Tbl1x	3660.9	-0.209664	0.121629	-1.7238	0.0847443	0.901779
ENSMUSG00000025991	Cps1	17.6439	-0.340559	0.197651	-1.72303	0.0848825	0.901779
ENSMUSG00000026347	Tmem163	701.131	0.216041	0.125059	1.72751	0.0840764	0.901779
ENSMUSG00000026712	Mrc1	1429.79	0.307816	0.17834	1.72601	0.0843459	0.901779
ENSMUSG00000027011	Ube2e3	2633.69	-0.174443	0.101104	-1.72538	0.0844585	0.901779
ENSMUSG00000028179	Cth	101.325	-0.303631	0.176143	-1.72378	0.0847472	0.901779
ENSMUSG00000028630	Dyrk2	1843.29	0.224258	0.130114	1.72354	0.0847907	0.901779
ENSMUSG00000028919	Arhgef19	2436.3	0.263296	0.152785	1.7233	0.0848334	0.901779
ENSMUSG00000029553	Tfec	21.1982	0.359517	0.20858	1.72364	0.0847731	0.901779
ENSMUSG00000046585	Cfap58	9.9929	-0.325727	0.188922	-1.72413	0.0846837	0.901779
ENSMUSG00000046719	Nxph3	16.5454	0.354187	0.205386	1.7245	0.0846185	0.901779
ENSMUSG00000058488	Kl	5.24835	0.262568	0.152406	1.72283	0.08492	0.901779
ENSMUSG00000081512	Gm15821	15.3194	-0.349639	0.202889	-1.7233	0.084834	0.901779
ENSMUSG00000105427	Gm31678	46.3803	0.35265	0.204414	1.72517	0.0844965	0.901779
ENSMUSG00000108148	Gm44020	5.84264	0.276074	0.160053	1.72489	0.0845475	0.901779
ENSMUSG00000109498	Gm45222	16.2806	0.358075	0.207488	1.72576	0.0843911	0.901779
ENSMUSG00000116021	AC133868.1	4.78428	0.258957	0.150039	1.72593	0.0843598	0.901779
ENSMUSG00000031495	Cd209d	34.0726	0.359086	0.208516	1.7221	0.0850513	0.901964
ENSMUSG00000066877	Nck2	880.617	0.227887	0.13234	1.72198	0.085073	0.901964
ENSMUSG00000074517	Gm10710	5.60788	0.287623	0.16699	1.72239	0.0849982	0.901964
ENSMUSG00000097322	A530083I20Rik	4.27543	-0.278739	0.161933	-1.72132	0.0851927	0.902754
ENSMUSG00000000751	Rpa1	3405.3	-0.201431	0.117143	-1.71953	0.0855171	0.902927
ENSMUSG00000027078	Ube2l6	3333.54	0.306994	0.178538	1.71949	0.0855257	0.902927
ENSMUSG00000028546	Elavl4	14.35	-0.35523	0.206472	-1.72047	0.0853469	0.902927
ENSMUSG00000028771	Ptpn12	1714.37	0.179711	0.104476	1.72012	0.0854113	0.902927
ENSMUSG00000035285	Nat14	190.313	0.328846	0.191223	1.7197	0.0854869	0.902927
ENSMUSG00000068614	Actc1	474189	-0.244006	0.141838	-1.72031	0.0853755	0.902927
ENSMUSG00000109882	Gm18706	15.72	0.353206	0.205393	1.71966	0.0854945	0.902927
ENSMUSG00000049477	Gm8508	13.5446	-0.351418	0.204421	-1.71909	0.0855973	0.903205
ENSMUSG00000031434	Morc4	286.227	-0.2693	0.156694	-1.71863	0.0856818	0.90362
ENSMUSG00000042406	Atf4	3880.48	0.171575	0.0998496	1.71834	0.0857355	0.903708
ENSMUSG00000003665	Has1	14.3336	0.315038	0.184009	1.71208	0.0868822	0.904134
ENSMUSG00000013089	Etv5	688.58	-0.286304	0.167648	-1.70778	0.087678	0.904134
ENSMUSG00000013629	Cad	1056.66	0.189668	0.110796	1.71186	0.0869219	0.904134
ENSMUSG00000018919	Tm4sf5	17.4153	0.289904	0.169319	1.71218	0.0868635	0.904134
ENSMUSG00000020198	Ap3d1	3828.79	0.151743	0.0885855	1.71296	0.0867199	0.904134
ENSMUSG00000020843	Timm22	1589.53	-0.203438	0.11894	-1.71043	0.0871869	0.904134
ENSMUSG00000022055	Nefl	14.0461	-0.341207	0.199086	-1.71387	0.0865527	0.904134
ENSMUSG00000023000	Dhh	25.2574	0.356394	0.207916	1.71413	0.0865055	0.904134
ENSMUSG00000023078	Cxcl13	143.947	0.289074	0.168937	1.71114	0.0870561	0.904134
ENSMUSG00000024002	Brd4	2597.02	0.208703	0.12193	1.71166	0.086959	0.904134
ENSMUSG00000024130	Abca3	1157.86	0.174739	0.101836	1.71588	0.0861832	0.904134
ENSMUSG00000025746	Il6	7.12012	0.32241	0.187762	1.71711	0.0859582	0.904134
ENSMUSG00000026779	Mastl	46.1637	-0.330695	0.19364	-1.70778	0.0876763	0.904134
ENSMUSG00000026815	Gfi1b	5.52629	0.285486	0.167121	1.70826	0.0875884	0.904134
ENSMUSG00000027581	Stmn3	14.4931	0.35066	0.20495	1.71095	0.0870896	0.904134
ENSMUSG00000029601	Iqcd	9.08619	-0.34191	0.199102	-1.71727	0.0859306	0.904134
ENSMUSG00000031360	Ctps2	516.224	0.210203	0.122939	1.70982	0.0872994	0.904134
ENSMUSG00000032512	Wdr48	1340.92	-0.211675	0.123699	-1.7112	0.0870439	0.904134
ENSMUSG00000033581	Igf2bp2	177.87	0.307515	0.18005	1.70794	0.0876467	0.904134
ENSMUSG00000033909	Usp36	1718.78	0.147217	0.086111	1.70962	0.0873355	0.904134
ENSMUSG00000034706	Dnaic2	13.513	0.338539	0.198189	1.70816	0.087606	0.904134
ENSMUSG00000038811	Gngt2	378.584	0.3175	0.18537	1.71279	0.0867508	0.904134
ENSMUSG00000038893	Fam117a	399.051	0.343291	0.200836	1.70931	0.0873929	0.904134
ENSMUSG00000039633	Lonrf1	631.367	-0.269485	0.157035	-1.71609	0.0861464	0.904134
ENSMUSG00000041817	Fam169a	208.981	-0.335783	0.195634	-1.71638	0.0860925	0.904134
ENSMUSG00000047511	Olfr1396	164.505	0.310375	0.181377	1.71122	0.0870411	0.904134
ENSMUSG00000057914	Cacnb2	3124.79	-0.229182	0.133719	-1.71392	0.0865442	0.904134
ENSMUSG00000057948	Unc13d	112.346	0.338906	0.198019	1.71149	0.0869909	0.904134
ENSMUSG00000062181	Ces3b	11.9736	-0.347595	0.203486	-1.7082	0.0875991	0.904134
ENSMUSG00000064225	Paqr9	4671.09	-0.269688	0.157562	-1.71163	0.0869643	0.904134
ENSMUSG00000074766	Ism1	152.63	0.305861	0.1788	1.71063	0.0871494	0.904134
ENSMUSG00000084383	Gm13370	6.18117	0.307538	0.180075	1.70783	0.087667	0.904134
ENSMUSG00000086233	Gm11816	73.6549	-0.34371	0.200547	-1.71386	0.0865538	0.904134
ENSMUSG00000090958	Lrrc32	1008.37	0.208043	0.121392	1.71382	0.0865622	0.904134
ENSMUSG00000099843	Gm7160	104.661	0.282977	0.164832	1.71676	0.0860228	0.904134
ENSMUSG00000101316	Gm12663	106.163	-0.325814	0.190085	-1.71404	0.0865212	0.904134
ENSMUSG00000105868	Gm43766	5.65824	0.310457	0.18141	1.71136	0.0870145	0.904134
ENSMUSG00000106951	5930430L01Rik	179.51	-0.313082	0.183222	-1.70876	0.0874963	0.904134
ENSMUSG00000107879	9330102E08Rik	219.881	-0.255419	0.149177	-1.71219	0.0868624	0.904134
ENSMUSG00000112393	Gm48655	15.059	0.32658	0.191044	1.70945	0.0873673	0.904134
ENSMUSG00000113984	Gm48890	7.35672	0.270137	0.157418	1.71605	0.0861529	0.904134
ENSMUSG00000118559		40.196	-0.344561	0.200579	-1.71783	0.0858269	0.904134
ENSMUSG00000117358		6.19324	-0.33272	0.194866	-1.70743	0.0877419	0.904326
ENSMUSG00000032127	Vps11	1603.39	-0.153895	0.0901472	-1.70716	0.0877932	0.904388
ENSMUSG00000000318	Clec10a	287.742	0.310494	0.181915	1.70681	0.0878579	0.904587
ENSMUSG00000004709	Cd244	24.9149	0.352515	0.206575	1.70647	0.0879205	0.904766
ENSMUSG00000028563	Tm2d1	1291.15	-0.201313	0.118048	-1.70535	0.0881294	0.905758
ENSMUSG00000039910	Cited2	2132.23	-0.250619	0.146972	-1.70522	0.088153	0.905758
ENSMUSG00000050397	Foxl2	4.7266	-0.263193	0.154312	-1.7056	0.0880833	0.905758
ENSMUSG00000039096	Rsad1	910.078	-0.251906	0.147747	-1.70498	0.0881989	0.905763
ENSMUSG00000029557	Mrm2	543.568	-0.19892	0.116724	-1.70419	0.0883451	0.906798
ENSMUSG00000026840	Lamc3	80.4048	0.354005	0.207791	1.70366	0.088445	0.907356
ENSMUSG00000001588	Acap1	111.66	0.32368	0.190085	1.70282	0.088602	0.907633
ENSMUSG00000005804	Bloc1s6	1614.79	-0.212869	0.125012	-1.70279	0.0886083	0.907633
ENSMUSG00000073633	Fbxo36	67.0863	-0.309831	0.181908	-1.70323	0.0885244	0.907633
ENSMUSG00000030030	1700003E16Rik	104.736	-0.337018	0.19807	-1.70151	0.0888468	0.909142
ENSMUSG00000035109	Shc4	67.7491	-0.287859	0.169157	-1.70173	0.0888062	0.909142
ENSMUSG00000062353	Gm15772	476.791	0.239138	0.140599	1.70085	0.0889715	0.909952
ENSMUSG00000016255	Tubb1	486.825	0.330409	0.194489	1.69886	0.0893461	0.911361
ENSMUSG00000018920	Cxcl16	570.677	0.267743	0.15762	1.69866	0.0893831	0.911361
ENSMUSG00000038801	Scgb1c1	106.004	0.320202	0.188441	1.69921	0.0892791	0.911361
ENSMUSG00000044092	C130050O18Rik	28.4954	0.345799	0.203479	1.69943	0.0892376	0.911361
ENSMUSG00000074783	AU019990	7.9756	-0.34166	0.201032	-1.69953	0.0892198	0.911361
ENSMUSG00000109904	Gm45819	383.177	-0.345846	0.203548	-1.69909	0.0893023	0.911361
ENSMUSG00000005505	Kbtbd4	316.789	-0.295914	0.174294	-1.69779	0.0895483	0.911649
ENSMUSG00000020547	Bzw2	8298.21	-0.205588	0.121088	-1.69785	0.0895368	0.911649
ENSMUSG00000038583	Pln	81472.1	-0.232328	0.136813	-1.69815	0.0894794	0.911649
ENSMUSG00000016918	Sulf1	1330.32	0.316648	0.186698	1.69604	0.0898781	0.913143
ENSMUSG00000029641	Rasl11a	50.5332	0.340673	0.200849	1.69617	0.0898541	0.913143
ENSMUSG00000054423	Cadps	7.22168	-0.268638	0.158366	-1.69631	0.089828	0.913143
ENSMUSG00000081370	Gm9105	6.45336	-0.300097	0.176904	-1.69638	0.0898137	0.913143
ENSMUSG00000034063	4930590J08Rik	30.9771	-0.349112	0.205898	-1.69556	0.0899693	0.913605
ENSMUSG00000007877	Tcap	107343	-0.28713	0.170173	-1.68728	0.0915491	0.915125
ENSMUSG00000018566	Slc2a4	20636.1	-0.22746	0.134772	-1.68773	0.0914624	0.915125
ENSMUSG00000020122	Egfr	358.325	0.25413	0.150732	1.68597	0.0918018	0.915125
ENSMUSG00000024382	Ercc3	1196.37	-0.175291	0.103923	-1.68673	0.0916547	0.915125
ENSMUSG00000025402	Nab2	451.197	0.285283	0.169241	1.68566	0.0918608	0.915125
ENSMUSG00000027824	Vmn2r1	6.30339	-0.272428	0.161103	-1.69102	0.0908336	0.915125
ENSMUSG00000028116	Myoz2	39100.9	-0.207038	0.122435	-1.691	0.0908366	0.915125
ENSMUSG00000028690	Mmachc	2626.92	-0.253682	0.15028	-1.68807	0.0913984	0.915125
ENSMUSG00000028933	Xrcc2	453.253	-0.259357	0.153429	-1.69041	0.09095	0.915125
ENSMUSG00000030917	Tmem159	1373.49	0.186696	0.110241	1.69352	0.0903556	0.915125
ENSMUSG00000031853	Map3k21	151.521	0.26577	0.15724	1.69021	0.0909871	0.915125
ENSMUSG00000036098	Myrf	313.664	0.31688	0.187284	1.69198	0.0906495	0.915125
ENSMUSG00000036242	3632451O06Rik	1119.44	-0.284234	0.168119	-1.69067	0.0909003	0.915125
ENSMUSG00000041567	Serpina12	7.01671	0.317816	0.187884	1.69156	0.0907305	0.915125
ENSMUSG00000041836	Ptpre	310.046	0.237293	0.140115	1.69355	0.09035	0.915125
ENSMUSG00000044966	Fbxo48	11.1488	0.338455	0.199999	1.69228	0.0905923	0.915125
ENSMUSG00000050304	Slc25a2	8.75578	-0.345052	0.204469	-1.68755	0.0914973	0.915125
ENSMUSG00000050440	Hamp	402.152	0.19919	0.11785	1.69019	0.0909907	0.915125
ENSMUSG00000050675	Gp1ba	240.032	0.270406	0.160197	1.68795	0.09142	0.915125
ENSMUSG00000051435	Fhad1	36.8347	0.350174	0.207536	1.6873	0.0915462	0.915125
ENSMUSG00000055994	Nod2	145.434	0.289564	0.17163	1.68715	0.0915753	0.915125
ENSMUSG00000058589	Anks1b	32.095	-0.329905	0.195366	-1.68865	0.0912871	0.915125
ENSMUSG00000063145	Bbs5	223.825	-0.236846	0.1399	-1.69297	0.090462	0.915125
ENSMUSG00000065987	Cd209b	45.925	0.351775	0.207914	1.69192	0.0906603	0.915125
ENSMUSG00000071253	Slc25a16	1739.72	-0.303188	0.179247	-1.69146	0.0907495	0.915125
ENSMUSG00000073207	Ccdc160	13.784	-0.350603	0.207383	-1.69061	0.0909114	0.915125
ENSMUSG00000073759	4933407E24Rik	5.50709	-0.226178	0.133496	-1.69427	0.0902146	0.915125
ENSMUSG00000078670	Fam174b	18335.8	-0.235133	0.139347	-1.68739	0.0915286	0.915125
ENSMUSG00000078716	Tmem8b	2118.28	-0.247308	0.146453	-1.68866	0.0912854	0.915125
ENSMUSG00000084129	Hmgb1-ps1	38.5508	-0.321092	0.189945	-1.69045	0.0909411	0.915125
ENSMUSG00000087200	Lrp8os3	6.63305	0.310331	0.183843	1.68802	0.0914073	0.915125
ENSMUSG00000089817	Gm7162	156.626	0.313538	0.185983	1.68584	0.0918257	0.915125
ENSMUSG00000091705	H2-Q2	5.67618	0.268483	0.158547	1.6934	0.0903798	0.915125
[truncated: 53,488 more rows]
