# Supplementary material for: Loss of Nnt Increases Expression of Oxidative Phosphorylation Complexes in C57BL/6J Hearts
Source: Int J Mol Sci. 2021 Jun 5;22(11):6101. doi: 10.3390/ijms22116101 (PMC8201288; doi:10.3390/ijms22116101)
Supplement: Supplementary file 1 [file ijms-22-06101-s001.zip › Table S3.xlsx]

## Sheet: JH_vs_ResH_deseq2_differential_
		baseMean	log2FoldChange	lfcSE	stat	pvalue	padj
ENSMUSG00000025453	Nnt	319.911	1.81836	0.164897	11.0273	2.82357e-28	4.8139e-24
ENSMUSG00000053024	Cntn2	668.247	0.870648	0.142773	6.09814	1.07311e-09	9.14775e-06
ENSMUSG00000003279	Dlgap1	139.017	0.808621	0.173106	4.67125	2.99379e-06	0.0170137
ENSMUSG00000098112	Bin2	136.495	0.891873	0.196635	4.53568	5.74173e-06	0.0244727
ENSMUSG00000056145	AI504432	64.2669	0.872363	0.196319	4.44359	8.84691e-06	0.0251385
ENSMUSG00000079363	Gbp4	1088.93	0.736003	0.164698	4.4688	7.86578e-06	0.0251385
ENSMUSG00000021327	Zkscan3	3301.25	0.724067	0.166622	4.34556	1.38918e-05	0.0272666
ENSMUSG00000039232	Stx11	388.448	0.813236	0.187478	4.33777	1.43938e-05	0.0272666
ENSMUSG00000069306	Hist1h4m	18.9693	0.862181	0.196772	4.38161	1.17804e-05	0.0272666
ENSMUSG00000033538	Casp4	196.231	0.688445	0.164892	4.17514	2.97805e-05	0.0501283
ENSMUSG00000074415	2610203C20Rik	535.455	0.737373	0.177411	4.15631	3.23428e-05	0.0501283
ENSMUSG00000005667	Mthfd2	397.257	0.780442	0.190976	4.08659	4.37756e-05	0.0529247
ENSMUSG00000021596	Mctp1	166.141	0.804141	0.196943	4.08312	4.44347e-05	0.0529247
ENSMUSG00000036295	Lrrn3	89.0451	0.833749	0.20262	4.11484	3.87451e-05	0.0529247
ENSMUSG00000049414	Gm5417	55.4829	-0.810877	0.199123	-4.07224	4.6564e-05	0.0529247
ENSMUSG00000037336	Mfsd2b	192.829	0.816929	0.20171	4.05001	5.12147e-05	0.0545724
ENSMUSG00000003153	Slc2a3	436.283	0.777057	0.193496	4.01588	5.92256e-05	0.0560966
ENSMUSG00000036832	Lpar3	24.4448	0.814702	0.202311	4.02697	5.65e-05	0.0560966
ENSMUSG00000038147	Cd84	286.841	0.745568	0.188097	3.96374	7.37853e-05	0.0646978
ENSMUSG00000042351	Grap2	187.998	0.798922	0.202498	3.94533	7.96911e-05	0.0646978
ENSMUSG00000045312	Lhfpl2	308.285	0.501714	0.126801	3.9567	7.59918e-05	0.0646978
ENSMUSG00000053441	Adamts19	94.7066	0.792089	0.20198	3.92161	8.79594e-05	0.0681646
ENSMUSG00000027358	Bmp2	132.465	0.630532	0.164617	3.83028	0.000127995	0.0872875
ENSMUSG00000050896	Rtn4rl2	171.934	-0.626103	0.163242	-3.83542	0.000125351	0.0872875
ENSMUSG00000059900	Tmem40	73.5088	0.763049	0.198886	3.83662	0.00012474	0.0872875
ENSMUSG00000028031	Dkk2	17.1446	0.768132	0.20282	3.78727	0.000152313	0.0998763
ENSMUSG00000098021	Gm9522	61.3879	0.76018	0.202812	3.74821	0.000178103	0.112462
ENSMUSG00000020331	Hcn2	1740.06	-0.565933	0.154586	-3.66096	0.000251275	0.138504
ENSMUSG00000035186	Ubd	24.4894	0.725214	0.197474	3.67244	0.000240241	0.138504
ENSMUSG00000053963	Stum	510.135	-0.472294	0.129029	-3.66038	0.00025184	0.138504
ENSMUSG00000116590		17.8392	0.672201	0.183485	3.66351	0.000248778	0.138504
ENSMUSG00000115837	AC144772.3	16.213	0.725814	0.199544	3.63735	0.000275452	0.146756
ENSMUSG00000005087	Cd44	596.513	0.610942	0.171066	3.57138	0.000355109	0.161911
ENSMUSG00000026979	Psd4	95.865	0.672099	0.187856	3.57774	0.000346575	0.161911
ENSMUSG00000035273	Hpse	227.939	0.717621	0.201175	3.56716	0.000360878	0.161911
ENSMUSG00000039577	Nphp4	92.7714	0.698559	0.195825	3.56726	0.000360733	0.161911
ENSMUSG00000046056	Sbsn	71.6724	0.696048	0.193143	3.60379	0.000313614	0.161911
ENSMUSG00000078920	Ifi47	240.983	0.605924	0.168643	3.59294	0.000326962	0.161911
ENSMUSG00000029752	Asns	273.369	0.614367	0.173038	3.55047	0.000384544	0.168105
ENSMUSG00000032261	Sh3bgrl2	507.345	0.653055	0.184656	3.5366	0.000405321	0.172758
ENSMUSG00000024511	Rab27b	153.246	0.578521	0.16481	3.51023	0.000447724	0.186177
ENSMUSG00000030342	Cd9	2107.19	0.65702	0.188596	3.48374	0.000494465	0.200718
ENSMUSG00000027381	Bcl2l11	1079.99	-0.460814	0.13309	-3.46242	0.000535334	0.20743
ENSMUSG00000040253	Gbp7	1169.39	0.516094	0.149042	3.46275	0.000534694	0.20743
ENSMUSG00000007122	Casq1	296.584	0.645056	0.188459	3.42279	0.000619809	0.22972
ENSMUSG00000103081	Pcdhgb8	109.706	0.527673	0.15407	3.42489	0.000615037	0.22972
ENSMUSG00000015533	Itga2	64.7331	0.681791	0.200503	3.4004	0.000672864	0.235988
ENSMUSG00000024501	Dpysl3	1820.26	0.395886	0.116846	3.38808	0.000703825	0.235988
ENSMUSG00000028927	Padi2	163.245	0.676212	0.199634	3.38727	0.000705929	0.235988
ENSMUSG00000044216	Kcnj4	62.1038	-0.691171	0.202819	-3.40781	0.000654854	0.235988
ENSMUSG00000074342	I830077J02Rik	70.2516	0.669624	0.197522	3.39012	0.000698615	0.235988
ENSMUSG00000020787	P2rx1	101.528	0.681773	0.201963	3.37572	0.000736216	0.236825
ENSMUSG00000068964	Gm6361	22.7859	-0.684138	0.202484	-3.37872	0.00072824	0.236825
ENSMUSG00000026579	F5	246.6	0.624993	0.187461	3.334	0.000856071	0.260628
ENSMUSG00000029591	Ung	995.531	-0.493615	0.147916	-3.33714	0.000846451	0.260628
ENSMUSG00000052821	Cysltr1	162.323	0.595597	0.178553	3.33568	0.000850913	0.260628
ENSMUSG00000071068	Treml2	230.803	0.643559	0.194042	3.31659	0.00091122	0.272551
ENSMUSG00000069874	Irgm2	2000.88	0.632703	0.191094	3.31096	0.000929767	0.273303
ENSMUSG00000034028	Cd226	201.303	0.623186	0.190981	3.26308	0.00110207	0.30802
ENSMUSG00000045776	Lrtm1	27299.9	-0.438956	0.134241	-3.26991	0.00107582	0.30802
ENSMUSG00000079598	Clec2l	90.8205	0.662427	0.202793	3.26652	0.00108879	0.30802
ENSMUSG00000000320	Alox12	879.652	0.637932	0.196269	3.25029	0.00115286	0.317017
ENSMUSG00000047953	Gp5	176.673	0.608225	0.187563	3.24277	0.00118372	0.320338
ENSMUSG00000015316	Slamf1	90.7903	0.644297	0.20275	3.1778	0.001484	0.324367
ENSMUSG00000015365	Mov10l1	3427.31	-0.443077	0.137921	-3.21253	0.00131572	0.324367
ENSMUSG00000020689	Itgb3	628.254	0.640675	0.2005	3.19539	0.00139644	0.324367
ENSMUSG00000021747	4930452B06Rik	158.768	-0.605158	0.187962	-3.21958	0.00128377	0.324367
ENSMUSG00000024593	Megf10	60.3656	0.568207	0.177749	3.19668	0.00139019	0.324367
ENSMUSG00000029005	Draxin	65.949	0.638876	0.200411	3.18783	0.00143344	0.324367
ENSMUSG00000034958	Atcay	238.419	0.515788	0.160162	3.22042	0.00128003	0.324367
ENSMUSG00000037321	Tap1	973.577	0.583473	0.182803	3.1918	0.00141387	0.324367
ENSMUSG00000039913	Pak7	61.238	-0.607945	0.190592	-3.18977	0.00142384	0.324367
ENSMUSG00000041119	Pde9a	165.949	0.503264	0.155765	3.23093	0.00123388	0.324367
ENSMUSG00000043613	Mmp3	469.571	0.625913	0.195961	3.19407	0.00140284	0.324367
ENSMUSG00000044349	Snhg11	378.028	0.635066	0.199423	3.18452	0.00144995	0.324367
ENSMUSG00000075569	Rsph10b	20.6289	0.65317	0.202785	3.221	0.00127746	0.324367
ENSMUSG00000079481	Nhsl2	328.482	0.461579	0.145199	3.17894	0.00147817	0.324367
ENSMUSG00000109555	Gm44891	27.5416	0.638808	0.198666	3.21549	0.00130223	0.324367
ENSMUSG00000073555	Gm4951	104.527	0.636971	0.201137	3.16686	0.00154096	0.328397
ENSMUSG00000092035	Peg10	105.145	0.628427	0.19843	3.167	0.00154019	0.328397
ENSMUSG00000045871	Slitrk6	76.4726	0.622869	0.197302	3.15693	0.00159442	0.335596
ENSMUSG00000020866	Cacna1g	1076.12	0.433177	0.137399	3.15269	0.00161774	0.336352
ENSMUSG00000020120	Plek	1099.5	0.637651	0.202741	3.14515	0.00166001	0.340982
ENSMUSG00000000579	Dynlt1c	77.3822	0.533617	0.171615	3.10939	0.00187474	0.3417
ENSMUSG00000007682	Dio2	124.517	0.5939	0.19012	3.12382	0.00178519	0.3417
ENSMUSG00000026679	Enkur	86.9218	0.621677	0.200811	3.09584	0.00196258	0.3417
ENSMUSG00000027901	Dennd2d	67.3982	0.621988	0.201668	3.08421	0.00204094	0.3417
ENSMUSG00000029838	Ptn	148.371	0.470135	0.15251	3.08265	0.00205167	0.3417
ENSMUSG00000030762	Aqp8	327.078	-0.620416	0.198198	-3.13029	0.00174632	0.3417
ENSMUSG00000030844	Rgs10	333.756	0.576358	0.187105	3.0804	0.00206725	0.3417
ENSMUSG00000031162	Gata1	21.8321	0.618521	0.197674	3.12899	0.00175406	0.3417
ENSMUSG00000031425	Plp1	415.292	0.516675	0.166928	3.0952	0.0019668	0.3417
ENSMUSG00000031659	Adcy7	889.872	0.439629	0.142345	3.08847	0.00201192	0.3417
ENSMUSG00000033006	Sox10	97.0983	0.582845	0.187106	3.11505	0.00183913	0.3417
ENSMUSG00000038193	Hand2	2041.77	-0.485178	0.157362	-3.08319	0.00204795	0.3417
ENSMUSG00000041482	Piezo2	56.1339	0.620884	0.200775	3.09243	0.00198523	0.3417
ENSMUSG00000042254	Cilp	722.073	0.509516	0.165095	3.08619	0.00202738	0.3417
ENSMUSG00000046805	Mpeg1	970.185	0.43787	0.140491	3.11671	0.00182883	0.3417
ENSMUSG00000051111	Sv2c	67.0969	-0.621086	0.201974	-3.07508	0.00210443	0.3417
ENSMUSG00000056025	Clca3a1	45.6396	0.618629	0.200794	3.08092	0.00206363	0.3417
ENSMUSG00000074151	Nlrc5	398.858	0.575212	0.185596	3.09926	0.00194002	0.3417
ENSMUSG00000078190	Dnm3os	87.0733	0.553205	0.179314	3.08512	0.0020347	0.3417
ENSMUSG00000103865	Gm37416	40.4311	0.622663	0.200633	3.1035	0.00191248	0.3417
ENSMUSG00000105201	Gm43362	12.1517	0.612821	0.19917	3.07687	0.00209187	0.3417
ENSMUSG00000112824	Gm47917	11.5047	0.505979	0.163695	3.09099	0.00199491	0.3417
ENSMUSG00000016255	Tubb1	417.009	0.575076	0.187612	3.06524	0.00217493	0.34317
ENSMUSG00000027201	Myef2	411.66	0.439205	0.143139	3.06838	0.00215225	0.34317
ENSMUSG00000031373	Car5b	61.5152	0.621084	0.202712	3.06388	0.00218489	0.34317
ENSMUSG00000032558	Nphp3	312.487	0.432912	0.141479	3.0599	0.00221413	0.34317
ENSMUSG00000106807	Gm10441	14.1344	0.568843	0.185782	3.06188	0.00219952	0.34317
ENSMUSG00000021613	Hapln1	14.6105	0.513101	0.167924	3.05555	0.00224649	0.345049
ENSMUSG00000117465		70.3127	0.589862	0.193662	3.04584	0.00232034	0.35321
ENSMUSG00000026442	Nfasc	40.3975	0.581125	0.191194	3.03946	0.00237005	0.357584
ENSMUSG00000024013	Fgd2	209.588	0.531651	0.175149	3.03541	0.00240205	0.357684
ENSMUSG00000086742	Gm16201	22.2631	0.615258	0.202782	3.03408	0.00241267	0.357684
ENSMUSG00000021322	Aoah	109.845	0.568798	0.188395	3.01918	0.00253461	0.360104
ENSMUSG00000032332	Col12a1	76.7863	0.612502	0.202762	3.0208	0.0025211	0.360104
ENSMUSG00000055323	Gm9967	22.3456	0.613387	0.202795	3.02467	0.00248903	0.360104
ENSMUSG00000091183	Gm5141	48.9332	0.550688	0.181902	3.02738	0.00246682	0.360104
ENSMUSG00000109539	Gm44667	23.4625	0.602929	0.199673	3.01958	0.00253124	0.360104
ENSMUSG00000001493	Meox1	884.146	0.420141	0.140085	2.99918	0.00270708	0.363483
ENSMUSG00000024965	Fermt3	556.75	0.567588	0.188642	3.00881	0.00262275	0.363483
ENSMUSG00000030670	Cyp2r1	13.3273	0.588764	0.195574	3.01044	0.00260867	0.363483
ENSMUSG00000032507	Fbxl2	59.7774	0.572744	0.190175	3.01167	0.00259813	0.363483
ENSMUSG00000034923	Ly6g6f	16.2026	0.54139	0.180661	2.99673	0.00272895	0.363483
ENSMUSG00000035615	Frmpd1	30.2192	0.549634	0.183081	3.00214	0.00268091	0.363483
ENSMUSG00000078921	Tgtp2	326.75	0.572125	0.190592	3.00183	0.00268364	0.363483
ENSMUSG00000097675	1700101I11Rik	56.9294	-0.529343	0.176556	-2.99815	0.00271623	0.363483
ENSMUSG00000046699	Slitrk4	64.385	0.57009	0.190748	2.9887	0.00280166	0.367427
ENSMUSG00000065947	mt-Nd4l	8134.86	-0.528264	0.176751	-2.98875	0.00280121	0.367427
ENSMUSG00000063594	Gng8	36.2197	0.59789	0.20055	2.98124	0.00287079	0.373619
ENSMUSG00000028037	Ifi44	208.352	0.571358	0.19232	2.97087	0.00296959	0.377864
ENSMUSG00000030087	Klf15	2487.76	-0.386183	0.129991	-2.97084	0.0029699	0.377864
ENSMUSG00000063838	1700027J19Rik	200.084	0.500308	0.168299	2.97274	0.00295159	0.377864
ENSMUSG00000044786	Zfp36	1770.45	-0.521611	0.176201	-2.96032	0.00307319	0.38811
ENSMUSG00000038801	Scgb1c1	163.631	-0.527914	0.178796	-2.95259	0.00315115	0.389304
ENSMUSG00000057346	Apol9a	38.4226	0.580364	0.196441	2.9544	0.00313282	0.389304
ENSMUSG00000081189	Hspd1-ps4	23.4549	0.55459	0.187554	2.95696	0.00310689	0.389304
ENSMUSG00000070034	Sp110	372.307	0.471884	0.159998	2.94932	0.00318476	0.390626
ENSMUSG00000030116	Mfap5	769.113	0.443378	0.150894	2.93835	0.00329969	0.390669
ENSMUSG00000056004	9330182L06Rik	13.177	0.563024	0.191472	2.9405	0.00327679	0.390669
ENSMUSG00000087413	Gm11266	121.884	0.459765	0.156388	2.9399	0.00328318	0.390669
ENSMUSG00000102411	Gm36936	84.656	0.582983	0.198138	2.94231	0.0032577	0.390669
ENSMUSG00000114422	Gm30411	28.0876	0.558515	0.189834	2.94213	0.00325968	0.390669
ENSMUSG00000048126	Col6a3	1670.34	0.327866	0.11189	2.93025	0.00338694	0.395507
ENSMUSG00000091712	Sec14l5	327.432	0.559513	0.190886	2.93115	0.00337714	0.395507
ENSMUSG00000020190	Mknk2	13026	-0.404105	0.138119	-2.92578	0.00343595	0.395807
ENSMUSG00000074243	Gm10651	79.7317	-0.569688	0.194627	-2.92708	0.00342158	0.395807
ENSMUSG00000021675	F2rl2	38.9443	0.566417	0.193857	2.92182	0.00347988	0.398177
ENSMUSG00000020838	Slc6a4	111.236	0.556682	0.190824	2.91726	0.00353127	0.401364
ENSMUSG00000027470	Mylk2	15.8631	0.571814	0.196249	2.91371	0.00357158	0.40183
ENSMUSG00000029919	Hpgds	157.825	0.440762	0.151515	2.90903	0.00362553	0.40183
ENSMUSG00000035498	Cdcp1	49.9571	0.588233	0.202375	2.90665	0.00365321	0.40183
ENSMUSG00000079547	H2-DMb1	264.307	0.532788	0.183297	2.90669	0.0036528	0.40183
ENSMUSG00000104736	Gm33609	269.816	-0.575219	0.197602	-2.911	0.0036027	0.40183
ENSMUSG00000033669	Zfp7	95.3811	0.505142	0.174032	2.90258	0.00370098	0.401898
ENSMUSG00000070604	Vsig10l	168.105	0.401818	0.138358	2.90419	0.00368204	0.401898
ENSMUSG00000025780	Itih5	705.046	0.487186	0.168187	2.89669	0.00377123	0.406742
ENSMUSG00000030610	Det1	892.627	-0.371655	0.128559	-2.89093	0.00384102	0.406742
ENSMUSG00000036667	Tcaf1	724.372	0.467053	0.16147	2.8925	0.00382188	0.406742
ENSMUSG00000043263	Ifi209	109.28	0.54736	0.189321	2.89117	0.00383812	0.406742
ENSMUSG00000028716	Pdzk1ip1	32.1856	0.527609	0.182807	2.88615	0.00389989	0.407909
ENSMUSG00000054072	Iigp1	3146.22	0.500128	0.173183	2.88785	0.00387886	0.407909
ENSMUSG00000019853	Hebp2	66.3907	0.533345	0.185287	2.87848	0.003996	0.415414
ENSMUSG00000102275	Gm37144	18.9972	0.533413	0.185496	2.87561	0.00403246	0.416663
ENSMUSG00000022504	Ciita	151.167	0.528411	0.184035	2.87126	0.00408839	0.417796
ENSMUSG00000036594	H2-Aa	3523.35	0.482086	0.168029	2.86906	0.0041169	0.417796
ENSMUSG00000076498	Trbc2	33.02	0.579921	0.202147	2.8688	0.00412027	0.417796
ENSMUSG00000085180	AI838599	117.586	0.567745	0.198015	2.86718	0.00414145	0.417796
ENSMUSG00000024197	Plin3	9284.02	-0.420899	0.14697	-2.86385	0.0041853	0.419737
ENSMUSG00000115234	CT025533.1	446.912	0.531626	0.185772	2.86171	0.00421367	0.420111
ENSMUSG00000037868	Egr2	379.695	-0.436211	0.152777	-2.85522	0.00430074	0.423271
ENSMUSG00000073414	Mpig6b	151.454	0.526071	0.184192	2.8561	0.00428883	0.423271
ENSMUSG00000079017	Ifi27l2a	633.847	0.562151	0.196983	2.85381	0.00431985	0.423271
ENSMUSG00000071203	Naip5	128.438	0.548468	0.192314	2.85194	0.00434528	0.42333
ENSMUSG00000026126	Ptpn18	107.071	0.565742	0.198884	2.84459	0.00444687	0.428331
ENSMUSG00000030054	Gp9	291.72	0.529769	0.186131	2.84621	0.00442432	0.428331
ENSMUSG00000015134	Aldh1a3	111.458	0.506384	0.178581	2.83561	0.00457389	0.429027
ENSMUSG00000030159	Clec1b	350.763	0.543964	0.191771	2.83652	0.00456079	0.429027
ENSMUSG00000034664	Itga2b	1218.02	0.527474	0.186046	2.83519	0.00457991	0.429027
ENSMUSG00000074863	Platr25	143.668	0.432059	0.152283	2.83722	0.00455082	0.429027
ENSMUSG00000110218	Gm20219	30.3601	0.575481	0.20281	2.83754	0.00454624	0.429027
ENSMUSG00000029372	Ppbp	1160.91	0.519586	0.183506	2.83145	0.00463381	0.431241
ENSMUSG00000029798	Herc6	206.106	0.529491	0.187096	2.83005	0.00465414	0.431241
ENSMUSG00000021268	Meg3	600.005	0.491721	0.174236	2.82216	0.0047701	0.432582
ENSMUSG00000021453	Gadd45g	555.29	0.482231	0.170677	2.82539	0.00472229	0.432582
ENSMUSG00000054580	Pla2r1	326.532	0.483002	0.171048	2.82377	0.00474618	0.432582
ENSMUSG00000110631	Gm42047	378.656	0.561887	0.199006	2.82347	0.00475066	0.432582
ENSMUSG00000024640	Psat1	221.614	0.414771	0.147364	2.81459	0.0048839	0.440559
ENSMUSG00000028158	Mttp	469.648	-0.426905	0.152028	-2.80807	0.00498398	0.444879
ENSMUSG00000059182	Skap2	1391.61	0.261249	0.0929975	2.8092	0.00496648	0.444879
ENSMUSG00000004709	Cd244	22.1069	0.557108	0.198829	2.80195	0.00507945	0.444943
ENSMUSG00000023829	Slc22a1	166.877	0.54755	0.196054	2.79286	0.00522445	0.444943
ENSMUSG00000025355	Mmp19	144.108	0.515241	0.185003	2.78504	0.00535209	0.444943
ENSMUSG00000027070	Lrp2	35.2778	0.518095	0.18615	2.78322	0.00538226	0.444943
ENSMUSG00000029198	Grpel1	5096.53	-0.368527	0.132005	-2.79177	0.00524202	0.444943
ENSMUSG00000030638	Sh3gl3	35.2224	0.564582	0.201214	2.80588	0.00501796	0.444943
ENSMUSG00000030789	Itgax	69.0373	0.515571	0.185157	2.7845	0.00536106	0.444943
ENSMUSG00000033470	Cysltr2	15.7524	0.532386	0.191127	2.78551	0.00534438	0.444943
ENSMUSG00000043557	Mdga1	810.557	-0.368859	0.131868	-2.79719	0.00515499	0.444943
ENSMUSG00000060802	B2m	13719.3	0.502631	0.18054	2.78404	0.00536862	0.444943
ENSMUSG00000062031	Pgghg	436.68	0.469008	0.16848	2.78377	0.00537317	0.444943
ENSMUSG00000069270	Hist1h2ac	61.5326	0.545909	0.19491	2.80082	0.00509724	0.444943
ENSMUSG00000072915	Gm12258	177.326	0.423509	0.151867	2.78869	0.00529217	0.444943
ENSMUSG00000086536	Gm12264	14.1963	0.554102	0.199173	2.78201	0.00540226	0.444943
ENSMUSG00000095280	Gm21738	74.8563	0.567035	0.202396	2.80161	0.00508485	0.444943
ENSMUSG00000117113		71.9695	0.490987	0.175749	2.79369	0.00521111	0.444943
ENSMUSG00000019852	Arfgef3	28.6067	0.523771	0.189462	2.76452	0.00570071	0.449296
ENSMUSG00000020758	Itgb4	144.744	0.511206	0.185383	2.75756	0.00582338	0.449296
ENSMUSG00000020890	Gucy2e	16.6533	0.491591	0.177882	2.76358	0.00571711	0.449296
ENSMUSG00000026288	Inpp5d	515.555	0.339525	0.122977	2.76088	0.0057646	0.449296
ENSMUSG00000028860	Sytl1	18.466	0.547072	0.197944	2.76377	0.0057138	0.449296
ENSMUSG00000032515	Csrnp1	892.821	-0.449592	0.163342	-2.75245	0.00591504	0.449296
ENSMUSG00000032528	Vipr1	150.545	-0.411389	0.148501	-2.77028	0.00560085	0.449296
ENSMUSG00000037979	Ccdc92	173.572	0.551911	0.200574	2.75166	0.00592947	0.449296
ENSMUSG00000060187	Lrrc10	5384.72	-0.348122	0.126315	-2.75599	0.00585146	0.449296
ENSMUSG00000071103	1700029J07Rik	117.456	0.518346	0.186834	2.77438	0.00553078	0.449296
ENSMUSG00000087143	A830082K12Rik	77.0394	0.482126	0.173954	2.77158	0.00557852	0.449296
ENSMUSG00000087187	Gm13431	12.2202	0.543221	0.197105	2.756	0.00585131	0.449296
ENSMUSG00000102151	Gm37472	13.753	0.555141	0.200122	2.77401	0.00553692	0.449296
ENSMUSG00000103529	A730089K16Rik	13.1407	0.492283	0.178816	2.75302	0.00590485	0.449296
ENSMUSG00000106386	Gm42991	19.3312	0.497929	0.180518	2.75834	0.00580954	0.449296
ENSMUSG00000106943	Dancr	92.9669	0.449637	0.163258	2.75415	0.00588447	0.449296
ENSMUSG00000108465	Gm45110	25.2664	0.562514	0.202769	2.77416	0.00553447	0.449296
ENSMUSG00000109724	Gm18194	138.164	0.551093	0.199571	2.76139	0.00575561	0.449296
ENSMUSG00000023393	Slc17a9	58.414	0.540967	0.197039	2.74548	0.00604232	0.451417
ENSMUSG00000030806	Stx1b	67.8256	0.544142	0.198229	2.74501	0.00605084	0.451417
ENSMUSG00000032489	Kif9	32.6141	0.55348	0.201859	2.74192	0.00610821	0.451417
ENSMUSG00000033029	1700088E04Rik	28.523	0.541719	0.19811	2.73444	0.00624872	0.451417
ENSMUSG00000035929	H2-Q4	2597.01	0.491316	0.179405	2.73858	0.00617054	0.451417
ENSMUSG00000036353	P2ry12	251.106	0.547029	0.199976	2.73547	0.00622919	0.451417
ENSMUSG00000038390	Gpr162	226.238	0.486018	0.177337	2.74065	0.00613177	0.451417
ENSMUSG00000044258	Ctla2a	1240.04	0.545744	0.198676	2.7469	0.00601607	0.451417
ENSMUSG00000058818	Pirb	329.179	0.441202	0.161314	2.73506	0.00623692	0.451417
ENSMUSG00000068417	Pnp2	16.3238	0.541268	0.197778	2.73674	0.00620515	0.451417
ENSMUSG00000107531	E330037G11Rik	19.7657	0.537305	0.196114	2.73976	0.00614836	0.451417
ENSMUSG00000020953	Coch	27.0741	0.551854	0.202658	2.72308	0.00646769	0.46437
ENSMUSG00000028270	Gbp2	1078.32	0.39856	0.146404	2.72232	0.0064825	0.46437
ENSMUSG00000016262	Sertad4	383.935	0.496288	0.182601	2.71789	0.00657002	0.466085
ENSMUSG00000035745	Grin3b	156.051	-0.421794	0.155245	-2.71696	0.00658845	0.466085
ENSMUSG00000066595	Flvcr1	242.167	0.439463	0.16161	2.71928	0.00654241	0.466085
ENSMUSG00000033342	Plppr5	34.5598	0.505302	0.18661	2.70779	0.00677321	0.477176
ENSMUSG00000025321	Itgb8	152.063	0.474247	0.175439	2.7032	0.0068676	0.479339
ENSMUSG00000026697	Myoc	549.22	0.502494	0.185939	2.70246	0.00688275	0.479339
ENSMUSG00000027188	Pamr1	253.52	0.518227	0.192289	2.69504	0.00703799	0.479339
ENSMUSG00000030346	Rad51ap1	45.0215	0.537568	0.199194	2.69871	0.00696081	0.479339
ENSMUSG00000036986	Pml	727.064	0.378484	0.140484	2.69414	0.00705696	0.479339
ENSMUSG00000039405	Prss23	527.418	0.393511	0.145897	2.69718	0.00699302	0.479339
ENSMUSG00000071714	Csf2rb2	110.197	0.523269	0.193888	2.69883	0.00695844	0.479339
ENSMUSG00000090877	Hspa1b	1252.56	-0.364102	0.135025	-2.69655	0.00700622	0.479339
ENSMUSG00000094910	D430019H16Rik	143.771	0.538052	0.199654	2.69492	0.00704059	0.479339
ENSMUSG00000035697	Arhgap45	845.346	0.477416	0.177375	2.69156	0.00711179	0.481146
ENSMUSG00000000386	Mx1	48.0665	0.54484	0.202765	2.68706	0.00720847	0.48195
ENSMUSG00000030287	Itpr2	1241.1	0.380763	0.141639	2.68827	0.00718231	0.48195
ENSMUSG00000030742	Lat	62.9767	0.545216	0.202818	2.6882	0.00718374	0.48195
ENSMUSG00000025665	Rps6ka6	71.3847	0.536748	0.200068	2.68283	0.00730031	0.483502
ENSMUSG00000026357	Rgs18	264.928	0.488766	0.182473	2.67857	0.00739379	0.483502
ENSMUSG00000039910	Cited2	2320.27	-0.402459	0.150135	-2.68065	0.00734799	0.483502
ENSMUSG00000040274	Cdk6	635.221	0.466583	0.174206	2.67834	0.00739889	0.483502
ENSMUSG00000048924	Ccdc125	87.33	0.477807	0.178406	2.6782	0.00740184	0.483502
ENSMUSG00000070880	Gad1	21.4006	0.490734	0.183074	2.68052	0.00735085	0.483502
ENSMUSG00000013701	Timm23	5446.13	-0.350194	0.131444	-2.6642	0.00771722	0.484649
ENSMUSG00000021432	Slc35b3	251.674	0.451722	0.168886	2.67471	0.0074793	0.484649
ENSMUSG00000027797	Dclk1	178.708	0.445132	0.167349	2.6599	0.00781637	0.484649
ENSMUSG00000028654	Mycl	20.0613	0.538461	0.202533	2.65863	0.00784581	0.484649
ENSMUSG00000030365	Clec2i	29.7936	0.539753	0.202018	2.67181	0.00754441	0.484649
ENSMUSG00000030862	Cpxm2	4369.81	-0.486643	0.182874	-2.66109	0.00778879	0.484649
ENSMUSG00000037239	Spred3	89.5848	0.507707	0.190494	2.66522	0.00769383	0.484649
ENSMUSG00000040009	Gnaz	55.6864	0.533434	0.199842	2.66927	0.00760155	0.484649
ENSMUSG00000049047	Armcx3	571.022	0.428392	0.161089	2.65935	0.00782905	0.484649
ENSMUSG00000052026	Slc6a7	32.9106	0.537705	0.201313	2.671	0.00756267	0.484649
ENSMUSG00000071343	Gm10327	104.923	-0.474156	0.178285	-2.65954	0.00782467	0.484649
ENSMUSG00000073460	Pnldc1	32.3069	0.534751	0.20091	2.66165	0.00777582	0.484649
ENSMUSG00000097194	9330175E14Rik	47.2442	0.529043	0.198337	2.6674	0.007644	0.484649
ENSMUSG00000101086	Gm28651	226.812	-0.468106	0.175093	-2.67348	0.00750694	0.484649
ENSMUSG00000106087	Gm43609	33.7461	0.532586	0.200267	2.65938	0.0078284	0.484649
ENSMUSG00000108601	Gm44645	59.1098	0.524675	0.197465	2.65706	0.00788254	0.48516
ENSMUSG00000020437	Myo1g	209.268	0.483888	0.182551	2.6507	0.00803243	0.48536
ENSMUSG00000033460	Armcx1	246.599	0.37939	0.14288	2.65531	0.00792352	0.48536
ENSMUSG00000038894	Irs2	994.1	-0.527548	0.198758	-2.65422	0.00794915	0.48536
ENSMUSG00000041707	1810011H11Rik	46.5795	0.508224	0.191685	2.65135	0.00801714	0.48536
ENSMUSG00000079669	Gm17396	37.6434	0.537555	0.202813	2.6505	0.00803737	0.48536
ENSMUSG00000087034	Cbfa2t2-ps1	19.0969	-0.537129	0.202805	-2.6485	0.00808507	0.48536
ENSMUSG00000105427	Gm31678	75.6876	-0.505195	0.190716	-2.64895	0.0080743	0.48536
ENSMUSG00000027999	Pla2g12a	2410.98	-0.30987	0.117134	-2.64543	0.00815883	0.48807
ENSMUSG00000047085	Lrrc4b	1240.67	-0.499615	0.189012	-2.64329	0.00821044	0.48944
ENSMUSG00000043953	Ccrl2	939.987	-0.38418	0.145543	-2.63964	0.00829945	0.493022
ENSMUSG00000078922	Tgtp1	123.042	0.531884	0.201615	2.63812	0.0083367	0.493515
ENSMUSG00000000149	Gna12	9848.89	-0.361937	0.137588	-2.63059	0.0085236	0.495493
ENSMUSG00000023328	Ache	250.381	0.413595	0.157275	2.62976	0.00854449	0.495493
ENSMUSG00000061232	H2-K1	13122.4	0.47846	0.181757	2.63241	0.00847807	0.495493
ENSMUSG00000070056	Mfhas1	4036.9	-0.378415	0.143645	-2.63437	0.0084293	0.495493
ENSMUSG00000091971	Hspa1a	735.488	-0.360856	0.137187	-2.63039	0.0085288	0.495493
ENSMUSG00000103367	Gm38158	31.8056	0.522636	0.198451	2.63358	0.00844911	0.495493
ENSMUSG00000037138	Aff3	211.956	0.455559	0.173351	2.62795	0.00859001	0.496444
ENSMUSG00000039981	Zc3h12d	38.8072	0.53154	0.202785	2.62119	0.00876223	0.503319
ENSMUSG00000052837	Junb	1911.58	-0.526434	0.200942	-2.61982	0.00879753	0.503319
ENSMUSG00000097415	AU020206	1336.27	0.426088	0.16258	2.62079	0.00877257	0.503319
ENSMUSG00000006930	Hap1	127.605	0.428684	0.164184	2.611	0.0090279	0.503669
ENSMUSG00000015340	Cybb	663.938	0.42552	0.163828	2.59735	0.00939449	0.503669
ENSMUSG00000020268	Lyrm7	914.392	-0.36619	0.139943	-2.61671	0.00887818	0.503669
ENSMUSG00000023908	Pkmyt1	130.327	0.381592	0.146592	2.60308	0.00923908	0.503669
ENSMUSG00000026395	Ptprc	565.184	0.463264	0.177825	2.60518	0.00918269	0.503669
ENSMUSG00000028339	Col15a1	3989.95	0.289306	0.110918	2.60827	0.00910005	0.503669
ENSMUSG00000028480	Glipr2	270.336	0.40479	0.155776	2.59855	0.00936195	0.503669
ENSMUSG00000028967	Errfi1	2791.62	-0.483766	0.185722	-2.60479	0.00919314	0.503669
ENSMUSG00000037355	Uvssa	599.477	0.361131	0.138431	2.60874	0.0090875	0.503669
ENSMUSG00000040711	Sh3pxd2b	465.417	0.328102	0.126292	2.59795	0.00937812	0.503669
ENSMUSG00000042608	Stk40	5249.55	-0.359808	0.137964	-2.60798	0.00910793	0.503669
ENSMUSG00000044534	Ackr2	96.8844	0.490691	0.188587	2.60194	0.00926973	0.503669
ENSMUSG00000055540	Epha6	24.6448	0.517779	0.199308	2.59788	0.00938008	0.503669
ENSMUSG00000068246	Apol9b	33.2689	0.52699	0.202125	2.60724	0.00912746	0.503669
ENSMUSG00000073491	Ifi213	117.22	0.524021	0.201178	2.60476	0.00919378	0.503669
ENSMUSG00000078810	Gp6	110.61	0.452229	0.173755	2.60268	0.00924988	0.503669
ENSMUSG00000098404	Mrip-ps	102.732	-0.420569	0.161511	-2.60396	0.00921532	0.503669
ENSMUSG00000105677	Gm43328	30.9933	0.528488	0.202767	2.60638	0.0091505	0.503669
ENSMUSG00000110206	Flt3l	259.957	0.445502	0.17135	2.59995	0.00932371	0.503669
ENSMUSG00000110298	Gm8189	48.8703	0.52786	0.202816	2.60265	0.00925052	0.503669
ENSMUSG00000034463	Scara3	251.107	0.507483	0.195871	2.59091	0.00957228	0.510004
ENSMUSG00000039168	Dap	1385.91	0.44362	0.171222	2.5909	0.00957248	0.510004
ENSMUSG00000024175	Tekt4	25.2679	0.509624	0.196829	2.58917	0.0096208	0.510982
ENSMUSG00000021913	Ogdhl	11116.1	-0.348366	0.134899	-2.58243	0.00981085	0.511624
ENSMUSG00000022803	Popdc2	31896.9	-0.351072	0.135957	-2.58223	0.00981628	0.511624
ENSMUSG00000023175	Bsg	61265.3	-0.318776	0.123495	-2.5813	0.00984295	0.511624
ENSMUSG00000023723	Mrps23	8359.87	-0.31575	0.122092	-2.58617	0.00970502	0.511624
ENSMUSG00000035004	Igsf6	114.235	0.428021	0.165705	2.58302	0.00979397	0.511624
ENSMUSG00000051790	Nlgn2	728.123	0.381993	0.147798	2.58455	0.00975048	0.511624
ENSMUSG00000110148	5830408C22Rik	21.8475	0.522983	0.20251	2.58251	0.00980845	0.511624
ENSMUSG00000003545	Fosb	138.546	-0.438849	0.170562	-2.57295	0.0100835	0.51468
ENSMUSG00000015968	Cacna1d	205.256	0.51712	0.200721	2.57631	0.00998617	0.51468
ENSMUSG00000021874	4933413J09Rik	34.1107	0.511666	0.198891	2.57259	0.010094	0.51468
ENSMUSG00000040282	BC052040	238.533	-0.352693	0.137098	-2.57256	0.010095	0.51468
ENSMUSG00000049580	Tsku	185.192	0.355379	0.138176	2.57194	0.0101131	0.51468
ENSMUSG00000060586	H2-Eb1	3242.69	0.467226	0.181646	2.57218	0.010106	0.51468
ENSMUSG00000108633	Gm44694	28.4235	0.478853	0.185763	2.57776	0.00994425	0.51468
ENSMUSG00000026875	Traf1	102.122	0.471437	0.183592	2.56785	0.010233	0.516391
ENSMUSG00000030730	Atp2a1	80.8347	0.517032	0.201242	2.56921	0.0101931	0.516391
ENSMUSG00000078606	Gm4070	169.146	0.444846	0.173247	2.5677	0.0102376	0.516391
ENSMUSG00000035828	Pim3	5185.62	-0.324347	0.126471	-2.56459	0.0103298	0.519509
ENSMUSG00000118504		58.5971	0.429507	0.16758	2.56301	0.010377	0.520347
ENSMUSG00000004151	Etv1	909.981	0.426958	0.166737	2.56067	0.0104472	0.521082
ENSMUSG00000026077	Npas2	163.412	0.494981	0.193316	2.56048	0.0104528	0.521082
ENSMUSG00000001098	Kctd10	1204.82	-0.226612	0.0885989	-2.55773	0.0105359	0.522294
ENSMUSG00000098146	Gm26935	17.7333	0.518734	0.202817	2.55764	0.0105384	0.522294
ENSMUSG00000034926	Dhcr24	300.804	0.462188	0.180802	2.55632	0.0105786	0.522765
ENSMUSG00000022512	Cldn1	15.4955	0.46788	0.183269	2.55297	0.0106809	0.526298
ENSMUSG00000018486	Wnt9b	41.2391	0.507628	0.199367	2.54619	0.0108904	0.526373
ENSMUSG00000030468	Siglecg	46.301	0.516354	0.2028	2.54612	0.0108927	0.526373
ENSMUSG00000037049	Smpd1	11479.5	-0.319284	0.125409	-2.54593	0.0108986	0.526373
ENSMUSG00000054702	Ap1s3	32.1838	0.474761	0.186391	2.54712	0.0108616	0.526373
ENSMUSG00000072620	Slfn2	514.022	0.444751	0.174585	2.54748	0.0108504	0.526373
ENSMUSG00000089687	Rab42	39.0064	-0.499245	0.195788	-2.54993	0.0107744	0.526373
ENSMUSG00000113216	Gm40841	78.623	0.514749	0.201938	2.54905	0.0108017	0.526373
ENSMUSG00000023044	Csad	801.606	0.381339	0.149853	2.54475	0.0109355	0.526663
ENSMUSG00000021287	Xrcc3	233.819	0.424575	0.167146	2.54014	0.0110808	0.52692
ENSMUSG00000032224	Fam81a	622.565	-0.450635	0.177313	-2.54147	0.0110388	0.52692
ENSMUSG00000037254	Itih2	34.1927	0.515821	0.20281	2.54338	0.0109787	0.52692
ENSMUSG00000045868	Gvin1	161.857	0.463541	0.182325	2.54238	0.0110099	0.52692
ENSMUSG00000050640	Tmem150c	820.26	-0.473851	0.186579	-2.53968	0.0110953	0.52692
ENSMUSG00000004394	Tmed4	5882.84	-0.292861	0.1156	-2.53339	0.0112964	0.527698
ENSMUSG00000020644	Id2	508.673	0.4636	0.183171	2.53097	0.0113747	0.527698
ENSMUSG00000021567	Nkd2	140.611	0.405944	0.160432	2.53032	0.0113959	0.527698
ENSMUSG00000025650	Col7a1	89.5878	0.506161	0.200083	2.52975	0.0114143	0.527698
ENSMUSG00000025733	Rhot2	4757.01	-0.34226	0.135436	-2.52711	0.0115007	0.527698
ENSMUSG00000028028	Alpk1	257.234	0.467705	0.184637	2.5331	0.0113059	0.527698
ENSMUSG00000028268	Gbp3	949.739	0.448635	0.177457	2.52813	0.0114672	0.527698
ENSMUSG00000028318	Polr1e	902.221	-0.314269	0.12438	-2.5267	0.0115141	0.527698
ENSMUSG00000030990	Pgap2	1950.68	-0.313606	0.123994	-2.52921	0.0114319	0.527698
ENSMUSG00000032609	Klhdc8b	669.137	0.382745	0.150916	2.53615	0.0112079	0.527698
ENSMUSG00000040829	Zmynd15	300.822	0.427746	0.169148	2.52883	0.0114442	0.527698
ENSMUSG00000047757	Fancb	82.4686	0.452571	0.178826	2.53078	0.0113808	0.527698
ENSMUSG00000079019	Insl3	66.2874	0.485408	0.191604	2.53338	0.0112967	0.527698
ENSMUSG00000004933	Matk	53.9921	-0.447533	0.177653	-2.51914	0.0117644	0.528217
ENSMUSG00000022054	Nefm	32.1966	0.510718	0.202702	2.51955	0.0117506	0.528217
ENSMUSG00000023993	Treml1	141.754	0.440337	0.174698	2.52056	0.0117168	0.528217
ENSMUSG00000037035	Inhbb	226.194	0.383951	0.152128	2.52388	0.0116069	0.528217
ENSMUSG00000046791	Riox1	250.973	0.312626	0.124114	2.51887	0.0117733	0.528217
ENSMUSG00000086889	Phf2os1	30.3681	0.505445	0.200371	2.52254	0.0116511	0.528217
ENSMUSG00000103932	Gm36963	13.2762	0.423539	0.167842	2.52344	0.0116214	0.528217
ENSMUSG00000107476	Zfp862-ps	304.263	0.309663	0.12282	2.52128	0.0116929	0.528217
ENSMUSG00000030830	Itgal	264.687	0.503779	0.200098	2.51765	0.0118139	0.52865
ENSMUSG00000033585	Ndn	456.041	0.364097	0.144758	2.51522	0.0118958	0.530921
ENSMUSG00000009394	Syn2	345.73	0.503004	0.200142	2.51324	0.0119629	0.531134
ENSMUSG00000052087	Rgs14	53.1707	0.484714	0.192849	2.51343	0.0119562	0.531134
ENSMUSG00000002908	Kcnn1	1062.33	-0.338899	0.134902	-2.51219	0.0119986	0.531334
ENSMUSG00000054728	Phactr1	545.974	0.335999	0.133843	2.51039	0.0120599	0.532668
ENSMUSG00000015619	Gata3	49.7714	0.505399	0.201438	2.50896	0.0121088	0.533445
ENSMUSG00000036885	Arhgef26	93.2662	0.460277	0.183521	2.50803	0.0121405	0.533463
ENSMUSG00000057948	Unc13d	104.469	0.497216	0.198327	2.50705	0.0121744	0.533578
ENSMUSG00000026603	Smyd2	2752.45	-0.397001	0.158412	-2.50613	0.0122059	0.533586
ENSMUSG00000061740	Cyp2d22	1746.75	0.382103	0.152522	2.50523	0.0122372	0.533586
ENSMUSG00000033967	Rnf225	12.3214	0.494487	0.197526	2.50341	0.0123004	0.534973
ENSMUSG00000020108	Ddit4	2037.9	-0.474065	0.189746	-2.49842	0.0124748	0.53983
ENSMUSG00000044827	Tlr1	52.8764	0.505899	0.202489	2.4984	0.0124754	0.53983
ENSMUSG00000000290	Itgb2	540.856	0.437298	0.175793	2.48758	0.0128616	0.541865
ENSMUSG00000004939	Nmrk2	671.915	0.390149	0.156636	2.4908	0.0127457	0.541865
ENSMUSG00000006522	Itih3	14.3319	0.500646	0.201455	2.48515	0.0129495	0.541865
ENSMUSG00000022824	Muc13	12.1687	0.482068	0.193503	2.49127	0.0127286	0.541865
ENSMUSG00000027305	Ndufaf1	2803.63	-0.298655	0.12001	-2.48859	0.0128249	0.541865
ENSMUSG00000028019	Pdgfc	210.66	0.421897	0.169677	2.48647	0.0129019	0.541865
ENSMUSG00000028125	Abca4	304.737	-0.413196	0.165597	-2.49519	0.0125889	0.541865
ENSMUSG00000029452	Tmem116	382.172	-0.382058	0.153182	-2.49414	0.0126262	0.541865
ENSMUSG00000030966	Trim21	438.465	0.325117	0.130682	2.48784	0.0128521	0.541865
ENSMUSG00000037725	Ckap2	45.9543	0.477645	0.192086	2.48663	0.0128961	0.541865
ENSMUSG00000054793	Cadm4	1593.6	-0.347002	0.139637	-2.48502	0.0129543	0.541865
ENSMUSG00000056856	Jakmip3	13.8901	0.462532	0.185884	2.48828	0.0128362	0.541865
ENSMUSG00000067149	Jchain	40.9867	0.482161	0.194055	2.48466	0.0129674	0.541865
ENSMUSG00000097124	A530020G20Rik	21.5084	0.490018	0.196552	2.49307	0.0126643	0.541865
ENSMUSG00000019796	Lrp11	318.262	-0.487529	0.196575	-2.48011	0.0131342	0.544734
ENSMUSG00000029298	Gbp9	1442.92	0.380533	0.153484	2.47931	0.0131639	0.544734
ENSMUSG00000030091	Nup210	286.051	0.38126	0.153713	2.48034	0.0131258	0.544734
ENSMUSG00000073421	H2-Ab1	2846.3	0.464078	0.187068	2.4808	0.0131087	0.544734
ENSMUSG00000027833	Shox2	80.6319	0.500165	0.201963	2.47652	0.0132669	0.546345
ENSMUSG00000029925	Tbxas1	187.032	0.466352	0.188244	2.47737	0.0132353	0.546345
ENSMUSG00000073988	Ttpa	69.6784	-0.427752	0.172835	-2.47491	0.0133269	0.547494
ENSMUSG00000026051	1500015O10Rik	44.2262	0.462794	0.187166	2.47264	0.0134118	0.549505
ENSMUSG00000041798	Gck	1483.45	-0.465175	0.188186	-2.47188	0.0134403	0.549505
ENSMUSG00000118607		41.6796	0.495922	0.200714	2.47079	0.0134814	0.549869
ENSMUSG00000037849	Ifi206	33.8018	0.500866	0.202814	2.46958	0.0135273	0.550424
ENSMUSG00000056116	H2-T22	1720.37	0.373079	0.151162	2.46807	0.0135844	0.55143
ENSMUSG00000062329	Cytl1	719.323	0.488336	0.197959	2.46685	0.0136306	0.551992
ENSMUSG00000022514	Il1rap	256.528	0.409065	0.165966	2.46475	0.0137108	0.553922
ENSMUSG00000045102	Poln	212.765	-0.449646	0.182636	-2.46198	0.0138174	0.556911
ENSMUSG00000031262	Cenpi	19.1138	0.496784	0.201953	2.4599	0.0138974	0.5575
ENSMUSG00000040428	Plekha4	203.634	0.428559	0.17416	2.46072	0.0138659	0.5575
ENSMUSG00000043541	Casc1	355.666	-0.296888	0.120782	-2.45805	0.0139694	0.559072
ENSMUSG00000022636	Alcam	104.534	0.476088	0.194074	2.45312	0.0141623	0.563029
ENSMUSG00000068794	Col28a1	52.9565	0.424566	0.172968	2.45459	0.0141046	0.563029
ENSMUSG00000093672	Gm20655	49.5864	0.434514	0.177136	2.45299	0.0141674	0.563029
ENSMUSG00000029862	Clcn1	756.066	0.328301	0.133885	2.45211	0.0142022	0.563102
ENSMUSG00000020785	Camkk1	112.909	0.40633	0.16602	2.44748	0.0143859	0.566433
ENSMUSG00000051498	Tlr6	46.2711	0.481318	0.196655	2.44753	0.0143839	0.566433
ENSMUSG00000075705	Msrb1	4121.62	-0.390342	0.159444	-2.44814	0.0143595	0.566433
ENSMUSG00000009585	Apobec3	502.302	0.366933	0.150212	2.44276	0.0145753	0.568637
ENSMUSG00000034349	Smc4	1325.58	0.335572	0.13734	2.44337	0.014551	0.568637
ENSMUSG00000036281	Snapc4	589.838	0.344753	0.141062	2.44398	0.0145262	0.568637
ENSMUSG00000037405	Icam1	756.03	0.348114	0.142477	2.44329	0.014554	0.568637
ENSMUSG00000022708	Zbtb20	15481	0.34013	0.139642	2.43572	0.014862	0.5694
ENSMUSG00000030615	Tmem126a	2427.05	-0.279874	0.114893	-2.43596	0.0148524	0.5694
ENSMUSG00000049327	Kmt5a	9547.67	-0.346404	0.142118	-2.43745	0.0147914	0.5694
ENSMUSG00000053925	Gm9929	32.7375	0.481963	0.197819	2.43638	0.0148351	0.5694
ENSMUSG00000054499	Dedd2	1747.15	-0.398653	0.163455	-2.43891	0.0147316	0.5694
ENSMUSG00000063611	Gm10134	87.6969	0.456292	0.187268	2.43657	0.0148274	0.5694
ENSMUSG00000106140	Gm42208	70.4976	-0.446172	0.182964	-2.43857	0.0147454	0.5694
ENSMUSG00000112907	Gm47015	14.2607	0.475496	0.194941	2.43918	0.0147206	0.5694
ENSMUSG00000021460	Auh	4891.51	-0.321346	0.132334	-2.4283	0.0151697	0.575771
ENSMUSG00000022965	Ifngr2	9121.29	-0.384986	0.158948	-2.42209	0.0154316	0.575771
ENSMUSG00000024759	Atl3	1737.6	0.286919	0.118445	2.42238	0.0154191	0.575771
ENSMUSG00000024966	Stip1	5859.6	-0.318593	0.131112	-2.42994	0.0151013	0.575771
ENSMUSG00000028140	Mrpl9	3771.6	-0.303308	0.125049	-2.4255	0.0152871	0.575771
ENSMUSG00000030882	Dnhd1	56.9085	0.463103	0.190801	2.42715	0.015218	0.575771
ENSMUSG00000044811	Cd300c2	81.0239	0.463294	0.191043	2.42508	0.015305	0.575771
ENSMUSG00000078161	Erich3	44.5211	0.489018	0.20182	2.42304	0.0153912	0.575771
ENSMUSG00000080316	Spaca6	368.553	0.428415	0.176255	2.43066	0.0150714	0.575771
ENSMUSG00000097680	Gm26642	40.6032	0.487175	0.201082	2.42276	0.015403	0.575771
ENSMUSG00000105504	Gbp5	615.434	0.365266	0.150525	2.42662	0.0152403	0.575771
ENSMUSG00000115049	AC113178.1	312.588	0.436902	0.180386	2.42204	0.0154336	0.575771
ENSMUSG00000034472	Rasd2	360.808	-0.384504	0.158832	-2.42083	0.0154852	0.576437
ENSMUSG00000042476	Abcb4	3083.4	-0.370288	0.153013	-2.41997	0.0155218	0.576537
ENSMUSG00000026011	Ctla4	132.351	0.445363	0.184339	2.416	0.0156919	0.578294
ENSMUSG00000028497	Hacd4	532.317	0.419584	0.17368	2.41585	0.0156984	0.578294
ENSMUSG00000049493	Pls1	31.0563	0.473274	0.196023	2.41437	0.0157622	0.578294
ENSMUSG00000053964	Lgals4	3586.04	0.45103	0.186635	2.41664	0.0156645	0.578294
ENSMUSG00000055567	Unc80	17.8208	0.465365	0.192726	2.41465	0.0157504	0.578294
ENSMUSG00000062081	Gm6055	756.62	-0.33969	0.140709	-2.41414	0.0157726	0.578294
ENSMUSG00000055413	H2-Q5	360.614	0.465378	0.192934	2.41211	0.0158603	0.578993
ENSMUSG00000087403	Kantr	135.075	0.394726	0.163617	2.41249	0.0158439	0.578993
ENSMUSG00000095440	Fignl2	162.7	0.416266	0.172628	2.41135	0.0158935	0.578993
ENSMUSG00000049775	Tmsb4x	17256.3	0.44082	0.183269	2.40531	0.0161586	0.587393
ENSMUSG00000028689	Ccdc163	225.136	0.376023	0.156415	2.404	0.0162167	0.588089
ENSMUSG00000047216	Cdh19	330.873	0.39808	0.165637	2.40333	0.0162467	0.588089
ENSMUSG00000003484	Cyp4f18	56.363	0.486014	0.202358	2.40176	0.0163166	0.589319
ENSMUSG00000022223	Sdr39u1	1328.05	-0.372778	0.155315	-2.40014	0.0163889	0.589319
ENSMUSG00000035493	Tgfbi	1584.69	0.413334	0.172431	2.3971	0.0165256	0.589319
ENSMUSG00000036334	Igsf10	135.222	0.441395	0.183881	2.40043	0.0163757	0.589319
ENSMUSG00000039716	Dock3	61.3497	0.469505	0.195782	2.3981	0.0164803	0.589319
ENSMUSG00000040663	Clcf1	193.412	0.41099	0.171431	2.39741	0.0165116	0.589319
ENSMUSG00000056501	Cebpb	1099.82	-0.445747	0.186067	-2.39563	0.0165918	0.589319
ENSMUSG00000062210	Tnfaip8	4027.32	-0.333927	0.139246	-2.39811	0.0164799	0.589319
ENSMUSG00000107091	Gm43343	20.6988	0.446337	0.186294	2.39587	0.0165808	0.589319
ENSMUSG00000002020	Ltbp2	384.733	0.447088	0.188099	2.37687	0.0174602	0.590723
ENSMUSG00000002325	Irf9	1072.51	0.371485	0.156607	2.37209	0.0176878	0.590723
ENSMUSG00000002820	Atg4d	2952.13	-0.295318	0.124039	-2.38085	0.0172726	0.590723
ENSMUSG00000014606	Slc25a11	28015.4	-0.311517	0.130873	-2.3803	0.0172987	0.590723
ENSMUSG00000019558	Slc6a8	13289.3	-0.378806	0.158822	-2.3851	0.0170743	0.590723
ENSMUSG00000019848	Popdc3	1337.89	-0.344384	0.145207	-2.37167	0.0177079	0.590723
ENSMUSG00000020788	Atp2a3	1865.26	0.427388	0.180189	2.37189	0.0176974	0.590723
ENSMUSG00000021702	Thbs4	328.386	0.423421	0.177423	2.38651	0.017009	0.590723
ENSMUSG00000021950	Anxa8	44.5692	0.482062	0.202706	2.37813	0.0174007	0.590723
ENSMUSG00000025140	Pycr1	118.872	0.455934	0.191514	2.38068	0.0172805	0.590723
ENSMUSG00000025723	Nmb	69.8203	-0.438496	0.183448	-2.3903	0.0168347	0.590723
ENSMUSG00000026826	Nr4a2	242.797	-0.453998	0.190283	-2.3859	0.0170372	0.590723
ENSMUSG00000028047	Thbs3	400.352	0.413745	0.174102	2.37644	0.0174805	0.590723
ENSMUSG00000030786	Itgam	119.781	0.409614	0.172597	2.37323	0.0176332	0.590723
ENSMUSG00000030929	Eri2	95.9325	0.383733	0.160501	2.39084	0.0168097	0.590723
ENSMUSG00000031391	L1cam	225.583	0.353295	0.14816	2.38454	0.0171004	0.590723
ENSMUSG00000032020	Ubash3b	248.087	0.411957	0.172736	2.3849	0.0170837	0.590723
ENSMUSG00000032336	Nptn	5299.68	0.213599	0.0893242	2.39128	0.0167897	0.590723
ENSMUSG00000032596	Uba7	1515.55	0.387746	0.162476	2.38649	0.0170103	0.590723
ENSMUSG00000033730	Egr3	442.26	-0.368691	0.154696	-2.38333	0.0171569	0.590723
ENSMUSG00000035551	Igfbpl1	41.8393	0.465157	0.195473	2.37965	0.0173289	0.590723
ENSMUSG00000038543	BC028528	90.7881	0.438871	0.184088	2.38402	0.0171247	0.590723
ENSMUSG00000040705	A930016O22Rik	151.936	0.45126	0.190277	2.37159	0.0177116	0.590723
ENSMUSG00000051359	Ncald	433.459	0.295451	0.124335	2.37626	0.0174891	0.590723
ENSMUSG00000055897	Ppp4r1l-ps	771.714	0.38554	0.162677	2.36997	0.0177897	0.590723
ENSMUSG00000057143	Trim12c	947.314	0.315113	0.131943	2.38826	0.0169282	0.590723
ENSMUSG00000061100	Retnla	376.574	0.468873	0.197873	2.36956	0.0178094	0.590723
ENSMUSG00000061411	Nol4l	327.191	0.298439	0.124668	2.39387	0.0166715	0.590723
ENSMUSG00000061666	Gdpd1	602.885	-0.321198	0.135527	-2.36999	0.0177888	0.590723
ENSMUSG00000074039	4930520O04Rik	67.16	0.40476	0.170476	2.37429	0.0175829	0.590723
ENSMUSG00000078942	Naip6	68.5347	0.474386	0.199168	2.38184	0.0172264	0.590723
ENSMUSG00000085637	1700048M11Rik	16.3223	0.480706	0.202548	2.3733	0.0176301	0.590723
ENSMUSG00000108322	5430431A17Rik	510.735	0.478666	0.201743	2.37266	0.0176608	0.590723
ENSMUSG00000115317	AC139845.1	38.7306	0.474712	0.19951	2.37939	0.0173413	0.590723
ENSMUSG00000085385	Snhg17	266.157	0.366906	0.154913	2.36846	0.0178621	0.591322
ENSMUSG00000002699	Lcp2	145.211	0.409502	0.173333	2.36252	0.0181511	0.595112
ENSMUSG00000036446	Lum	3254.87	0.353857	0.149666	2.36432	0.0180634	0.595112
ENSMUSG00000059939	9430015G10Rik	186.117	0.380235	0.160916	2.36294	0.0181305	0.595112
ENSMUSG00000070390	Nlrp1b	32.8119	0.47939	0.202806	2.36378	0.0180894	0.595112
ENSMUSG00000111063	Zkscan7	37.6325	0.478629	0.202381	2.36498	0.0180309	0.595112
ENSMUSG00000030303	Far2	24.8201	0.477432	0.202209	2.36109	0.0182215	0.596273
ENSMUSG00000027560	Dok5	34.0572	0.476849	0.202046	2.3601	0.0182701	0.596717
ENSMUSG00000020297	Nsg2	22.7277	0.468156	0.198576	2.35757	0.0183952	0.599654
ENSMUSG00000028456	Unc13b	975.202	0.379843	0.161243	2.35572	0.0184868	0.601258
ENSMUSG00000029624	Ptcd1	1031.7	-0.301819	0.128191	-2.35445	0.0185502	0.601258
ENSMUSG00000100967	Gm29666	55.3106	0.44463	0.18881	2.3549	0.0185276	0.601258
ENSMUSG00000066687	Zbtb16	1577.45	-0.45651	0.194056	-2.35247	0.0186494	0.603329
ENSMUSG00000032786	Alas1	10034.7	-0.303753	0.129209	-2.35086	0.01873	0.604787
ENSMUSG00000025450	Gm9752	26.535	0.475638	0.202471	2.34917	0.0188154	0.605474
ENSMUSG00000058503	Fam133b	804.518	0.320008	0.13623	2.34903	0.0188223	0.605474
ENSMUSG00000030137	Tuba8	6617.03	-0.393212	0.167533	-2.34706	0.018922	0.607536
ENSMUSG00000034438	Gbp8	35.3008	0.474042	0.202286	2.34342	0.0191077	0.610883
ENSMUSG00000039452	Snx22	36.9506	0.455519	0.194403	2.34317	0.0191204	0.610883
ENSMUSG00000045917	Tmem268	1047.59	-0.326573	0.139388	-2.34291	0.0191338	0.610883
ENSMUSG00000000296	Tpd52l1	445.176	-0.299081	0.127918	-2.33807	0.0193837	0.611869
ENSMUSG00000014846	Tppp3	1115.45	0.440039	0.188331	2.33652	0.0194641	0.611869
ENSMUSG00000026494	Kif26b	206.654	-0.405874	0.173552	-2.33863	0.0193545	0.611869
ENSMUSG00000027386	Fbln7	53.5378	0.454574	0.194216	2.34056	0.0192549	0.611869
ENSMUSG00000038248	Sobp	1634.88	-0.310884	0.133008	-2.33733	0.0194218	0.611869
ENSMUSG00000048546	Tob2	4561.33	-0.381485	0.162961	-2.34096	0.0192343	0.611869
ENSMUSG00000060703	Cd302	459.656	0.322894	0.138216	2.33615	0.0194835	0.611869
ENSMUSG00000097325	Gm16897	52.6769	0.437598	0.187322	2.33607	0.0194877	0.611869
ENSMUSG00000113750	Gm5628	46.7134	0.451796	0.193193	2.33857	0.0193579	0.611869
ENSMUSG00000004267	Eno2	115.092	0.41399	0.1774	2.33366	0.0196137	0.612747
ENSMUSG00000010914	Pdhx	8923.59	-0.329642	0.141308	-2.33279	0.0196594	0.612747
ENSMUSG00000026896	Ifih1	625.315	0.317255	0.1359	2.33448	0.0195706	0.612747
ENSMUSG00000051378	Kif18b	22.7597	0.471907	0.202272	2.33304	0.0196463	0.612747
ENSMUSG00000025127	Gcgr	55.98	0.459393	0.197103	2.33073	0.0197678	0.612767
ENSMUSG00000028341	Nr4a3	709.302	-0.380329	0.163151	-2.33115	0.0197453	0.612767
ENSMUSG00000037742	Eef1a1	49507.5	0.343677	0.147435	2.33103	0.0197516	0.612767
ENSMUSG00000005483	Dnajb1	1938.95	-0.452337	0.19434	-2.32755	0.019936	0.615849
ENSMUSG00000026672	Optn	7028.18	-0.367374	0.158019	-2.32486	0.0200792	0.615849
ENSMUSG00000027009	Itga4	150.13	0.459112	0.197487	2.32477	0.020084	0.615849
ENSMUSG00000029120	Ppp2r2c	76.8055	-0.445236	0.191453	-2.32556	0.0200418	0.615849
ENSMUSG00000035385	Ccl2	160.146	-0.471371	0.202706	-2.32539	0.0200514	0.615849
ENSMUSG00000062232	Rapgef2	2199.45	-0.260622	0.112083	-2.32527	0.0200576	0.615849
ENSMUSG00000041632	Mrps27	1671.56	-0.267388	0.115087	-2.32336	0.0201597	0.617061
ENSMUSG00000024913	Lrp5	3887.15	-0.277984	0.119757	-2.32124	0.020274	0.619446
ENSMUSG00000025537	Phkg1	1633.96	0.431944	0.186353	2.31788	0.0204558	0.621659
ENSMUSG00000067212	H2-T23	2108.02	0.376464	0.162388	2.31829	0.0204335	0.621659
ENSMUSG00000074896	Ifit3	611.736	0.418886	0.180645	2.31884	0.0204038	0.621659
ENSMUSG00000006389	Mpl	107.649	0.407833	0.17619	2.31473	0.0206276	0.622045
ENSMUSG00000038418	Egr1	4446.7	-0.403511	0.174256	-2.31562	0.0205793	0.622045
ENSMUSG00000038777	Sema6c	532.294	0.406155	0.175316	2.31671	0.0205195	0.622045
ENSMUSG00000074217	2210011C24Rik	132.23	-0.39646	0.171235	-2.3153	0.0205966	0.622045
ENSMUSG00000075286	Gm1968	15.2819	0.418965	0.181085	2.31364	0.0206874	0.622045
ENSMUSG00000075592	Nynrin	579.489	0.33198	0.143477	2.31381	0.0206779	0.622045
ENSMUSG00000033427	Upb1	37.6409	-0.462933	0.200266	-2.3116	0.0207999	0.622301
ENSMUSG00000035258	Abi3bp	450.863	0.434906	0.188068	2.31249	0.0207505	0.622301
ENSMUSG00000037406	Htra4	127.573	0.45014	0.194775	2.31108	0.0208286	0.622301
ENSMUSG00000046245	Pilra	69.2368	0.464552	0.201032	2.31084	0.0208419	0.622301
ENSMUSG00000114069	E130119H09Rik	225.321	-0.402216	0.174154	-2.30955	0.0209133	0.623342
ENSMUSG00000003752	Itpkc	188.465	-0.354638	0.15504	-2.2874	0.0221723	0.625289
ENSMUSG00000004626	Stxbp2	270.105	0.425966	0.185228	2.29969	0.0214658	0.625289
ENSMUSG00000015709	Arnt2	34.7804	0.466262	0.202786	2.29928	0.0214889	0.625289
ENSMUSG00000015981	Stk32c	115.059	0.421245	0.184	2.28938	0.0220575	0.625289
ENSMUSG00000016206	H2-M3	342.469	0.340586	0.148424	2.29468	0.0217513	0.625289
ENSMUSG00000020059	Sycp3	28.7398	0.465953	0.202397	2.30217	0.0213257	0.625289
ENSMUSG00000020534	Shmt1	628.303	-0.402355	0.176217	-2.28329	0.0224133	0.625289
ENSMUSG00000020668	Kif3c	502.233	-0.299368	0.130664	-2.29112	0.0219562	0.625289
ENSMUSG00000021650	Ptcd2	2946.84	-0.273643	0.119776	-2.28462	0.0223351	0.625289
ENSMUSG00000022883	Robo1	106.005	0.421912	0.183472	2.2996	0.021471	0.625289
ENSMUSG00000024176	Sox8	27.5546	0.450855	0.197188	2.28642	0.0222297	0.625289
ENSMUSG00000026104	Stat1	1081.73	0.388063	0.168494	2.30313	0.0212714	0.625289
ENSMUSG00000026975	Dph7	316.525	0.294933	0.129228	2.28227	0.0224734	0.625289
ENSMUSG00000027932	Slc27a3	73.9936	0.435759	0.191019	2.28124	0.0225342	0.625289
ENSMUSG00000028556	Dock7	792.158	0.317899	0.138819	2.29002	0.0220201	0.625289
ENSMUSG00000029380	Cxcl1	129.036	-0.431248	0.188985	-2.28192	0.022494	0.625289
ENSMUSG00000029561	Oasl2	671.934	0.420506	0.183964	2.2858	0.0222659	0.625289
ENSMUSG00000029600	Rita1	466.242	-0.308156	0.133653	-2.30564	0.0211305	0.625289
ENSMUSG00000030309	Caprin2	360.631	0.330342	0.143927	2.29521	0.0217212	0.625289
ENSMUSG00000030703	Gdpd3	36.153	0.4561	0.19944	2.2869	0.0222016	0.625289
ENSMUSG00000033952	Aspm	50.8562	0.442297	0.193032	2.29131	0.0219455	0.625289
ENSMUSG00000036136	Fam110c	28.1303	0.407367	0.178601	2.28088	0.0225558	0.625289
ENSMUSG00000036304	Zdhhc23	56.5959	0.452192	0.197018	2.29518	0.0217228	0.625289
ENSMUSG00000039137	Whrn	1673.3	-0.339038	0.148198	-2.28773	0.0221534	0.625289
ENSMUSG00000039899	Fgl2	2322.23	0.442931	0.192459	2.30143	0.0213673	0.625289
ENSMUSG00000040548	Tex2	3799.89	-0.320053	0.139385	-2.29618	0.0216657	0.625289
ENSMUSG00000041353	Tmem29	92.4929	0.406025	0.177395	2.28881	0.0220903	0.625289
ENSMUSG00000042734	Ttc9	113.65	0.443466	0.194064	2.28516	0.0223037	0.625289
ENSMUSG00000043832	Clec4a3	94.7432	0.40964	0.179503	2.28208	0.0224847	0.625289
ENSMUSG00000044712	Slc38a6	226.114	0.406374	0.177334	2.29158	0.0219298	0.625289
ENSMUSG00000047793	Sned1	637.613	0.407308	0.177875	2.28986	0.0220297	0.625289
ENSMUSG00000049233	Apoo-ps	546.413	-0.298011	0.129947	-2.29332	0.0218296	0.625289
ENSMUSG00000054641	Mmrn1	354.444	0.428507	0.186755	2.29449	0.0217621	0.625289
ENSMUSG00000066607	6030419C18Rik	1765.57	-0.344275	0.149536	-2.30228	0.0213192	0.625289
ENSMUSG00000072812	Ahnak2	674.995	0.331148	0.144429	2.2928	0.0218592	0.625289
ENSMUSG00000074733	Zfp950	1146.17	0.421129	0.183234	2.29831	0.0215442	0.625289
ENSMUSG00000074766	Ism1	143.32	0.441352	0.192249	2.29573	0.0216916	0.625289
ENSMUSG00000078349	AW011738	1155.86	-0.324569	0.142195	-2.28257	0.0224559	0.625289
ENSMUSG00000082292	Gm12250	112.079	0.425505	0.184982	2.30025	0.0214342	0.625289
ENSMUSG00000097093	C330013E15Rik	74.2507	-0.408114	0.177452	-2.29986	0.0214564	0.625289
ENSMUSG00000099034	2810039B14Rik	80.9457	0.376175	0.164205	2.29089	0.0219698	0.625289
ENSMUSG00000099137	Gm10603	97.7844	0.435566	0.189696	2.29613	0.0216685	0.625289
ENSMUSG00000104392	Gm37962	16.3502	0.428694	0.187358	2.2881	0.0221317	0.625289
ENSMUSG00000037921	Ddx60	295.24	0.375389	0.164791	2.27797	0.0227285	0.628037
ENSMUSG00000064215	Ifi27	2165.13	0.408697	0.179387	2.27829	0.0227092	0.628037
ENSMUSG00000091649	Phf11b	83.4811	0.442076	0.194145	2.27704	0.0227841	0.628553
ENSMUSG00000001729	Akt1	11979.1	-0.27907	0.122738	-2.2737	0.0229838	0.629334
ENSMUSG00000053310	Nrgn	1769.07	0.403534	0.177429	2.27434	0.0229457	0.629334
ENSMUSG00000073411	H2-D1	15214.7	0.398585	0.175319	2.27349	0.0229969	0.629334
ENSMUSG00000105568	Gm42971	29.8792	0.415304	0.182566	2.27481	0.0229172	0.629334
ENSMUSG00000109799	Gm45515	15.7509	0.432757	0.190234	2.27486	0.0229143	0.629334
ENSMUSG00000002496	Tsc2	7783.79	-0.27871	0.122809	-2.26946	0.0232405	0.633599
ENSMUSG00000020684	Rasl10b	5732.42	-0.364721	0.160865	-2.26725	0.0233752	0.633599
ENSMUSG00000026580	Selp	27.912	0.449448	0.198555	2.2636	0.0235988	0.633599
ENSMUSG00000030701	Plekhb1	163.62	0.399525	0.176348	2.26554	0.0234793	0.633599
ENSMUSG00000035649	Zcchc7	805.764	0.380334	0.167641	2.26874	0.0232841	0.633599
ENSMUSG00000046618	Olfml2a	540.565	0.355944	0.157205	2.2642	0.0235615	0.633599
ENSMUSG00000060224	Pyroxd2	108.835	0.421995	0.186232	2.26597	0.0234532	0.633599
ENSMUSG00000096727	Psmb9	564.293	0.42196	0.186116	2.26718	0.023379	0.633599
ENSMUSG00000102460	Gm38197	12.6585	0.387984	0.171114	2.2674	0.0233659	0.633599
ENSMUSG00000109635	Gm45670	1362.08	-0.38897	0.171816	-2.26388	0.0235818	0.633599
ENSMUSG00000111761	9230112J17Rik	378.306	-0.357813	0.157684	-2.26917	0.0232579	0.633599
ENSMUSG00000114253	Gm47798	34.2392	0.458001	0.202221	2.26486	0.0235216	0.633599
ENSMUSG00000072893	4933439C10Rik	136.233	0.427315	0.188881	2.26234	0.0236761	0.634677
ENSMUSG00000038526	Car14	4857.22	-0.298418	0.131997	-2.26079	0.0237722	0.635048
ENSMUSG00000063875	Rps6-ps1	16.5639	0.45621	0.201795	2.26076	0.0237741	0.635048
ENSMUSG00000083161	Gm11427	24.3695	0.45831	0.202785	2.26008	0.0238161	0.635048
ENSMUSG00000087204	1700073E17Rik	23.2045	0.395341	0.174952	2.25971	0.023839	0.635048
ENSMUSG00000001034	Mapk7	517.6	0.274371	0.123468	2.2222	0.0262696	0.636687
ENSMUSG00000002803	Btbd6	1250.49	-0.267487	0.120331	-2.22293	0.0262205	0.636687
ENSMUSG00000009114	2610028H24Rik	55.634	0.338754	0.151515	2.23577	0.0253666	0.636687
ENSMUSG00000011257	Pabpc4	23732.8	-0.266358	0.119806	-2.22324	0.0261995	0.636687
ENSMUSG00000019055	Plod1	4776.04	-0.194064	0.0863414	-2.24764	0.0245993	0.636687
ENSMUSG00000021143	Pacs2	3023.88	-0.252612	0.113196	-2.23164	0.0256389	0.636687
ENSMUSG00000022148	Fyb	192.956	0.415406	0.186367	2.22897	0.025816	0.636687
ENSMUSG00000022439	Parvg	59.4326	0.406051	0.183437	2.21357	0.0268584	0.636687
ENSMUSG00000023015	Racgap1	101.592	0.391565	0.173899	2.25168	0.0243426	0.636687
ENSMUSG00000023456	Tpi1	39066.7	-0.283862	0.127477	-2.22677	0.0259626	0.636687
ENSMUSG00000023909	Paqr4	1310.45	-0.289022	0.129384	-2.23383	0.0254941	0.636687
ENSMUSG00000024354	Slc23a1	16.6264	0.446704	0.200646	2.22633	0.0259923	0.636687
ENSMUSG00000025407	Gli1	107.041	0.410207	0.184081	2.22841	0.0258532	0.636687
ENSMUSG00000026068	Il18rap	24.4517	0.450537	0.200453	2.24759	0.0246021	0.636687
ENSMUSG00000026548	Slamf9	196.236	0.380631	0.170344	2.23448	0.0254515	0.636687
ENSMUSG00000027962	Vcam1	1235.44	0.348574	0.155516	2.24141	0.0249995	0.636687
ENSMUSG00000027985	Lef1	15.4431	0.425763	0.190524	2.2347	0.025437	0.636687
ENSMUSG00000028974	Dffa	1990.33	-0.319374	0.142108	-2.2474	0.0246143	0.636687
ENSMUSG00000028990	Lzic	1762.57	-0.278401	0.125787	-2.21327	0.0268788	0.636687
ENSMUSG00000029161	Cgref1	77.5853	0.379571	0.170679	2.22389	0.0261559	0.636687
ENSMUSG00000029605	Oas1b	124.183	0.418559	0.189181	2.21248	0.0269335	0.636687
ENSMUSG00000030592	Ryr1	111.219	-0.448304	0.201563	-2.22414	0.0261391	0.636687
ENSMUSG00000031377	Bmx	180.495	0.446375	0.200545	2.22581	0.0260267	0.636687
ENSMUSG00000031967	Afg3l1	5329.5	-0.248894	0.112544	-2.21152	0.0270001	0.636687
ENSMUSG00000031987	Egln1	33070.8	-0.330626	0.14789	-2.23562	0.0253764	0.636687
ENSMUSG00000032327	Stra6	28.4876	0.442985	0.198522	2.23142	0.0256533	0.636687
ENSMUSG00000032352	Lrrc1	1363.88	-0.343169	0.152066	-2.25672	0.0240258	0.636687
ENSMUSG00000032511	Scn5a	22112.9	-0.347406	0.156516	-2.21962	0.0264443	0.636687
ENSMUSG00000033105	Lss	209.823	0.312833	0.141174	2.21594	0.0266957	0.636687
ENSMUSG00000033644	Piwil2	62.2783	0.410361	0.183386	2.23769	0.0252412	0.636687
ENSMUSG00000033805	Ephx4	20.0925	0.405023	0.179486	2.25657	0.024035	0.636687
ENSMUSG00000035283	Adrb1	1494.54	-0.308452	0.137534	-2.24273	0.0249142	0.636687
ENSMUSG00000035711	Dok3	198.244	0.425801	0.190514	2.235	0.025417	0.636687
ENSMUSG00000035891	Cerk	3144.76	-0.255527	0.114454	-2.23257	0.0255776	0.636687
ENSMUSG00000038240	Pdss2	1451.91	-0.287321	0.128425	-2.23726	0.0252694	0.636687
ENSMUSG00000038241	Cep250	835.089	0.289437	0.129903	2.22811	0.0258732	0.636687
ENSMUSG00000038692	Hoxb4	71.8214	0.42533	0.191768	2.21795	0.0265585	0.636687
ENSMUSG00000038838	Vars2	1632.55	-0.250506	0.111294	-2.25085	0.0243947	0.636687
ENSMUSG00000039239	Tgfb2	719.073	0.230819	0.104351	2.21194	0.026971	0.636687
ENSMUSG00000039768	Dnajc11	3779.75	-0.294912	0.131503	-2.24263	0.0249205	0.636687
ENSMUSG00000040033	Stat2	1208.59	0.343765	0.155407	2.21203	0.0269646	0.636687
ENSMUSG00000040724	Kcna2	291.353	0.392909	0.175718	2.23602	0.0253502	0.636687
ENSMUSG00000041132	N4bp2l1	161.817	0.37597	0.167308	2.24717	0.0246289	0.636687
ENSMUSG00000041161	Otud3	494.503	-0.300101	0.133786	-2.24314	0.0248877	0.636687
ENSMUSG00000041468	Gpr12	11.4479	-0.416709	0.186204	-2.23792	0.0252264	0.636687
ENSMUSG00000041481	Serpina3g	26.6118	0.444535	0.199307	2.2304	0.025721	0.636687
ENSMUSG00000042148	Cox10	3715.48	-0.293032	0.131073	-2.23564	0.0253756	0.636687
ENSMUSG00000042766	Trim46	70.8856	0.448482	0.200266	2.23943	0.0251279	0.636687
ENSMUSG00000043833	2900005J15Rik	49.5647	0.441956	0.199836	2.21159	0.0269952	0.636687
ENSMUSG00000043987	Cep164	598.343	0.244081	0.10828	2.25417	0.0241857	0.636687
ENSMUSG00000044018	Mrpl50	3485.71	-0.280003	0.12579	-2.22596	0.0260167	0.636687
ENSMUSG00000046169	Adamts6	239.96	0.37188	0.167776	2.21653	0.0266555	0.636687
ENSMUSG00000047394	Odf3b	41.246	0.450206	0.201777	2.23121	0.0256673	0.636687
ENSMUSG00000047735	Samd9l	1177.19	0.311823	0.139916	2.22864	0.0258376	0.636687
ENSMUSG00000049241	Hcar1	16.7548	0.443261	0.197665	2.24249	0.0249297	0.636687
ENSMUSG00000051346	Spryd4	1337.98	-0.327206	0.14547	-2.24929	0.0244939	0.636687
ENSMUSG00000051444	Bbs12	84.6588	0.401872	0.178291	2.25403	0.0241945	0.636687
ENSMUSG00000053329	D10Jhu81e	21748.4	-0.29739	0.134139	-2.21703	0.0266209	0.636687
ENSMUSG00000053358	Gm9905	347.276	-0.353737	0.159584	-2.21661	0.0266497	0.636687
ENSMUSG00000053886	Sh2d4a	859.234	-0.387062	0.173131	-2.23566	0.0253738	0.636687
ENSMUSG00000055862	Izumo4	227.144	0.408816	0.181624	2.2509	0.0243922	0.636687
ENSMUSG00000056091	St3gal5	4164.64	-0.300041	0.133819	-2.24213	0.0249527	0.636687
ENSMUSG00000058427	Cxcl2	11.3252	-0.406746	0.181673	-2.23889	0.0251632	0.636687
ENSMUSG00000060441	Trim5	165.817	0.395686	0.177821	2.22519	0.0260688	0.636687
ENSMUSG00000067547	Gm7666	1070.63	-0.388315	0.175396	-2.21394	0.0268332	0.636687
ENSMUSG00000074063	Osgin1	235.174	0.373009	0.1675	2.22692	0.0259527	0.636687
ENSMUSG00000074121	Ntf5	18.3388	0.453749	0.202698	2.23855	0.0251852	0.636687
ENSMUSG00000074577	Ripor3	69.9712	0.395761	0.178783	2.21363	0.026854	0.636687
ENSMUSG00000074623	Gm826	225.319	-0.373095	0.16773	-2.22438	0.0261231	0.636687
ENSMUSG00000091952	Gm17709	20.6113	0.450876	0.20261	2.22534	0.0260585	0.636687
ENSMUSG00000093979	Gm2237	20.2129	0.443452	0.199721	2.22036	0.0263944	0.636687
ENSMUSG00000095123	Gm21781	247.258	0.386821	0.173372	2.23116	0.0256704	0.636687
ENSMUSG00000097290	1300002E11Rik	271.479	0.317312	0.141405	2.24399	0.0248333	0.636687
ENSMUSG00000097705	Gm26740	26.2027	0.449476	0.200837	2.23802	0.0252198	0.636687
ENSMUSG00000100954	Gm10138	190.134	-0.370758	0.164693	-2.2512	0.0243727	0.636687
ENSMUSG00000106734	Gm20559	392.152	0.357733	0.161246	2.21855	0.0265172	0.636687
ENSMUSG00000107451	Gm44421	115.383	0.354205	0.157369	2.25079	0.0243988	0.636687
ENSMUSG00000108701	Gm44616	32.9093	0.431835	0.192192	2.24689	0.0246468	0.636687
ENSMUSG00000110433	Gm45820	13.5626	0.425329	0.18837	2.25794	0.0239492	0.636687
ENSMUSG00000113975	Gm36372	121.217	-0.378777	0.171267	-2.21161	0.0269933	0.636687
ENSMUSG00000114605	C130051F05Rik	13.261	0.385713	0.174407	2.21157	0.0269965	0.636687
ENSMUSG00000118501		12.9098	0.37124	0.16484	2.25213	0.0243142	0.636687
ENSMUSG00000118651		38.8648	-0.435275	0.196228	-2.21821	0.0265406	0.636687
ENSMUSG00000015112	Slc25a13	7174.63	-0.359089	0.163307	-2.19886	0.0278876	0.636838
ENSMUSG00000016995	Matn4	36.7074	0.444737	0.202353	2.19783	0.0279612	0.636838
ENSMUSG00000022014	Epsti1	124.878	0.400968	0.181738	2.20629	0.0273634	0.636838
ENSMUSG00000022974	Paxbp1	1025.3	0.316179	0.143399	2.2049	0.0274612	0.636838
ENSMUSG00000023979	Guca1b	25.5575	0.443794	0.201211	2.20562	0.0274109	0.636838
ENSMUSG00000025486	Sirt3	1576.95	-0.255451	0.115864	-2.20474	0.0274723	0.636838
ENSMUSG00000025888	Casp1	220.632	0.358755	0.162676	2.20534	0.0274304	0.636838
ENSMUSG00000026088	Mitd1	201.175	0.349231	0.15821	2.20739	0.0272871	0.636838
ENSMUSG00000027514	Zbp1	92.712	0.444329	0.20175	2.20237	0.027639	0.636838
ENSMUSG00000030208	Emp1	3129.93	0.288295	0.131193	2.19748	0.0279862	0.636838
ENSMUSG00000030994	D7Ertd443e	257.364	-0.424333	0.193135	-2.19708	0.028015	0.636838
ENSMUSG00000032306	Mpi	5958.03	-0.249167	0.112873	-2.2075	0.0272792	0.636838
ENSMUSG00000035232	Pdk3	239.769	0.445879	0.201746	2.2101	0.0270979	0.636838
ENSMUSG00000039176	Polg	3522.75	-0.242888	0.110519	-2.19771	0.02797	0.636838
ENSMUSG00000040247	Tbc1d10c	116.833	0.382157	0.173709	2.19998	0.0278083	0.636838
ENSMUSG00000040483	Xaf1	429.239	0.38319	0.17371	2.20592	0.0273898	0.636838
ENSMUSG00000041215	Yeats2	687.664	0.270276	0.122773	2.20143	0.0277058	0.636838
ENSMUSG00000047117	Ankdd1b	17.7383	-0.444556	0.202163	-2.199	0.027878	0.636838
ENSMUSG00000048070	Pirt	546.934	0.418527	0.190374	2.19845	0.0279174	0.636838
ENSMUSG00000055003	Lrtm2	15.3282	0.422	0.191437	2.20437	0.0274981	0.636838
ENSMUSG00000055489	Ano5	833.899	-0.379543	0.171703	-2.21045	0.0270736	0.636838
ENSMUSG00000059851	Kmt5c	654.05	0.327052	0.148193	2.20693	0.0273189	0.636838
ENSMUSG00000074649	BC029722	885.764	-0.314417	0.142714	-2.20313	0.0275857	0.636838
ENSMUSG00000086915	Gm16365	34.0305	0.431556	0.196076	2.20097	0.0277384	0.636838
ENSMUSG00000087396	4933407K13Rik	77.2224	0.387736	0.176217	2.20033	0.0277835	0.636838
ENSMUSG00000094840	Muc3a	20.2766	0.440587	0.200281	2.19984	0.0278181	0.636838
ENSMUSG00000106840	Gm42790	15.0146	0.429949	0.195157	2.20309	0.0275881	0.636838
ENSMUSG00000002997	Prkar2b	407.8	0.390373	0.17795	2.19372	0.0282554	0.637522
ENSMUSG00000020901	Pik3r5	111.881	0.422873	0.192957	2.19154	0.0284126	0.637522
ENSMUSG00000021868	Ppif	8771.8	-0.294338	0.134094	-2.19501	0.0281631	0.637522
ENSMUSG00000022701	Ccdc191	363.473	0.308244	0.140485	2.19414	0.0282253	0.637522
ENSMUSG00000025498	Irf7	862.409	0.421758	0.192311	2.1931	0.0283	0.637522
ENSMUSG00000032076	Cadm1	211.328	0.330815	0.150992	2.19094	0.0284564	0.637522
ENSMUSG00000034254	Agpat1	3600.59	-0.289783	0.132089	-2.19384	0.0282471	0.637522
ENSMUSG00000047264	Zfp358	1772.53	-0.284785	0.129912	-2.19215	0.028369	0.637522
ENSMUSG00000050675	Gp1ba	236.46	0.339584	0.154895	2.19236	0.0283538	0.637522
ENSMUSG00000074899	Sptbn5	94.536	0.443719	0.202519	2.191	0.0284517	0.637522
ENSMUSG00000109812	Gm45640	149.713	0.428051	0.195349	2.1912	0.028437	0.637522
ENSMUSG00000000305	Cdh4	901.85	-0.384205	0.175666	-2.18714	0.0287322	0.638647
ENSMUSG00000003948	Mmd	2032.47	0.324227	0.149059	2.17517	0.0296177	0.638647
ENSMUSG00000005514	Por	3429.27	-0.227178	0.106212	-2.13892	0.0324422	0.638647
ENSMUSG00000006818	Sod2	34437.1	-0.248073	0.115824	-2.14182	0.0322082	0.638647
ENSMUSG00000007783	Cpt1c	177.391	0.381339	0.174425	2.18627	0.0287959	0.638647
ENSMUSG00000008450	Nutf2	1474.46	-0.270294	0.12573	-2.14979	0.0315721	0.638647
ENSMUSG00000010517	Faf1	4324.81	-0.263438	0.12077	-2.18132	0.0291598	0.638647
ENSMUSG00000017009	Sdc4	1165.76	-0.312683	0.144839	-2.15884	0.0308628	0.638647
ENSMUSG00000017405	Nek8	237.697	0.310291	0.144932	2.14094	0.0322785	0.638647
ENSMUSG00000019578	Ubxn6	672.916	-0.309629	0.142158	-2.17806	0.0294018	0.638647
ENSMUSG00000019880	Rspo3	22.7798	0.423852	0.196252	2.15973	0.0307937	0.638647
ENSMUSG00000020205	Phlda1	588.895	-0.425621	0.195307	-2.17924	0.0293137	0.638647
ENSMUSG00000020482	Ccdc117	2271.5	-0.357254	0.165783	-2.15494	0.0311663	0.638647
ENSMUSG00000020614	Fam20a	288.009	0.293885	0.137271	2.14092	0.0322807	0.638647
ENSMUSG00000020676	Ccl11	379.693	-0.369801	0.171825	-2.15219	0.0313824	0.638647
ENSMUSG00000020823	Sec14l1	5989.2	-0.19485	0.0910462	-2.14013	0.0323445	0.638647
ENSMUSG00000020889	Nr1d1	6254.4	-0.279834	0.130938	-2.13714	0.0325865	0.638647
ENSMUSG00000021314	Amph	244.196	0.393715	0.182792	2.1539	0.0312481	0.638647
ENSMUSG00000022244	Amacr	1789.58	-0.293915	0.135509	-2.16897	0.0300851	0.638647
ENSMUSG00000022440	C1qtnf6	397.405	0.278669	0.130074	2.14239	0.032162	0.638647
ENSMUSG00000024006	Stk38	2094.91	0.217618	0.101545	2.14307	0.0321076	0.638647
ENSMUSG00000024180	Tmem8	609.711	-0.283802	0.132637	-2.13969	0.0323797	0.638647
ENSMUSG00000024299	Adamts10	1714.88	0.34867	0.162428	2.14661	0.0318242	0.638647
ENSMUSG00000024610	Cd74	6452.02	0.397981	0.182431	2.18155	0.0291428	0.638647
ENSMUSG00000025221	Kcnip2	9481.45	-0.313966	0.144849	-2.16753	0.0301942	0.638647
ENSMUSG00000025255	Zfhx4	36.182	0.433296	0.202768	2.13691	0.0326055	0.638647
ENSMUSG00000025940	Tmem70	5347.41	-0.236978	0.109426	-2.16566	0.0303373	0.638647
ENSMUSG00000026637	Traf5	180.937	0.359661	0.165854	2.16854	0.0301174	0.638647
ENSMUSG00000026750	Psmb7	4733.19	-0.288162	0.133181	-2.16369	0.0304878	0.638647
ENSMUSG00000026944	Abca2	4158.74	-0.285988	0.133232	-2.14654	0.0318298	0.638647
ENSMUSG00000027313	Chac1	186.409	-0.417017	0.191895	-2.17316	0.0297686	0.638647
ENSMUSG00000027368	Dusp2	32.8808	0.434736	0.202474	2.14712	0.0317838	0.638647
ENSMUSG00000027637	1110008F13Rik	1062.13	-0.29455	0.137116	-2.14818	0.0316994	0.638647
ENSMUSG00000027684	Mecom	1018.79	0.282598	0.132122	2.13892	0.0324424	0.638647
ENSMUSG00000027984	Hadh	32569.4	-0.308096	0.143656	-2.14468	0.0319781	0.638647
ENSMUSG00000028040	Efna4	18.0269	-0.439216	0.202449	-2.16952	0.0300434	0.638647
ENSMUSG00000029047	Pex10	773.189	-0.261399	0.121621	-2.14928	0.031612	0.638647
ENSMUSG00000029557	Mrm2	563.694	-0.258979	0.119354	-2.16984	0.0300188	0.638647
ENSMUSG00000029657	Hsph1	3742.67	-0.43316	0.201437	-2.15035	0.0315278	0.638647
ENSMUSG00000029687	Ezh2	334.751	0.302581	0.139199	2.17372	0.0297258	0.638647
ENSMUSG00000029923	Rab19	23.8974	0.439213	0.202427	2.16974	0.0300267	0.638647
ENSMUSG00000030107	Usp18	194.924	0.416812	0.191189	2.1801	0.02925	0.638647
ENSMUSG00000030166	Rad52	339.488	0.316131	0.145432	2.17373	0.0297253	0.638647
ENSMUSG00000030553	Pgpep1l	15.7676	0.425532	0.198079	2.14829	0.0316909	0.638647
ENSMUSG00000031284	Pak3	19.8389	0.422659	0.194317	2.1751	0.0296225	0.638647
ENSMUSG00000031298	Adgrg2	80.764	0.433287	0.200974	2.15593	0.0310888	0.638647
ENSMUSG00000031398	Plxna3	81.5709	0.427319	0.198587	2.15179	0.0314135	0.638647
ENSMUSG00000031974	Abcb10	2617.75	-0.362893	0.16788	-2.16162	0.0306476	0.638647
ENSMUSG00000031980	Agt	270.968	0.353046	0.164652	2.14419	0.0320177	0.638647
ENSMUSG00000032245	Cln6	1210.86	-0.280108	0.130204	-2.1513	0.0314524	0.638647
ENSMUSG00000032548	Slco2a1	318.73	0.423696	0.197823	2.1418	0.0322097	0.638647
ENSMUSG00000032766	Gng11	2395.52	0.414389	0.189759	2.18377	0.0289793	0.638647
ENSMUSG00000033904	Ccp110	284.347	0.340808	0.157706	2.16104	0.0306925	0.638647
ENSMUSG00000034201	Gas2l1	1479.8	0.361289	0.165949	2.17712	0.0294719	0.638647
ENSMUSG00000035875	AI182371	12.2057	0.432324	0.199947	2.16219	0.0306034	0.638647
ENSMUSG00000036006	Ripor2	605.326	-0.390811	0.179913	-2.17222	0.0298387	0.638647
ENSMUSG00000036854	Hspb6	41308.2	-0.309047	0.144261	-2.14227	0.0321717	0.638647
ENSMUSG00000036882	Arhgap33	55.8968	0.430668	0.199686	2.15672	0.0310272	0.638647
ENSMUSG00000037411	Serpine1	1930.79	-0.417013	0.194714	-2.14166	0.0322205	0.638647
ENSMUSG00000040113	Mettl11b	209.235	-0.370181	0.171225	-2.16196	0.0306213	0.638647
ENSMUSG00000040265	Dnm3	183.377	0.324599	0.151796	2.13838	0.0324856	0.638647
ENSMUSG00000040328	Olfr56	18.4792	0.425898	0.197929	2.15177	0.0314157	0.638647
ENSMUSG00000044365	Cxxc4	191.91	0.331561	0.152308	2.17692	0.0294868	0.638647
ENSMUSG00000044703	Phf11a	13.2315	0.43213	0.200175	2.15876	0.0308688	0.638647
ENSMUSG00000045854	Lyrm2	848.001	-0.233975	0.10859	-2.15467	0.0311877	0.638647
ENSMUSG00000046080	Clec9a	203.139	0.316749	0.147032	2.15429	0.0312177	0.638647
ENSMUSG00000047250	Ptgs1	579.36	0.400971	0.184922	2.16833	0.030134	0.638647
ENSMUSG00000047414	Flrt2	319.27	0.410548	0.190414	2.15608	0.0310775	0.638647
ENSMUSG00000047534	Mis18bp1	29.2077	0.435118	0.202306	2.15079	0.0314926	0.638647
ENSMUSG00000047749	Zc3hav1l	168.692	0.361777	0.168869	2.14235	0.032165	0.638647
ENSMUSG00000049037	Clec4a1	160.549	0.395031	0.183421	2.15368	0.0312654	0.638647
ENSMUSG00000050382	Kif7	148.676	0.343943	0.160222	2.14667	0.0318195	0.638647
ENSMUSG00000051537	Gm5124	18.2721	0.441466	0.202817	2.17668	0.0295048	0.638647
ENSMUSG00000052142	Rasal3	64.84	0.432618	0.202428	2.13715	0.0325857	0.638647
ENSMUSG00000052276	Ostn	11.5035	0.430428	0.200587	2.14584	0.0318861	0.638647
ENSMUSG00000054400	Cklf	105.061	0.363459	0.167372	2.17156	0.029889	0.638647
ENSMUSG00000055436	Srsf11	3418.44	0.322409	0.149574	2.15551	0.0311221	0.638647
ENSMUSG00000056592	Zfp658	94.5505	0.354308	0.163915	2.16153	0.0306541	0.638647
ENSMUSG00000058975	Kcnc1	174.294	-0.430157	0.200566	-2.14471	0.031976	0.638647
ENSMUSG00000060550	H2-Q7	1188.39	0.433053	0.202723	2.13618	0.0326647	0.638647
ENSMUSG00000062380	Tubb3	111.681	0.377732	0.172947	2.18409	0.0289558	0.638647
ENSMUSG00000066553	Gm6969	151.666	-0.39179	0.178974	-2.18908	0.028591	0.638647
ENSMUSG00000067736	Gm10222	23776.8	-0.329894	0.150889	-2.18634	0.0287911	0.638647
ENSMUSG00000072769	Gm10419	103.097	0.367802	0.170749	2.15405	0.0312361	0.638647
ENSMUSG00000073060	Zxda	32.275	-0.413577	0.192807	-2.14503	0.0319504	0.638647
ENSMUSG00000073409	H2-Q6	2350.35	0.437641	0.202779	2.15822	0.030911	0.638647
ENSMUSG00000073728	Tmem51os1	16.8186	0.438968	0.202172	2.17126	0.0299114	0.638647
ENSMUSG00000074865	Zfp934	199.247	0.370627	0.171993	2.1549	0.0311699	0.638647
ENSMUSG00000076612	Ighg2c	1105.28	-0.260463	0.121816	-2.13818	0.0325023	0.638647
ENSMUSG00000078247	Airn	394.662	0.372097	0.170684	2.18003	0.029255	0.638647
ENSMUSG00000079487	Med12	1500.09	0.301739	0.138492	2.17875	0.0293506	0.638647
ENSMUSG00000079593	Gm14597	125.626	0.37991	0.177835	2.13631	0.0326543	0.638647
ENSMUSG00000079884	Gm10698	326.862	-0.350318	0.161956	-2.16304	0.0305378	0.638647
ENSMUSG00000085376	Gm14508	35.2131	0.443036	0.202815	2.18444	0.0289301	0.638647
ENSMUSG00000085705	Gm16046	49.0569	0.431196	0.200854	2.14682	0.0318079	0.638647
ENSMUSG00000085772	D630024D03Rik	29.0683	0.430155	0.197862	2.17402	0.0297038	0.638647
ENSMUSG00000086447	Gm13522	16.0583	0.424515	0.19435	2.18428	0.0289416	0.638647
ENSMUSG00000087445	Gm14286	27.4954	0.435491	0.19914	2.18686	0.0287525	0.638647
ENSMUSG00000089663	Gm15651	24.0928	0.438568	0.201733	2.174	0.0297048	0.638647
ENSMUSG00000090626	Tex9	60.9647	0.400347	0.184179	2.17368	0.0297288	0.638647
ENSMUSG00000095609	Gm21188	50.9544	0.41743	0.193863	2.15323	0.0313008	0.638647
ENSMUSG00000097006	9530082P21Rik	302.705	0.349187	0.162725	2.14587	0.0318833	0.638647
ENSMUSG00000097583	6430590A07Rik	27.0126	0.442009	0.202422	2.1836	0.0289914	0.638647
ENSMUSG00000099757	BE692007	44.5295	0.426451	0.197197	2.16257	0.0305746	0.638647
ENSMUSG00000100550	2310039L15Rik	275.704	-0.267509	0.124204	-2.15378	0.0312572	0.638647
ENSMUSG00000102336	Gm37233	41.2996	-0.418945	0.195927	-2.13827	0.0324944	0.638647
ENSMUSG00000103183	Gm37090	124.029	0.41545	0.192226	2.16126	0.0306754	0.638647
ENSMUSG00000104420	E230020A03Rik	16.7165	0.408447	0.188075	2.17172	0.0298764	0.638647
ENSMUSG00000105095	8430422M14Rik	160.662	0.403149	0.184657	2.18324	0.0290184	0.638647
ENSMUSG00000108763	Gm36028	38.3165	-0.433068	0.198429	-2.18248	0.0290738	0.638647
ENSMUSG00000112332	4930466K18Rik	41.8303	0.400663	0.186425	2.14919	0.0316195	0.638647
ENSMUSG00000000384	Tbrg4	4245.67	-0.239976	0.112835	-2.12679	0.0334378	0.639306
ENSMUSG00000004069	Dnaja3	8108.87	-0.323523	0.151808	-2.13113	0.0330786	0.639306
ENSMUSG00000008200	Fnbp4	1239.76	0.327457	0.153647	2.13124	0.0330694	0.639306
ENSMUSG00000021508	Cxcl14	1680.11	-0.301348	0.14166	-2.12726	0.0333983	0.639306
ENSMUSG00000023915	Tnfrsf21	1044.92	-0.286121	0.134692	-2.12426	0.0336488	0.639306
ENSMUSG00000025584	Pde8a	1624.26	-0.253704	0.118971	-2.13248	0.0329675	0.639306
ENSMUSG00000030427	Lilra6	13.2261	0.406206	0.190776	2.12923	0.0332356	0.639306
ENSMUSG00000031494	Cd209a	46.01	0.423426	0.198934	2.12848	0.0332974	0.639306
ENSMUSG00000031782	Coq9	23731.3	-0.277861	0.130748	-2.12517	0.0335728	0.639306
ENSMUSG00000032377	Plscr4	813.349	0.284414	0.133397	2.1321	0.032999	0.639306
ENSMUSG00000033032	Afap1l1	5745.47	-0.204648	0.0963484	-2.12404	0.0336668	0.639306
ENSMUSG00000034509	Mad2l1bp	811.867	-0.289437	0.135739	-2.1323	0.032982	0.639306
ENSMUSG00000036718	Micall2	281.474	0.330439	0.155333	2.12729	0.0333957	0.639306
ENSMUSG00000041733	Coq5	6997.35	-0.295982	0.13897	-2.12982	0.0331863	0.639306
ENSMUSG00000043421	Hilpda	205.56	0.324351	0.15217	2.1315	0.0330479	0.639306
ENSMUSG00000045775	Slc16a5	19.7365	0.429111	0.201785	2.12658	0.0334552	0.639306
ENSMUSG00000046415	B430212C06Rik	62.0361	0.382608	0.179647	2.12977	0.0331903	0.639306
ENSMUSG00000048497	Mmgt2	245.939	0.357687	0.168209	2.12644	0.0334668	0.639306
ENSMUSG00000052949	Rnf157	624.401	-0.330219	0.15468	-2.13486	0.0327728	0.639306
ENSMUSG00000053101	Gpr141	11.5934	0.412414	0.194254	2.12307	0.0337483	0.639306
ENSMUSG00000053398	Phgdh	171.033	0.428849	0.201952	2.12352	0.0337105	0.639306
ENSMUSG00000054387	Mdm4	2435.39	0.370206	0.174354	2.1233	0.0337287	0.639306
ENSMUSG00000057177	Gsk3a	2658.47	-0.30223	0.142342	-2.12326	0.0337321	0.639306
ENSMUSG00000089659	Gm3470	25.3038	-0.419949	0.197055	-2.13113	0.0330783	0.639306
ENSMUSG00000091586	Cyp4f17	299.554	0.331344	0.155541	2.13026	0.0331499	0.639306
ENSMUSG00000095041	AC149090.1	3246.16	0.306211	0.144056	2.12564	0.0335332	0.639306
ENSMUSG00000095332	Gm9821	475.671	0.340038	0.159342	2.13401	0.032842	0.639306
ENSMUSG00000104263	9430062P05Rik	245.074	0.378301	0.177231	2.13451	0.032801	0.639306
ENSMUSG00000054951	9130008F23Rik	38.9696	0.418677	0.197272	2.12233	0.0338097	0.639757
ENSMUSG00000110529	Gm45694	23.052	0.429361	0.202369	2.12167	0.0338652	0.640098
ENSMUSG00000018882	Mrpl45	3800.63	-0.221924	0.104742	-2.11878	0.0341094	0.640124
ENSMUSG00000026349	Ccnt2	2276.24	0.317834	0.150025	2.11854	0.0341294	0.640124
ENSMUSG00000029563	Foxp2	382.914	0.367742	0.173443	2.12024	0.0339858	0.640124
ENSMUSG00000038967	Pdk2	22884.5	-0.284043	0.134058	-2.11881	0.0341067	0.640124
ENSMUSG00000046879	Irgm1	1420.16	0.336558	0.15872	2.12045	0.0339684	0.640124
ENSMUSG00000090272	Mndal	1122.17	0.348973	0.164712	2.11868	0.0341173	0.640124
ENSMUSG00000101599	Gm20342	129.712	0.374551	0.17671	2.11958	0.0340419	0.640124
ENSMUSG00000022816	Fstl1	5085.45	0.273593	0.129174	2.11801	0.0341742	0.64026
ENSMUSG00000020656	Grhl1	29.0085	0.427629	0.202266	2.11419	0.0344989	0.640711
ENSMUSG00000021270	Hsp90aa1	11831.9	-0.401267	0.189762	-2.11458	0.0344659	0.640711
ENSMUSG00000040390	Map3k10	1363.95	-0.306796	0.145024	-2.11548	0.0343891	0.640711
ENSMUSG00000056679	Gpr173	23.7727	0.429107	0.202807	2.11584	0.0343583	0.640711
ENSMUSG00000067235	H2-Q10	52.2226	0.424849	0.200728	2.11654	0.034299	0.640711
ENSMUSG00000083836	Ldha-ps2	162.009	-0.405393	0.191482	-2.11713	0.034249	0.640711
ENSMUSG00000105345	BC030343	27.1617	0.42425	0.200622	2.11467	0.0344582	0.640711
ENSMUSG00000110159	Gm45501	21.2961	0.424723	0.200689	2.11633	0.0343169	0.640711
ENSMUSG00000097295	Hmgb1-ps8	14.491	0.399456	0.189055	2.11291	0.0346087	0.642051
ENSMUSG00000022799	Arhgap31	4188.18	0.246583	0.11681	2.11097	0.0347747	0.642362
ENSMUSG00000035547	Capn5	212.983	0.3674	0.174112	2.11013	0.0348472	0.642362
ENSMUSG00000041205	Map6d1	25.8125	-0.424209	0.201067	-2.10979	0.0348766	0.642362
ENSMUSG00000055430	Nap1l5	99.9238	0.420428	0.199063	2.11204	0.0346832	0.642362
ENSMUSG00000059326	Csf2ra	495.707	0.372203	0.176429	2.10964	0.0348893	0.642362
ENSMUSG00000061119	Prcp	743.102	0.292419	0.138543	2.11067	0.0348003	0.642362
ENSMUSG00000100783	2310047D07Rik	17.0821	0.426104	0.201827	2.11124	0.0347521	0.642362
ENSMUSG00000095930	Nim1k	366.013	-0.308691	0.14639	-2.10869	0.0349712	0.643176
ENSMUSG00000002265	Peg3	708.824	0.422267	0.200405	2.10707	0.0351117	0.643188
ENSMUSG00000016319	Slc25a5	13939.5	-0.224418	0.106514	-2.10694	0.0351228	0.643188
ENSMUSG00000057176	Ccdc189	349.073	-0.27859	0.13215	-2.10813	0.0350201	0.643188
ENSMUSG00000114892	AC090962.1	91.4225	-0.386892	0.183618	-2.10705	0.0351132	0.643188
ENSMUSG00000020914	Top2a	186.36	0.351043	0.166894	2.10339	0.0354318	0.645699
ENSMUSG00000027510	Rbm38	4391.47	-0.314682	0.149595	-2.10356	0.0354172	0.645699
ENSMUSG00000028690	Mmachc	2735.4	-0.315757	0.150132	-2.10319	0.0354493	0.645699
ENSMUSG00000038775	Vill	35.1432	0.425782	0.202325	2.10445	0.0353394	0.645699
ENSMUSG00000055560	Zfp459	34.0961	0.397692	0.189021	2.10396	0.0353822	0.645699
ENSMUSG00000006715	Gmnn	1977.6	-0.269351	0.128111	-2.10248	0.0355115	0.646143
ENSMUSG00000020891	Alox8	60.8649	0.312056	0.148558	2.10057	0.0356786	0.646423
ENSMUSG00000031239	Itm2a	345.809	0.313666	0.149295	2.10098	0.0356425	0.646423
ENSMUSG00000083879	Gm14038	155.689	-0.348402	0.165856	-2.10063	0.0356736	0.646423
ENSMUSG00000116138	C030006K11Rik	3156.34	-0.328309	0.156288	-2.10067	0.0356698	0.646423
ENSMUSG00000086859	Snhg20	337.812	0.372102	0.177204	2.09984	0.0357426	0.646896
ENSMUSG00000036026	Tmem63b	5444.45	-0.275634	0.131326	-2.09886	0.0358295	0.647782
ENSMUSG00000018566	Slc2a4	21378.5	-0.282363	0.134579	-2.09812	0.035895	0.647929
ENSMUSG00000030222	Rerg	212.555	-0.268064	0.127777	-2.0979	0.0359137	0.647929
ENSMUSG00000031748	Gnao1	2151.94	0.381406	0.181844	2.09744	0.0359551	0.64799
ENSMUSG00000001100	Poldip2	7361.98	-0.27446	0.131022	-2.09476	0.036192	0.64883
ENSMUSG00000007591	Tssk4	15.8594	0.410129	0.19578	2.09484	0.0361852	0.64883
ENSMUSG00000033910	Gucy1a1	1655.71	0.336883	0.160778	2.09533	0.0361416	0.64883
ENSMUSG00000060376	Bckdha	3959.34	-0.309613	0.147706	-2.09615	0.036069	0.64883
ENSMUSG00000073775	Kti12	1112.52	-0.261027	0.124609	-2.09477	0.0361913	0.64883
ENSMUSG00000046687	Gm5424	76.1779	0.350916	0.167612	2.09363	0.0362932	0.649601
ENSMUSG00000073643	Wdfy1	441.901	0.327055	0.15623	2.09343	0.0363112	0.649601
ENSMUSG00000029427	Zcchc8	1031.27	0.237615	0.113554	2.09252	0.0363922	0.650368
ENSMUSG00000026100	Mstn	46.394	0.420571	0.201112	2.09123	0.0365074	0.651743
ENSMUSG00000001128	Cfp	485.477	0.385701	0.18465	2.08882	0.0367238	0.651964
ENSMUSG00000001166	Oas1c	42.4887	0.405663	0.194617	2.08441	0.0371226	0.651964
ENSMUSG00000009687	Fxyd5	691.797	0.324488	0.155275	2.08976	0.0366392	0.651964
ENSMUSG00000024736	Tmem132a	490.958	-0.306017	0.146797	-2.08463	0.037103	0.651964
ENSMUSG00000025145	Lrrc45	660.178	0.320324	0.153515	2.0866	0.0369241	0.651964
ENSMUSG00000027375	Mal	1880.01	-0.302739	0.145255	-2.08419	0.0371431	0.651964
ENSMUSG00000027715	Ccna2	84.0351	0.41077	0.197117	2.08389	0.0371699	0.651964
ENSMUSG00000028527	Ak4	2783.62	-0.34528	0.165592	-2.08512	0.0370581	0.651964
ENSMUSG00000030399	Ckm	60249.6	-0.299225	0.143423	-2.08631	0.0369505	0.651964
ENSMUSG00000034422	Parp14	1793.7	0.271742	0.130332	2.085	0.0370692	0.651964
ENSMUSG00000038538	Ubn2	1735.42	0.321601	0.153959	2.08887	0.0367195	0.651964
ENSMUSG00000050071	Bex1	42.2097	-0.419743	0.201337	-2.08478	0.0370889	0.651964
ENSMUSG00000055675	Kbtbd11	191.293	0.383288	0.183569	2.08798	0.0367995	0.651964
ENSMUSG00000084128	Esrp2	34.3375	-0.417933	0.200091	-2.08871	0.0367339	0.651964
ENSMUSG00000087263	Gm15726	12.5096	-0.405323	0.194263	-2.08647	0.0369362	0.651964
ENSMUSG00000098041	Gm26981	33.3508	0.42295	0.202402	2.08966	0.0366488	0.651964
ENSMUSG00000106574	Gm2451	80.5951	-0.406249	0.194825	-2.08519	0.0370517	0.651964
ENSMUSG00000002897	Il17ra	337.946	0.306695	0.147285	2.08233	0.0373125	0.652631
ENSMUSG00000044629	Cnrip1	155.131	0.319985	0.153672	2.08225	0.0373193	0.652631
ENSMUSG00000048485	Zbtb8b	16.3782	0.379498	0.182257	2.08222	0.0373227	0.652631
ENSMUSG00000002741	Ykt6	4561.07	-0.258172	0.124578	-2.07238	0.0382302	0.652917
ENSMUSG00000002981	Clptm1	5819.77	-0.230134	0.111139	-2.07068	0.0383884	0.652917
ENSMUSG00000005469	Prkaca	14218.5	-0.301572	0.14554	-2.0721	0.0382563	0.652917
ENSMUSG00000013707	Tnfaip8l2	101.818	0.411166	0.197961	2.077	0.0378016	0.652917
ENSMUSG00000018920	Cxcl16	569.421	0.306254	0.147928	2.07029	0.0384253	0.652917
ENSMUSG00000018923	Med11	198.542	0.339049	0.163714	2.07099	0.0383596	0.652917
ENSMUSG00000019977	Hbs1l	4047.41	-0.247892	0.1197	-2.07095	0.0383633	0.652917
ENSMUSG00000022659	Gcsam	12.4496	0.408506	0.197131	2.07226	0.0382411	0.652917
ENSMUSG00000026473	Glul	23790.8	-0.287802	0.138383	-2.07975	0.0375486	0.652917
ENSMUSG00000027339	Rassf2	684.665	0.355888	0.171773	2.07186	0.0382788	0.652917
ENSMUSG00000027376	Prom2	152.356	-0.410313	0.197883	-2.07351	0.0381247	0.652917
ENSMUSG00000029776	Hibadh	15569.7	-0.27895	0.134576	-2.07281	0.03819	0.652917
ENSMUSG00000031849	Comp	587.122	0.402379	0.193671	2.07764	0.0377429	0.652917
ENSMUSG00000034057	Myrfl	73.7279	-0.377344	0.182253	-2.07044	0.0384116	0.652917
ENSMUSG00000034793	G6pc3	2444.53	-0.24819	0.119601	-2.07514	0.0379731	0.652917
ENSMUSG00000035045	Zc3h12b	56.0399	0.395314	0.19095	2.07025	0.038429	0.652917
ENSMUSG00000036218	Pdzrn4	184	0.410652	0.197312	2.08123	0.0374127	0.652917
ENSMUSG00000042642	Flad1	2945.43	-0.242852	0.116775	-2.07966	0.0375569	0.652917
ENSMUSG00000049858	Suox	1362.45	-0.305435	0.147551	-2.07003	0.0384497	0.652917
ENSMUSG00000052727	Map1b	903.27	0.335932	0.162135	2.07192	0.0382726	0.652917
ENSMUSG00000066456	Hmgn3	170.044	0.332902	0.15996	2.08116	0.0374196	0.652917
ENSMUSG00000067928	Zfp760	153.227	0.370993	0.178363	2.07998	0.0375271	0.652917
ENSMUSG00000070000	Fcho1	70.2309	0.414234	0.199913	2.07207	0.0382586	0.652917
ENSMUSG00000075312	Gm13597	162.858	-0.320879	0.154351	-2.07889	0.0376276	0.652917
ENSMUSG00000085028	Slc2a4rg-ps	259.724	0.357428	0.172121	2.0766	0.0378381	0.652917
ENSMUSG00000085682	Gm14267	166.498	0.388085	0.186942	2.07596	0.0378976	0.652917
ENSMUSG00000091509	Gm17066	149.524	0.391795	0.189034	2.07262	0.0382076	0.652917
ENSMUSG00000096956	Snhg18	267.162	0.328752	0.158492	2.07425	0.0380559	0.652917
ENSMUSG00000099974	Bcl2a1d	20.575	0.417996	0.201708	2.07228	0.0382391	0.652917
ENSMUSG00000085334	Gm12940	271.428	0.397241	0.192044	2.06849	0.0385941	0.654717
ENSMUSG00000022960	Donson	238.518	0.318799	0.154219	2.06719	0.0387162	0.656135
ENSMUSG00000021235	Coq6	3044.03	-0.225154	0.109012	-2.06541	0.0388845	0.657028
ENSMUSG00000040987	Mill2	595.283	0.33313	0.161274	2.06561	0.0388656	0.657028
ENSMUSG00000071181	3830408C21Rik	62.7393	0.384926	0.186336	2.06577	0.0388504	0.657028
ENSMUSG00000013539	Tango2	6395.01	-0.243295	0.118004	-2.06175	0.0392314	0.65775
ENSMUSG00000018765	Fxr2	8213.53	-0.24469	0.118728	-2.06093	0.0393094	0.65775
ENSMUSG00000018819	Lsp1	1969.08	0.303908	0.147423	2.06147	0.0392582	0.65775
ENSMUSG00000022610	Mapk12	1699.19	0.239581	0.116046	2.06453	0.0389676	0.65775
ENSMUSG00000031004	Mki67	279.056	0.337383	0.163667	2.06139	0.0392654	0.65775
ENSMUSG00000031389	Arhgap4	127.866	0.386939	0.187563	2.06298	0.0391149	0.65775
ENSMUSG00000038612	Mcl1	14196.3	-0.242993	0.11793	-2.06049	0.0393516	0.65775
ENSMUSG00000063018	2010204K13Rik	43.3195	0.410449	0.198986	2.0627	0.0391411	0.65775
ENSMUSG00000089817	Gm7162	152.016	0.388004	0.188195	2.06171	0.0392351	0.65775
ENSMUSG00000100347	Gm7895	111.191	-0.405402	0.196587	-2.0622	0.0391891	0.65775
ENSMUSG00000108324	Gm44608	131.376	-0.400353	0.194277	-2.06073	0.0393285	0.65775
ENSMUSG00000052726	Kcnt2	284.744	0.375687	0.182418	2.05948	0.0394479	0.65812
ENSMUSG00000085558	4930412C18Rik	83.0806	0.37969	0.184364	2.05945	0.0394509	0.65812
ENSMUSG00000062797	Hikeshi	1344.45	-0.216271	0.105067	-2.05841	0.0395508	0.659141
ENSMUSG00000002068	Ccne1	91.6945	-0.347063	0.169122	-2.05214	0.0401558	0.659554
ENSMUSG00000018654	Ikzf1	150.386	0.38495	0.187219	2.05615	0.0397682	0.659554
ENSMUSG00000019210	Atp6v1e1	6328.46	-0.244042	0.118722	-2.05557	0.0398238	0.659554
ENSMUSG00000020774	Aspa	171.507	0.349094	0.169729	2.05678	0.0397075	0.659554
ENSMUSG00000023439	Gnb3	767.013	-0.406332	0.197796	-2.05429	0.0399472	0.659554
ENSMUSG00000026589	Sec16b	222.886	0.351172	0.170985	2.05382	0.039993	0.659554
ENSMUSG00000027350	Chgb	20.4134	0.416682	0.202815	2.0545	0.0399276	0.659554
ENSMUSG00000030600	Lrfn1	27.6138	0.416681	0.202813	2.05451	0.0399268	0.659554
ENSMUSG00000031791	Tmem38a	23131.1	-0.290665	0.141588	-2.05289	0.0400831	0.659554
ENSMUSG00000062545	Tlr12	16.2608	0.396164	0.193039	2.05224	0.0401461	0.659554
ENSMUSG00000068037	Mas1	69.0738	0.394262	0.192089	2.0525	0.040121	0.659554
ENSMUSG00000080935	Got2-ps1	151.73	-0.412804	0.200767	-2.05613	0.0397695	0.659554
ENSMUSG00000084915	C230037L18Rik	25.3645	0.414157	0.201799	2.05232	0.0401383	0.659554
ENSMUSG00000091968	Gm17115	23.1095	-0.412906	0.201185	-2.05237	0.0401338	0.659554
ENSMUSG00000110326	Gm45378	11.0127	0.322826	0.156955	2.0568	0.0397056	0.659554
ENSMUSG00000035373	Ccl7	178.315	-0.378108	0.184303	-2.05156	0.0402129	0.659856
ENSMUSG00000030757	Zkscan2	84.333	0.37584	0.183349	2.04986	0.0403785	0.660665
ENSMUSG00000039579	Grin3a	16.8046	0.407254	0.19865	2.05011	0.0403538	0.660665
ENSMUSG00000103364	Gm38157	12.3702	0.315966	0.154102	2.05037	0.0403288	0.660665
ENSMUSG00000029810	Tmem176b	1568.48	0.348286	0.170026	2.04843	0.0405182	0.661681
ENSMUSG00000052415	Tchh	52.3553	-0.383735	0.187301	-2.04876	0.0404857	0.661681
ENSMUSG00000102692	Dchs2	52.2403	0.397485	0.19416	2.04721	0.0406375	0.662994
ENSMUSG00000022792	Yars2	1346.32	-0.247385	0.120883	-2.04649	0.0407084	0.663516
ENSMUSG00000090110	Cmc4	154.398	0.321396	0.157099	2.04582	0.040774	0.66395
ENSMUSG00000027519	Rab22a	3784.67	-0.244268	0.11943	-2.04529	0.0408267	0.664174
ENSMUSG00000005804	Bloc1s6	1670	-0.264112	0.129836	-2.03419	0.0419324	0.664411
ENSMUSG00000007035	Msh5	49.573	0.385332	0.189266	2.03593	0.0417571	0.664411
ENSMUSG00000020544	Cox11	532.43	-0.326994	0.160079	-2.0427	0.0410819	0.664411
ENSMUSG00000024430	Cabyr	33.9526	0.4117	0.201803	2.04011	0.0413393	0.664411
ENSMUSG00000027322	Siglec1	171.121	0.362547	0.177392	2.04376	0.040977	0.664411
ENSMUSG00000027661	Slc2a10	187.231	0.400592	0.196309	2.04062	0.0412883	0.664411
ENSMUSG00000028064	Sema4a	338.584	0.341646	0.167426	2.04057	0.0412935	0.664411
ENSMUSG00000030551	Nr2f2	948.54	0.334847	0.163921	2.04274	0.0410781	0.664411
ENSMUSG00000032131	Abcg4	23.2783	0.406327	0.19904	2.04144	0.0412074	0.664411
ENSMUSG00000034317	Trim59	99.2136	0.402547	0.197624	2.03694	0.0416564	0.664411
ENSMUSG00000036932	Aifm1	5967.59	-0.240633	0.118054	-2.03833	0.0415173	0.664411
ENSMUSG00000041831	Sytl3	13.6366	0.412309	0.202677	2.03432	0.0419196	0.664411
ENSMUSG00000042978	Sbk1	5744.41	-0.319588	0.157043	-2.03503	0.0418477	0.664411
ENSMUSG00000044086	Lmod3	6448.7	-0.287533	0.141	-2.03925	0.0414254	0.664411
ENSMUSG00000047592	Nxpe5	23.7918	0.412736	0.202819	2.03499	0.0418514	0.664411
ENSMUSG00000054418	2900041M22Rik	21.3515	0.414426	0.202819	2.04333	0.0410201	0.664411
ENSMUSG00000057967	Fgf18	186.269	-0.379976	0.186625	-2.03604	0.0417467	0.664411
ENSMUSG00000070031	Sp140	111.136	0.374726	0.183404	2.04317	0.0410353	0.664411
ENSMUSG00000073418	C4b	2686.47	0.413732	0.202817	2.03993	0.0413572	0.664411
ENSMUSG00000079227	Ccr5	253.203	0.383851	0.18788	2.04307	0.041046	0.664411
ENSMUSG00000086233	Gm11816	74.0015	-0.378221	0.185702	-2.0367	0.0416796	0.664411
ENSMUSG00000092586	Ly6g6c	16.0279	0.360663	0.17688	2.03902	0.0414478	0.664411
ENSMUSG00000096967	Gm26621	79.1894	0.392711	0.192846	2.0364	0.0417106	0.664411
ENSMUSG00000097330	Gm26672	37.873	0.412164	0.202509	2.03529	0.0418217	0.664411
ENSMUSG00000105033	Gm43423	12.9836	0.355428	0.174579	2.03591	0.0417592	0.664411
ENSMUSG00000109378	U2af1l4	79.7712	0.382894	0.188068	2.03593	0.0417573	0.664411
ENSMUSG00000117061		24.3894	0.391744	0.192571	2.03429	0.0419224	0.664411
ENSMUSG00000118020		12.8085	0.385197	0.189126	2.03672	0.0416777	0.664411
ENSMUSG00000001918	Slc1a5	1539.21	0.314729	0.154827	2.03278	0.0420746	0.664809
ENSMUSG00000025190	Got1	44534.9	-0.284963	0.140151	-2.03325	0.0420273	0.664809
ENSMUSG00000053768	Chchd3	19195	-0.263241	0.129493	-2.03286	0.0420668	0.664809
ENSMUSG00000022667	Cd200r1	34.0695	0.411955	0.202782	2.03151	0.042203	0.665304
ENSMUSG00000026749	Nek6	317.967	0.244176	0.120293	2.02985	0.0423722	0.665304
ENSMUSG00000033961	Zfp446	334.622	0.282529	0.139192	2.02978	0.042379	0.665304
ENSMUSG00000038593	Tctn1	289.362	0.303965	0.149586	2.03205	0.0421488	0.665304
ENSMUSG00000038685	Rtel1	591.813	0.301852	0.148609	2.03119	0.042236	0.665304
ENSMUSG00000043931	Gimap7	14.3238	0.391987	0.19307	2.03028	0.0423277	0.665304
ENSMUSG00000077928	Mir208b	560.805	0.391477	0.19281	2.03038	0.0423182	0.665304
ENSMUSG00000028459	Cd72	107.55	0.386013	0.190305	2.02839	0.0425209	0.666171
ENSMUSG00000041548	Hspb8	27194.9	-0.257362	0.126892	-2.02821	0.0425393	0.666171
ENSMUSG00000096596	Gm10591	63.5874	-0.360576	0.177791	-2.02809	0.0425515	0.666171
ENSMUSG00000000811	Txnrd3	1167.95	-0.258829	0.127706	-2.02675	0.0426878	0.666392
ENSMUSG00000053263	Gm12592	25.428	0.410453	0.202521	2.02672	0.0426907	0.666392
ENSMUSG00000104063	Pcdhgb7	117.017	0.317807	0.156814	2.02665	0.0426977	0.666392
ENSMUSG00000106636	Gm43813	21.0573	0.392691	0.193786	2.02642	0.0427219	0.666392
ENSMUSG00000026430	Rassf5	173.623	0.309688	0.152861	2.02595	0.0427697	0.666527
ENSMUSG00000014791	Elmo3	164.785	0.350058	0.172896	2.02468	0.0429006	0.666738
ENSMUSG00000027227	Sord	13257.3	-0.28153	0.139003	-2.02535	0.0428313	0.666738
ENSMUSG00000027360	Hdc	136.963	0.36165	0.178598	2.02494	0.0428734	0.666738
ENSMUSG00000018906	P4ha2	2899.59	-0.242535	0.119841	-2.02381	0.0429901	0.667052
ENSMUSG00000026628	Atf3	718.587	-0.340334	0.168242	-2.02289	0.0430849	0.667052
ENSMUSG00000051736	Fam229b	158.897	0.335651	0.165952	2.02258	0.0431164	0.667052
ENSMUSG00000060445	Sycp2	31.6855	0.40811	0.20175	2.02285	0.043089	0.667052
ENSMUSG00000111415	AC148328.1	11.4199	0.392648	0.194026	2.02369	0.0430025	0.667052
ENSMUSG00000091572	Vmn2r3	17.1635	0.393926	0.194961	2.02054	0.0433277	0.669714
ENSMUSG00000028959	Fastk	13993.5	-0.242534	0.120063	-2.02006	0.043377	0.669762
ENSMUSG00000063802	Hspbp1	1442.16	-0.248749	0.123158	-2.01975	0.0434094	0.669762
ENSMUSG00000038807	Rap1gap2	6230.82	-0.363642	0.18015	-2.01856	0.0435332	0.670053
ENSMUSG00000081769	Gm12216	81.3309	0.397286	0.196829	2.01843	0.0435462	0.670053
ENSMUSG00000113789	Gm47322	43.7606	0.409418	0.202803	2.0188	0.0435083	0.670053
ENSMUSG00000059325	Hopx	6231.13	-0.258293	0.128011	-2.01775	0.0436177	0.670549
ENSMUSG00000049723	Mmp12	43.7163	0.395848	0.196327	2.01627	0.0437722	0.671914
ENSMUSG00000074071	Fam169b	11.9575	0.37085	0.183941	2.01614	0.0437854	0.671914
ENSMUSG00000035967	Ints6l	1098.89	0.325831	0.16169	2.01516	0.0438879	0.672277
ENSMUSG00000054021	Sirt5	1944.39	-0.235126	0.116666	-2.01537	0.0438654	0.672277
ENSMUSG00000000628	Hk2	19864	-0.296768	0.147394	-2.01343	0.0440699	0.673811
ENSMUSG00000025648	Pfkfb4	257.233	0.29095	0.144584	2.01233	0.0441856	0.673811
ENSMUSG00000026202	Tuba4a	31490.6	-0.283593	0.140919	-2.01246	0.0441716	0.673811
ENSMUSG00000028195	Cyr61	4173.08	-0.408006	0.202691	-2.01294	0.0441204	0.673811
ENSMUSG00000041607	Mbp	378.004	0.393864	0.195584	2.01378	0.0440322	0.673811
ENSMUSG00000004931	Apba3	3214.2	-0.254881	0.127096	-2.00542	0.0449182	0.673858
ENSMUSG00000020547	Bzw2	8489.6	-0.23573	0.117803	-2.00105	0.0453865	0.673858
ENSMUSG00000022415	Syngr1	3169.82	-0.242322	0.120475	-2.01139	0.0442844	0.673858
ENSMUSG00000024188	Luc7l	1997.67	0.320821	0.160222	2.00235	0.0452468	0.673858
ENSMUSG00000026600	Soat1	349.019	0.320497	0.160229	2.00024	0.0454745	0.673858
ENSMUSG00000027858	Tspan2	935.748	0.308183	0.153656	2.00567	0.0448912	0.673858
ENSMUSG00000029373	Pf4	1055.51	0.404856	0.202141	2.00284	0.0451942	0.673858
ENSMUSG00000030045	Mrpl19	1691.45	-0.202655	0.101108	-2.00434	0.0450335	0.673858
ENSMUSG00000030125	Lrrc23	25.5648	0.405183	0.202351	2.00238	0.0452437	0.673858
ENSMUSG00000031438	Rnf128	4089.41	-0.279465	0.139471	-2.00375	0.045097	0.673858
ENSMUSG00000031823	Zdhhc7	2563.96	-0.248693	0.124226	-2.00194	0.0452913	0.673858
ENSMUSG00000034282	Evpl	72.2744	0.393035	0.196001	2.00527	0.044934	0.673858
ENSMUSG00000036036	Zfp57	83.2606	0.380285	0.190076	2.0007	0.0454251	0.673858
ENSMUSG00000037995	Igsf9	60.1943	0.370587	0.184994	2.00323	0.0451522	0.673858
ENSMUSG00000038860	Garnl3	137.322	0.307446	0.153145	2.00754	0.0446918	0.673858
ENSMUSG00000040296	Ddx58	855.703	0.25773	0.128139	2.01134	0.0442895	0.673858
ENSMUSG00000040612	Ildr2	147.394	0.404254	0.20212	2.00007	0.045493	0.673858
ENSMUSG00000046993	Gm5637	38.6405	0.401722	0.200166	2.00694	0.0447555	0.673858
ENSMUSG00000056692	D17Wsu92e	12360.5	-0.258809	0.129356	-2.00074	0.04542	0.673858
ENSMUSG00000058135	Gstm1	10683.8	-0.182297	0.0909033	-2.0054	0.0449208	0.673858
ENSMUSG00000059395	Nkapl	40.9636	0.394213	0.197052	2.00055	0.045441	0.673858
ENSMUSG00000070705	Eid2b	664.934	-0.273612	0.13631	-2.00727	0.0447205	0.673858
ENSMUSG00000070883	Ccdc173	72.4475	0.345246	0.17213	2.00573	0.0448853	0.673858
ENSMUSG00000074183	Gsta1	115.77	-0.373072	0.18608	-2.0049	0.0449739	0.673858
ENSMUSG00000086472	Gm16172	18.9864	0.404824	0.201362	2.01043	0.0443854	0.673858
ENSMUSG00000086502	B130055M24Rik	48.7203	0.387413	0.192836	2.00903	0.0445337	0.673858
ENSMUSG00000090150	Acad11	7891.83	-0.303065	0.151276	-2.00339	0.045135	0.673858
ENSMUSG00000092212	Slc22a13b-ps	11.9613	0.391917	0.195788	2.00174	0.0453124	0.673858
ENSMUSG00000100147	1700047M11Rik	30.1904	0.405655	0.202815	2.00012	0.0454868	0.673858
ENSMUSG00000104253	Gm37174	22.2371	0.401195	0.200319	2.00278	0.0452009	0.673858
ENSMUSG00000108446	Gm44997	17.0299	0.392019	0.195497	2.00525	0.0449369	0.673858
ENSMUSG00000112693	Gm5512	69.4029	-0.329362	0.164075	-2.00739	0.0447083	0.673858
ENSMUSG00000116617		76.5024	0.379884	0.18973	2.00224	0.0452594	0.673858
ENSMUSG00000004207	Psap	83758.1	-0.244636	0.122435	-1.99809	0.0457065	0.674306
ENSMUSG00000020051	Pah	94.302	-0.405142	0.202761	-1.99812	0.0457036	0.674306
ENSMUSG00000036526	Card11	31.8608	0.399472	0.19994	1.99796	0.045721	0.674306
ENSMUSG00000056076	Eif3b	7777.94	-0.218217	0.109187	-1.99857	0.0456554	0.674306
ENSMUSG00000097392	D930016D06Rik	766.338	0.3007	0.150408	1.99923	0.0455834	0.674306
ENSMUSG00000002781	Tmem143	5546.46	-0.309573	0.155007	-1.99716	0.0458081	0.674424
ENSMUSG00000025477	Inpp5a	20274.1	-0.321889	0.161156	-1.99737	0.0457846	0.674424
ENSMUSG00000007891	Ctsd	30211.3	-0.232816	0.116618	-1.99641	0.0458897	0.674563
ENSMUSG00000031273	Col4a6	173.824	0.403961	0.20235	1.99634	0.0458967	0.674563
ENSMUSG00000113836	AC124426.1	57.8475	0.404642	0.202814	1.99514	0.0460276	0.675904
ENSMUSG00000020864	Ankrd40	13415.9	-0.246083	0.123367	-1.99472	0.046073	0.675988
ENSMUSG00000008604	Ubqln4	4936.54	-0.253563	0.127179	-1.99375	0.0461794	0.676966
ENSMUSG00000007415	Gatad1	4626.22	-0.237816	0.119455	-1.99084	0.0464983	0.677209
ENSMUSG00000023118	Sympk	7305.74	-0.24898	0.125071	-1.99072	0.0465122	0.677209
ENSMUSG00000026678	Rgs5	34661.3	-0.27354	0.137312	-1.99211	0.0463595	0.677209
ENSMUSG00000027671	Actl6a	907.346	-0.211667	0.10629	-1.99142	0.0464346	0.677209
ENSMUSG00000032193	Ldlr	576.191	0.303176	0.152255	1.99124	0.0464545	0.677209
ENSMUSG00000034707	Gns	7055.07	-0.227546	0.114196	-1.99259	0.0463067	0.677209
ENSMUSG00000042625	Safb2	2626.53	0.31381	0.157574	1.99151	0.0464243	0.677209
ENSMUSG00000068614	Actc1	488157	-0.282844	0.142082	-1.9907	0.0465137	0.677209
ENSMUSG00000045038	Prkce	2751.45	-0.193903	0.0974379	-1.99002	0.0465889	0.677725
ENSMUSG00000000409	Lck	39.2923	0.398264	0.200187	1.98946	0.0466503	0.67804
ENSMUSG00000030871	Ears2	746.128	-0.225525	0.113419	-1.98842	0.0467652	0.679131
ENSMUSG00000032690	Oas2	733.253	0.379814	0.191096	1.98756	0.0468605	0.679765
ENSMUSG00000034275	Igsf9b	555.483	0.304824	0.153392	1.98722	0.0468979	0.679765
ENSMUSG00000049744	Arhgap15	80.8524	0.344335	0.173299	1.98695	0.0469285	0.679765
ENSMUSG00000002100	Mybpc3	206590	-0.305206	0.153902	-1.98312	0.0473535	0.680202
ENSMUSG00000003477	Inmt	1065.1	-0.3302	0.167006	-1.97718	0.0480217	0.680202
ENSMUSG00000006219	Fblim1	10313.7	-0.289281	0.146196	-1.97871	0.0478483	0.680202
ENSMUSG00000020253	Ppm1m	680.179	0.278437	0.140459	1.98233	0.0474422	0.680202
ENSMUSG00000022110	Sucla2	39399.1	-0.260298	0.131573	-1.97835	0.0478887	0.680202
ENSMUSG00000027878	Notch2	1078.11	0.289074	0.145755	1.98329	0.0473354	0.680202
ENSMUSG00000028578	Caap1	209.261	0.263716	0.133059	1.98195	0.0474848	0.680202
ENSMUSG00000032419	Tbx18	299.208	0.26859	0.135887	1.97657	0.0480906	0.680202
ENSMUSG00000035208	Slfn8	219.235	0.360453	0.181826	1.98241	0.0474334	0.680202
ENSMUSG00000040616	Tmem51	243.985	0.391268	0.197487	1.98123	0.047565	0.680202
ENSMUSG00000044576	Garem2	19.3372	0.400946	0.202477	1.98021	0.0476802	0.680202
ENSMUSG00000046671	Mtfr1l	9682.84	-0.268007	0.135001	-1.98523	0.0471192	0.680202
ENSMUSG00000051864	Tbc1d22a	1913.56	-0.218604	0.110606	-1.97641	0.048108	0.680202
ENSMUSG00000052676	Zmat1	570.218	0.261401	0.132217	1.97706	0.0480345	0.680202
ENSMUSG00000057329	Bcl2	618.699	-0.285804	0.14411	-1.98324	0.0473412	0.680202
ENSMUSG00000058794	Nfe2	84.0256	0.350982	0.177228	1.98039	0.0476593	0.680202
ENSMUSG00000062981	Mrpl42	10538	-0.239135	0.121011	-1.97615	0.048138	0.680202
ENSMUSG00000064181	Rab3ip	4747.32	-0.25817	0.130503	-1.97826	0.0478994	0.680202
ENSMUSG00000079508	Apoo	5095.06	-0.226467	0.114451	-1.97872	0.0478471	0.680202
ENSMUSG00000086043	Gm12473	121.233	-0.318524	0.16068	-1.98235	0.0474404	0.680202
ENSMUSG00000086382	Chrna1os	12.8818	0.396495	0.200548	1.97705	0.0480356	0.680202
ENSMUSG00000086682	Gm16023	48.9496	0.387965	0.195645	1.983	0.0473671	0.680202
ENSMUSG00000087150	BC064078	30.0707	0.400542	0.202632	1.9767	0.0480755	0.680202
ENSMUSG00000087172	Gm12153	14.7773	0.39534	0.199854	1.97815	0.0479121	0.680202
ENSMUSG00000091956	C2cd4b	18.5282	-0.399934	0.202077	-1.97912	0.0478027	0.680202
ENSMUSG00000095432	Zfp748	268.113	0.274145	0.138455	1.98003	0.0477007	0.680202
ENSMUSG00000104713	Gbp6	462.625	0.384586	0.193819	1.98426	0.0472273	0.680202
ENSMUSG00000111394	AC160637.1	542.742	0.317591	0.160029	1.98458	0.0471907	0.680202
ENSMUSG00000113165	Gm47863	229.428	-0.267181	0.135213	-1.97599	0.0481555	0.680202
ENSMUSG00000118107		36.3754	0.392546	0.197896	1.9836	0.0473009	0.680202
ENSMUSG00000052396	Mogat2	21.1727	0.398264	0.201596	1.97555	0.0482053	0.680341
ENSMUSG00000021991	Cacna2d3	194.61	0.377836	0.191296	1.97513	0.0482531	0.680452
ENSMUSG00000030881	Arfip2	1055.73	0.258364	0.130894	1.97383	0.0484005	0.68048
ENSMUSG00000041498	Kif14	13.239	0.37145	0.188114	1.9746	0.0483134	0.68048
ENSMUSG00000071724	Smpd5	32.3275	0.400381	0.202817	1.97411	0.0483698	0.68048
ENSMUSG00000117990		426.104	-0.308932	0.156524	-1.97371	0.0484147	0.68048
ENSMUSG00000039914	Coq10a	14383.7	-0.250004	0.12671	-1.97305	0.0484903	0.680981
ENSMUSG00000025532	Crcp	740.609	-0.199158	0.101002	-1.97181	0.048631	0.681567
ENSMUSG00000027843	Ptpn22	50.3451	0.389188	0.197366	1.97191	0.0486198	0.681567
ENSMUSG00000070522	Gm6505	92.2152	-0.373235	0.189303	-1.97163	0.048652	0.681567
ENSMUSG00000074513	Arfip1	164.528	0.265863	0.13487	1.97125	0.0486956	0.681619
ENSMUSG00000031925	Maml2	662.389	0.224013	0.113665	1.97082	0.0487443	0.68174
ENSMUSG00000027762	Sucnr1	11.4821	0.372013	0.188806	1.97035	0.0487983	0.681936
ENSMUSG00000019464	Ptger1	16.2515	0.387748	0.196832	1.96994	0.0488453	0.682034
ENSMUSG00000000739	Sult5a1	62.7181	0.369063	0.190035	1.94208	0.0521276	0.682274
ENSMUSG00000000881	Dlg3	349.715	0.298433	0.151566	1.969	0.0489533	0.682274
ENSMUSG00000002617	Zfp40	221.952	0.285603	0.147092	1.94166	0.0521782	0.682274
ENSMUSG00000002668	Dennd1c	148.562	0.362797	0.186921	1.94091	0.0522688	0.682274
ENSMUSG00000005611	Mrvi1	1258.53	0.334902	0.172464	1.94187	0.052153	0.682274
ENSMUSG00000008690	Ncaph2	3442.21	-0.18082	0.0930598	-1.94305	0.0520101	0.682274
ENSMUSG00000012117	Dhdds	2387.15	-0.233484	0.118746	-1.96625	0.0492698	0.682274
ENSMUSG00000016528	Mapkapk2	20355.7	-0.285949	0.146801	-1.94786	0.0514314	0.682274
ENSMUSG00000017837	Nkiras2	2613.73	-0.235608	0.121198	-1.94398	0.0518977	0.682274
ENSMUSG00000021047	Nova1	378.662	0.248419	0.12636	1.96595	0.0493039	0.682274
ENSMUSG00000022758	P2rx6	339.104	0.280707	0.144316	1.94508	0.0517648	0.682274
ENSMUSG00000022912	Pros1	1718.13	0.249115	0.127334	1.95639	0.0504188	0.682274
ENSMUSG00000023277	Twf2	9781.74	-0.293627	0.150254	-1.9542	0.0506772	0.682274
ENSMUSG00000024411	Aqp4	287.572	0.391461	0.199012	1.96703	0.04918	0.682274
ENSMUSG00000024527	Afg3l2	10923.7	-0.277869	0.142898	-1.94452	0.0518322	0.682274
ENSMUSG00000024542	Cep192	378.639	0.304101	0.155656	1.95367	0.0507408	0.682274
ENSMUSG00000025068	Gsto1	5929.03	-0.282476	0.143801	-1.96436	0.0494886	0.682274
ENSMUSG00000025461	Cd163l1	161.13	0.382415	0.196859	1.94259	0.052066	0.682274
ENSMUSG00000025512	Chid1	1352.07	-0.203969	0.103708	-1.96676	0.0492114	0.682274
ENSMUSG00000026271	Gpr35	34.1456	0.374825	0.19104	1.96202	0.0497602	0.682274
ENSMUSG00000026721	Rabgap1l	3554.19	0.331489	0.169759	1.9527	0.0508556	0.682274
ENSMUSG00000027650	Tti1	1884.62	-0.287441	0.148023	-1.94187	0.052153	0.682274
ENSMUSG00000027800	Tm4sf1	4966.61	0.24031	0.122884	1.95559	0.0505138	0.682274
ENSMUSG00000028621	Cyb5rl	699.052	-0.288141	0.147538	-1.953	0.0508199	0.682274
ENSMUSG00000029319	Coq2	5370.79	-0.201496	0.102978	-1.95668	0.0503846	0.682274
ENSMUSG00000029468	P2rx7	338.691	0.325406	0.166317	1.95654	0.0504021	0.682274
ENSMUSG00000029683	Lmod2	31971.5	-0.279278	0.143835	-1.94166	0.0521789	0.682274
ENSMUSG00000029771	Irf5	265.355	0.331385	0.169472	1.9554	0.0505358	0.682274
ENSMUSG00000030246	Ldhb	88910.6	-0.24991	0.12776	-1.95608	0.0504556	0.682274
ENSMUSG00000030249	Abcc9	17016.1	-0.325975	0.166558	-1.95713	0.0503327	0.682274
ENSMUSG00000030269	Mtmr14	1141.64	-0.187053	0.0954234	-1.96025	0.0499669	0.682274
ENSMUSG00000030357	Fkbp4	24050.9	-0.26895	0.137825	-1.95139	0.0510103	0.682274
ENSMUSG00000031750	Il34	189.436	-0.266409	0.136798	-1.94746	0.0514791	0.682274
ENSMUSG00000031753	Cog4	4230.83	-0.223237	0.114848	-1.94376	0.0519245	0.682274
ENSMUSG00000031788	Kifc3	3744.01	-0.29422	0.151602	-1.94073	0.0522905	0.682274
ENSMUSG00000032348	Gsta4	4793.96	-0.219397	0.112678	-1.94711	0.0515212	0.682274
ENSMUSG00000032648	Pygm	68471.8	-0.249375	0.128503	-1.94062	0.0523041	0.682274
ENSMUSG00000032724	Abtb2	1936.24	-0.335536	0.171831	-1.95271	0.0508542	0.682274
ENSMUSG00000034059	Ypel4	45.618	0.378841	0.194219	1.95058	0.0511065	0.682274
ENSMUSG00000034880	Mrpl34	2225.9	-0.275728	0.140539	-1.96194	0.04977	0.682274
ENSMUSG00000035246	Pcyt1b	23.3399	0.39825	0.202789	1.96386	0.049546	0.682274
ENSMUSG00000038352	Arl5c	60.1765	0.38338	0.195905	1.95697	0.0503513	0.682274
ENSMUSG00000038696	Mapkap1	3078.24	-0.256694	0.131255	-1.9557	0.050501	0.682274
ENSMUSG00000039783	Kmo	47.8185	0.391271	0.198709	1.96907	0.0489448	0.682274
ENSMUSG00000040712	Camta2	3387.62	-0.184422	0.0937025	-1.96817	0.0490489	0.682274
ENSMUSG00000041164	Zmiz2	3287.88	-0.226773	0.116465	-1.94712	0.0515199	0.682274
ENSMUSG00000042388	Dlgap3	22.9685	-0.389023	0.199285	-1.95209	0.050927	0.682274
ENSMUSG00000042404	Dennd4b	3797.37	-0.235952	0.120968	-1.95053	0.0511133	0.682274
ENSMUSG00000042942	Greb1l	49.1314	0.391956	0.201382	1.94633	0.0516155	0.682274
ENSMUSG00000043398	Gpr135	53.4191	0.384399	0.19582	1.96302	0.0496437	0.682274
ENSMUSG00000044224	Dnajc21	2836.48	-0.206876	0.106585	-1.94095	0.052264	0.682274
ENSMUSG00000045136	Tubb2b	147.155	0.344832	0.176741	1.95106	0.0510499	0.682274
ENSMUSG00000050232	Cxcr3	17.9496	0.38393	0.196878	1.95009	0.0511656	0.682274
ENSMUSG00000051579	Tceal8	573.428	0.256035	0.131149	1.95225	0.0509087	0.682274
ENSMUSG00000052712	BC004004	11872.9	-0.214402	0.110211	-1.94539	0.0517284	0.682274
ENSMUSG00000052974	Cyp2f2	15.3771	0.317218	0.161208	1.96776	0.0490959	0.682274
ENSMUSG00000053754	Chd8	1981.93	0.201565	0.102709	1.96248	0.0497062	0.682274
ENSMUSG00000053830	Gm9923	90.8698	-0.392746	0.200113	-1.96263	0.0496896	0.682274
ENSMUSG00000055302	Mrfap1	11850.2	-0.190279	0.0973904	-1.95378	0.0507275	0.682274
ENSMUSG00000060924	Csmd1	19.0822	0.395462	0.202755	1.95045	0.0511228	0.682274
ENSMUSG00000062209	Erbb4	690.956	0.374748	0.19234	1.94837	0.051371	0.682274
ENSMUSG00000062309	Rpp25	115.076	0.395261	0.202237	1.95444	0.0506486	0.682274
ENSMUSG00000062908	Acadm	78471.1	-0.282605	0.144142	-1.9606	0.0499253	0.682274
ENSMUSG00000066900	Suds3	6034.28	-0.224383	0.114595	-1.95805	0.0502246	0.682274
ENSMUSG00000071291	Zfp58	119.547	0.348313	0.179462	1.94087	0.0522739	0.682274
ENSMUSG00000071713	Csf2rb	150.722	0.352451	0.180263	1.95521	0.0505588	0.682274
ENSMUSG00000073000	Gm10451	43.3329	-0.37472	0.191527	-1.95648	0.0504083	0.682274
ENSMUSG00000073079	Srp54	336.091	-0.38029	0.195137	-1.94884	0.0513146	0.682274
ENSMUSG00000074024	4632427E13Rik	113.471	0.382018	0.1942	1.96714	0.0491674	0.682274
ENSMUSG00000074629	4930518I15Rik	26.0844	0.39763	0.202196	1.96656	0.049234	0.682274
ENSMUSG00000078154	Gm12184	363.908	-0.23678	0.120523	-1.96461	0.0494596	0.682274
ENSMUSG00000078532	Nkain1	469.457	-0.380661	0.193639	-1.96582	0.0493191	0.682274
ENSMUSG00000079038	D130040H23Rik	27.9103	0.395786	0.20164	1.96283	0.0496655	0.682274
ENSMUSG00000085603	Gm11346	19.3221	0.391347	0.200002	1.95672	0.0503806	0.682274
ENSMUSG00000087174	5530601H04Rik	143.245	0.308001	0.158326	1.94537	0.0517309	0.682274
ENSMUSG00000090386	Mir99ahg	770.527	0.339401	0.173601	1.95506	0.0505761	0.682274
ENSMUSG00000099338	2810030D12Rik	11.7384	0.370627	0.189153	1.9594	0.0500663	0.682274
ENSMUSG00000099858	Gm6652	293.244	-0.359481	0.184242	-1.95113	0.0510417	0.682274
ENSMUSG00000101609	Kcnq1ot1	295.377	0.355709	0.182975	1.94403	0.0518918	0.682274
ENSMUSG00000102269	Gm7357	20.6376	0.377247	0.193954	1.94504	0.0517707	0.682274
ENSMUSG00000105843	Gm19439	18.9103	-0.397156	0.20251	-1.96117	0.0498597	0.682274
ENSMUSG00000110317	Gm45250	74.8924	0.36601	0.187403	1.95307	0.0508118	0.682274
ENSMUSG00000113346	Eprn	20.7033	-0.393568	0.202691	-1.94172	0.0521711	0.682274
ENSMUSG00000113737	BB123696	26.408	-0.394251	0.202235	-1.94947	0.0512388	0.682274
ENSMUSG00000117254		14.3851	0.391308	0.200586	1.95082	0.0510781	0.682274
ENSMUSG00000118221		157.478	-0.315259	0.160932	-1.95896	0.0501174	0.682274
ENSMUSG00000035637	Grhpr	2654.65	-0.25126	0.129501	-1.94021	0.0523537	0.6824
ENSMUSG00000002083	Bbc3	188.604	0.310897	0.160525	1.93675	0.0527763	0.683648
ENSMUSG00000015961	Adss	747.493	0.26377	0.136273	1.9356	0.0529165	0.683648
ENSMUSG00000021948	Prkcd	932.794	0.280584	0.144746	1.93846	0.052567	0.683648
ENSMUSG00000026785	Pkn3	777.715	0.332101	0.171442	1.9371	0.0527331	0.683648
ENSMUSG00000027107	Chrna1	15.2231	-0.373933	0.193239	-1.93508	0.0529805	0.683648
ENSMUSG00000029009	Mthfr	894.287	0.24185	0.124869	1.93683	0.0527656	0.683648
ENSMUSG00000030218	Mgp	6680.53	0.366578	0.189426	1.9352	0.0529655	0.683648
ENSMUSG00000032121	Tmem218	716.986	-0.202043	0.104395	-1.93537	0.052945	0.683648
ENSMUSG00000032968	Inha	289.476	0.315598	0.163018	1.93597	0.0528719	0.683648
ENSMUSG00000037344	Slc12a9	384.826	0.358806	0.185132	1.9381	0.0526104	0.683648
ENSMUSG00000047767	Atg16l2	647.346	0.279599	0.144371	1.93667	0.0527852	0.683648
ENSMUSG00000055240	Zfp101	303.567	0.271798	0.140282	1.93752	0.0526824	0.683648
ENSMUSG00000056394	Lig1	231.108	0.261407	0.135106	1.93483	0.0530109	0.683648
ENSMUSG00000080850	Gm12439	440.774	-0.250014	0.129193	-1.9352	0.0529654	0.683648
ENSMUSG00000070327	Rnf213	2025.83	0.271828	0.140517	1.93448	0.0530541	0.683688
ENSMUSG00000005882	Uqcc1	8836.85	-0.27002	0.139967	-1.92917	0.0537096	0.683697
ENSMUSG00000010080	Epn3	1142.77	-0.321278	0.166269	-1.93227	0.0533257	0.683697
ENSMUSG00000018893	Mb	375043	-0.247453	0.128275	-1.92908	0.0537206	0.683697
ENSMUSG00000020887	A230052G05Rik	16.8218	-0.383463	0.198793	-1.92895	0.0537365	0.683697
ENSMUSG00000022022	Mtrf1	643.396	-0.234292	0.121409	-1.92977	0.053635	0.683697
ENSMUSG00000025646	Atrip	663.65	-0.203036	0.105009	-1.93352	0.0531723	0.683697
ENSMUSG00000026958	Dpp7	295.023	0.309911	0.160458	1.93141	0.0534319	0.683697
ENSMUSG00000028111	Ctsk	327.225	0.295193	0.152724	1.93285	0.0532541	0.683697
ENSMUSG00000029659	Medag	477.484	0.273684	0.141766	1.93054	0.0535403	0.683697
ENSMUSG00000039264	Gimap3	154.851	0.388168	0.201225	1.92902	0.0537279	0.683697
ENSMUSG00000040782	Cop1	4892.23	-0.273238	0.14151	-1.93087	0.053499	0.683697
ENSMUSG00000046070	Igfals	456.312	-0.356131	0.184512	-1.93012	0.0535924	0.683697
ENSMUSG00000051391	Ywhag	13881.2	-0.297041	0.153773	-1.93168	0.0533987	0.683697
ENSMUSG00000085419	Gm11734	114.621	0.310786	0.160764	1.93318	0.0532145	0.683697
ENSMUSG00000085436	Zfp335os	34.6359	0.386016	0.199909	1.93096	0.0534881	0.683697
ENSMUSG00000115276	AC149588.1	37.6502	0.390515	0.202366	1.92975	0.0536384	0.683697
ENSMUSG00000116995		400.789	0.235915	0.122054	1.93287	0.0532518	0.683697
ENSMUSG00000000244	Tspan32	52.9034	0.384611	0.200095	1.92214	0.0545879	0.683755
ENSMUSG00000001555	Fkbp10	1275.34	0.291783	0.15142	1.92698	0.0539819	0.683755
ENSMUSG00000001750	Tcirg1	966.68	0.324605	0.168888	1.92201	0.054605	0.683755
ENSMUSG00000001988	Npas1	21.6835	-0.389447	0.20275	-1.92082	0.0547544	0.683755
ENSMUSG00000003099	Ppp5c	3948.33	-0.202292	0.106625	-1.89723	0.0577974	0.683755
ENSMUSG00000003604	Aven	871.122	-0.221495	0.115845	-1.912	0.0558762	0.683755
ENSMUSG00000005299	Letm1	7467.55	-0.225148	0.118741	-1.89612	0.0579441	0.683755
ENSMUSG00000006014	Prg4	592.776	0.330272	0.172146	1.91856	0.0550402	0.683755
ENSMUSG00000006215	Zbtb17	1545.11	-0.219087	0.115037	-1.90448	0.0568474	0.683755
ENSMUSG00000014426	Map3k4	3617.9	-0.256279	0.133595	-1.91833	0.0550686	0.683755
ENSMUSG00000015090	Ptgds	10253.4	-0.389589	0.202803	-1.92102	0.0547292	0.683755
ENSMUSG00000016349	Eef1a2	68830.7	-0.269417	0.140498	-1.91758	0.0551638	0.683755
ENSMUSG00000020079	Supv3l1	1994.34	-0.236348	0.122662	-1.92681	0.0540029	0.683755
ENSMUSG00000020263	Appl2	3986.78	0.280069	0.145973	1.91863	0.0550309	0.683755
ENSMUSG00000020423	Btg2	3659.96	-0.381961	0.199478	-1.9148	0.0555175	0.683755
ENSMUSG00000021265	Slc25a29	575.601	-0.289394	0.151725	-1.90735	0.0564753	0.683755
ENSMUSG00000021420	Fars2	3346.54	-0.216741	0.113579	-1.90829	0.056354	0.683755
ENSMUSG00000021748	Pdhb	37440.2	-0.235392	0.12406	-1.8974	0.0577745	0.683755
ENSMUSG00000022575	Gsdmd	660.457	0.295859	0.154123	1.91963	0.0549052	0.683755
ENSMUSG00000022961	Son	15876.3	0.244212	0.128511	1.90032	0.0573911	0.683755
ENSMUSG00000023827	Agpat4	253.377	0.305027	0.158307	1.9268	0.0540043	0.683755
ENSMUSG00000024338	Psmb8	656.453	0.364533	0.190196	1.91662	0.0552866	0.683755
ENSMUSG00000025209	Twnk	2144.56	-0.262293	0.136482	-1.92181	0.0546294	0.683755
ENSMUSG00000025314	Ptprj	487.622	0.294954	0.155372	1.89838	0.0576466	0.683755
ENSMUSG00000025395	Prim1	100.007	0.324366	0.168843	1.92111	0.0547181	0.683755
ENSMUSG00000025408	Ddit3	724.163	0.257175	0.135485	1.89818	0.0576721	0.683755
ENSMUSG00000025795	Rassf3	12282.2	-0.243365	0.128084	-1.90004	0.0574275	0.683755
ENSMUSG00000025937	Lactb2	1460.05	-0.257561	0.135349	-1.90294	0.0570478	0.683755
ENSMUSG00000026475	Rgs16	89.567	0.365154	0.192555	1.89637	0.0579115	0.683755
ENSMUSG00000027242	Wdr76	150.526	0.307181	0.159599	1.9247	0.0542667	0.683755
ENSMUSG00000028248	Pnisr	3588.54	0.296651	0.155527	1.90739	0.0564706	0.683755
ENSMUSG00000028825	Rhd	520.236	-0.284201	0.148866	-1.9091	0.0562491	0.683755
ENSMUSG00000029135	Fosl2	2835.78	-0.384296	0.201911	-1.9033	0.0570016	0.683755
ENSMUSG00000029512	Ulk1	5554.29	-0.244538	0.128991	-1.89578	0.0579897	0.683755
ENSMUSG00000029518	Rab35	2544.95	-0.183329	0.0956207	-1.91725	0.055206	0.683755
ENSMUSG00000029577	Ube3b	9482.93	-0.285715	0.148419	-1.92506	0.0542215	0.683755
ENSMUSG00000030302	Atp2b2	199.955	0.376626	0.197831	1.90378	0.056939	0.683755
ENSMUSG00000030397	Mark4	2069.48	-0.220963	0.116162	-1.9022	0.0571453	0.683755
ENSMUSG00000030677	Kif22	54.8275	0.368916	0.193141	1.91008	0.0561224	0.683755
ENSMUSG00000030870	Ubfd1	2319.53	-0.248478	0.12977	-1.91476	0.0555229	0.683755
ENSMUSG00000030889	Vwa3a	543.259	0.355794	0.187647	1.89608	0.0579498	0.683755
ENSMUSG00000031093	Dock11	288.508	0.308624	0.160406	1.92402	0.0543527	0.683755
ENSMUSG00000031200	Mtcp1	213.874	0.35148	0.183655	1.91381	0.0556448	0.683755
ENSMUSG00000031444	F10	20.5565	0.347597	0.183038	1.89904	0.0575586	0.683755
ENSMUSG00000031543	Ank1	11172.8	-0.268747	0.139654	-1.92437	0.0543082	0.683755
ENSMUSG00000032181	Scg3	12.7418	0.3684	0.193993	1.89904	0.0575591	0.683755
ENSMUSG00000032621	Srek1	1722.49	0.269758	0.141161	1.91099	0.0560057	0.683755
ENSMUSG00000033066	Gas7	837.45	0.268231	0.140793	1.90515	0.0567607	0.683755
ENSMUSG00000033526	Ppip5k1	5584.45	-0.303227	0.159445	-1.90176	0.0572023	0.683755
ENSMUSG00000033530	Ttc7b	3553.59	-0.313955	0.165161	-1.9009	0.0573155	0.683755
ENSMUSG00000034171	Faah	26.1693	0.38611	0.202524	1.90649	0.0565869	0.683755
ENSMUSG00000034573	Ptpn13	279.573	0.347215	0.182784	1.89959	0.0574869	0.683755
ENSMUSG00000036103	Colec12	1119.77	0.285268	0.150241	1.89873	0.0576	0.683755
ENSMUSG00000036377	C530008M17Rik	442.085	0.376161	0.197194	1.90757	0.0564469	0.683755
ENSMUSG00000036672	Cenpt	166.977	0.312989	0.16383	1.91045	0.0560752	0.683755
ENSMUSG00000037010	Apln	1298.31	-0.261175	0.13595	-1.92111	0.0547179	0.683755
ENSMUSG00000037816	Fbxw17	260.076	0.240944	0.126337	1.90715	0.0565008	0.683755
ENSMUSG00000038119	Cdon	673.632	0.336609	0.175796	1.91478	0.0555212	0.683755
ENSMUSG00000039542	Ncam1	174.781	0.373893	0.195715	1.91039	0.0560831	0.683755
ENSMUSG00000039678	Tbc1d13	1178.1	-0.195822	0.102405	-1.91222	0.0558474	0.683755
ENSMUSG00000039954	Stk32a	83.6877	0.388466	0.202521	1.91815	0.0550916	0.683755
ENSMUSG00000041592	Sdk2	90.935	0.385061	0.20134	1.91249	0.0558135	0.683755
ENSMUSG00000041836	Ptpre	311.674	0.252212	0.132048	1.91	0.0561332	0.683755
ENSMUSG00000042073	Abhd14b	381.747	0.210715	0.109882	1.91765	0.0551549	0.683755
ENSMUSG00000043015	Nemp2	162.615	0.345379	0.179855	1.92032	0.0548176	0.683755
ENSMUSG00000043162	Pyurf	1400.81	-0.219515	0.11516	-1.90618	0.056627	0.683755
ENSMUSG00000043518	Rai2	2138.96	-0.305151	0.160417	-1.90224	0.0571396	0.683755
ENSMUSG00000048174	Tmem81	116.352	0.309302	0.163202	1.89522	0.0580636	0.683755
ENSMUSG00000048776	Pthlh	32.174	0.369359	0.194897	1.89515	0.0580724	0.683755
ENSMUSG00000048852	Gm12185	61.5492	0.312406	0.162543	1.92199	0.0546075	0.683755
ENSMUSG00000050394	Armcx6	50.8797	0.346907	0.181666	1.90959	0.0561865	0.683755
ENSMUSG00000051403	Ppp1r37	5322.52	-0.238213	0.124869	-1.9077	0.0564298	0.683755
ENSMUSG00000052214	Opa3	6439.9	-0.242312	0.125975	-1.92349	0.0544186	0.683755
ENSMUSG00000052270	Fpr2	12.3202	0.356795	0.187043	1.90755	0.0564489	0.683755
ENSMUSG00000052688	Rab7b	294.339	0.275736	0.143993	1.91492	0.0555029	0.683755
ENSMUSG00000053158	Fes	808.978	0.298733	0.155254	1.92416	0.0543348	0.683755
ENSMUSG00000054161	Fam83e	19.9973	-0.383271	0.201046	-1.90638	0.0566007	0.683755
ENSMUSG00000056069	Fam105a	126.295	0.334686	0.175537	1.90663	0.0565679	0.683755
ENSMUSG00000056367	Actr3b	2406.94	-0.274936	0.142954	-1.92325	0.0544488	0.683755
ENSMUSG00000057060	Slc35f3	13.8032	0.329699	0.171141	1.92648	0.054045	0.683755
ENSMUSG00000058240	Cryzl1	906.239	0.179639	0.0934589	1.92212	0.0545906	0.683755
ENSMUSG00000058715	Fcer1g	393.294	0.33583	0.176682	1.90076	0.0573335	0.683755
ENSMUSG00000060519	Tor3a	837.752	0.24865	0.131201	1.89518	0.0580689	0.683755
ENSMUSG00000062729	Ppox	1128.23	0.24816	0.129773	1.91226	0.0558426	0.683755
ENSMUSG00000063239	Grm4	11.4878	0.369726	0.193292	1.91279	0.0557754	0.683755
ENSMUSG00000066258	Trim12a	808.907	0.274447	0.143824	1.90822	0.0563625	0.683755
ENSMUSG00000067722	BC003965	1773.74	-0.207587	0.109002	-1.90442	0.0568552	0.683755
ENSMUSG00000072568	Fam84b	623.796	0.330129	0.173792	1.89956	0.0574906	0.683755
ENSMUSG00000072966	Gprasp2	124.679	0.375712	0.198239	1.89525	0.0580599	0.683755
ENSMUSG00000075224	Lrrc55	68.0124	0.376562	0.198087	1.90099	0.0573033	0.683755
ENSMUSG00000078122	F630028O10Rik	56.2942	0.371926	0.195252	1.90485	0.0567996	0.683755
ENSMUSG00000078157	4931440F15Rik	12.5784	-0.377393	0.197661	-1.90929	0.0562246	0.683755
ENSMUSG00000081772	Gm13131	27.7036	-0.387728	0.202199	-1.91756	0.0551674	0.683755
ENSMUSG00000083563	Gm13340	7730.05	-0.362782	0.190807	-1.9013	0.0572628	0.683755
ENSMUSG00000083899	Gm12346	305.161	-0.36343	0.189605	-1.91677	0.0552674	0.683755
ENSMUSG00000086495	Gm13778	13.6275	0.37688	0.197931	1.9041	0.0568977	0.683755
ENSMUSG00000092397	C130080G10Rik	2340.35	-0.361172	0.190556	-1.89536	0.0580453	0.683755
ENSMUSG00000094463	Gm8546	22.63	-0.386159	0.202437	-1.90755	0.0564494	0.683755
ENSMUSG00000097595	1500002F19Rik	18.6349	-0.374687	0.195738	-1.91423	0.0555905	0.683755
ENSMUSG00000100182	1810006J02Rik	17.7761	0.387722	0.202813	1.91172	0.0559116	0.683755
ENSMUSG00000105444	Gm10727	94.2656	0.374172	0.195017	1.91866	0.055027	0.683755
ENSMUSG00000105741	C79130	38.1773	-0.371261	0.194972	-1.90418	0.0568872	0.683755
ENSMUSG00000106826	Gm42583	19.4618	0.332052	0.172477	1.92519	0.0542052	0.683755
ENSMUSG00000107096	Gm43597	498.337	0.289174	0.151259	1.91178	0.055904	0.683755
ENSMUSG00000107168	Gm42507	15.313	0.361077	0.189739	1.90302	0.0570384	0.683755
ENSMUSG00000110935	Gm8834	37.8528	-0.389504	0.202018	-1.92806	0.0538471	0.683755
ENSMUSG00000112393	Gm48655	14.7152	0.346755	0.181821	1.90713	0.0565041	0.683755
ENSMUSG00000115855	AC102815.3	32.0792	0.383597	0.200124	1.9168	0.0552638	0.683755
ENSMUSG00000001018	Snapin	3125.45	-0.203873	0.109255	-1.86602	0.0620387	0.683985
ENSMUSG00000001062	Vps9d1	1902.89	-0.198929	0.106033	-1.87611	0.0606404	0.683985
ENSMUSG00000001588	Acap1	110.487	0.357108	0.189475	1.88472	0.0594675	0.683985
ENSMUSG00000001891	Ugp2	18238.4	-0.321895	0.170202	-1.89126	0.0585902	0.683985
ENSMUSG00000001911	Nfix	7877.31	-0.262493	0.142365	-1.84381	0.0652115	0.683985
ENSMUSG00000002846	Timmdc1	2566.74	-0.213266	0.115749	-1.84249	0.0654037	0.683985
ENSMUSG00000003762	Coq8b	355.444	-0.226771	0.12252	-1.85089	0.0641848	0.683985
ENSMUSG00000003934	Efnb3	6476.66	-0.315552	0.172007	-1.83452	0.0665762	0.683985
ENSMUSG00000004018	Fancl	250.244	0.237781	0.129354	1.83822	0.0660293	0.683985
ENSMUSG00000007338	Mrpl49	1874.94	-0.207795	0.11297	-1.83938	0.0658587	0.683985
ENSMUSG00000008035	Mid1ip1	4562.17	-0.316266	0.168486	-1.8771	0.0605045	0.683985
ENSMUSG00000008999	Bmp7	105.686	-0.358944	0.195443	-1.83657	0.066274	0.683985
ENSMUSG00000009145	Dqx1	90.6763	0.369445	0.195281	1.89187	0.0585089	0.683985
ENSMUSG00000014226	Cacybp	3076.48	-0.246043	0.133822	-1.83859	0.0659756	0.683985
ENSMUSG00000015653	Steap2	96.1905	0.378744	0.202222	1.87291	0.0610811	0.683985
ENSMUSG00000016664	Pacsin2	15033.1	-0.292412	0.157145	-1.86078	0.0627757	0.683985
ENSMUSG00000018008	Cyth4	671.151	0.299419	0.159754	1.87425	0.0608959	0.683985
ENSMUSG00000018446	C1qbp	6294.31	-0.216701	0.117998	-1.83648	0.0662866	0.683985
ENSMUSG00000019124	Scrn1	873.292	0.358035	0.191555	1.8691	0.061609	0.683985
ENSMUSG00000019864	Rtn4ip1	4375.54	-0.250518	0.133129	-1.88176	0.0598682	0.683985
ENSMUSG00000019927	Ube2d1	1996.68	-0.219612	0.118693	-1.85025	0.0642781	0.683985
ENSMUSG00000019975	Ikbip	1003.45	0.219519	0.116803	1.8794	0.0601905	0.683985
ENSMUSG00000020109	Dnajb12	2099.66	-0.245722	0.132526	-1.85415	0.0637183	0.683985
ENSMUSG00000020132	Rab21	7845.79	-0.266442	0.140875	-1.89134	0.0585786	0.683985
ENSMUSG00000020180	Snrpd3	2319.94	-0.200643	0.108627	-1.84708	0.0647354	0.683985
ENSMUSG00000020288	Ahsa2	1042.66	-0.30982	0.168907	-1.83427	0.0666145	0.683985
ENSMUSG00000020340	Cyfip2	12222.6	-0.325783	0.176432	-1.84651	0.0648181	0.683985
ENSMUSG00000020395	Itk	26.459	0.371713	0.201608	1.84374	0.065221	0.683985
ENSMUSG00000020483	Dynll2	43269	-0.273989	0.146136	-1.87489	0.0608079	0.683985
ENSMUSG00000020573	Pik3cg	136.944	0.32284	0.17412	1.85413	0.0637212	0.683985
ENSMUSG00000020720	Psmd12	5968.63	-0.216281	0.116236	-1.86071	0.0627858	0.683985
ENSMUSG00000020747	Tmem94	6911.49	-0.187635	0.101785	-1.84345	0.0652638	0.683985
ENSMUSG00000020828	Pld2	702.491	0.23627	0.128222	1.84266	0.0653789	0.683985
ENSMUSG00000020843	Timm22	1619.54	-0.223135	0.119163	-1.87252	0.0611349	0.683985
ENSMUSG00000020882	Cacnb1	447.257	-0.219056	0.119462	-1.83368	0.0667015	0.683985
ENSMUSG00000021044	Adck1	1447.02	-0.201445	0.107986	-1.86548	0.0621146	0.683985
ENSMUSG00000021250	Fos	950.263	-0.292766	0.158345	-1.84891	0.0644706	0.683985
ENSMUSG00000021258	Ccnk	1596.11	-0.221015	0.117258	-1.88487	0.0594479	0.683985
ENSMUSG00000021575	Ahrr	296.99	-0.364929	0.195356	-1.86802	0.0617595	0.683985
ENSMUSG00000021957	Tkt	1944.83	0.376503	0.202804	1.85649	0.0633837	0.683985
ENSMUSG00000022186	Oxct1	71891.1	-0.276233	0.146958	-1.87967	0.0601527	0.683985
ENSMUSG00000022371	Col14a1	590.098	0.360673	0.1923	1.87558	0.0607136	0.683985
ENSMUSG00000022442	Ttll1	3016.16	-0.24816	0.134689	-1.84247	0.0654067	0.683985
ENSMUSG00000022466	Rpap3	1072.78	-0.216841	0.114985	-1.88581	0.0593205	0.683985
ENSMUSG00000022797	Tfrc	2553.56	-0.279931	0.150424	-1.86095	0.0627519	0.683985
ENSMUSG00000023150	Ivns1abp	74098.9	-0.312525	0.168216	-1.85788	0.0631858	0.683985
ENSMUSG00000023367	Tmem176a	791.253	0.295844	0.158473	1.86684	0.0619239	0.683985
ENSMUSG00000023460	Rab12	10807	-0.273132	0.14498	-1.88393	0.0595749	0.683985
ENSMUSG00000024011	Pi16	2452.89	0.249253	0.132786	1.8771	0.0605042	0.683985
ENSMUSG00000024063	Lbh	39149.5	-0.332503	0.179321	-1.85424	0.0637052	0.683985
ENSMUSG00000024186	Rgs11	36.054	0.376052	0.202735	1.85489	0.0636117	0.683985
ENSMUSG00000024277	Mapre2	6226.36	-0.236946	0.127989	-1.85131	0.0641252	0.683985
ENSMUSG00000024300	Myo1f	260.741	0.324984	0.173941	1.86835	0.0617127	0.683985
ENSMUSG00000024513	Mbd2	4447.2	-0.194105	0.105961	-1.83185	0.0669738	0.683985
ENSMUSG00000024556	Me2	595.178	-0.264375	0.143323	-1.84461	0.0650947	0.683985
ENSMUSG00000024558	Mapk4	371.05	-0.340498	0.179718	-1.89463	0.058142	0.683985
ENSMUSG00000024735	Prpf19	14968.7	-0.225637	0.121764	-1.85307	0.0638722	0.683985
ENSMUSG00000024862	Klc2	3470.98	-0.281937	0.151479	-1.86122	0.0627128	0.683985
ENSMUSG00000024897	Apba1	375.719	0.232281	0.124087	1.87192	0.061217	0.683985
ENSMUSG00000024981	Acsl5	1133.96	0.248795	0.134876	1.84463	0.0650918	0.683985
ENSMUSG00000025036	Sfxn2	296.707	0.262585	0.141456	1.85631	0.0634098	0.683985
ENSMUSG00000025089	Gfra1	549.878	-0.291869	0.157392	-1.8544	0.0636815	0.683985
ENSMUSG00000026112	Coa5	11787.3	-0.280258	0.15273	-1.83499	0.0665073	0.683985
ENSMUSG00000026123	Plekhb2	6588.85	-0.280166	0.152101	-1.84198	0.0654784	0.683985
ENSMUSG00000026193	Fn1	1905.03	0.302044	0.163577	1.84649	0.0648209	0.683985
ENSMUSG00000026556	Vangl2	156.694	0.275178	0.148935	1.84763	0.0646554	0.683985
ENSMUSG00000026640	Plxna2	2436.4	-0.222726	0.119972	-1.85649	0.0633839	0.683985
ENSMUSG00000026656	Fcgr2b	571.095	0.286634	0.152423	1.88051	0.0600383	0.683985
ENSMUSG00000026728	Vim	13282.8	0.282403	0.152088	1.85684	0.0633336	0.683985
ENSMUSG00000027010	Slc25a12	13218.4	-0.260668	0.14119	-1.84622	0.0648601	0.683985
ENSMUSG00000027160	Ccdc34	404.712	0.289664	0.156917	1.84597	0.064896	0.683985
ENSMUSG00000027196	Alkbh3os1	15.7998	0.381239	0.201602	1.89105	0.0586179	0.683985
ENSMUSG00000027323	Rad51	42.5589	0.354331	0.187945	1.88529	0.0593906	0.683985
ENSMUSG00000027394	Ttl	1910.48	-0.243739	0.12988	-1.87665	0.0605657	0.683985
ENSMUSG00000027406	Idh3b	40474.2	-0.219283	0.118406	-1.85196	0.064031	0.683985
ENSMUSG00000027639	Samhd1	2204.86	0.181625	0.0967156	1.87793	0.0603908	0.683985
ENSMUSG00000027834	Serpini1	477.603	-0.228996	0.121653	-1.88237	0.0597859	0.683985
ENSMUSG00000027951	Adar	966.015	0.190379	0.103495	1.83949	0.065843	0.683985
ENSMUSG00000028251	Tstd3	1033.03	-0.220585	0.117421	-1.87858	0.0603018	0.683985
ENSMUSG00000028348	Cavin4	6563.58	-0.292365	0.159179	-1.83671	0.0662534	0.683985
ENSMUSG00000028613	Lrp8	123.534	0.332735	0.181547	1.83278	0.0668358	0.683985
ENSMUSG00000028926	Cdk14	423.361	0.24596	0.132684	1.85373	0.0637778	0.683985
ENSMUSG00000029123	Stk32b	109.537	0.37502	0.202064	1.85594	0.0634618	0.683985
ENSMUSG00000029267	Mtf2	621.843	0.247599	0.132445	1.86945	0.0615603	0.683985
ENSMUSG00000029516	Cit	109.099	0.346575	0.189174	1.83204	0.0669454	0.683985
ENSMUSG00000029535	Triap1	961.381	-0.186992	0.101726	-1.83819	0.0660351	0.683985
ENSMUSG00000029757	Dync1i1	17.1993	0.336439	0.180413	1.86482	0.0622067	0.683985
ENSMUSG00000030067	Foxp1	1494.82	0.266295	0.144966	1.83695	0.0662172	0.683985
ENSMUSG00000030161	Gabarapl1	5780.6	-0.198732	0.107634	-1.84636	0.0648395	0.683985
ENSMUSG00000030257	Srgap3	85.0226	0.336659	0.178239	1.88881	0.058918	0.683985
ENSMUSG00000030263	Lrmp	137.54	0.326044	0.176133	1.85112	0.0641521	0.683985
ENSMUSG00000030380	Mzf1	39.2589	0.361364	0.196505	1.83896	0.0659214	0.683985
ENSMUSG00000030409	Dmpk	37787.3	-0.243433	0.130376	-1.86717	0.061878	0.683985
ENSMUSG00000030519	Apba2	43.2728	0.357649	0.189825	1.88409	0.0595524	0.683985
ENSMUSG00000030536	Iqgap1	2827.21	0.223934	0.120554	1.85753	0.0632351	0.683985
ENSMUSG00000030659	Nucb2	381.085	0.297482	0.161514	1.84184	0.0654986	0.683985
ENSMUSG00000030729	Pgm2l1	655.428	0.258838	0.137134	1.88748	0.0590953	0.683985
ENSMUSG00000030835	Nomo1	9572.2	-0.257204	0.138772	-1.85343	0.0638207	0.683985
ENSMUSG00000031258	Xkrx	100.328	0.321716	0.174607	1.84251	0.0654008	0.683985
ENSMUSG00000031532	Saraf	19659.8	-0.218508	0.117033	-1.86706	0.0618927	0.683985
ENSMUSG00000031568	Rwdd4a	2099.31	-0.249077	0.135936	-1.83231	0.0669056	0.683985
ENSMUSG00000031667	Aktip	3322.73	-0.221364	0.120841	-1.83185	0.0669731	0.683985
ENSMUSG00000032313	Tmem266	293.341	-0.286595	0.155757	-1.84001	0.0657661	0.683985
ENSMUSG00000032314	Etfa	43042.9	-0.213934	0.115949	-1.84508	0.0650261	0.683985
ENSMUSG00000032601	Prkar2a	7273.6	-0.241729	0.127829	-1.89104	0.0586192	0.683985
ENSMUSG00000033295	Ptprf	291.403	0.352459	0.191581	1.83974	0.0658068	0.683985
ENSMUSG00000033880	Lgals3bp	2244.17	0.304437	0.162468	1.87383	0.0609539	0.683985
ENSMUSG00000034327	Kctd9	4573.5	-0.306936	0.164512	-1.86573	0.0620787	0.683985
ENSMUSG00000034432	Cops8	4438.37	-0.218001	0.118517	-1.8394	0.0658565	0.683985
ENSMUSG00000035021	Baz1a	535.72	0.285815	0.151468	1.88696	0.0591659	0.683985
ENSMUSG00000035105	Egln3	5159.31	-0.298943	0.16151	-1.85092	0.0641811	0.683985
ENSMUSG00000035109	Shc4	70.0224	-0.323496	0.173049	-1.86939	0.0615689	0.683985
ENSMUSG00000035352	Ccl12	39.6627	0.366382	0.197669	1.85351	0.0638086	0.683985
ENSMUSG00000035834	Polr3g	361.426	-0.28678	0.1563	-1.83481	0.0665342	0.683985
ENSMUSG00000036292	Gramd1c	98.6842	0.366891	0.195786	1.87394	0.0609382	0.683985
ENSMUSG00000036411	9530077C05Rik	31.5758	0.379038	0.202166	1.87488	0.0608089	0.683985
ENSMUSG00000036948	BC037034	436.551	0.311837	0.168442	1.8513	0.0641258	0.683985
ENSMUSG00000037062	Sh3glb1	18701.9	-0.186134	0.101602	-1.83199	0.0669523	0.683985
ENSMUSG00000037523	Mavs	3956.48	-0.284549	0.152671	-1.8638	0.0623498	0.683985
ENSMUSG00000037907	Ankrd13b	852.543	-0.253502	0.135505	-1.87079	0.0613736	0.683985
ENSMUSG00000038020	Rapgefl1	104.017	-0.283309	0.151373	-1.8716	0.0612621	0.683985
ENSMUSG00000038132	Rbm24	9236.88	-0.233922	0.123737	-1.89048	0.0586935	0.683985
ENSMUSG00000038276	Asic3	20.5715	0.381841	0.202102	1.88935	0.0588452	0.683985
ENSMUSG00000038302	Afg1l	2468.29	-0.246146	0.131621	-1.87012	0.0614676	0.683985
ENSMUSG00000038332	Sesn1	5863.45	-0.252976	0.136777	-1.84954	0.0643793	0.683985
ENSMUSG00000038642	Ctss	1102.56	0.300984	0.161032	1.8691	0.0616093	0.683985
ENSMUSG00000039062	Anpep	640.07	0.280895	0.149957	1.87317	0.0610444	0.683985
ENSMUSG00000039115	Itga9	3027.6	-0.311918	0.165609	-1.88346	0.0596381	0.683985
ENSMUSG00000039145	Camk1d	551.085	0.360427	0.195042	1.84795	0.0646095	0.683985
ENSMUSG00000039601	Rcan2	30391.4	-0.284909	0.151341	-1.88256	0.05976	0.683985
ENSMUSG00000039680	Mrps6	993.503	0.300713	0.163873	1.83503	0.0665006	0.683985
ENSMUSG00000039801	2410089E03Rik	546.952	0.249317	0.135969	1.83363	0.0667092	0.683985
ENSMUSG00000040086	Tnni3k	7433.42	-0.235384	0.126222	-1.86484	0.0622042	0.683985
ENSMUSG00000040621	Gemin8	127.406	0.288933	0.15436	1.87182	0.0612317	0.683985
ENSMUSG00000040990	Sh3kbp1	6635.15	-0.251422	0.133684	-1.88072	0.0600094	0.683985
ENSMUSG00000041361	Myzap	26207	-0.279824	0.151045	-1.85259	0.0639414	0.683985
ENSMUSG00000041426	Hibch	4907.75	-0.277631	0.148237	-1.87289	0.0610842	0.683985
ENSMUSG00000041515	Irf8	428.311	0.262058	0.142981	1.83281	0.0668301	0.683985
ENSMUSG00000042793	Lgr6	3403.43	0.251549	0.134581	1.86913	0.0616054	0.683985
ENSMUSG00000044434	Gm9791	34.8366	0.372569	0.197674	1.88476	0.0594622	0.683985
ENSMUSG00000044770	Scml4	110.47	0.294421	0.160571	1.83359	0.0667143	0.683985
ENSMUSG00000044906	4930503L19Rik	388.786	0.310664	0.167239	1.85761	0.0632248	0.683985
ENSMUSG00000046032	Snx12	1651.19	-0.222564	0.118262	-1.88196	0.0598418	0.683985
ENSMUSG00000046402	Rbp1	678.942	0.341719	0.186181	1.83541	0.0664446	0.683985
ENSMUSG00000048450	Msx1	300.309	0.25117	0.135513	1.85348	0.0638141	0.683985
ENSMUSG00000048755	Mcat	2213.85	-0.232931	0.123369	-1.88808	0.0590152	0.683985
ENSMUSG00000048970	C1galt1c1	481.639	0.207103	0.111863	1.8514	0.0641118	0.683985
ENSMUSG00000049103	Ccr2	319.122	0.341485	0.184623	1.84963	0.0643673	0.683985
ENSMUSG00000050312	Nsun3	428.064	-0.300135	0.158754	-1.89057	0.0586817	0.683985
ENSMUSG00000050511	Oprd1	21.1226	-0.379864	0.201281	-1.88723	0.0591289	0.683985
ENSMUSG00000050737	Ptges	130.363	0.310245	0.164094	1.89065	0.0586706	0.683985
ENSMUSG00000052336	Cx3cr1	237.864	0.371994	0.197259	1.88581	0.05932	0.683985
ENSMUSG00000054556	Gm4876	14.9943	0.373781	0.199264	1.87581	0.0606814	0.683985
ENSMUSG00000055775	Myh8	15.4986	0.320606	0.172156	1.8623	0.062561	0.683985
ENSMUSG00000056290	Ms4a4b	41.2	0.374593	0.19787	1.89313	0.0583409	0.683985
ENSMUSG00000056306	Sertm1	33.116	0.350208	0.190847	1.83502	0.0665034	0.683985
ENSMUSG00000057093	Zfp607b	65.6789	0.32177	0.1729	1.86102	0.0627417	0.683985
ENSMUSG00000057788	Ddx49	812.988	-0.211235	0.114338	-1.84746	0.0646807	0.683985
ENSMUSG00000057914	Cacnb2	3214.34	-0.264915	0.140767	-1.88193	0.0598451	0.683985
ENSMUSG00000060176	Kif27	15.7706	0.35115	0.189973	1.84842	0.0645414	0.683985
ENSMUSG00000061013	Mkx	33.7131	0.37623	0.200131	1.87992	0.060119	0.683985
ENSMUSG00000061577	Adgrg5	19.6564	0.374391	0.198767	1.88357	0.0596234	0.683985
ENSMUSG00000061815	Rufy4	104.367	0.29886	0.161596	1.84942	0.0643965	0.683985
ENSMUSG00000061894	Zscan20	579.399	-0.277008	0.147219	-1.88161	0.0598893	0.683985
ENSMUSG00000061979	Rcc1l	1842.8	-0.205378	0.110375	-1.86072	0.0627831	0.683985
ENSMUSG00000062077	Trim54	11141.1	-0.242773	0.130455	-1.86097	0.0627484	0.683985
ENSMUSG00000062093	Gm10110	1633.84	-0.250635	0.135928	-1.84388	0.0652011	0.683985
ENSMUSG00000065979	Cpped1	3417.07	-0.239951	0.130383	-1.84035	0.0657174	0.683985
ENSMUSG00000066537	Vmn2r57	39.2195	0.364157	0.197034	1.84819	0.0645743	0.683985
ENSMUSG00000068394	Cep152	179.643	0.255037	0.135526	1.88183	0.0598589	0.683985
ENSMUSG00000070873	Lilra5	104.94	0.346897	0.18483	1.87684	0.06054	0.683985
ENSMUSG00000071337	Tia1	1343.59	0.245118	0.132708	1.84705	0.0647399	0.683985
ENSMUSG00000071715	Ncf4	114.265	0.359006	0.193292	1.85733	0.0632647	0.683985
ENSMUSG00000071984	Fndc1	595.79	0.29702	0.159658	1.86035	0.0628363	0.683985
ENSMUSG00000072235	Tuba1a	2039.88	0.271456	0.145835	1.86139	0.0626894	0.683985
ENSMUSG00000072946	Ptgr2	6564.62	-0.300861	0.163905	-1.83558	0.0664194	0.683985
ENSMUSG00000073403	Gm10499	25.9001	0.364317	0.198604	1.83439	0.0665964	0.683985
ENSMUSG00000073434	Wdr90	196.14	0.321872	0.170281	1.89025	0.0587247	0.683985
ENSMUSG00000073599	Ecscr	479.389	0.267602	0.144243	1.85522	0.0635654	0.683985
ENSMUSG00000074578	Zfas1	365.137	0.282162	0.153295	1.84065	0.0656728	0.683985
ENSMUSG00000074604	Mgst2	17.7358	0.350583	0.187207	1.8727	0.0611101	0.683985
ENSMUSG00000075268	Gm10819	542.911	-0.299363	0.160144	-1.86933	0.0615763	0.683985
ENSMUSG00000075602	Ly6a	4957.65	0.277422	0.150835	1.83924	0.0658793	0.683985
ENSMUSG00000075704	Txnrd2	2003.8	-0.215425	0.116908	-1.84268	0.0653755	0.683985
ENSMUSG00000078932	CN725425	74.9871	-0.365567	0.198757	-1.83927	0.0658762	0.683985
ENSMUSG00000078945	Naip2	134.842	0.312477	0.168409	1.85547	0.0635293	0.683985
ENSMUSG00000079491	H2-T10	151.754	0.333366	0.178073	1.87207	0.0611967	0.683985
ENSMUSG00000082070	Gm1866	11.2471	-0.35513	0.193071	-1.83937	0.0658606	0.683985
ENSMUSG00000082286	Pisd-ps1	183.418	0.280645	0.153103	1.83305	0.0667948	0.683985
ENSMUSG00000084883	Ccdc85c	3256.81	-0.291439	0.156632	-1.86066	0.0627925	0.683985
ENSMUSG00000084904	Gm14827	36.1558	0.374761	0.198927	1.88391	0.0595771	0.683985
ENSMUSG00000085396	Firre	2438.13	0.305384	0.166059	1.83901	0.065914	0.683985
ENSMUSG00000086370	Ftx	123.592	0.362344	0.193229	1.87521	0.0607645	0.683985
ENSMUSG00000086947	4930522O17Rik	11.1585	-0.362907	0.197143	-1.84083	0.065646	0.683985
ENSMUSG00000087380	2210408F21Rik	593.914	-0.222652	0.120234	-1.85183	0.0640506	0.683985
ENSMUSG00000089704	Galnt2	19.3488	-0.37766	0.202764	-1.86256	0.0625239	0.683985
ENSMUSG00000090086	AI480526	371.674	0.280943	0.152988	1.83638	0.0663016	0.683985
ENSMUSG00000090942	F830016B08Rik	604.738	0.320563	0.173434	1.84833	0.0645551	0.683985
ENSMUSG00000091512	Lamtor3	2932.79	-0.187084	0.100707	-1.8577	0.0632119	0.683985
ENSMUSG00000092526	Gm17907	15.2191	0.356712	0.193687	1.8417	0.0655193	0.683985
ENSMUSG00000097451	Rian	304.122	0.339078	0.18434	1.83941	0.0658546	0.683985
ENSMUSG00000097910	5033428I22Rik	122.196	0.343593	0.185779	1.84947	0.0643895	0.683985
ENSMUSG00000102428	Pcdhga12	147.344	0.334706	0.178309	1.87711	0.0605026	0.683985
ENSMUSG00000103046	Gm37309	41.6483	0.369077	0.198453	1.85977	0.0629183	0.683985
ENSMUSG00000103632	Gm38329	20.9553	0.35459	0.193587	1.83169	0.0669983	0.683985
ENSMUSG00000103677	Pcdhga4	70.87	0.341582	0.181247	1.88462	0.0594813	0.683985
ENSMUSG00000104222	Gm7292	73.3073	-0.379014	0.202337	-1.87318	0.061044	0.683985
ENSMUSG00000104291	A130071D04Rik	11.3142	0.301951	0.160725	1.87869	0.0602875	0.683985
ENSMUSG00000104973	A530041M06Rik	15.5446	0.363542	0.194002	1.87391	0.060943	0.683985
ENSMUSG00000105797	Gm5149	33.466	0.375387	0.198564	1.89051	0.05869	0.683985
ENSMUSG00000106375	Gm43361	143.065	0.364778	0.198089	1.84149	0.0655504	0.683985
ENSMUSG00000106547	B230303O12Rik	13.6113	0.359237	0.193093	1.86044	0.0628238	0.683985
ENSMUSG00000106617	Gm36266	29.5066	0.382611	0.202426	1.89013	0.0587412	0.683985
ENSMUSG00000108678	Gm44758	11.9332	0.361821	0.195813	1.84779	0.0646328	0.683985
ENSMUSG00000108923	4933431C10Rik	14.7741	0.368082	0.198075	1.85829	0.0631274	0.683985
ENSMUSG00000110626	Gm45805	67.243	0.359993	0.193401	1.86138	0.0626911	0.683985
ENSMUSG00000112639	AC134329.1	54.0642	0.371091	0.197087	1.88288	0.0597168	0.683985
ENSMUSG00000114579	Gm4130	48.5699	-0.343997	0.184422	-1.86527	0.0621438	0.683985
ENSMUSG00000115017	AC161269.1	12.0326	0.375304	0.200548	1.8714	0.0612903	0.683985
ENSMUSG00000117727		114.986	-0.331984	0.176909	-1.87657	0.0605764	0.683985
ENSMUSG00000117775		62.2802	0.362024	0.195688	1.85001	0.0643121	0.683985
ENSMUSG00000118024		36.2549	0.35758	0.193926	1.8439	0.0651975	0.683985
ENSMUSG00000029322	Plac8	35.6263	0.367251	0.200584	1.83091	0.0671138	0.684754
ENSMUSG00000112148	Lilrb4	254.855	0.349184	0.190746	1.83063	0.0671562	0.684776
ENSMUSG00000022099	Dmtn	323.703	0.253825	0.138735	1.82956	0.0673155	0.68599
ENSMUSG00000029669	Tspan12	2236.77	-0.208331	0.113912	-1.82888	0.0674176	0.68662
ENSMUSG00000020176	Grb10	4200.35	-0.230457	0.126106	-1.82748	0.0676269	0.687539
ENSMUSG00000020978	Klhdc2	5732.89	-0.237626	0.130017	-1.82766	0.0676013	0.687539
ENSMUSG00000030170	Wnt5b	285.662	-0.281033	0.153805	-1.8272	0.0676691	0.687539
ENSMUSG00000051977	Prdm9	135.451	0.30709	0.168063	1.82723	0.0676654	0.687539
ENSMUSG00000001739	Cldn15	262.221	0.340738	0.186978	1.82235	0.0684022	0.688205
ENSMUSG00000009090	Ap1b1	4445.39	-0.231822	0.127079	-1.82423	0.0681167	0.688205
ENSMUSG00000018927	Ccl6	631.346	0.345169	0.189259	1.82379	0.068184	0.688205
ENSMUSG00000022070	Bora	96.5424	0.314886	0.172624	1.82412	0.0681344	0.688205
ENSMUSG00000022407	Adsl	3421.87	-0.228845	0.12555	-1.82274	0.0683421	0.688205
ENSMUSG00000025529	Zfp711	25.5337	0.369046	0.202434	1.82305	0.0682964	0.688205
ENSMUSG00000027099	Mtx2	5204.31	-0.240109	0.131719	-1.82289	0.0683198	0.688205
ENSMUSG00000030352	Tspan9	5093.1	-0.23923	0.131232	-1.82295	0.0683111	0.688205
ENSMUSG00000030867	Plk1	26.4979	0.367812	0.201586	1.82459	0.0680626	0.688205
ENSMUSG00000035275	Raver2	450.8	-0.267146	0.146517	-1.82331	0.0682559	0.688205
ENSMUSG00000035772	Mrps2	1810.5	-0.247259	0.135554	-1.82407	0.0681414	0.688205
ENSMUSG00000039844	Rapgef1	10159.6	-0.216738	0.118722	-1.82559	0.0679125	0.688205
ENSMUSG00000041895	Wipi1	6716.71	-0.221697	0.121636	-1.82263	0.0683601	0.688205
ENSMUSG00000049940	Pgrmc2	3037.12	-0.201143	0.110177	-1.82564	0.0679044	0.688205
ENSMUSG00000056952	Tatdn2	2894.2	-0.222564	0.122144	-1.82214	0.068433	0.688205
ENSMUSG00000071369	Map3k5	2975.63	-0.242129	0.132895	-1.82196	0.0684612	0.688205
ENSMUSG00000088185	Scarna2	48.2206	-0.368849	0.202026	-1.82575	0.0678873	0.688205
ENSMUSG00000099624	Gm7889	149.097	-0.358218	0.196387	-1.82404	0.0681459	0.688205
ENSMUSG00000018143	Mafk	2768.91	-0.245817	0.13517	-1.81857	0.0689766	0.688396
ENSMUSG00000024766	Lipo3	605.659	0.217355	0.119653	1.81654	0.0692878	0.688396
ENSMUSG00000025340	Rabgef1	1210.73	-0.224977	0.123805	-1.81719	0.0691882	0.688396
ENSMUSG00000027994	Mcub	114.28	0.329215	0.181208	1.81679	0.0692499	0.688396
ENSMUSG00000028273	Pdlim5	31683.6	-0.265145	0.145751	-1.81916	0.0688874	0.688396
ENSMUSG00000028745	Capzb	12412.3	-0.193198	0.106342	-1.81676	0.0692542	0.688396
ENSMUSG00000029462	Vps29	1980.07	-0.186156	0.10245	-1.81704	0.0692107	0.688396
ENSMUSG00000030732	Chrdl2	11.8565	0.28179	0.155075	1.81712	0.0691981	0.688396
ENSMUSG00000031628	Casp3	200.868	0.275464	0.15124	1.82136	0.0685515	0.688396
ENSMUSG00000032870	Smap2	3476.06	-0.216747	0.119292	-1.81694	0.0692265	0.688396
ENSMUSG00000034459	Ifit1	450.485	0.337662	0.185635	1.81896	0.068917	0.688396
ENSMUSG00000036916	Zfp280c	338.435	0.283837	0.156183	1.81734	0.0691647	0.688396
ENSMUSG00000037731	Themis2	243.209	0.332663	0.182675	1.82107	0.0685966	0.688396
ENSMUSG00000037965	Zc3h7a	1978.34	0.267685	0.147293	1.81736	0.0691617	0.688396
ENSMUSG00000043140	Tmem186	1604.03	-0.257532	0.141661	-1.81794	0.0690727	0.688396
ENSMUSG00000048310	Pskh1	1434.13	-0.262371	0.14416	-1.82	0.0687593	0.688396
ENSMUSG00000084843	B230312C02Rik	46.0771	0.362498	0.199552	1.81656	0.0692846	0.688396
ENSMUSG00000095457	Gm8989	16.0826	0.367778	0.202165	1.8192	0.0688813	0.688396
ENSMUSG00000095585	CR974586.3	17.008	0.359793	0.198	1.81713	0.0691971	0.688396
ENSMUSG00000103103	4833445I07Rik	26.1092	0.367118	0.201828	1.81897	0.0689166	0.688396
ENSMUSG00000023031	Cela1	52.8412	0.357968	0.19716	1.81562	0.0694282	0.688588
ENSMUSG00000031972	Acta1	15822.4	-0.367481	0.20236	-1.81598	0.0693738	0.688588
ENSMUSG00000032259	Drd2	181.856	0.352932	0.19437	1.81578	0.0694049	0.688588
ENSMUSG00000025083	Afap1l2	230.926	0.250923	0.138272	1.8147	0.0695703	0.689066
ENSMUSG00000036943	Rab8b	1053.49	0.215506	0.11877	1.81448	0.069604	0.689066
ENSMUSG00000037493	Cib2	91.3497	0.366473	0.201996	1.81426	0.0696381	0.689066
ENSMUSG00000042895	Abra	3139.45	-0.323838	0.178433	-1.8149	0.0695392	0.689066
ENSMUSG00000000131	Xpo6	2605.81	0.29852	0.167905	1.77791	0.075418	0.689895
ENSMUSG00000000171	Sdhd	22297.5	-0.228535	0.129488	-1.76491	0.0775797	0.689895
ENSMUSG00000000374	Trappc10	3987.14	-0.288012	0.162009	-1.77775	0.0754445	0.689895
ENSMUSG00000001445	Mrpl10	2341.65	-0.240349	0.133476	-1.80069	0.0717517	0.689895
ENSMUSG00000001930	Vwf	4029.25	0.329747	0.184405	1.78816	0.0737497	0.689895
ENSMUSG00000002250	Ppard	1692.52	-0.204431	0.114289	-1.78872	0.0736597	0.689895
ENSMUSG00000002393	Nr2f6	1154.75	-0.27222	0.155058	-1.75561	0.0791556	0.689895
ENSMUSG00000002957	Ap2a2	4848.1	-0.196208	0.111568	-1.75864	0.0786393	0.689895
ENSMUSG00000003360	Ddx23	4364.37	-0.156121	0.088879	-1.75655	0.0789939	0.689895
ENSMUSG00000003438	Timm50	2559.82	-0.237363	0.133014	-1.7845	0.0743426	0.689895
ENSMUSG00000003559	As3mt	3405.27	-0.240737	0.133313	-1.8058	0.0709492	0.689895
ENSMUSG00000004110	Cacna1e	11.3475	0.315081	0.177673	1.77338	0.0761661	0.689895
ENSMUSG00000004748	Mtfp1	7181.7	-0.222737	0.126955	-1.75445	0.0793527	0.689895
ENSMUSG00000005103	Wdr1	7024.92	-0.243617	0.138542	-1.75843	0.0786739	0.689895
ENSMUSG00000005354	Txn2	10154.4	-0.211237	0.120032	-1.75984	0.0784349	0.689895
ENSMUSG00000006273	Atp6v1b2	4672.5	-0.255044	0.142367	-1.79146	0.0732197	0.689895
ENSMUSG00000015083	C8g	182.989	-0.228327	0.126313	-1.80763	0.0706637	0.689895
ENSMUSG00000015094	Npdc1	1364.56	0.232578	0.131558	1.76787	0.077082	0.689895
ENSMUSG00000016257	Prelid3b	2764.51	-0.216544	0.121465	-1.78278	0.0746228	0.689895
ENSMUSG00000017781	Pitpna	5009.85	-0.172044	0.0976693	-1.76149	0.0781551	0.689895
ENSMUSG00000018171	Vmp1	2952.65	-0.204015	0.115076	-1.77288	0.0762482	0.689895
ENSMUSG00000018263	Tbx5	2481.52	0.334446	0.188649	1.77285	0.0762543	0.689895
ENSMUSG00000018381	Abi3	105.14	0.308461	0.172384	1.78938	0.0735541	0.689895
ENSMUSG00000018547	Pip4k2b	2050.14	-0.262035	0.149012	-1.75848	0.0786664	0.689895
ENSMUSG00000018909	Arrb1	2284.61	0.251634	0.141053	1.78397	0.0744293	0.689895
ENSMUSG00000020122	Egfr	357.655	0.277832	0.154799	1.79479	0.0726864	0.689895
ENSMUSG00000020143	Dock2	261.651	0.336847	0.191334	1.76051	0.0783208	0.689895
ENSMUSG00000020329	Polrmt	2054.01	-0.219636	0.124693	-1.76142	0.0781673	0.689895
ENSMUSG00000020386	Sar1b	5165.43	-0.234868	0.133858	-1.75461	0.0793265	0.689895
ENSMUSG00000020844	Nxn	753.707	0.242501	0.138045	1.75668	0.0789719	0.689895
ENSMUSG00000020917	Acly	2841.19	0.319419	0.179989	1.77466	0.075954	0.689895
ENSMUSG00000021240	Abcd4	597.253	0.21811	0.120609	1.80841	0.070543	0.689895
ENSMUSG00000021241	Isca2	1942.33	-0.192591	0.108985	-1.76713	0.0772069	0.689895
ENSMUSG00000021384	Susd3	47.9382	0.349382	0.196662	1.77656	0.0756406	0.689895
ENSMUSG00000021457	Syk	2046.68	0.249206	0.140296	1.77628	0.0756862	0.689895
ENSMUSG00000021809	Nudt13	1724.34	-0.201015	0.112069	-1.79367	0.0728665	0.689895
ENSMUSG00000021906	Oxnad1	3341.2	-0.255231	0.144729	-1.76351	0.0778149	0.689895
ENSMUSG00000022075	Rhobtb2	1526.85	-0.212194	0.11729	-1.80914	0.0704294	0.689895
ENSMUSG00000022358	Fbxo32	10535.8	-0.264711	0.146508	-1.8068	0.0707929	0.689895
ENSMUSG00000022594	Lynx1	16603.1	-0.265153	0.148299	-1.78796	0.0737817	0.689895
ENSMUSG00000022676	Snai2	193.642	0.301617	0.171825	1.75537	0.0791962	0.689895
ENSMUSG00000022822	Abcc5	2790.32	0.261897	0.147744	1.77264	0.076288	0.689895
ENSMUSG00000022889	Mrpl39	3292.2	-0.198662	0.11221	-1.77044	0.0766539	0.689895
ENSMUSG00000022951	Rcan1	5300.05	-0.270977	0.154036	-1.75918	0.0785466	0.689895
ENSMUSG00000023036	Pcdhgc4	23.8023	0.362871	0.201166	1.80384	0.0712562	0.689895
ENSMUSG00000023055	Calcoco1	7931.99	-0.218323	0.123872	-1.7625	0.0779856	0.689895
ENSMUSG00000023169	Slc38a1	390.49	0.348848	0.198381	1.75848	0.0786666	0.689895
ENSMUSG00000023764	Sfi1	630.439	0.31214	0.174202	1.79183	0.0731595	0.689895
ENSMUSG00000023944	Hsp90ab1	85857.7	-0.220923	0.123669	-1.78641	0.0740335	0.689895
ENSMUSG00000024169	Ift140	410.33	0.25113	0.138882	1.80823	0.0705714	0.689895
ENSMUSG00000024617	Camk2a	3028.41	-0.209734	0.11685	-1.7949	0.0726696	0.689895
ENSMUSG00000024668	Sdhaf2	3135.29	-0.227328	0.125974	-1.80456	0.0711437	0.689895
ENSMUSG00000024712	Rfk	3962.86	-0.226226	0.124776	-1.81306	0.0698228	0.689895
ENSMUSG00000024730	Ms4a8a	20.0902	0.354514	0.200937	1.7643	0.0776809	0.689895
ENSMUSG00000024737	Slc15a3	208.993	0.268032	0.149055	1.79821	0.0721437	0.689895
ENSMUSG00000024782	Ak3	5427.18	-0.205942	0.116488	-1.76793	0.0770727	0.689895
ENSMUSG00000024818	Slc25a45	299.976	0.292914	0.162375	1.80394	0.0712411	0.689895
ENSMUSG00000024997	Prdx3	14291.4	-0.254448	0.144676	-1.75874	0.0786211	0.689895
ENSMUSG00000025202	Scd3	19.4367	-0.361127	0.202528	-1.7831	0.0745699	0.689895
ENSMUSG00000025352	Gdf11	152.767	-0.26963	0.15067	-1.78955	0.0735268	0.689895
ENSMUSG00000025465	Echs1	20090.9	-0.226902	0.126499	-1.79371	0.0728594	0.689895
ENSMUSG00000025762	Larp1b	3966.21	-0.193402	0.10813	-1.78861	0.0736776	0.689895
ENSMUSG00000025887	Casp12	688.754	0.252038	0.143414	1.75741	0.0788477	0.689895
ENSMUSG00000025917	Cops5	3885.57	-0.181458	0.101247	-1.79223	0.0730963	0.689895
ENSMUSG00000025980	Hspd1	25442.4	-0.244794	0.138495	-1.76753	0.0771397	0.689895
ENSMUSG00000026107	Nabp1	3443.73	-0.29586	0.165136	-1.79161	0.0731954	0.689895
ENSMUSG00000026203	Dnajb2	6289.09	-0.208677	0.118652	-1.75874	0.0786221	0.689895
ENSMUSG00000026248	Mrpl44	2984.02	-0.202517	0.114254	-1.77251	0.0763095	0.689895
ENSMUSG00000027004	Frzb	405.322	0.288942	0.162017	1.7834	0.0745211	0.689895
ENSMUSG00000027472	Pdrg1	6361	-0.190727	0.10835	-1.76028	0.0783603	0.689895
ENSMUSG00000027809	Etfdh	38513.9	-0.261783	0.148629	-1.76132	0.0781847	0.689895
ENSMUSG00000027931	Npr1	1301.58	0.245225	0.137409	1.78463	0.0743211	0.689895
ENSMUSG00000027956	Tmem144	2320.95	-0.312869	0.177963	-1.75806	0.0787375	0.689895
ENSMUSG00000028108	Ecm1	2560.46	0.308797	0.174802	1.76655	0.0773031	0.689895
ENSMUSG00000028116	Myoz2	39714.8	-0.219124	0.121371	-1.80541	0.0710101	0.689895
ENSMUSG00000028150	Rorc	2017.45	-0.255114	0.141015	-1.80913	0.070431	0.689895
ENSMUSG00000028156	Eif4e	7931.57	-0.260441	0.147756	-1.76264	0.077962	0.689895
ENSMUSG00000028458	Tesk1	1109.75	-0.320904	0.182612	-1.7573	0.0788672	0.689895
ENSMUSG00000028464	Tpm2	2840.33	0.349543	0.194277	1.7992	0.0719877	0.689895
ENSMUSG00000028843	Sh3bgrl3	763.903	0.338554	0.188969	1.79159	0.0731994	0.689895
ENSMUSG00000028917	Plekhm2	6988.77	-0.206198	0.116875	-1.76426	0.0776878	0.689895
ENSMUSG00000029282	Amtn	43.5433	-0.352395	0.197417	-1.78503	0.0742562	0.689895
ENSMUSG00000029387	Gtf2h3	751.094	-0.206407	0.117375	-1.75852	0.0786595	0.689895
ENSMUSG00000030002	Dusp11	2913.15	0.275366	0.154741	1.77952	0.0751541	0.689895
ENSMUSG00000030103	Bhlhe40	4152.45	-0.264654	0.147694	-1.79191	0.0731482	0.689895
ENSMUSG00000030317	Timp4	1452.03	-0.300381	0.165772	-1.81201	0.069985	0.689895
ENSMUSG00000030406	Gipr	28.7997	0.360298	0.202414	1.78001	0.0750745	0.689895
ENSMUSG00000030609	Aen	1658.56	-0.247442	0.13843	-1.78749	0.0738584	0.689895
ENSMUSG00000030921	Trim30a	624.507	0.283734	0.161178	1.76038	0.0783441	0.689895
ENSMUSG00000031198	Fundc2	7991.29	-0.231194	0.1287	-1.79639	0.0724332	0.689895
ENSMUSG00000031204	Asb12	458.296	-0.273181	0.154773	-1.76504	0.0775564	0.689895
ENSMUSG00000031360	Ctps2	518.144	0.224727	0.125325	1.79315	0.072949	0.689895
ENSMUSG00000031672	Got2	42819.5	-0.243988	0.134677	-1.81166	0.0700394	0.689895
ENSMUSG00000031730	Dhodh	982.871	-0.20485	0.11501	-1.78115	0.0748887	0.689895
ENSMUSG00000031734	Irx3	1825.44	-0.327497	0.182305	-1.79643	0.0724265	0.689895
ENSMUSG00000031796	Cfap20	1079.34	0.2436	0.137372	1.77328	0.076182	0.689895
ENSMUSG00000031812	Map1lc3b	11476.7	-0.159702	0.0893603	-1.78717	0.0739094	0.689895
ENSMUSG00000031934	Panx1	147.12	0.264129	0.148916	1.77368	0.0761167	0.689895
ENSMUSG00000032186	Tmod2	321.902	0.316556	0.177306	1.78536	0.0742023	0.689895
ENSMUSG00000032194	Kank2	7250.74	-0.231226	0.131172	-1.76277	0.07794	0.689895
ENSMUSG00000032311	Nrg4	124.779	0.294583	0.166567	1.76856	0.0769673	0.689895
ENSMUSG00000032436	Cmtm7	434.435	0.20313	0.113358	1.79193	0.0731446	0.689895
ENSMUSG00000032495	Lrrc2	21490.4	-0.246738	0.13988	-1.76393	0.0777435	0.689895
ENSMUSG00000032578	Cish	2624.61	-0.319975	0.177863	-1.799	0.0720193	0.689895
ENSMUSG00000032624	Eml4	470.603	0.244877	0.139335	1.75747	0.0788385	0.689895
ENSMUSG00000032803	Cdv3	10174.2	-0.217313	0.121564	-1.78765	0.0738323	0.689895
ENSMUSG00000032834	Pwp2	1100.37	-0.206031	0.116138	-1.77401	0.0760608	0.689895
ENSMUSG00000032959	Pebp1	15489.9	-0.200714	0.112898	-1.77783	0.0754312	0.689895
ENSMUSG00000033033	Calhm2	273.425	0.236967	0.133468	1.77545	0.0758232	0.689895
ENSMUSG00000033763	Mtss1l	2807.61	-0.201184	0.114343	-1.75949	0.0784946	0.689895
ENSMUSG00000034928	Rnf44	3092.39	-0.176242	0.0976343	-1.80512	0.0710554	0.689895
ENSMUSG00000035064	Eef2k	2590.24	-0.202295	0.112887	-1.79201	0.0731315	0.689895
ENSMUSG00000035199	Arl6ip5	5360.73	-0.200676	0.112992	-1.77601	0.0757305	0.689895
ENSMUSG00000035367	Rmi1	582.202	0.221561	0.123489	1.79418	0.0727847	0.689895
ENSMUSG00000035439	Haus8	1009.46	-0.281297	0.158515	-1.77458	0.0759675	0.689895
ENSMUSG00000035713	Usp35	115.26	0.314561	0.176343	1.7838	0.0744557	0.689895
ENSMUSG00000035765	Dym	4861	-0.207481	0.116949	-1.77411	0.0760447	0.689895
ENSMUSG00000035835	Plppr3	113.907	0.273659	0.154629	1.76978	0.0767644	0.689895
ENSMUSG00000035896	Rnase1	14.2462	-0.361919	0.201623	-1.79502	0.07265	0.689895
ENSMUSG00000035936	Aldh5a1	2402.93	-0.239276	0.135146	-1.7705	0.0766443	0.689895
ENSMUSG00000036285	Noa1	1158.34	-0.244871	0.139178	-1.75941	0.0785075	0.689895
ENSMUSG00000036473	Tbc1d24	1219.24	-0.223645	0.124462	-1.7969	0.0723516	0.689895
ENSMUSG00000036555	Iqce	344.575	0.224998	0.124198	1.81161	0.0700459	0.689895
ENSMUSG00000037318	Traf3ip3	42.8686	0.356593	0.202609	1.76001	0.078406	0.689895
ENSMUSG00000037353	Letmd1	650.271	0.300337	0.169046	1.77666	0.0756248	0.689895
ENSMUSG00000037660	Gdf7	25.5414	0.307929	0.174091	1.76878	0.0769314	0.689895
ENSMUSG00000038025	Phf2	2828.83	-0.216188	0.122689	-1.76207	0.0780567	0.689895
ENSMUSG00000038204	Asb10	5121.8	-0.242675	0.137379	-1.76647	0.0773171	0.689895
ENSMUSG00000038253	Hoxa5	30.8692	0.35173	0.196815	1.78711	0.0739193	0.689895
ENSMUSG00000038268	Ovca2	223.797	0.271663	0.150239	1.80821	0.0705743	0.689895
ENSMUSG00000038403	Hfe2	16845.6	-0.233507	0.130197	-1.79349	0.0728949	0.689895
ENSMUSG00000039108	Lsm14b	3311.78	-0.26197	0.146906	-1.78326	0.0745446	0.689895
ENSMUSG00000039607	Rbms3	714.513	0.239343	0.134386	1.781	0.074912	0.689895
ENSMUSG00000040850	Psme4	20775.3	-0.30676	0.169955	-1.80495	0.071083	0.689895
ENSMUSG00000041577	Prelp	2635.54	0.261877	0.145356	1.80162	0.0716045	0.689895
ENSMUSG00000041625	Ggact	456.35	-0.25527	0.141708	-1.80138	0.0716435	0.689895
ENSMUSG00000042129	Rassf4	796.625	0.235559	0.131038	1.79763	0.0722354	0.689895
ENSMUSG00000042246	Tmc7	562.621	-0.30223	0.172176	-1.75535	0.0791992	0.689895
ENSMUSG00000042644	Itpr3	706.432	0.221307	0.125448	1.76412	0.0777112	0.689895
ENSMUSG00000043230	Fam124b	34.687	0.35382	0.201208	1.75848	0.078666	0.689895
ENSMUSG00000043300	B3galnt1	125.942	0.291512	0.162757	1.79109	0.0732788	0.689895
ENSMUSG00000043415	Otud1	1464.16	-0.314563	0.17413	-1.80649	0.0708419	0.689895
ENSMUSG00000043668	Tox3	147.742	0.287349	0.159534	1.80118	0.071675	0.689895
ENSMUSG00000043683	Fem1a	17784.8	-0.275121	0.156765	-1.75499	0.0792618	0.689895
ENSMUSG00000044244	Il20rb	73.9154	0.335388	0.19089	1.75697	0.0789235	0.689895
ENSMUSG00000044502	Bod1	5765.07	-0.204838	0.114799	-1.78432	0.0743723	0.689895
ENSMUSG00000044795	Cyb5d1	681.914	-0.300272	0.169331	-1.77329	0.0761807	0.689895
ENSMUSG00000045629	Sh3tc2	419.105	0.253453	0.139971	1.81075	0.0701794	0.689895
ENSMUSG00000045896	Paip2b	3250.61	-0.286513	0.1589	-1.80311	0.0713715	0.689895
ENSMUSG00000046711	Hmga1	1913.96	-0.245755	0.135892	-1.80846	0.0705345	0.689895
ENSMUSG00000047180	Neurl3	583.587	0.299296	0.165726	1.80597	0.0709229	0.689895
ENSMUSG00000047260	Emc6	2184.12	-0.23753	0.131508	-1.8062	0.0708868	0.689895
ENSMUSG00000047502	Mroh7	34.7411	0.357393	0.199554	1.79095	0.0733008	0.689895
ENSMUSG00000048280	Zfp738	397.533	0.26394	0.146671	1.79954	0.071933	0.689895
ENSMUSG00000049643	2310022A10Rik	3150.13	-0.255318	0.142667	-1.7896	0.0735178	0.689895
ENSMUSG00000049929	Lpar4	106.78	0.343706	0.191804	1.79197	0.0731383	0.689895
ENSMUSG00000050014	Apol10b	605.984	0.336566	0.186817	1.80159	0.0716107	0.689895
ENSMUSG00000050122	Vwa3b	14.4299	0.347994	0.197577	1.76131	0.0781862	0.689895
ENSMUSG00000051256	Jagn1	806.227	-0.212708	0.118008	-1.80249	0.0714677	0.689895
ENSMUSG00000051262	Nat8f3	30.9856	0.312898	0.178308	1.75482	0.0792896	0.689895
ENSMUSG00000051969	Tlr11	12.4104	0.330111	0.184519	1.78904	0.0736084	0.689895
ENSMUSG00000052477	C130026I21Rik	20.8347	0.355986	0.202706	1.75617	0.0790593	0.689895
ENSMUSG00000052749	Trim30b	23.6413	0.356411	0.202004	1.76438	0.0776682	0.689895
ENSMUSG00000052776	Oas1a	168.578	0.332267	0.189014	1.75789	0.0787655	0.689895
ENSMUSG00000052962	Mrpl35	1936.94	-0.220872	0.122311	-1.80582	0.0709465	0.689895
ENSMUSG00000053007	Creb5	462.854	0.269535	0.153535	1.75552	0.0791698	0.689895
ENSMUSG00000053318	Slamf8	30.2128	0.356035	0.20266	1.75681	0.078951	0.689895
ENSMUSG00000053560	Ier2	1637.36	-0.36359	0.202657	-1.79412	0.0727942	0.689895
ENSMUSG00000054320	Lrrc36	45.4814	0.357234	0.200514	1.78159	0.0748154	0.689895
ENSMUSG00000054477	Kcnn2	628.398	-0.306648	0.17183	-1.7846	0.0743269	0.689895
ENSMUSG00000055184	Fam72a	58.3711	-0.32003	0.179695	-1.78096	0.0749192	0.689895
ENSMUSG00000055541	Lair1	154.963	0.311161	0.174512	1.78303	0.0745817	0.689895
ENSMUSG00000056569	Mpz	29.7676	0.346802	0.19555	1.77347	0.0761507	0.689895
ENSMUSG00000056598	Drc3	230.644	-0.269031	0.150925	-1.78255	0.07466	0.689895
ENSMUSG00000056737	Capg	728.011	0.265881	0.150785	1.76331	0.0778475	0.689895
ENSMUSG00000056763	Cspp1	303.183	0.264284	0.147975	1.78601	0.0740976	0.689895
ENSMUSG00000058441	Panx2	156.908	0.345561	0.196624	1.75747	0.0788374	0.689895
ENSMUSG00000058444	Map2k5	1098.15	-0.184264	0.104739	-1.75926	0.0785331	0.689895
ENSMUSG00000058740	Kcnt1	50.7122	0.343416	0.191932	1.78925	0.073574	0.689895
ENSMUSG00000059456	Ptk2b	625.234	0.325973	0.181774	1.79329	0.0729273	0.689895
ENSMUSG00000059921	Unc5c	21.5298	0.33036	0.186101	1.77516	0.0758708	0.689895
ENSMUSG00000060336	Zfp937	82.4037	0.324105	0.18122	1.78846	0.0737022	0.689895
ENSMUSG00000063286	Gm8995	1232.22	0.283529	0.156586	1.81069	0.0701881	0.689895
ENSMUSG00000063694	Cycs	25666.7	-0.18538	0.103299	-1.7946	0.0727179	0.689895
ENSMUSG00000063919	Srrm4	1337.63	-0.266829	0.151463	-1.76168	0.0781237	0.689895
ENSMUSG00000064441	Snord37	12.7423	0.349089	0.198111	1.76209	0.0780543	0.689895
ENSMUSG00000067063	Gm6990	13.6947	0.339173	0.188934	1.79519	0.0726234	0.689895
ENSMUSG00000067189	Gm7335	29.5989	-0.354244	0.199165	-1.77865	0.0752976	0.689895
ENSMUSG00000067377	Tspan6	363.592	0.274324	0.155736	1.76147	0.0781591	0.689895
ENSMUSG00000067653	Ankrd23	709.551	-0.342106	0.188713	-1.81284	0.0698571	0.689895
ENSMUSG00000068115	Ninl	331.611	0.306296	0.172899	1.77153	0.0764729	0.689895
ENSMUSG00000068335	Dok1	182.651	0.279153	0.155648	1.79349	0.0728951	0.689895
ENSMUSG00000068663	Clec16a	3330.05	-0.312391	0.175221	-1.78285	0.0746114	0.689895
ENSMUSG00000069171	Nr2f1	265.519	0.308423	0.172708	1.78581	0.0741296	0.689895
ENSMUSG00000069515	Lyz1	104.008	0.357763	0.202755	1.7645	0.0776471	0.689895
ENSMUSG00000070348	Ccnd1	3058.97	-0.226785	0.125628	-1.80521	0.0710414	0.689895
ENSMUSG00000072407	Gm6419	176.519	-0.357591	0.200693	-1.78178	0.0747851	0.689895
ENSMUSG00000073902	Gm1966	64.6426	0.353202	0.198299	1.78116	0.0748861	0.689895
ENSMUSG00000073980	Gm9574	20.1627	0.36206	0.200366	1.807	0.0707626	0.689895
ENSMUSG00000074357	AA386476	15.6254	0.356121	0.197632	1.80194	0.0715555	0.689895
ENSMUSG00000079477	Rab7	9874.25	-0.19187	0.106712	-1.79803	0.0721724	0.689895
ENSMUSG00000079553	Kifc1	59.3787	0.319155	0.177291	1.80018	0.071833	0.689895
ENSMUSG00000079671	2610203C22Rik	70.2952	0.336899	0.188251	1.78963	0.073513	0.689895
ENSMUSG00000084349	Rpl3-ps1	797.381	0.281633	0.160142	1.75865	0.0786373	0.689895
ENSMUSG00000084846	A730011C13Rik	30.8744	0.357516	0.202281	1.76742	0.0771574	0.689895
ENSMUSG00000085761	4930455G09Rik	21.2808	0.355786	0.202125	1.76023	0.0783686	0.689895
ENSMUSG00000087177	E130307A14Rik	303.323	0.234813	0.131805	1.78152	0.074827	0.689895
ENSMUSG00000088609	Gm24187	226.751	-0.35429	0.201896	-1.75481	0.0792913	0.689895
ENSMUSG00000089718	2310075C17Rik	13.7045	0.357031	0.201931	1.76809	0.0770466	0.689895
ENSMUSG00000089769	Gm16574	88.7059	0.344163	0.194525	1.76925	0.0768527	0.689895
ENSMUSG00000091549	Gm6548	290.07	0.304906	0.168782	1.80651	0.0708386	0.689895
ENSMUSG00000093482	Gm20619	286.637	-0.268745	0.151543	-1.7734	0.076163	0.689895
ENSMUSG00000095180	Rhox5	86.0486	-0.348803	0.198396	-1.75811	0.0787282	0.689895
ENSMUSG00000096592	Gm15801	28.3324	-0.358822	0.202817	-1.76919	0.0768618	0.689895
ENSMUSG00000096988	A930029G22Rik	15.7695	-0.354426	0.201879	-1.75564	0.0791495	0.689895
ENSMUSG00000097777	Gm16794	23.5255	0.357688	0.200202	1.78664	0.0739964	0.689895
ENSMUSG00000097921	Gm26576	11.3709	-0.354643	0.198805	-1.78388	0.0744438	0.689895
ENSMUSG00000099411	2310015D24Rik	99.6669	0.329637	0.182143	1.80978	0.0703304	0.689895
ENSMUSG00000099622	Gm29188	26.9463	-0.354672	0.201419	-1.76086	0.0782616	0.689895
ENSMUSG00000100826	Snhg14	484.003	0.312585	0.172735	1.80962	0.0703542	0.689895
ENSMUSG00000101188	Eif4a-ps4	1609.77	-0.213977	0.120381	-1.77751	0.0754851	0.689895
ENSMUSG00000103200	Gm37328	17.0957	0.347631	0.193878	1.79304	0.0729664	0.689895
ENSMUSG00000104030	5330406M23Rik	17.3468	0.295186	0.16732	1.7642	0.0776982	0.689895
ENSMUSG00000104399	Gm37963	43.5281	0.352674	0.198033	1.78089	0.0749307	0.689895
ENSMUSG00000104524	Gm37333	12.997	0.320636	0.178316	1.79813	0.0721561	0.689895
ENSMUSG00000105139	Gm19391	18.1488	0.364508	0.202609	1.79907	0.0720072	0.689895
ENSMUSG00000106864	Gtf3c2	1031.45	0.248644	0.140674	1.76752	0.077141	0.689895
ENSMUSG00000108732	2310043P16Rik	18.7476	0.355753	0.201477	1.76573	0.0774414	0.689895
ENSMUSG00000109274	Gm45133	284.567	-0.324848	0.180923	-1.7955	0.0725734	0.689895
ENSMUSG00000110489	Gm31659	49.0451	0.359589	0.202726	1.77377	0.0761009	0.689895
ENSMUSG00000110945	Gm9856	53.9336	0.338233	0.18907	1.78893	0.0736257	0.689895
ENSMUSG00000111275	Gm29824	13.6934	0.347093	0.193866	1.79038	0.0733934	0.689895
ENSMUSG00000113178	Mylf-ps	70.8356	0.360815	0.202565	1.78124	0.0748737	0.689895
ENSMUSG00000114961	A930002C04Rik	97.1797	0.311619	0.174848	1.78223	0.0747115	0.689895
ENSMUSG00000115924	AL583891.1	172.895	0.319048	0.181435	1.75847	0.0786679	0.689895
ENSMUSG00000117401		23.507	0.363382	0.201576	1.80271	0.071434	0.689895
ENSMUSG00000117416		66.5926	-0.321111	0.180705	-1.77699	0.0755699	0.689895
ENSMUSG00000117545		38.6205	0.34861	0.197581	1.76439	0.0776664	0.689895
ENSMUSG00000022146	Osmr	1094.27	0.250228	0.142715	1.75335	0.0795428	0.690491
ENSMUSG00000031165	Was	127.522	0.261108	0.148907	1.75349	0.0795181	0.690491
ENSMUSG00000113188	Gm35638	22.7767	-0.355628	0.202792	-1.75366	0.0794893	0.690491
ENSMUSG00000034116	Vav1	163.133	0.295315	0.168498	1.75263	0.0796657	0.691206
ENSMUSG00000024360	Etf1	7529.44	-0.257568	0.147054	-1.75151	0.0798573	0.691754
ENSMUSG00000024392	Bag6	10182.6	-0.182334	0.104112	-1.75133	0.0798892	0.691754
ENSMUSG00000057969	Sema3b	2326.97	-0.230576	0.131676	-1.75108	0.0799317	0.691754
ENSMUSG00000103976	Gm37677	14.1784	0.313521	0.178987	1.75164	0.0798353	0.691754
ENSMUSG00000108702	Gm9333	35.6471	-0.340863	0.194655	-1.75111	0.0799265	0.691754
ENSMUSG00000020402	Vdac1	52621	-0.272544	0.155673	-1.75075	0.0799898	0.691798
ENSMUSG00000025900	Rp1	283.499	0.304088	0.173707	1.75058	0.080018	0.691798
ENSMUSG00000057672	Pkn1	2005.6	-0.228558	0.130615	-1.74986	0.0801432	0.69253
ENSMUSG00000004558	Ndrg2	70726	-0.206636	0.118318	-1.74645	0.0807332	0.693564
ENSMUSG00000027263	Tubgcp4	489.569	-0.31357	0.179368	-1.74819	0.0804306	0.693564
ENSMUSG00000029875	Ccdc184	46.5649	0.332124	0.190233	1.74588	0.0808324	0.693564
ENSMUSG00000036523	Greb1	37.6746	0.354011	0.202747	1.74607	0.0807983	0.693564
ENSMUSG00000037474	Dtl	22.5876	0.348432	0.199359	1.74776	0.0805048	0.693564
ENSMUSG00000042826	Fgf11	286.03	0.274831	0.157211	1.74816	0.0804356	0.693564
ENSMUSG00000045094	Arhgef37	353.875	-0.253562	0.145011	-1.74858	0.0803643	0.693564
ENSMUSG00000046010	Zfp830	662.408	-0.18037	0.103215	-1.74752	0.0805476	0.693564
ENSMUSG00000049230	Gm9833	75.8114	-0.296069	0.169526	-1.74645	0.0807331	0.693564
ENSMUSG00000060572	Mfap2	150.257	0.311267	0.178184	1.74689	0.0806569	0.693564
ENSMUSG00000076752	Tcrg-C2	12.1521	0.325069	0.185889	1.74873	0.0803376	0.693564
ENSMUSG00000083774	Gm7180	119.491	-0.336765	0.192799	-1.74671	0.0806874	0.693564
ENSMUSG00000085766	2810430I11Rik	19.0778	0.349955	0.200295	1.74719	0.0806036	0.693564
ENSMUSG00000098620	Gm27209	20.8322	0.349832	0.200344	1.74616	0.0807839	0.693564
ENSMUSG00000023484	Prph	20.0271	0.348114	0.199423	1.74561	0.0808792	0.693617
ENSMUSG00000103574	Gm37116	21.5125	0.353731	0.202691	1.74517	0.0809545	0.693914
ENSMUSG00000003464	Pex19	7531.92	-0.253526	0.145316	-1.74465	0.0810466	0.694157
ENSMUSG00000032602	Slc25a20	12111.1	-0.244523	0.140183	-1.74431	0.0811051	0.694157
ENSMUSG00000045008	9030612E09Rik	171.29	-0.279822	0.160414	-1.74437	0.081095	0.694157
ENSMUSG00000032271	Nnmt	125.205	0.321522	0.184418	1.74344	0.0812563	0.695102
ENSMUSG00000062995	Ica1	746.666	0.19394	0.111279	1.74282	0.0813648	0.695681
ENSMUSG00000042784	Muc1	25.2369	0.353304	0.202775	1.74234	0.0814488	0.695724
ENSMUSG00000079562	Maea	4748.85	-0.206473	0.118504	-1.74233	0.0814515	0.695724
ENSMUSG00000005575	Ube2m	5474.96	-0.273439	0.157012	-1.74151	0.0815937	0.695781
ENSMUSG00000029007	Agtrap	3522.1	-0.194371	0.111584	-1.74193	0.0815211	0.695781
ENSMUSG00000030513	Pcsk6	3097.37	-0.194322	0.111573	-1.74166	0.0815681	0.695781
[truncated: 53,488 more rows]
