# Supplementary material for: Loss of Nnt Increases Expression of Oxidative Phosphorylation Complexes in C57BL/6J Hearts
Source: Int J Mol Sci. 2021 Jun 5;22(11):6101. doi: 10.3390/ijms22116101 (PMC8201288; doi:10.3390/ijms22116101)
Supplement: Supplementary file 1 [file ijms-22-06101-s001.zip › Table S4.xlsx]

## Sheet: NAdrenal_vs_JA_deseq2_different
		baseMean	log2FoldChange	lfcSE	stat	pvalue	padj
ENSMUSG00000073643	Wdfy1	2287.57	1.30604	0.0998995	13.0736	4.66199e-39	7.68575e-35
ENSMUSG00000095562	Gm21887	179.27	-3.64358	0.286329	-12.7252	4.28466e-37	3.53185e-33
ENSMUSG00000096768	Gm47283	215.714	-3.64305	0.288015	-12.6488	1.13569e-36	6.24098e-33
ENSMUSG00000101939	Gm28438	1328.86	1.79763	0.218627	8.22236	1.99543e-16	8.22416e-13
ENSMUSG00000052974	Cyp2f2	643.588	-2.13313	0.265436	-8.03633	9.25659e-16	3.05208e-12
ENSMUSG00000110386	Gm42031	40.0846	2.32472	0.296846	7.83142	4.82383e-15	1.32543e-11
ENSMUSG00000046167	Gldn	334.812	0.91414	0.140378	6.51198	7.41669e-11	1.74674e-07
ENSMUSG00000039385	Cdh6	562.188	1.49283	0.232159	6.43021	1.27427e-10	2.62595e-07
ENSMUSG00000066677	Pydc3	119.487	-1.89358	0.296086	-6.39538	1.60153e-10	2.64028e-07
ENSMUSG00000117465		214.594	1.62356	0.253443	6.40603	1.4936e-10	2.64028e-07
ENSMUSG00000037443	Cep85	1863.7	0.820426	0.13081	6.27191	3.56644e-10	5.34512e-07
ENSMUSG00000029309	Sparcl1	5930.25	-0.672133	0.121793	-5.51864	3.41633e-08	4.69347e-05
ENSMUSG00000027360	Hdc	442.825	-1.38908	0.258788	-5.36765	7.97698e-08	0.00010116
ENSMUSG00000040459	Arglu1	6492.45	0.566748	0.105982	5.34759	8.91346e-08	0.000104962
ENSMUSG00000100151	Gm28382	3490.21	0.93296	0.176024	5.30018	1.15688e-07	0.000119202
ENSMUSG00000027460	Angpt4	124.439	-1.19178	0.224582	-5.30666	1.11653e-07	0.000119202
ENSMUSG00000020122	Egfr	954.176	-0.842238	0.161324	-5.22079	1.78159e-07	0.000172772
ENSMUSG00000073791	Efcab7	173.222	1.03851	0.200896	5.16942	2.34822e-07	0.000215071
ENSMUSG00000030004	Nat8	453.209	0.921046	0.180751	5.09566	3.47526e-07	0.000294503
ENSMUSG00000025451	Paip1	4705.1	0.50911	0.100013	5.09042	3.57276e-07	0.000294503
ENSMUSG00000079343	C1s2	145.877	-1.17046	0.230858	-5.07002	3.97773e-07	0.000303206
ENSMUSG00000066361	Serpina3c	525.656	-1.23467	0.24368	-5.06677	4.04618e-07	0.000303206
ENSMUSG00000043168	4930426D05Rik	2282.67	0.640089	0.127021	5.03924	4.67389e-07	0.000335016
ENSMUSG00000107756	Gm44164	104.625	-1.41797	0.282381	-5.02149	5.12729e-07	0.000352202
ENSMUSG00000038132	Rbm24	348.855	0.932918	0.187609	4.97268	6.6034e-07	0.000418707
ENSMUSG00000064360	mt-Nd3	637.867	-1.15476	0.232115	-4.97497	6.52577e-07	0.000418707
ENSMUSG00000025592	Dach2	86.4218	1.18135	0.239334	4.93598	7.97501e-07	0.000486948
ENSMUSG00000044071	Fam19a2	97.7599	1.11347	0.227601	4.89221	9.97076e-07	0.000587064
ENSMUSG00000063458	Lrmda	89.6714	-1.36741	0.285084	-4.79652	1.61446e-06	0.000917791
ENSMUSG00000054477	Kcnn2	2818.67	0.617354	0.12899	4.78605	1.70097e-06	0.000934741
ENSMUSG00000054988	Agtr1b	374.751	1.10936	0.234328	4.73423	2.1989e-06	0.00116939
ENSMUSG00000102496	Gm36989	283.86	-0.876846	0.188754	-4.64544	3.39351e-06	0.00174829
ENSMUSG00000070436	Serpinh1	7353.82	-0.835519	0.181459	-4.60444	4.13585e-06	0.0020054
ENSMUSG00000110529	Gm45694	102.79	0.896915	0.194569	4.60975	4.03155e-06	0.0020054
ENSMUSG00000041975	Mettl8	611.73	0.505009	0.111525	4.52822	5.94826e-06	0.0028018
ENSMUSG00000026208	Des	1369.91	-0.697095	0.154477	-4.51261	6.40346e-06	0.00286916
ENSMUSG00000021614	Vcan	253.72	-0.94005	0.208371	-4.51143	6.43935e-06	0.00286916
ENSMUSG00000044468	Fam46c	884.554	-0.843237	0.188642	-4.47003	7.82071e-06	0.00339295
ENSMUSG00000040706	Agmat	98.2909	1.13719	0.256985	4.42513	9.63863e-06	0.00407442
ENSMUSG00000070867	Trabd2b	481.096	-0.954928	0.217775	-4.38493	1.16024e-05	0.00478194
ENSMUSG00000053846	Lipg	124.033	-1.05053	0.241561	-4.34893	1.368e-05	0.00550071
ENSMUSG00000025889	Snca	257.714	-1.18448	0.275845	-4.294	1.7548e-05	0.00688801
ENSMUSG00000095134	Mid1-ps1	91.5053	1.26433	0.294922	4.28698	1.81118e-05	0.00694397
ENSMUSG00000050737	Ptges	2203.24	-0.829325	0.196147	-4.22808	2.35692e-05	0.00881555
ENSMUSG00000072612	Gm10382	176.188	-1.08684	0.257338	-4.22341	2.40628e-05	0.00881555
ENSMUSG00000034450	Gulo	335.285	0.885576	0.211673	4.18369	2.86812e-05	0.00977137
ENSMUSG00000018339	Gpx3	11854.4	-0.96622	0.231106	-4.18085	2.90426e-05	0.00977137
ENSMUSG00000000301	Pemt	133.421	-0.841611	0.200636	-4.19471	2.73216e-05	0.00977137
ENSMUSG00000098284	A330093E20Rik	115.485	1.07081	0.255622	4.18906	2.80111e-05	0.00977137
ENSMUSG00000094786	Gm14403	392.563	-0.773966	0.185561	-4.17095	3.03334e-05	0.00980543
ENSMUSG00000022057	Adamdec1	47.9296	1.1941	0.286084	4.17394	2.99379e-05	0.00980543
ENSMUSG00000006403	Adamts4	142.101	-1.21428	0.291442	-4.16646	3.0937e-05	0.00980821
ENSMUSG00000037112	Sik2	3118.6	-1.01738	0.245071	-4.15136	3.305e-05	0.0102804
ENSMUSG00000069372	Ctxn3	1965.83	0.588233	0.142123	4.13891	3.48967e-05	0.0106538
ENSMUSG00000032656	2003-03-01	138.104	-0.901975	0.21856	-4.12691	3.67673e-05	0.0110208
ENSMUSG00000062729	Ppox	2390.27	0.339506	0.0825163	4.11442	3.88161e-05	0.0112267
ENSMUSG00000059423	Zfp933	1986.72	0.539864	0.131139	4.11672	3.84302e-05	0.0112267
ENSMUSG00000038793	Lefty1	453.642	0.698348	0.170173	4.10375	4.06498e-05	0.0113692
ENSMUSG00000113986	CT010462.1	121.855	0.986808	0.240477	4.10354	4.06879e-05	0.0113692
ENSMUSG00000079495	Nat8f6	39.7225	1.11583	0.272296	4.09784	4.17023e-05	0.0114584
ENSMUSG00000022665	Ccdc80	3592.51	-0.952736	0.233696	-4.07682	4.56554e-05	0.0123389
ENSMUSG00000022025	Cnmd	60.5667	-1.19381	0.293361	-4.06943	4.71284e-05	0.0125139
ENSMUSG00000038700	Hoxb5	823.631	0.482684	0.118711	4.06603	4.78209e-05	0.0125139
ENSMUSG00000040016	Ptger3	1761.38	-0.974352	0.240379	-4.0534	5.04779e-05	0.0130028
ENSMUSG00000089827	1700023H06Rik	41.6107	-1.12	0.277853	-4.03092	5.55583e-05	0.0140913
ENSMUSG00000046093	Hpcal4	337.695	0.728134	0.181006	4.0227	5.75338e-05	0.0143712
ENSMUSG00000032492	Pth1r	477.158	-0.894131	0.222603	-4.01671	5.90172e-05	0.0144651
ENSMUSG00000054459	Vsnl1	1191.53	0.950787	0.23686	4.01413	5.96645e-05	0.0144651
ENSMUSG00000115509	AC114543.1	99.9961	1.13546	0.284428	3.99209	6.54927e-05	0.015648
ENSMUSG00000009614	Sardh	681.308	-0.700632	0.17613	-3.97793	6.95193e-05	0.0156999
ENSMUSG00000072844	G530011O06Rik	58.4453	-1.15548	0.290427	-3.97854	6.93395e-05	0.0156999
ENSMUSG00000008348	Ubc	8118.01	-0.778641	0.195622	-3.98034	6.88169e-05	0.0156999
ENSMUSG00000022307	Oxr1	8197.91	0.446044	0.111942	3.9846	6.75927e-05	0.0156999
ENSMUSG00000030187	Klra2	263.131	1.02267	0.257584	3.97023	7.1804e-05	0.0157835
ENSMUSG00000017493	Igfbp4	8946.63	-0.537435	0.135337	-3.97108	7.15462e-05	0.0157835
ENSMUSG00000047497	Adamts12	426.635	-0.855214	0.216043	-3.95854	7.54102e-05	0.0163581
ENSMUSG00000067149	Jchain	651.361	-1.07449	0.271812	-3.95306	7.71574e-05	0.0165197
ENSMUSG00000055980	Irs1	685.915	-0.861894	0.218373	-3.94688	7.91767e-05	0.0167347
ENSMUSG00000074766	Ism1	962.965	0.543478	0.13805	3.93683	8.25655e-05	0.0167373
ENSMUSG00000039985	Fam60a	435.66	0.555435	0.140954	3.94054	8.1297e-05	0.0167373
ENSMUSG00000021822	Plau	1582.44	-0.893422	0.226807	-3.93914	8.17757e-05	0.0167373
ENSMUSG00000074634	Tmem267	137.363	-0.903641	0.229651	-3.93485	8.32497e-05	0.0167373
ENSMUSG00000053617	Sh3pxd2a	4387.87	-0.794926	0.202781	-3.92013	8.8502e-05	0.0175789
ENSMUSG00000036395	Glb1l2	1499.77	-0.917028	0.234303	-3.91386	9.08334e-05	0.0178271
ENSMUSG00000030022	Adamts9	1239.68	-0.859431	0.220161	-3.90364	9.47558e-05	0.0183782
ENSMUSG00000024885	Aldh3b1	908.928	0.624668	0.160149	3.90054	9.59774e-05	0.0183986
ENSMUSG00000030329	Pianp	532.753	-0.758471	0.194808	-3.89342	9.88421e-05	0.01873
ENSMUSG00000049148	Plcxd3	118.151	-0.902151	0.23245	-3.88105	0.000104004	0.0194843
ENSMUSG00000025270	Alas2	790.657	-1.14568	0.296083	-3.86947	0.000109074	0.0196158
ENSMUSG00000090958	Lrrc32	1751.6	-0.793332	0.20507	-3.86859	0.000109466	0.0196158
ENSMUSG00000032334	Loxl1	1721.76	-0.588227	0.151757	-3.8761	0.000106144	0.0196158
ENSMUSG00000021701	Plk2	4283.24	-0.825318	0.213309	-3.86912	0.00010923	0.0196158
ENSMUSG00000042116	Vwa1	738.333	-0.681073	0.176811	-3.85197	0.00011717	0.0206675
ENSMUSG00000031980	Agt	222.838	-0.931972	0.242035	-3.85057	0.000117842	0.0206675
ENSMUSG00000011463	Cpb1	325.536	0.796262	0.207465	3.83805	0.000124013	0.0214897
ENSMUSG00000044716	Dok7	89.0372	0.751844	0.196005	3.83584	0.000125137	0.0214897
ENSMUSG00000097194	9330175E14Rik	124.859	0.993781	0.259328	3.83215	0.00012703	0.0215899
ENSMUSG00000041548	Hspb8	3636.2	-0.711253	0.18608	-3.82229	0.000132219	0.0222425
ENSMUSG00000109866	Gm45714	137.197	0.660916	0.173228	3.8153	0.000136016	0.0224235
ENSMUSG00000062822	4833420G17Rik	2119.24	0.433026	0.113494	3.8154	0.000135965	0.0224235
ENSMUSG00000025780	Itih5	8023.61	-0.476933	0.125477	-3.80096	0.000144137	0.0230703
ENSMUSG00000035258	Abi3bp	1077.05	-0.554849	0.145937	-3.80197	0.000143553	0.0230703
ENSMUSG00000024598	Fbn2	110.488	-1.1228	0.295045	-3.80551	0.000141511	0.0230703
ENSMUSG00000020190	Mknk2	7496.55	-0.835611	0.220105	-3.79642	0.000146798	0.0232703
ENSMUSG00000015652	Steap1	699.46	0.659375	0.173927	3.79111	0.000149974	0.0235474
ENSMUSG00000067818	Myl9	1863.26	-0.710143	0.188535	-3.76664	0.000165458	0.0257334
ENSMUSG00000027952	Pmvk	885.173	-0.977266	0.259725	-3.76269	0.000168096	0.0258748
ENSMUSG00000029108	Pcdh7	285.467	-0.559624	0.148893	-3.75855	0.000170899	0.0258748
ENSMUSG00000022096	Hr	751.769	-0.703319	0.187138	-3.75829	0.000171075	0.0258748
ENSMUSG00000069919	Hba-a1	5365.26	-1.11397	0.296827	-3.75292	0.000174789	0.0261962
ENSMUSG00000063047	Zfp780b	769.976	0.445411	0.118791	3.74954	0.000177161	0.0263123
ENSMUSG00000048537	Phldb1	2607.14	-0.475182	0.127084	-3.73911	0.000184674	0.0271834
ENSMUSG00000020963	Tshr	600.734	-1.01348	0.271814	-3.72857	0.000192572	0.0280951
ENSMUSG00000026435	Slc45a3	1981.2	0.578506	0.155292	3.72528	0.000195098	0.028214
ENSMUSG00000086369	E330017L17Rik	734.552	0.604177	0.162294	3.72274	0.000197076	0.0282521
ENSMUSG00000031214	Ophn1	1042.36	-0.538371	0.145036	-3.71199	0.000205639	0.0287302
ENSMUSG00000023067	Cdkn1a	1125.05	-0.727419	0.195945	-3.71236	0.000205335	0.0287302
ENSMUSG00000096370	Gm21992	155.274	0.736729	0.198292	3.71537	0.000202907	0.0287302
ENSMUSG00000031825	Crispld2	2173.12	-0.594465	0.160249	-3.70963	0.000207566	0.0287557
ENSMUSG00000108064	Gm44423	187.165	-0.985893	0.266562	-3.69856	0.000216829	0.0295425
ENSMUSG00000002289	Angptl4	2827.35	-0.868467	0.234786	-3.69897	0.000216478	0.0295425
ENSMUSG00000044854	1700056E22Rik	47.0013	-1.08686	0.294143	-3.695	0.000219887	0.0297136
ENSMUSG00000038085	Cnbd2	153.12	0.819219	0.221914	3.6916	0.000222848	0.0298689
ENSMUSG00000027487	Cdk5rap1	494.944	0.754351	0.205124	3.67753	0.000235499	0.03131
ENSMUSG00000026051	1500015O10Rik	4180.82	0.569892	0.155308	3.66943	0.000243091	0.0319096
ENSMUSG00000025955	Akr1cl	35995.2	0.590922	0.161075	3.6686	0.00024388	0.0319096
ENSMUSG00000030513	Pcsk6	1167.99	-0.78711	0.215019	-3.66065	0.000251573	0.0326569
ENSMUSG00000106121	Gm42679	72.5421	-1.07654	0.294458	-3.65599	0.00025619	0.0329965
ENSMUSG00000103780	Gm37524	114.657	0.834525	0.228548	3.65142	0.000260799	0.0333297
ENSMUSG00000022747	St3gal6	753.715	-0.769649	0.211188	-3.64438	0.000268041	0.0339917
ENSMUSG00000073399	Trim40	261.338	0.74607	0.205027	3.63889	0.000273814	0.0344587
ENSMUSG00000036106	Prr5	338.303	-0.678885	0.186674	-3.63675	0.000276098	0.034483
ENSMUSG00000069917	Hba-a2	2927.69	-1.07646	0.296313	-3.63286	0.000280297	0.0347442
ENSMUSG00000074170	Plekhf1	232.331	-0.826111	0.227582	-3.62995	0.000283472	0.0347514
ENSMUSG00000056481	Cd248	524.927	-0.82246	0.226638	-3.62895	0.000284571	0.0347514
ENSMUSG00000022103	Gfra2	840.853	-0.675875	0.186796	-3.61825	0.000296602	0.0359234
ENSMUSG00000079105	C7	7627.74	-0.546338	0.151144	-3.61469	0.000300705	0.0359234
ENSMUSG00000025050	Pcgf6	783.176	0.480118	0.132762	3.61637	0.000298759	0.0359234
ENSMUSG00000021765	Fst	231.123	-0.86234	0.23887	-3.61008	0.000306101	0.0363049
ENSMUSG00000060257	Scrt2	81.3754	-1.05022	0.29172	-3.60012	0.000318076	0.0366872
ENSMUSG00000041476	Smpx	448.276	0.640989	0.178143	3.59818	0.000320451	0.0366872
ENSMUSG00000038550	Ciart	472.872	0.840794	0.23363	3.59883	0.000319649	0.0366872
ENSMUSG00000038692	Hoxb4	1103.89	0.413399	0.114887	3.59831	0.000320288	0.0366872
ENSMUSG00000018861	Fdxr	29010.4	0.557946	0.154935	3.60117	0.000316791	0.0366872
ENSMUSG00000030483	Cyp2b10	46.3257	-1.06652	0.296711	-3.59448	0.00032504	0.036956
ENSMUSG00000042804	Gpr153	763.977	-0.635705	0.177142	-3.58868	0.000332357	0.0373033
ENSMUSG00000097207	6030443J06Rik	67.7377	-0.978606	0.272867	-3.58638	0.000335299	0.0373033
ENSMUSG00000074364	Ehd2	6955.36	-0.85638	0.238933	-3.58419	0.00033813	0.0373033
ENSMUSG00000054808	Actn4	9424.78	-0.330209	0.0921548	-3.5832	0.000339409	0.0373033
ENSMUSG00000046589	Lrrc8e	598.355	0.585439	0.163237	3.58642	0.000335244	0.0373033
ENSMUSG00000044206	Vsig4	68.9679	1.05277	0.295447	3.56332	0.000366194	0.0399806
ENSMUSG00000001157	Gmcl1	1133.67	0.462608	0.129981	3.55904	0.000372215	0.0403706
ENSMUSG00000031351	Zfp185	526.321	-0.710908	0.199917	-3.55602	0.000376522	0.0405708
ENSMUSG00000048058	Ldlrad3	785.61	-0.506376	0.142863	-3.54449	0.000393371	0.0413065
ENSMUSG00000040473	Cfap69	941.628	0.468511	0.132162	3.54499	0.000392635	0.0413065
ENSMUSG00000087516	Tbx3os1	6817.11	0.522387	0.147341	3.54542	0.000391989	0.0413065
ENSMUSG00000101335	Gm28229	203.377	0.621973	0.175309	3.54786	0.00038837	0.0413065
ENSMUSG00000025779	Ly96	287.264	0.52569	0.148939	3.52957	0.000416228	0.0428737
ENSMUSG00000027257	Pacsin3	923.272	0.587018	0.166584	3.52385	0.000425321	0.0428737
ENSMUSG00000041740	Rnf10	10534.9	-0.278656	0.0790268	-3.5261	0.000421733	0.0428737
ENSMUSG00000002871	Tpra1	3205.86	0.395963	0.112282	3.5265	0.000421095	0.0428737
ENSMUSG00000030124	Lag3	200.635	-0.783943	0.222605	-3.52167	0.000428834	0.0428737
ENSMUSG00000035112	Wnk4	294.79	-0.59214	0.168149	-3.52151	0.000429101	0.0428737
ENSMUSG00000022376	Adcy8	46.873	-1.04538	0.296798	-3.52218	0.000428007	0.0428737
ENSMUSG00000032702	Kank1	770.998	-0.556749	0.157872	-3.5266	0.000420935	0.0428737
ENSMUSG00000042510	AA986860	560.016	0.534933	0.152163	3.51553	0.000438881	0.0428939
ENSMUSG00000026421	Csrp1	6383.17	-0.522944	0.149356	-3.50133	0.000462936	0.0428939
ENSMUSG00000050069	Grem2	259.528	-0.714357	0.203185	-3.5158	0.000438426	0.0428939
ENSMUSG00000004085	Map3k20	4006.01	-0.305705	0.0871903	-3.50618	0.000454583	0.0428939
ENSMUSG00000027204	Fbn1	1233.1	-0.468324	0.133691	-3.50304	0.000459978	0.0428939
ENSMUSG00000057596	Trim30d	1300.56	0.566285	0.161706	3.50193	0.000461892	0.0428939
ENSMUSG00000049420	Tmem200a	3569.09	0.534478	0.152637	3.50163	0.000462415	0.0428939
ENSMUSG00000019846	Lama4	1775.24	-0.792427	0.226442	-3.49947	0.000466187	0.0428939
ENSMUSG00000035824	Tk2	3269.04	0.375798	0.107425	3.49825	0.000468331	0.0428939
ENSMUSG00000032135	Mcam	2825.89	-0.737938	0.210369	-3.50782	0.000451796	0.0428939
ENSMUSG00000034936	Arl4d	498.487	-0.829979	0.237078	-3.50087	0.000463741	0.0428939
ENSMUSG00000021356	Irf4	299.462	-1.00436	0.286611	-3.50425	0.000457889	0.0428939
ENSMUSG00000021458	2010111I01Rik	2474.59	0.419266	0.119194	3.51751	0.00043561	0.0428939
ENSMUSG00000092471	Cyp21a2-ps	9238.69	0.611728	0.174081	3.51404	0.000441347	0.0428939
ENSMUSG00000118012		195.176	-0.592128	0.168538	-3.51332	0.000442537	0.0428939
ENSMUSG00000028359	Orm3	468.329	-0.486475	0.139326	-3.49164	0.000480069	0.0434858
ENSMUSG00000116506	AC161165.6	46.4347	-0.962865	0.275689	-3.49258	0.000478373	0.0434858
ENSMUSG00000073207	Ccdc160	660.095	0.793824	0.227461	3.48994	0.000483138	0.0435246
ENSMUSG00000022546	Gpt	1031.22	-0.913149	0.26222	-3.48237	0.000496993	0.0445294
ENSMUSG00000026202	Tuba4a	2007.4	-0.82547	0.237811	-3.47111	0.000518307	0.0447373
ENSMUSG00000033849	B3galt2	2430.69	-0.841919	0.242533	-3.47135	0.000517843	0.0447373
ENSMUSG00000062545	Tlr12	202.217	0.89708	0.258029	3.47666	0.000507698	0.0447373
ENSMUSG00000029304	Spp1	1170.71	-0.61356	0.176629	-3.47373	0.000513275	0.0447373
ENSMUSG00000020053	Igf1	3281.67	-0.732382	0.210856	-3.47337	0.000513957	0.0447373
ENSMUSG00000097472	Gm26586	103.11	-0.972478	0.279809	-3.4755	0.000509898	0.0447373
ENSMUSG00000043099	Hic1	599.559	-0.565673	0.162585	-3.47924	0.000502829	0.0447373
ENSMUSG00000035799	Twist1	212.374	-0.693089	0.199762	-3.46957	0.000521286	0.04476
ENSMUSG00000029761	Cald1	7259.62	-0.38391	0.110742	-3.46669	0.000526906	0.0447761
ENSMUSG00000017830	Dhx58	1363.23	0.498577	0.143787	3.46747	0.000525389	0.0447761
ENSMUSG00000029093	Sorcs2	1697.02	-0.692179	0.200119	-3.45884	0.00054251	0.0458657
ENSMUSG00000038128	Camk4	146.993	-0.766224	0.221886	-3.45324	0.000553903	0.04659
ENSMUSG00000054013	Tmem179	1542.15	-0.633538	0.183576	-3.45109	0.000558335	0.0467244
ENSMUSG00000063652	Slc22a21	396.91	0.533685	0.154889	3.44559	0.000569819	0.0474447
ENSMUSG00000031790	Mmp15	507.417	-0.590646	0.171614	-3.44171	0.000578049	0.0478881
ENSMUSG00000026043	Col3a1	3245.89	-0.713948	0.20794	-3.43343	0.000595995	0.0491279
ENSMUSG00000005131	4930550C14Rik	167.918	0.699027	0.203759	3.43066	0.000602107	0.0492203
ENSMUSG00000063849	Ppcdc	835.222	0.428306	0.124862	3.43022	0.000603087	0.0492203
ENSMUSG00000097124	A530020G20Rik	6092.22	0.720564	0.210255	3.4271	0.000610069	0.0493019
ENSMUSG00000045211	Nudt18	982.719	-0.523322	0.152659	-3.42804	0.000607964	0.0493019
ENSMUSG00000008200	Fnbp4	3974.06	0.328996	0.0961358	3.4222	0.000621176	0.0494239
ENSMUSG00000025529	Zfp711	39.5569	-0.930393	0.271846	-3.4225	0.000620472	0.0494239
ENSMUSG00000039410	Prdm16	658.565	-0.646144	0.188759	-3.42311	0.000619093	0.0494239
ENSMUSG00000032265	Fam46a	2625.93	-0.859388	0.251198	-3.42115	0.000623569	0.0494239
ENSMUSG00000074676	Foxs1	112.212	-1.01077	0.295562	-3.4198	0.000626665	0.0494315
ENSMUSG00000043807	Ly6g5b	47.66	-0.958322	0.2805	-3.41647	0.000634381	0.0498019
ENSMUSG00000032788	Pdxk	2527.06	-0.445556	0.130743	-3.40788	0.000654697	0.0511532
ENSMUSG00000037266	Rsrp1	26339.8	0.342802	0.100718	3.40358	0.000665086	0.0517198
ENSMUSG00000117604		196.367	-0.985883	0.29014	-3.39796	0.0006789	0.0525462
ENSMUSG00000085609	1700016P03Rik	196.86	-0.917408	0.270163	-3.39576	0.000684375	0.0527225
ENSMUSG00000015653	Steap2	5874.99	0.471123	0.139051	3.38812	0.000703725	0.053961
ENSMUSG00000061171	Slc38a11	3215.06	-0.396728	0.117287	-3.38252	0.000718233	0.0542321
ENSMUSG00000052305	Hbb-bs	9959.98	-1.00367	0.296796	-3.38169	0.000720419	0.0542321
ENSMUSG00000022181	C6	797.628	-0.672039	0.198529	-3.38509	0.00071155	0.0542321
ENSMUSG00000053062	Jam2	2987.04	-0.468974	0.138586	-3.38399	0.000714398	0.0542321
ENSMUSG00000045817	Zfp36l2	6658.85	-0.707968	0.209492	-3.37946	0.00072629	0.0544256
ENSMUSG00000026628	Atf3	931.341	-0.967096	0.286662	-3.37364	0.0007418	0.05484
ENSMUSG00000092981	Mir5125	675.992	0.475935	0.141026	3.3748	0.000738689	0.05484
ENSMUSG00000015605	Srf	1548.46	-0.760335	0.2253	-3.37477	0.000738781	0.05484
ENSMUSG00000066042	Med18	251.953	0.487901	0.144803	3.36942	0.000753274	0.055375
ENSMUSG00000050578	Mmp13	296.74	0.920405	0.273238	3.36851	0.000755754	0.055375
ENSMUSG00000005397	Nid1	6761.38	-0.411175	0.122131	-3.36668	0.000760798	0.0554978
ENSMUSG00000051323	Pcdh19	608.732	0.479384	0.142544	3.36306	0.000770828	0.0557363
ENSMUSG00000056185	Snx32	1016.28	0.48773	0.145021	3.36318	0.000770497	0.0557363
ENSMUSG00000053475	Tnfaip6	112.961	-0.993351	0.29554	-3.36114	0.00077622	0.0558062
ENSMUSG00000079419	Ms4a6c	279.258	0.563547	0.167707	3.3603	0.000778565	0.0558062
ENSMUSG00000042770	Hebp1	599.521	-0.733015	0.218222	-3.35903	0.000782163	0.0558214
ENSMUSG00000055044	Pdlim1	292.325	-0.73699	0.219985	-3.35018	0.000807592	0.0573878
ENSMUSG00000052056	Zfp217	1824.6	0.446405	0.133349	3.34766	0.000814972	0.0576636
ENSMUSG00000031016	Wee1	944.79	0.391897	0.117153	3.34517	0.000822336	0.0579361
ENSMUSG00000004891	Nes	857.588	-0.62967	0.188344	-3.3432	0.000828187	0.0581
ENSMUSG00000033590	Myo5c	108.99	-0.896777	0.268393	-3.34128	0.00083392	0.0582542
ENSMUSG00000062867	Impdh2	2667.56	-0.834248	0.249824	-3.33934	0.000839763	0.0584149
ENSMUSG00000052353	Cemip	288.502	-0.666155	0.199735	-3.3352	0.000852395	0.0589546
ENSMUSG00000020363	Gfpt2	420.318	-0.747472	0.224242	-3.33332	0.000858157	0.0589546
ENSMUSG00000051225	Fam83a	130.239	-0.98885	0.296659	-3.33329	0.00085825	0.0589546
ENSMUSG00000028019	Pdgfc	1116.44	-0.467186	0.140489	-3.32543	0.000882835	0.0599511
ENSMUSG00000027962	Vcam1	2733.34	0.591613	0.177977	3.32411	0.000887026	0.0599511
ENSMUSG00000020061	Mybpc1	371.903	0.820924	0.246967	3.32402	0.000887302	0.0599511
ENSMUSG00000048572	Tmem252	730.942	0.552634	0.16624	3.3243	0.000886393	0.0599511
ENSMUSG00000070645	Ren1	80.7825	-0.955471	0.287767	-3.3203	0.000899213	0.059989
ENSMUSG00000026879	Gsn	30077.9	-0.623634	0.187768	-3.3213	0.000895982	0.059989
ENSMUSG00000000402	Egfl6	159.704	0.850714	0.256402	3.3179	0.000906973	0.059989
ENSMUSG00000034640	Tiparp	2900.6	-0.952555	0.287168	-3.31706	0.000909695	0.059989
ENSMUSG00000040037	Negr1	1265.96	-0.474666	0.143034	-3.31856	0.000904838	0.059989
ENSMUSG00000029875	Ccdc184	97.3076	-0.850333	0.256215	-3.31883	0.000903964	0.059989
ENSMUSG00000062609	Kcnj15	920.377	-0.973322	0.293857	-3.31223	0.00092555	0.0607913
ENSMUSG00000032554	Trf	14428.8	-0.799348	0.241527	-3.30956	0.000934429	0.0611309
ENSMUSG00000052026	Slc6a7	250.3	0.816295	0.246814	3.30732	0.000941918	0.0613773
ENSMUSG00000031740	Mmp2	1012.37	-0.698788	0.211493	-3.30407	0.000952933	0.0618506
ENSMUSG00000040950	Mgl2	293.5	-0.802752	0.243191	-3.30091	0.000963708	0.0623047
ENSMUSG00000068299	Nat8f4	1277.94	0.692161	0.209891	3.29772	0.000974749	0.0627723
ENSMUSG00000009995	Taz	3195.39	0.256537	0.0778578	3.29494	0.000984413	0.0630311
ENSMUSG00000020634	Ubxn2a	1957.61	-0.432689	0.131342	-3.29437	0.000986415	0.0630311
ENSMUSG00000063171	Rps4l	606.221	-0.616159	0.187307	-3.28958	0.00100338	0.0638678
ENSMUSG00000028860	Sytl1	96.9186	-0.872582	0.265393	-3.28788	0.00100944	0.0640066
ENSMUSG00000022114	Spry2	1462.41	-0.665417	0.202543	-3.28531	0.00101869	0.0643456
ENSMUSG00000022803	Popdc2	145.355	-0.873974	0.266367	-3.28109	0.00103406	0.0650671
ENSMUSG00000073940	Hbb-bt	2033.42	-0.95656	0.291784	-3.27832	0.00104428	0.0654599
ENSMUSG00000036864	Proser3	320.959	0.505286	0.154317	3.27433	0.00105911	0.0659257
ENSMUSG00000057130	Txnl4a	529.584	-0.457395	0.139698	-3.27418	0.00105971	0.0659257
ENSMUSG00000062101	Zfp119b	146.715	0.677914	0.207277	3.27057	0.00107333	0.066522
ENSMUSG00000024697	Gna14	2329.02	0.514657	0.157424	3.26925	0.00107833	0.066582
ENSMUSG00000048489	8430408G22Rik	281.079	-0.92606	0.283424	-3.2674	0.0010854	0.0667681
ENSMUSG00000048647	Exd1	299.199	-0.792613	0.242973	-3.26215	0.00110572	0.0675145
ENSMUSG00000022498	Txndc11	2784.8	-0.798605	0.244754	-3.26289	0.00110283	0.0675145
ENSMUSG00000036095	Dgkb	1832.45	-0.503675	0.15468	-3.25624	0.00112898	0.0685698
ENSMUSG00000097305	Gm17276	506.483	0.735865	0.226027	3.25565	0.00113132	0.0685698
ENSMUSG00000021134	Srsf5	19899.1	0.390467	0.120035	3.25293	0.0011422	0.0688665
ENSMUSG00000022283	Pabpc1	20091.5	-0.303724	0.0933863	-3.25234	0.00114457	0.0688665
ENSMUSG00000025085	Ablim1	3806.96	-0.657705	0.202293	-3.25126	0.00114897	0.0688794
ENSMUSG00000026840	Lamc3	2675.02	-0.627168	0.193243	-3.24549	0.0011725	0.0689026
ENSMUSG00000053198	Prx	346.286	-0.563376	0.173559	-3.24602	0.00117032	0.0689026
ENSMUSG00000055368	Slc6a2	1881.37	-0.578732	0.178338	-3.24515	0.0011739	0.0689026
ENSMUSG00000022032	Scara5	992.883	-0.54217	0.167077	-3.24502	0.00117443	0.0689026
ENSMUSG00000043881	Kbtbd7	1031.09	0.341013	0.105037	3.24662	0.00116785	0.0689026
ENSMUSG00000102440	Pcdhga9	125.539	-0.61668	0.189763	-3.24975	0.00115508	0.0689026
ENSMUSG00000030148	Clec4a2	220.719	0.697602	0.215157	3.24229	0.00118572	0.0690736
ENSMUSG00000024471	Myot	62.2019	0.80433	0.248001	3.24326	0.00118172	0.0690736
ENSMUSG00000024553	Galr1	64.3376	-0.903414	0.278721	-3.24128	0.00118993	0.0690748
ENSMUSG00000031302	Nlgn3	472.203	0.504866	0.155963	3.2371	0.00120753	0.0697789
ENSMUSG00000039252	Lgi2	150.059	-0.781884	0.241644	-3.23569	0.00121351	0.0697789
ENSMUSG00000116564		2270.47	0.452776	0.139945	3.23539	0.00121476	0.0697789
ENSMUSG00000066456	Hmgn3	1420.41	0.526703	0.162845	3.23438	0.00121907	0.0697834
ENSMUSG00000026163	Sphkap	1806.98	0.473251	0.146449	3.2315	0.0012314	0.0702453
ENSMUSG00000029370	Rassf6	105.227	-0.915181	0.283461	-3.22859	0.00124402	0.0706379
ENSMUSG00000109279	Gm45220	77.6545	-0.890918	0.276002	-3.22794	0.00124685	0.0706379
ENSMUSG00000032952	Ap4b1	105.182	-0.651427	0.201947	-3.22573	0.00125653	0.0707
ENSMUSG00000042622	Maff	533.186	-0.956117	0.29638	-3.22598	0.00125541	0.0707
ENSMUSG00000003072	Atp5d	7983.86	-0.775068	0.240558	-3.22196	0.00127317	0.0713927
ENSMUSG00000031210	Gpr165	150.929	-0.664142	0.206295	-3.21938	0.00128467	0.0717933
ENSMUSG00000029661	Col1a2	7572.89	-0.476222	0.148061	-3.2164	0.00129811	0.0720561
ENSMUSG00000036295	Lrrn3	2775.93	0.43008	0.133711	3.21648	0.00129772	0.0720561
ENSMUSG00000068566	Myadm	6462.86	-0.315791	0.0983285	-3.21159	0.00132001	0.0727813
ENSMUSG00000024892	Pcx	13464.9	-0.762013	0.237213	-3.21236	0.00131651	0.0727813
ENSMUSG00000052214	Opa3	1853.82	-0.524022	0.163275	-3.20944	0.00132993	0.0728413
ENSMUSG00000055254	Ntrk2	3401.02	-0.705475	0.219787	-3.20981	0.00132824	0.0728413
ENSMUSG00000029096	Htra3	2750.15	-0.448387	0.139771	-3.20801	0.00133657	0.0729627
ENSMUSG00000001143	Lman2l	2190.5	-0.404414	0.126255	-3.20315	0.00135931	0.0732702
ENSMUSG00000016194	Hsd11b1	3238.98	-0.680909	0.212584	-3.20301	0.00135998	0.0732702
ENSMUSG00000040152	Thbs1	3433.47	-0.947929	0.295913	-3.2034	0.00135813	0.0732702
ENSMUSG00000025810	Nrp1	6329.47	-0.350532	0.109364	-3.2052	0.0013497	0.0732702
ENSMUSG00000032744	Heyl	1235.53	-0.525712	0.164279	-3.20011	0.00137373	0.0737699
ENSMUSG00000006800	Sulf2	6148.62	-0.369424	0.115648	-3.19439	0.00140125	0.0748093
ENSMUSG00000031709	Tbc1d9	1250.43	0.355014	0.111203	3.1925	0.00141049	0.0748093
ENSMUSG00000022311	Csmd3	64.0521	-0.926926	0.290287	-3.19314	0.00140736	0.0748093
ENSMUSG00000041957	Pkp2	548.297	-0.569435	0.178375	-3.19234	0.00141124	0.0748093
ENSMUSG00000038605	Samd10	1057.57	0.458465	0.143759	3.18912	0.00142708	0.0752449
ENSMUSG00000076609	Igkc	2350.41	-0.900611	0.282428	-3.18881	0.00142859	0.0752449
ENSMUSG00000084939	Gm830	80.3405	0.826522	0.25928	3.18776	0.00143379	0.0752784
ENSMUSG00000005483	Dnajb1	5533.4	-0.905759	0.284366	-3.18518	0.00144663	0.0757113
ENSMUSG00000098259	Gm27616	39.7764	0.90508	0.285193	3.17357	0.00150577	0.0765475
ENSMUSG00000040147	Maob	2621.94	-0.50028	0.157425	-3.1779	0.00148346	0.0765475
ENSMUSG00000028128	F3	848.848	-0.706253	0.222488	-3.17435	0.00150174	0.0765475
ENSMUSG00000039629	Strip2	376.567	-0.534591	0.168271	-3.17696	0.00148829	0.0765475
ENSMUSG00000040189	Ccdc114	1351.03	0.559095	0.176257	3.17205	0.00151368	0.0765475
ENSMUSG00000025279	Dnase1l3	249.238	0.912192	0.287384	3.17412	0.0015029	0.0765475
ENSMUSG00000049892	Rasd1	1385.1	-0.79549	0.250286	-3.17832	0.00148132	0.0765475
ENSMUSG00000034664	Itga2b	157.571	-0.572942	0.180587	-3.17266	0.00151051	0.0765475
ENSMUSG00000021209	Ppp4r4	491.525	0.379957	0.11946	3.18063	0.00146956	0.0765475
ENSMUSG00000022762	Ncam2	123.832	-0.637706	0.200992	-3.17279	0.0015098	0.0765475
ENSMUSG00000057440	Mpp7	918.903	-0.624292	0.196345	-3.17957	0.00147493	0.0765475
ENSMUSG00000079460	4933403O08Rik	48.7851	-0.904889	0.285452	-3.17002	0.00152429	0.0766603
ENSMUSG00000023153	Tmem52	445.245	0.71367	0.225144	3.16984	0.00152521	0.0766603
ENSMUSG00000028718	Stil	119.169	0.693474	0.218991	3.16667	0.00154193	0.0767982
ENSMUSG00000032060	Cryab	1339.51	-0.631239	0.199336	-3.16671	0.00154176	0.0767982
ENSMUSG00000044933	Sstr3	102.921	0.696588	0.219928	3.16735	0.00153837	0.0767982
ENSMUSG00000030499	Kctd15	287.69	-0.690076	0.218091	-3.16416	0.00155531	0.0772315
ENSMUSG00000054428	Atpif1	1073.54	0.411598	0.130166	3.16209	0.00156639	0.0773158
ENSMUSG00000004151	Etv1	3225.32	0.332208	0.105031	3.16295	0.00156177	0.0773158
ENSMUSG00000047330	Kcne4	601.357	-0.744697	0.235913	-3.15666	0.0015959	0.0777451
ENSMUSG00000079164	Tlr5	172.967	-0.901071	0.285487	-3.15625	0.0015981	0.0777451
ENSMUSG00000030630	Fah	1204.18	-0.764427	0.242202	-3.15615	0.00159867	0.0777451
ENSMUSG00000019899	Lama2	3190.57	-0.434963	0.137689	-3.15903	0.00158295	0.0777451
ENSMUSG00000017405	Nek8	621.748	0.420393	0.133089	3.15874	0.00158454	0.0777451
ENSMUSG00000097855	A930007I19Rik	55.8745	0.7927	0.251318	3.15418	0.00160952	0.0780427
ENSMUSG00000055692	Tmem191c	399.861	0.529902	0.16808	3.15269	0.00161775	0.0782118
ENSMUSG00000038268	Ovca2	862.622	-0.843197	0.267794	-3.14868	0.00164011	0.0788952
ENSMUSG00000022994	Adcy6	3235.65	-0.483501	0.153568	-3.14844	0.00164146	0.0788952
ENSMUSG00000021708	Rasgrf2	521.57	-0.49441	0.157132	-3.14647	0.00165255	0.0791974
ENSMUSG00000117310		168.376	-0.886702	0.282064	-3.14362	0.0016687	0.0793038
ENSMUSG00000029061	Mmp23	338.919	-0.627595	0.199675	-3.14308	0.0016718	0.0793038
ENSMUSG00000029716	Tfr2	154.642	-0.878142	0.279423	-3.14269	0.00167401	0.0793038
ENSMUSG00000038894	Irs2	2883.54	-0.752547	0.239329	-3.1444	0.00166426	0.0793038
ENSMUSG00000053646	Plxnb1	6758.11	0.514481	0.163807	3.14077	0.00168504	0.0794112
ENSMUSG00000021033	Gstz1	4896.78	-0.766732	0.244134	-3.14062	0.00168591	0.0794112
ENSMUSG00000035875	AI182371	43.5563	0.91042	0.290167	3.13757	0.00170352	0.0800119
ENSMUSG00000032487	Ptgs2	1481.02	-0.873038	0.278622	-3.13342	0.00172784	0.0809238
ENSMUSG00000022555	Dgat1	3530.22	-0.90695	0.289763	-3.12998	0.0017482	0.0816452
ENSMUSG00000031245	Hmgn5	914.216	-0.367262	0.117469	-3.12647	0.00176921	0.0821611
ENSMUSG00000061878	Sphk1	194.445	-0.693937	0.221928	-3.12686	0.00176687	0.0821611
ENSMUSG00000114995	AC137842.1	306.193	0.605964	0.194067	3.12245	0.00179353	0.0830566
ENSMUSG00000047528	Als2cr12	74.3989	-0.920864	0.296251	-3.10839	0.00188107	0.0854308
ENSMUSG00000009108	Gnat2	399.033	0.550752	0.177156	3.10886	0.00187813	0.0854308
ENSMUSG00000100801	Gm15459	1245.85	-0.742709	0.238854	-3.10947	0.00187424	0.0854308
ENSMUSG00000029094	Afap1	2771.41	-0.480825	0.15445	-3.11313	0.00185113	0.0854308
ENSMUSG00000019978	Epb41l2	4945.81	-0.565715	0.18188	-3.11038	0.00186847	0.0854308
ENSMUSG00000037808	Fam76b	1809.57	0.401604	0.129183	3.10881	0.00187843	0.0854308
ENSMUSG00000057346	Apol9a	126.353	0.893453	0.287393	3.10882	0.00187837	0.0854308
ENSMUSG00000082361	Btc	129.083	-0.833931	0.26863	-3.10438	0.00190676	0.0861526
ENSMUSG00000001763	Tspan33	234.334	0.484075	0.155978	3.10347	0.00191265	0.0861526
ENSMUSG00000100967	Gm29666	86.3346	0.675394	0.21759	3.10397	0.00190943	0.0861526
ENSMUSG00000026072	Il1r1	729.681	-0.434377	0.140067	-3.1012	0.00192739	0.0863247
ENSMUSG00000071001	Hrct1	135.742	-0.82159	0.264912	-3.10137	0.00192625	0.0863247
ENSMUSG00000020241	Col6a2	2566.58	-0.508744	0.164086	-3.10046	0.00193217	0.0863247
ENSMUSG00000031523	Dlc1	8427.76	-0.513418	0.165728	-3.09795	0.00194864	0.0868249
ENSMUSG00000066363	Serpina3f	95.2199	0.916079	0.296398	3.0907	0.00199684	0.0887327
ENSMUSG00000034177	Rnf43	307.403	0.834428	0.270253	3.08758	0.00201792	0.0894286
ENSMUSG00000111758	Gm30373	46.8195	0.857448	0.277809	3.08647	0.0020255	0.0895238
ENSMUSG00000104671	Gm43062	58.5166	-0.899022	0.291412	-3.08506	0.00203512	0.0897087
ENSMUSG00000018541	Cwc25	2181.4	-0.889361	0.288441	-3.08334	0.00204692	0.0899879
ENSMUSG00000081189	Hspd1-ps4	57.1124	-0.911343	0.295787	-3.08108	0.00206252	0.0904328
ENSMUSG00000038663	Fsd2	334.796	-0.846681	0.275286	-3.07565	0.00210046	0.0918521
ENSMUSG00000039384	Dusp10	741.469	-0.786083	0.255908	-3.07174	0.00212812	0.0928155
ENSMUSG00000049649	Gpr3	50.0408	-0.881428	0.287268	-3.06832	0.00215268	0.0933923
ENSMUSG00000014554	Dguok	1129.7	0.326244	0.106321	3.06849	0.00215142	0.0933923
ENSMUSG00000066613	Zfp932	1058.91	0.412056	0.134608	3.06115	0.00220488	0.0939599
ENSMUSG00000029576	Radil	169.112	-0.584343	0.190792	-3.06273	0.00219331	0.0939599
ENSMUSG00000008855	Hdac5	3377.8	-0.37538	0.122498	-3.06439	0.00218117	0.0939599
ENSMUSG00000021047	Nova1	753.826	-0.541236	0.176783	-3.06159	0.00220167	0.0939599
ENSMUSG00000077025	Mir493	40.1499	0.86243	0.281597	3.06264	0.00219396	0.0939599
ENSMUSG00000022602	Arc	1426.72	-0.833311	0.271954	-3.06416	0.00218279	0.0939599
ENSMUSG00000052031	Tagap1	612.455	0.339919	0.111047	3.06105	0.00220566	0.0939599
ENSMUSG00000041741	Pde3a	3354.46	-0.362017	0.118312	-3.05985	0.00221451	0.0940937
ENSMUSG00000008999	Bmp7	3550.1	0.493604	0.161597	3.05454	0.00225408	0.0951926
ENSMUSG00000023336	Wfdc1	498.458	-0.631876	0.20689	-3.05417	0.00225683	0.0951926
ENSMUSG00000097617	Gm10687	243.228	-0.705834	0.231114	-3.05406	0.00225769	0.0951926
ENSMUSG00000034394	Lif	67.8682	-0.894443	0.293096	-3.0517	0.00227548	0.095698
ENSMUSG00000032679	Cd59a	4185.09	0.497064	0.163015	3.04919	0.0022946	0.0962565
ENSMUSG00000022829	Stxbp5l	216.409	-0.479127	0.157185	-3.04818	0.00230232	0.0963351
ENSMUSG00000023915	Tnfrsf21	538.429	-0.419299	0.137608	-3.04705	0.00231097	0.0963775
ENSMUSG00000102353	Gm38345	287.54	0.605225	0.198661	3.04653	0.00231502	0.0963775
ENSMUSG00000079494	Nat8f5	361.774	0.652081	0.214256	3.04347	0.00233868	0.0966301
ENSMUSG00000031972	Acta1	114.993	-0.892891	0.293336	-3.04392	0.00233519	0.0966301
ENSMUSG00000044749	Abca6	462.971	-0.577003	0.189538	-3.04426	0.00233252	0.0966301
ENSMUSG00000026544	Dusp23	306.056	-0.554946	0.182456	-3.04153	0.00235379	0.0970115
ENSMUSG00000066148	Prpf4	2156.07	0.310716	0.102272	3.03814	0.00238047	0.0976966
ENSMUSG00000030249	Abcc9	2753.11	-0.39836	0.13113	-3.03791	0.00238227	0.0976966
ENSMUSG00000032291	Crabp1	601.594	-0.746578	0.24583	-3.03697	0.00238967	0.0977571
ENSMUSG00000005514	Por	7769.12	-0.57606	0.189791	-3.03524	0.00240348	0.0978364
ENSMUSG00000031494	Cd209a	66.5205	-0.880172	0.289956	-3.03554	0.00240109	0.0978364
ENSMUSG00000026574	Dpt	1651.75	-0.736698	0.243244	-3.02864	0.00245656	0.0987776
ENSMUSG00000052776	Oas1a	225.261	0.777225	0.256622	3.02868	0.00245625	0.0987776
ENSMUSG00000051331	Cacna1c	11515.2	0.473907	0.156386	3.03038	0.00244248	0.0987776
ENSMUSG00000034833	Tespa1	39.752	0.893973	0.294979	3.03063	0.00244045	0.0987776
ENSMUSG00000015656	Hspa8	54431.7	-0.723347	0.23883	-3.02872	0.00245596	0.0987776
ENSMUSG00000042190	Cmklr1	1097.75	-0.432163	0.142792	-3.02653	0.00247381	0.0988584
ENSMUSG00000000948	Gm38393	209.57	-0.587455	0.194089	-3.02673	0.00247214	0.0988584
ENSMUSG00000031074	Fgf3	63.6137	-0.806288	0.266436	-3.02619	0.00247656	0.0988584
ENSMUSG00000024772	Ehd1	3180.47	-0.300162	0.09922	-3.02521	0.00248457	0.0989385
ENSMUSG00000026655	Fam107b	1623.2	-0.623858	0.206817	-3.01648	0.00255732	0.100912
ENSMUSG00000043833	2900005J15Rik	376.281	0.60728	0.201199	3.01831	0.00254192	0.100912
ENSMUSG00000025366	Esyt1	3202.74	-0.446065	0.147813	-3.01777	0.00254642	0.100912
ENSMUSG00000090523	Gypc	663.587	-0.719275	0.238461	-3.01632	0.0025586	0.100912
ENSMUSG00000005968	Tuft1	477.451	0.512967	0.170181	3.01425	0.00257619	0.101363
ENSMUSG00000086587	Gm11837	46.3537	-0.876054	0.290802	-3.01254	0.00259067	0.10169
ENSMUSG00000078496	Zfp982	232.095	-0.635743	0.211148	-3.01089	0.00260483	0.101795
ENSMUSG00000014444	Piezo1	1901.88	-0.471729	0.156689	-3.0106	0.00260733	0.101795
ENSMUSG00000092200	Tnxa	1949.3	0.611652	0.203202	3.01007	0.00261188	0.101795
ENSMUSG00000025017	Pik3ap1	1757.96	0.525472	0.17497	3.00322	0.00267141	0.10387
ENSMUSG00000036948	BC037034	1306.91	0.341793	0.113924	3.00019	0.00269813	0.104416
ENSMUSG00000030670	Cyp2r1	72.0555	-0.783071	0.261004	-3.00022	0.00269784	0.104416
ENSMUSG00000030921	Trim30a	1644.23	0.624815	0.208327	2.9992	0.00270692	0.104511
ENSMUSG00000001467	Cyp51	2484.82	-0.715618	0.239044	-2.99367	0.00275645	0.105411
ENSMUSG00000036687	Tmem184a	113.443	-0.790774	0.264134	-2.99383	0.00275496	0.105411
ENSMUSG00000084960	B430010I23Rik	127.076	-0.878916	0.293424	-2.99538	0.00274101	0.105411
ENSMUSG00000104263	9430062P05Rik	96.1593	0.625085	0.208847	2.99303	0.00276219	0.105411
ENSMUSG00000022763	Aifm3	1595.39	0.483158	0.161355	2.99439	0.00274995	0.105411
ENSMUSG00000054612	Mgmt	311.937	-0.526048	0.175846	-2.99153	0.00277587	0.105688
ENSMUSG00000085828	Gm15612	71.7507	0.744303	0.248894	2.99044	0.00278574	0.10582
ENSMUSG00000032501	Trib1	1587.39	-0.734644	0.245804	-2.98874	0.00280133	0.106167
ENSMUSG00000021453	Gadd45g	692.078	-0.672962	0.225281	-2.98721	0.00281536	0.106454
ENSMUSG00000034110	Kctd7	561.144	0.592312	0.198352	2.98616	0.002825	0.106574
ENSMUSG00000075224	Lrrc55	1005.58	0.709728	0.237797	2.98459	0.00283955	0.106828
ENSMUSG00000027997	Casp6	767.635	0.336561	0.112812	2.98339	0.00285071	0.106828
ENSMUSG00000029346	Srrd	252.648	-0.681796	0.228534	-2.98335	0.00285116	0.106828
ENSMUSG00000005553	Atp4a	185.585	0.736957	0.247137	2.98198	0.00286388	0.107061
ENSMUSG00000087366	Junos	188.053	0.568478	0.190861	2.97849	0.0028967	0.107556
ENSMUSG00000096751	Gm28373	45.7799	0.788035	0.264536	2.97893	0.00289258	0.107556
ENSMUSG00000117226		241.794	0.640073	0.214858	2.97906	0.00289137	0.107556
ENSMUSG00000118086		281.455	0.565331	0.189852	2.97775	0.00290374	0.107576
ENSMUSG00000032841	Prr5l	220.9	-0.503381	0.169774	-2.96501	0.00302671	0.111396
ENSMUSG00000033068	Entpd6	601.337	-0.670153	0.225931	-2.96618	0.00301523	0.111396
ENSMUSG00000029822	Osbpl3	6748.67	0.427204	0.144117	2.96428	0.00303389	0.111396
ENSMUSG00000020181	Nav3	398.585	-0.514041	0.173385	-2.96475	0.00302933	0.111396
ENSMUSG00000036782	Klhl13	2036.87	-0.325351	0.109887	-2.96079	0.00306847	0.111425
ENSMUSG00000045573	Penk	2501.55	-0.455395	0.153688	-2.96312	0.00304542	0.111425
ENSMUSG00000028801	Stpg1	53.2522	0.767256	0.259086	2.9614	0.00306247	0.111425
ENSMUSG00000030770	Parva	6990.71	-0.232605	0.0785517	-2.96118	0.00306467	0.111425
ENSMUSG00000105703	Gm43305	1581.54	0.738575	0.24936	2.96188	0.00305762	0.111425
ENSMUSG00000042857	Gm9776	248.733	0.503441	0.170148	2.95884	0.00308803	0.111888
ENSMUSG00000034160	Ogt	20177.1	0.319013	0.107855	2.9578	0.0030984	0.112018
ENSMUSG00000023330	Dtwd1	215.526	0.628757	0.212748	2.95541	0.00312255	0.112338
ENSMUSG00000051149	Adnp	237.749	-0.630872	0.2135	-2.9549	0.00312768	0.112338
ENSMUSG00000085028	Slc2a4rg-ps	624.495	0.458954	0.155264	2.95595	0.00311705	0.112338
ENSMUSG00000003541	Ier3	2555.38	-0.862266	0.291925	-2.95372	0.00313964	0.112522
ENSMUSG00000073125	Xlr3b	288.082	-0.770503	0.261126	-2.95069	0.0031706	0.113385
ENSMUSG00000021645	Smn1	561.418	0.317682	0.10776	2.94806	0.00319773	0.114108
ENSMUSG00000051682	Treml4	53.4364	0.859501	0.291811	2.9454	0.00322537	0.114846
ENSMUSG00000053519	Kcnip1	473.822	-0.628735	0.213525	-2.94455	0.00323428	0.114914
ENSMUSG00000027217	Tspan18	4293.83	-0.393388	0.133824	-2.9396	0.00328633	0.116033
ENSMUSG00000046449	Nexmif	964.625	0.453207	0.154246	2.93821	0.00330113	0.116033
ENSMUSG00000037428	Vgf	1676.88	-0.832942	0.283548	-2.93757	0.003308	0.116033
ENSMUSG00000029832	Nfe2l3	174.337	-0.779431	0.265198	-2.93906	0.00329213	0.116033
ENSMUSG00000031503	Col4a2	7121.58	-0.359339	0.122307	-2.93802	0.00330318	0.116033
ENSMUSG00000051335	Gfod1	637.887	-0.569462	0.193804	-2.93834	0.00329979	0.116033
ENSMUSG00000070583	Fv1	219.322	0.505129	0.171997	2.93685	0.00331567	0.116055
ENSMUSG00000047603	Zfp235	529.157	0.452809	0.154344	2.93377	0.00334872	0.116471
ENSMUSG00000002957	Ap2a2	5143.94	-0.319543	0.108885	-2.93469	0.00333881	0.116471
ENSMUSG00000031578	Mak16	518.808	0.406139	0.138416	2.9342	0.00334411	0.116471
ENSMUSG00000020467	Efemp1	5959.97	-0.37926	0.129334	-2.9324	0.00336353	0.116736
ENSMUSG00000037204	Atg101	878.893	-0.765467	0.261153	-2.9311	0.00337759	0.116736
ENSMUSG00000022802	Lmln	1479.58	0.538384	0.183664	2.93135	0.00337491	0.116736
ENSMUSG00000031209	Heph	687.184	-0.604286	0.206229	-2.93017	0.0033878	0.116773
ENSMUSG00000022150	Dab2	30813.4	0.359549	0.122725	2.92971	0.00339283	0.116773
ENSMUSG00000034751	Mast4	8150.79	0.459119	0.156774	2.92853	0.00340564	0.11697
ENSMUSG00000041560	Nop53	4365.74	-0.62226	0.212608	-2.9268	0.0034247	0.11738
ENSMUSG00000021384	Susd3	1760.55	0.556381	0.190285	2.92394	0.00345632	0.118218
ENSMUSG00000033970	Rfc3	277.52	0.522131	0.1787	2.92184	0.00347971	0.118526
ENSMUSG00000024833	Pola2	1043.67	0.394007	0.134843	2.92197	0.00347821	0.118526
ENSMUSG00000038718	Pbx3	9081.06	0.356537	0.122132	2.91927	0.00350857	0.119263
ENSMUSG00000022010	Tsc22d1	31107.3	0.40234	0.137887	2.9179	0.00352397	0.119539
ENSMUSG00000046733	Gprc5a	50.1032	-0.84675	0.290471	-2.91509	0.00355588	0.120219
ENSMUSG00000048546	Tob2	5636.33	-0.614456	0.210802	-2.91485	0.00355859	0.120219
ENSMUSG00000026669	Mcm10	222.758	-0.835294	0.286744	-2.91303	0.00357937	0.120674
ENSMUSG00000087502	Gm16091	356.264	-0.864323	0.296783	-2.91231	0.00358768	0.120707
ENSMUSG00000032911	Cspg4	969.831	-0.718599	0.246991	-2.90942	0.00362102	0.121581
ENSMUSG00000025912	Mybl1	433.208	0.590071	0.202902	2.90815	0.0036357	0.121684
ENSMUSG00000038541	Srd5a2	41561.8	0.661986	0.227652	2.90788	0.00363886	0.121684
ENSMUSG00000037455	Slc18b1	1929.85	-0.420503	0.14468	-2.90644	0.00365567	0.121999
ENSMUSG00000035640	Cbarp	5477.4	-0.861542	0.296789	-2.90288	0.00369754	0.122405
ENSMUSG00000020593	Lpin1	7175.13	-0.672894	0.231728	-2.90381	0.00368657	0.122405
ENSMUSG00000020644	Id2	7445.33	0.506966	0.17454	2.90459	0.00367738	0.122405
ENSMUSG00000060224	Pyroxd2	1370.38	0.500523	0.172398	2.90329	0.00369264	0.122405
ENSMUSG00000022041	Chrna2	38.9677	-0.827649	0.285235	-2.90164	0.00371217	0.122643
ENSMUSG00000045441	Gprin3	363.185	-0.632693	0.218163	-2.90009	0.00373057	0.123004
ENSMUSG00000026519	Tmem63a	2681.07	0.396535	0.136785	2.89896	0.00374401	0.123201
ENSMUSG00000025934	Gsta3	1332.96	-0.848085	0.292612	-2.89832	0.00375163	0.123206
ENSMUSG00000034810	Scn7a	2737.82	-0.604988	0.208877	-2.89639	0.00377483	0.123293
ENSMUSG00000019055	Plod1	2248.23	-0.416715	0.143882	-2.89623	0.00377671	0.123293
ENSMUSG00000004951	Hspb1	5916.62	-0.838129	0.289333	-2.89677	0.00377029	0.123293
ENSMUSG00000040483	Xaf1	955.447	0.651078	0.224857	2.89552	0.00378526	0.123328
ENSMUSG00000024186	Rgs11	2351	0.332325	0.114867	2.89313	0.00381426	0.124027
ENSMUSG00000012520	Phox2b	4621.23	-0.472674	0.163523	-2.89057	0.00384546	0.124366
ENSMUSG00000030207	Fam234b	3047.17	0.441442	0.152726	2.89042	0.00384731	0.124366
ENSMUSG00000022440	C1qtnf6	845.276	0.517732	0.179101	2.89072	0.00384361	0.124366
ENSMUSG00000047638	Nr1h4	868.655	0.532654	0.184411	2.88841	0.00387192	0.124592
ENSMUSG00000024842	Cabp4	45.9904	-0.741506	0.256726	-2.88832	0.00387306	0.124592
ENSMUSG00000025185	Loxl4	183.514	-0.77792	0.269363	-2.888	0.00387698	0.124592
ENSMUSG00000066152	Slc31a2	2054.45	0.422412	0.146351	2.88629	0.00389814	0.125029
ENSMUSG00000028214	Gem	4612.97	-0.856205	0.296853	-2.88428	0.00392313	0.125067
ENSMUSG00000071041	Impdh2-ps	622.334	-0.735224	0.254948	-2.88382	0.00392884	0.125067
ENSMUSG00000022099	Dmtn	1132.81	-0.504669	0.175041	-2.88314	0.00393727	0.125067
ENSMUSG00000017400	Stac2	431.124	-0.784953	0.272251	-2.8832	0.00393662	0.125067
ENSMUSG00000033107	Rnf125	239.83	-0.639036	0.221539	-2.88453	0.00392001	0.125067
ENSMUSG00000047344	Lancl3	350.236	-0.543812	0.18901	-2.87716	0.00401273	0.126535
ENSMUSG00000085334	Gm12940	1081.47	0.46378	0.1612	2.87704	0.00401419	0.126535
ENSMUSG00000002588	Pon1	308.462	-0.816389	0.283694	-2.87771	0.00400574	0.126535
ENSMUSG00000039236	Isg20	343.608	-0.571167	0.198509	-2.87729	0.0040111	0.126535
ENSMUSG00000026384	Ptpn4	2769.08	-0.513566	0.178688	-2.87409	0.00405198	0.126917
ENSMUSG00000051295	9630028B13Rik	48.3157	-0.799258	0.278075	-2.87426	0.00404976	0.126917
ENSMUSG00000039208	Metrnl	234.477	-0.680374	0.236773	-2.87353	0.0040591	0.126917
ENSMUSG00000021669	Col4a3bp	5716.64	0.339717	0.118241	2.87309	0.00406481	0.126917
ENSMUSG00000023832	Acat2	2260.99	-0.717013	0.249379	-2.8752	0.00403776	0.126917
ENSMUSG00000039543	Cfap70	221.326	0.494634	0.172245	2.87169	0.00408285	0.12724
ENSMUSG00000033227	Wnt6	564.262	-0.592716	0.206459	-2.87087	0.00409347	0.127286
ENSMUSG00000052712	BC004004	2521.08	-0.370853	0.1292	-2.87038	0.00409977	0.127286
ENSMUSG00000034586	Hid1	2404.13	-0.7029	0.244979	-2.86922	0.0041148	0.127512
ENSMUSG00000026527	Rgs7	647.976	-0.60242	0.210215	-2.86573	0.00416051	0.128687
ENSMUSG00000028677	Rnf220	2789.21	0.372412	0.130016	2.86436	0.00417858	0.129004
ENSMUSG00000032128	Robo3	101.673	0.699982	0.244474	2.86321	0.00419368	0.129228
ENSMUSG00000034842	Art3	1190.9	-0.747147	0.261349	-2.85882	0.00425226	0.130142
ENSMUSG00000038271	Iffo1	2105.86	0.399127	0.139576	2.85957	0.00424218	0.130142
ENSMUSG00000020658	Efr3b	747.147	-0.410143	0.143476	-2.85862	0.00425492	0.130142
ENSMUSG00000046324	Ermp1	5482.7	-0.353738	0.123709	-2.85943	0.00424408	0.130142
ENSMUSG00000086825	Gm15675	224.855	0.684644	0.239648	2.85688	0.00427833	0.130616
ENSMUSG00000044017	Adgrd1	344.554	-0.729182	0.255569	-2.85317	0.0043285	0.131903
ENSMUSG00000039831	Arhgap29	3541.45	-0.466676	0.163635	-2.85193	0.00434541	0.132174
ENSMUSG00000027555	Car13	380.641	-0.734119	0.257485	-2.85111	0.00435663	0.132249
ENSMUSG00000021763	BC067074	293.729	-0.743018	0.260655	-2.85058	0.00436392	0.132249
ENSMUSG00000090877	Hspa1b	6399	-0.687419	0.241367	-2.84802	0.00439919	0.133074
ENSMUSG00000050605	Zfp61	367.113	0.482283	0.169408	2.84687	0.00441508	0.13331
ENSMUSG00000029206	Nsun7	118.756	0.603809	0.212242	2.84491	0.00444245	0.133891
ENSMUSG00000113722	Snhg10	38.5667	0.814381	0.286372	2.84379	0.00445802	0.134115
ENSMUSG00000056091	St3gal5	10157.7	0.36776	0.12948	2.84029	0.00450722	0.134856
ENSMUSG00000012705	Retn	4292.4	-0.827865	0.291495	-2.84007	0.00451037	0.134856
ENSMUSG00000022075	Rhobtb2	1270.81	0.398968	0.140496	2.83971	0.00451539	0.134856
ENSMUSG00000039456	Morc3	1524.23	0.357261	0.125746	2.84114	0.00449527	0.134856
ENSMUSG00000027546	Atp9a	4305.41	-0.337697	0.119019	-2.83734	0.00454912	0.135222
ENSMUSG00000039917	Rhbdd2	2804.3	-0.439087	0.154734	-2.83769	0.00454409	0.135222
ENSMUSG00000031446	Cul4a	6564.16	0.398472	0.140449	2.83712	0.00455223	0.135222
ENSMUSG00000090086	AI480526	811.96	0.521341	0.184015	2.83314	0.0046093	0.135263
ENSMUSG00000025537	Phkg1	107.13	-0.810023	0.285811	-2.83412	0.00459521	0.135263
ENSMUSG00000056234	Ncoa4	2978.27	-0.456565	0.161159	-2.83302	0.00461106	0.135263
ENSMUSG00000047409	Ctdspl	3004.66	-0.390644	0.137859	-2.83366	0.00460187	0.135263
ENSMUSG00000020817	Rabep1	10198.3	0.451103	0.159175	2.83401	0.00459686	0.135263
ENSMUSG00000022793	B4galt4	680.356	0.432232	0.152423	2.83575	0.00457189	0.135263
ENSMUSG00000051316	Taf7	436.254	-0.550253	0.194052	-2.83559	0.00457408	0.135263
ENSMUSG00000066278	Vps37b	1522.77	-0.837276	0.295864	-2.82994	0.00465574	0.13537
ENSMUSG00000050855	Zfp940	197.157	0.542647	0.191617	2.83193	0.00462679	0.13537
ENSMUSG00000021481	Zfp346	2030.73	0.435076	0.153721	2.8303	0.00465039	0.13537
ENSMUSG00000095079	Igha	1636.79	-0.8404	0.296852	-2.83104	0.00463966	0.13537
ENSMUSG00000024899	Papss2	1302.72	-0.48779	0.17231	-2.83088	0.00464199	0.13537
ENSMUSG00000043122	A530016L24Rik	1939.11	-0.837171	0.29616	-2.82675	0.00470224	0.136002
ENSMUSG00000022550	Adck5	2449.03	0.426723	0.150908	2.82771	0.00468824	0.136002
ENSMUSG00000091971	Hspa1a	2211.65	-0.685143	0.242359	-2.82697	0.00469903	0.136002
ENSMUSG00000090291	Lrrc10b	175.508	-0.823218	0.291435	-2.82471	0.00473239	0.136634
ENSMUSG00000040855	Reps2	558.875	-0.468938	0.166065	-2.82382	0.00474553	0.136774
ENSMUSG00000056486	Chn1	887.635	-0.567599	0.20109	-2.82261	0.00476342	0.136819
ENSMUSG00000061048	Cdh3	86.6031	-0.761112	0.26965	-2.82259	0.0047637	0.136819
ENSMUSG00000034771	Tle2	3469.99	0.417502	0.147972	2.82148	0.00478023	0.137055
ENSMUSG00000048402	Gli2	183.44	-0.65231	0.231527	-2.81743	0.00484101	0.138557
ENSMUSG00000097061	9330151L19Rik	312.987	0.503244	0.178795	2.81465	0.00488306	0.139518
ENSMUSG00000002107	Celf2	5511.04	-0.593202	0.210858	-2.81327	0.00490399	0.139874
ENSMUSG00000018604	Tbx3	21567.4	0.437534	0.15566	2.81082	0.0049415	0.1407
ENSMUSG00000025372	Baiap2	1666.75	-0.409744	0.145808	-2.81016	0.00495168	0.140747
ENSMUSG00000084897	Gm14226	335.291	-0.712623	0.253776	-2.80808	0.00498372	0.141414
ENSMUSG00000030872	Gga2	1595.95	-0.437467	0.155827	-2.80738	0.0049946	0.141479
ENSMUSG00000033576	Apol6	1720.94	-0.697656	0.248603	-2.80631	0.00501124	0.141707
ENSMUSG00000020072	Pbld2	124.449	0.569244	0.202897	2.80558	0.00502263	0.141786
ENSMUSG00000112129	Pbld1	74.5999	-0.781797	0.279045	-2.80168	0.00508366	0.143041
ENSMUSG00000110344	Gm45716	369.965	-0.788773	0.28154	-2.80164	0.00508442	0.143041
ENSMUSG00000022505	Emp2	570.285	-0.4291	0.153268	-2.79968	0.00511538	0.143666
ENSMUSG00000025791	Pgm2	2736.56	-0.69154	0.247262	-2.79679	0.00516131	0.144219
ENSMUSG00000074472	Zfp872	69.2058	0.770468	0.275434	2.79729	0.0051534	0.144219
ENSMUSG00000020377	Ltc4s	126.602	-0.801269	0.286446	-2.79728	0.00515347	0.144219
ENSMUSG00000052629	Gm9885	53.4222	-0.826224	0.29548	-2.79621	0.00517054	0.144233
ENSMUSG00000029863	Casp2	1019.19	0.4952	0.177189	2.79475	0.00519392	0.14464
ENSMUSG00000042359	Osbpl6	2346.92	-0.635694	0.227625	-2.79273	0.00522657	0.145304
ENSMUSG00000090394	4930523C07Rik	652.195	-0.458545	0.164238	-2.79196	0.00523903	0.145405
ENSMUSG00000060477	Irak2	1376.34	-0.509378	0.182513	-2.79092	0.00525583	0.145626
ENSMUSG00000087006	Gm13889	821.433	-0.824585	0.296181	-2.78406	0.00536832	0.145803
ENSMUSG00000037820	Tgm2	3961.44	-0.44018	0.15788	-2.78807	0.00530229	0.145803
ENSMUSG00000049191	Rtl5	1331.69	-0.536193	0.192312	-2.78814	0.0053012	0.145803
ENSMUSG00000030056	Isy1	1293.98	-0.578641	0.207756	-2.7852	0.00534953	0.145803
ENSMUSG00000030498	Gas2	1049.57	0.517673	0.185712	2.78751	0.00531148	0.145803
ENSMUSG00000097277	2900076A07Rik	243.438	0.470491	0.168992	2.7841	0.00536767	0.145803
ENSMUSG00000023764	Sfi1	1218.89	0.413811	0.148551	2.78565	0.00534209	0.145803
ENSMUSG00000020474	Polm	543.122	0.436607	0.156546	2.78901	0.00528692	0.145803
ENSMUSG00000086859	Snhg20	407.881	0.514053	0.184604	2.78462	0.00535897	0.145803
ENSMUSG00000041378	Cldn5	938.66	-0.596284	0.21395	-2.78702	0.00531953	0.145803
ENSMUSG00000022836	Mylk	4213.8	-0.437984	0.157253	-2.78522	0.00534918	0.145803
ENSMUSG00000041731	Pgm5	823.529	0.481052	0.172513	2.7885	0.00529531	0.145803
ENSMUSG00000098470	C1rb	141.056	-0.598132	0.214901	-2.78329	0.0053811	0.145909
ENSMUSG00000070960	Gm19680	81.8337	-0.614067	0.220742	-2.78182	0.00540543	0.146147
ENSMUSG00000025757	Hspa4l	4396.93	-0.493241	0.177317	-2.78169	0.00540761	0.146147
ENSMUSG00000031502	Col4a1	12470.1	-0.313177	0.112761	-2.77735	0.00548035	0.147756
ENSMUSG00000039956	Mrap	4016.38	-0.658787	0.237223	-2.77708	0.00548504	0.147756
ENSMUSG00000018476	Kdm6b	4771.95	-0.507832	0.182953	-2.77576	0.00550732	0.148114
ENSMUSG00000003032	Klf4	2600.32	-0.823494	0.296829	-2.77431	0.00553198	0.148375
ENSMUSG00000041264	Uspl1	1963.16	-0.478307	0.172417	-2.77412	0.00553504	0.148375
ENSMUSG00000040289	Hey1	262.97	-0.601915	0.217139	-2.77202	0.0055709	0.149094
ENSMUSG00000022186	Oxct1	5948.27	-0.415828	0.150136	-2.76968	0.00561116	0.149928
ENSMUSG00000115186	AC151836.1	320.86	0.601743	0.217485	2.76683	0.00566042	0.150999
ENSMUSG00000094410	Gm38394	2549.4	-0.397081	0.143745	-2.7624	0.00573773	0.151621
ENSMUSG00000037242	Clic4	8325.92	-0.426724	0.154502	-2.76193	0.00574606	0.151621
ENSMUSG00000050010	Shisa3	154.255	-0.632413	0.229028	-2.76129	0.0057573	0.151621
ENSMUSG00000086914	Gm16124	64.6519	0.656697	0.237818	2.76134	0.00575653	0.151621
ENSMUSG00000079017	Ifi27l2a	3583.24	-0.807411	0.292233	-2.7629	0.00572911	0.151621
ENSMUSG00000022849	Hspbap1	347.313	0.38234	0.138292	2.76473	0.00569693	0.151621
ENSMUSG00000038418	Egr1	33183.1	-0.820016	0.296857	-2.76232	0.00573921	0.151621
ENSMUSG00000019143	Hars2	2130.16	0.299137	0.108332	2.76129	0.00575729	0.151621
ENSMUSG00000064043	Trerf1	2885.54	0.307039	0.111235	2.76026	0.00577551	0.151858
ENSMUSG00000026463	Atp2b4	5948.86	-0.320214	0.116036	-2.75961	0.00578698	0.151917
ENSMUSG00000028037	Ifi44	1117.45	0.562754	0.204016	2.75838	0.00580885	0.152008
ENSMUSG00000025340	Rabgef1	986.273	-0.406682	0.14743	-2.75848	0.00580706	0.152008
ENSMUSG00000004896	Rrnad1	1289.18	0.321904	0.116819	2.75557	0.00585897	0.153008
ENSMUSG00000038215	Cep44	668.555	0.341346	0.123891	2.7552	0.00586566	0.153008
ENSMUSG00000031253	Srpx2	392.513	-0.482625	0.175263	-2.75373	0.00589207	0.153213
ENSMUSG00000015852	Fcrls	168.239	-0.716185	0.260031	-2.75422	0.00588313	0.153213
ENSMUSG00000029195	Klb	431.618	-0.795123	0.288831	-2.7529	0.00590698	0.153358
ENSMUSG00000053907	Mat2a	29475.2	-0.65006	0.236191	-2.75227	0.00591843	0.153414
ENSMUSG00000033491	Prss35	19255.7	0.476091	0.173111	2.75022	0.00595559	0.154135
ENSMUSG00000022043	Trim35	6904.53	0.345924	0.125886	2.74791	0.00599767	0.154981
ENSMUSG00000037999	Arap2	620.205	-0.5696	0.207459	-2.74561	0.00603984	0.155826
ENSMUSG00000090145	Ugt1a6b	43.9029	-0.811695	0.295927	-2.74289	0.00609017	0.156634
ENSMUSG00000019731	Slc35e1	2348.25	-0.276501	0.100803	-2.74297	0.00608855	0.156634
ENSMUSG00000044583	Tlr7	406.588	0.549343	0.200327	2.74222	0.00610247	0.156706
ENSMUSG00000085833	Gm13003	59.1267	0.725746	0.264827	2.74046	0.0061354	0.157062
ENSMUSG00000053025	Sv2b	46.3881	-0.801657	0.292484	-2.74086	0.00612786	0.157062
ENSMUSG00000020656	Grhl1	93.2856	-0.808185	0.295165	-2.73808	0.00617992	0.157957
ENSMUSG00000032059	Alg9	970.476	-0.308203	0.112615	-2.73677	0.00620453	0.158315
ENSMUSG00000091956	C2cd4b	44.5854	-0.777349	0.284139	-2.73581	0.00622275	0.158315
ENSMUSG00000035783	Acta2	3270.8	-0.641084	0.234319	-2.73594	0.00622017	0.158315
ENSMUSG00000013275	Slc41a1	3958.88	0.307539	0.112454	2.73481	0.00624165	0.158478
ENSMUSG00000044122	Proca1	418.223	-0.58493	0.213911	-2.73445	0.00624837	0.158478
ENSMUSG00000110277	Gm45871	298.169	0.522255	0.191059	2.73347	0.00626706	0.158708
ENSMUSG00000025515	Muc2	73.1439	0.672717	0.246253	2.73181	0.00629869	0.15902
ENSMUSG00000032058	Ppp2r1b	2894.94	-0.591945	0.216671	-2.732	0.00629516	0.15902
ENSMUSG00000018417	Myo1b	4533.27	0.295061	0.108076	2.73013	0.00633092	0.159346
ENSMUSG00000023944	Hsp90ab1	69108.4	-0.494966	0.181295	-2.73017	0.00633011	0.159346
ENSMUSG00000047443	Erfe	170.032	-0.736997	0.270095	-2.72866	0.00635919	0.159521
ENSMUSG00000032802	Srxn1	11163.9	-0.809955	0.296876	-2.72826	0.0063669	0.159521
ENSMUSG00000025586	Cpeb1	3509.49	0.292688	0.107273	2.72845	0.00636327	0.159521
ENSMUSG00000052117	D630039A03Rik	874.093	0.646694	0.237212	2.72623	0.00640624	0.15959
ENSMUSG00000050350	Gpr18	57.1402	0.798796	0.29286	2.72757	0.00638037	0.15959
ENSMUSG00000045620	Odf3l1	131.047	-0.807636	0.296258	-2.72612	0.00640838	0.15959
ENSMUSG00000018740	Slc25a35	1679.73	-0.689486	0.252907	-2.72625	0.00640587	0.15959
ENSMUSG00000030474	Siglece	205.609	0.67068	0.246284	2.7232	0.00646526	0.16028
ENSMUSG00000054162	Spock3	494.642	-0.390107	0.143233	-2.72359	0.00645761	0.16028
ENSMUSG00000031774	Fam192a	1487.41	0.245037	0.0899582	2.7239	0.00645169	0.16028
ENSMUSG00000029397	Rchy1	1682.25	0.260109	0.0955901	2.72108	0.00650685	0.160691
ENSMUSG00000031608	Galnt7	1001.14	0.313673	0.115284	2.72087	0.00651108	0.160691
ENSMUSG00000000326	Comt	7825.63	-0.498936	0.183358	-2.7211	0.00650654	0.160691
ENSMUSG00000116114	AC163018.1	109.814	-0.714085	0.262511	-2.72021	0.00652406	0.160771
ENSMUSG00000093798	Gm8355	162.924	-0.701151	0.257862	-2.7191	0.00654607	0.160832
ENSMUSG00000023277	Twf2	1215.54	0.377481	0.138822	2.71917	0.0065446	0.160832
ENSMUSG00000026167	Wnt10a	120.311	-0.713901	0.262733	-2.71721	0.00658343	0.16151
ENSMUSG00000057143	Trim12c	1336.88	0.462404	0.170278	2.71559	0.00661585	0.161823
ENSMUSG00000063897	CAAA01118383.1	687.368	-0.418177	0.153991	-2.71559	0.00661573	0.161823
ENSMUSG00000063904	Dpp3	2494.36	0.371921	0.137039	2.71398	0.00664799	0.162128
ENSMUSG00000060675	Pla2g16	4498.99	-0.678295	0.24991	-2.71416	0.00664447	0.162128
ENSMUSG00000074968	Ano3	196.361	-0.568717	0.209874	-2.70981	0.00673224	0.162523
ENSMUSG00000037225	Fgf2	1053.12	-0.437228	0.161353	-2.70976	0.00673319	0.162523
ENSMUSG00000057614	Gnai1	1995.93	-0.66713	0.246106	-2.71074	0.00671328	0.162523
ENSMUSG00000061780	Cfd	17049	-0.765966	0.282645	-2.71	0.00672835	0.162523
ENSMUSG00000043943	Naalad2	652.762	-0.387998	0.143065	-2.71205	0.00668692	0.162523
ENSMUSG00000009741	Ubp1	3669.05	0.247019	0.0910627	2.71262	0.00667529	0.162523
ENSMUSG00000021270	Hsp90aa1	20574.1	-0.757145	0.27927	-2.71116	0.00670488	0.162523
ENSMUSG00000028463	Car9	53.9039	-0.760344	0.280762	-2.70815	0.00676599	0.163061
ENSMUSG00000048763	Hoxb3	369.798	0.657147	0.242696	2.70769	0.00677525	0.163061
ENSMUSG00000055737	Ghr	5929.28	-0.781582	0.288755	-2.70673	0.00679494	0.163296
ENSMUSG00000042115	Klhdc8a	13374.5	0.41586	0.153757	2.70467	0.00683728	0.163433
ENSMUSG00000031700	Gpt2	3246.23	-0.355959	0.131573	-2.70542	0.00682189	0.163433
ENSMUSG00000021906	Oxnad1	1186.63	-0.541535	0.200233	-2.70452	0.00684027	0.163433
ENSMUSG00000016206	H2-M3	480.496	0.622864	0.230255	2.7051	0.00682833	0.163433
ENSMUSG00000085708	Gm16063	181.426	0.648214	0.23979	2.70326	0.00686633	0.163581
ENSMUSG00000057069	Ero1lb	1606.96	0.329206	0.12176	2.70373	0.00685652	0.163581
ENSMUSG00000057604	Lmcd1	363.74	-0.604749	0.223787	-2.70234	0.0068854	0.163642
ENSMUSG00000031799	Tpm4	7464.21	-0.57955	0.214502	-2.70184	0.00689573	0.163642
ENSMUSG00000025582	Nptx1	930.55	-0.490535	0.181565	-2.7017	0.00689865	0.163642
ENSMUSG00000109336	Samd4b	3257.08	-0.345864	0.128073	-2.70052	0.00692312	0.163987
ENSMUSG00000027230	Creb3l1	1240.97	-0.543131	0.201372	-2.69715	0.00699348	0.165169
ENSMUSG00000033059	Pygb	4345.68	-0.409462	0.1518	-2.69739	0.00698859	0.165169
ENSMUSG00000071657	Bscl2	4233.57	-0.5448	0.202025	-2.6967	0.00700308	0.165169
ENSMUSG00000059540	Tcea2	354.841	0.448812	0.166544	2.69485	0.00704203	0.16585
ENSMUSG00000055862	Izumo4	631.928	0.398267	0.147829	2.69411	0.00705769	0.165982
ENSMUSG00000040061	Plcb2	272.141	0.471021	0.174916	2.69285	0.00708443	0.166373
ENSMUSG00000025450	Gm9752	92.3692	0.717876	0.266751	2.69118	0.00711996	0.16697
ENSMUSG00000020423	Btg2	20935.5	-0.79191	0.294503	-2.68897	0.00716721	0.167307
ENSMUSG00000029442	Wdr66	197.96	-0.55913	0.207958	-2.68867	0.00717368	0.167307
ENSMUSG00000029664	Tfpi2	61.1119	-0.663778	0.246885	-2.68861	0.00717495	0.167307
ENSMUSG00000031841	Cdh13	906.705	-0.518541	0.192861	-2.68868	0.00717347	0.167307
ENSMUSG00000054675	Tmem119	1200.5	-0.635207	0.236356	-2.6875	0.00719898	0.167529
ENSMUSG00000097164	Cep83os	936.77	0.428499	0.159458	2.68723	0.00720478	0.167529
ENSMUSG00000027875	Hmgcs2	1840.99	-0.602192	0.224183	-2.68616	0.0072278	0.167626
ENSMUSG00000072893	4933439C10Rik	368.5	0.341278	0.127054	2.68609	0.0072293	0.167626
ENSMUSG00000083899	Gm12346	273.263	-0.730611	0.272046	-2.68562	0.00723961	0.167629
ENSMUSG00000089762	Ier5l	384.89	-0.576395	0.214708	-2.68455	0.00726276	0.16793
ENSMUSG00000089774	Slc5a3	5286.18	-0.633906	0.236189	-2.68389	0.00727714	0.168026
ENSMUSG00000072944	Nup62cl	608.8	0.451498	0.168261	2.68331	0.00728965	0.16808
ENSMUSG00000030247	Kcnj8	655.202	-0.505648	0.188674	-2.68001	0.00736207	0.169479
ENSMUSG00000025453	Nnt	136.479	0.766815	0.286167	2.67961	0.00737087	0.169479
ENSMUSG00000045392	Olfr1033	616.481	-0.568306	0.212296	-2.67695	0.00742961	0.169759
ENSMUSG00000027132	Katnbl1	787.538	0.413905	0.154616	2.67699	0.00742865	0.169759
ENSMUSG00000090671	Gm5067	57.4389	-0.785246	0.293222	-2.67799	0.0074066	0.169759
ENSMUSG00000039257	Vstm2b	38.6242	-0.771864	0.288314	-2.67717	0.00742473	0.169759
ENSMUSG00000030724	Cd19	134.627	0.755579	0.282277	2.67673	0.00743455	0.169759
ENSMUSG00000027605	Acss2	5579.45	-0.784114	0.292994	-2.67621	0.00744604	0.169786
ENSMUSG00000005540	Fcer2a	52.0703	0.789287	0.295041	2.67518	0.00746891	0.169838
ENSMUSG00000059422	Gm8116	191.035	-0.61102	0.228389	-2.67535	0.0074651	0.169838
ENSMUSG00000007872	Id3	3978.44	-0.644428	0.241206	-2.67169	0.007547	0.170939
ENSMUSG00000001739	Cldn15	627.174	-0.428762	0.16044	-2.67241	0.00753081	0.170939
ENSMUSG00000024529	Lox	657.385	-0.601123	0.225003	-2.67163	0.00754845	0.170939
ENSMUSG00000097286	Gm26684	88.2183	-0.791478	0.296384	-2.67045	0.00757508	0.171307
ENSMUSG00000031935	Med17	1360.98	0.296118	0.110908	2.66993	0.00758673	0.171335
ENSMUSG00000035713	Usp35	828.535	0.359581	0.13471	2.6693	0.00760094	0.171421
ENSMUSG00000107355	AI839979	67.7662	-0.614468	0.230263	-2.66855	0.00761797	0.171571
ENSMUSG00000004665	Cnn2	2671.92	-0.534479	0.200391	-2.66718	0.00764907	0.172036
ENSMUSG00000036435	Exoc1	2328.84	0.304954	0.114429	2.66501	0.00769859	0.172073
ENSMUSG00000054226	Tprkb	2260.09	0.338322	0.126939	2.66523	0.00769349	0.172073
ENSMUSG00000035458	Tnni3	89.793	-0.786604	0.295134	-2.66524	0.0076933	0.172073
ENSMUSG00000044317	Gpr4	495.521	-0.540407	0.202793	-2.66482	0.00770287	0.172073
ENSMUSG00000031963	Bmper	146.88	-0.708555	0.265851	-2.66523	0.0076936	0.172073
ENSMUSG00000097993	Ptprv	76.718	-0.772879	0.290136	-2.66385	0.00772513	0.172103
ENSMUSG00000043889	Gm8399	174.619	-0.661766	0.248405	-2.66406	0.00772041	0.172103
ENSMUSG00000096696	Zfp960	150.305	0.615302	0.231035	2.66324	0.0077393	0.172186
ENSMUSG00000074771	Ankef1	1320.22	-0.789369	0.296517	-2.66213	0.00776473	0.172287
ENSMUSG00000021944	Gata4	186.118	-0.771975	0.289944	-2.6625	0.00775632	0.172287
ENSMUSG00000022003	Slc25a30	8643.2	0.484344	0.182007	2.66113	0.00778798	0.172571
ENSMUSG00000069072	Slc7a14	2545.16	-0.38998	0.146579	-2.66054	0.00780158	0.17264
ENSMUSG00000103662	Gm34294	116.041	0.729676	0.274401	2.65916	0.00783353	0.172988
ENSMUSG00000091575	2010016I18Rik	164.011	-0.727355	0.273549	-2.65896	0.0078383	0.172988
ENSMUSG00000026839	Upp2	547.122	0.351545	0.132245	2.65828	0.00785418	0.173107
ENSMUSG00000108526	Gm45828	42.3134	0.765608	0.288332	2.6553	0.00792372	0.173898
ENSMUSG00000031478	Nek3	284.271	0.508925	0.191634	2.65571	0.00791411	0.173898
ENSMUSG00000001657	Hoxc8	2045.96	-0.572149	0.215503	-2.65494	0.00793224	0.173898
ENSMUSG00000059852	Kcng2	97.2911	-0.679719	0.255972	-2.65544	0.0079204	0.173898
ENSMUSG00000034278	Dnajc17	238.605	0.524034	0.197484	2.65355	0.00796492	0.174057
ENSMUSG00000027562	Car2	1058.94	0.469252	0.176817	2.65388	0.00795721	0.174057
ENSMUSG00000005672	Kit	299.382	-0.544627	0.205331	-2.65243	0.00799145	0.174057
ENSMUSG00000019894	Slc6a15	1392.65	0.556995	0.209935	2.65317	0.0079739	0.174057
ENSMUSG00000086331	Gm16310	48.0131	-0.764446	0.28821	-2.65239	0.00799233	0.174057
ENSMUSG00000038119	Cdon	1180.84	-0.393668	0.148647	-2.64834	0.0080888	0.175813
ENSMUSG00000024665	Fads2	32468.6	0.397798	0.150219	2.64811	0.00809427	0.175813
ENSMUSG00000092281	Hmgb1-ps7	64.8489	0.689437	0.260421	2.64739	0.00811146	0.175955
ENSMUSG00000013846	St3gal1	1817.83	-0.351474	0.132792	-2.64679	0.00812597	0.176038
ENSMUSG00000032599	Ip6k2	3476.24	0.324778	0.122757	2.64571	0.00815203	0.176371
ENSMUSG00000035770	Dync1li2	6644.41	0.306237	0.115771	2.6452	0.0081642	0.176402
ENSMUSG00000015980	Lrrc27	374.382	-0.522083	0.197461	-2.64398	0.00819363	0.176807
ENSMUSG00000056708	Ier5	770.131	-0.613187	0.232523	-2.63711	0.00836166	0.177595
ENSMUSG00000068479	Mfap1a	1201.86	-0.338102	0.128014	-2.64112	0.00826313	0.177595
ENSMUSG00000017897	Eya2	211.67	-0.525429	0.199898	-2.62849	0.00857655	0.177595
ENSMUSG00000047907	Tshz2	5149.22	-0.419298	0.158927	-2.6383	0.00833225	0.177595
ENSMUSG00000031349	Nsdhl	1665.64	-0.622814	0.236245	-2.6363	0.00838145	0.177595
ENSMUSG00000036381	P2ry14	1262.37	0.386398	0.14693	2.62982	0.00854309	0.177595
ENSMUSG00000002233	Rhoc	1961.12	-0.335259	0.127355	-2.63249	0.00847627	0.177595
ENSMUSG00000042608	Stk40	2311.83	-0.547364	0.208272	-2.62813	0.00858566	0.177595
ENSMUSG00000029231	Pdgfra	5015	-0.554975	0.210865	-2.6319	0.00849086	0.177595
ENSMUSG00000095789	Nupr1l	83.4934	0.653706	0.248578	2.62978	0.00854407	0.177595
ENSMUSG00000055850	Rnf181	8417.77	0.344076	0.130624	2.6341	0.00843613	0.177595
ENSMUSG00000079511	Gm42688	46.3216	0.772757	0.292948	2.63786	0.00834307	0.177595
ENSMUSG00000030315	Vgll4	1857.85	-0.349511	0.132951	-2.62888	0.00856661	0.177595
ENSMUSG00000020091	Eif4ebp2	10610.5	-0.291621	0.110654	-2.63542	0.00840336	0.177595
ENSMUSG00000034308	Sdr42e1	237.801	-0.578925	0.219523	-2.6372	0.00835944	0.177595
ENSMUSG00000019478	Rab4a	912.412	0.383184	0.14564	2.63104	0.00851233	0.177595
ENSMUSG00000034522	Zfp395	2861.43	-0.378716	0.143883	-2.63211	0.00848565	0.177595
ENSMUSG00000031931	Ankrd49	669.87	0.386613	0.146539	2.63829	0.00833259	0.177595
ENSMUSG00000040111	Gramd1b	18489	0.387405	0.147289	2.63023	0.00853266	0.177595
ENSMUSG00000032303	Chrna3	3703.99	-0.441837	0.167569	-2.63675	0.00837044	0.177595
ENSMUSG00000035200	Chrnb4	1992.94	-0.483059	0.183161	-2.63735	0.00835564	0.177595
ENSMUSG00000081520	Gm16200	38.818	0.753208	0.285904	2.63448	0.00842658	0.177595
ENSMUSG00000032936	Camkv	566.476	0.51794	0.196924	2.63015	0.00853477	0.177595
ENSMUSG00000038217	Tlcd2	396.557	-0.608652	0.231566	-2.62842	0.00857827	0.177595
ENSMUSG00000021416	Eci3	97.5839	-0.777853	0.294715	-2.63934	0.00830681	0.177595
ENSMUSG00000055560	Zfp459	59.2809	0.717283	0.271539	2.64154	0.0082529	0.177595
ENSMUSG00000062929	Cfl2	7321.1	0.5197	0.197559	2.63061	0.0085232	0.177595
ENSMUSG00000022372	Sla	664.743	0.425931	0.161639	2.63508	0.00841175	0.177595
ENSMUSG00000063889	Crem	6533.94	-0.740785	0.28158	-2.63081	0.00851805	0.177595
ENSMUSG00000110185	Igip	2969.91	0.293842	0.111445	2.63666	0.00837267	0.177595
ENSMUSG00000046415	B430212C06Rik	62.2349	-0.770717	0.293066	-2.62984	0.00854241	0.177595
ENSMUSG00000024990	Rbp4	1378.26	-0.778537	0.295364	-2.63585	0.00839263	0.177595
ENSMUSG00000042532	Golga7b	219.508	-0.632515	0.239893	-2.63665	0.00837285	0.177595
ENSMUSG00000034987	Hrh2	78.9555	-0.702372	0.267297	-2.62768	0.00859689	0.177604
ENSMUSG00000058153	Sez6l	806.117	-0.594975	0.226575	-2.62595	0.00864077	0.177871
ENSMUSG00000044876	Zfp444	750.687	0.298537	0.11369	2.62589	0.00864217	0.177871
ENSMUSG00000024045	Akap8	5335.76	0.250647	0.0954386	2.62626	0.0086328	0.177871
ENSMUSG00000009876	Cox4i2	126.794	-0.642265	0.244677	-2.62495	0.00866613	0.177935
ENSMUSG00000059824	Dbp	6396.46	0.505199	0.192462	2.62492	0.00866685	0.177935
ENSMUSG00000032092	Mpzl2	220.721	-0.739075	0.281718	-2.62345	0.00870433	0.178482
ENSMUSG00000045294	Insig1	7789.21	-0.750909	0.286464	-2.6213	0.00875951	0.178878
ENSMUSG00000057667	Bloc1s3	547.904	0.525063	0.200329	2.62101	0.00876705	0.178878
ENSMUSG00000020175	Rab36	2226.37	0.338897	0.129274	2.62154	0.00875322	0.178878
ENSMUSG00000021250	Fos	7372.68	-0.74139	0.282843	-2.62121	0.00876194	0.178878
ENSMUSG00000044005	Gls2	185.264	-0.680739	0.25988	-2.61944	0.00880749	0.179481
ENSMUSG00000073856	Iqck	427.653	0.424849	0.16222	2.61896	0.00881986	0.179511
ENSMUSG00000027966	Col11a1	515.393	0.480066	0.183429	2.61717	0.0088661	0.18023
ENSMUSG00000022054	Nefm	185.983	-0.593264	0.22681	-2.61569	0.00890486	0.180795
ENSMUSG00000037110	Ralgapa2	2512.88	-0.643079	0.245894	-2.61526	0.00891584	0.180795
ENSMUSG00000090486	BC035947	56.9026	-0.772542	0.295734	-2.61228	0.00899394	0.18111
ENSMUSG00000006642	Tcf23	299.52	-0.626694	0.239914	-2.61216	0.00899729	0.18111
ENSMUSG00000076498	Trbc2	64.2738	0.74632	0.28551	2.61399	0.00894917	0.18111
ENSMUSG00000025645	Ccdc51	296.463	0.504455	0.193037	2.61325	0.00896866	0.18111
ENSMUSG00000021474	Sfxn1	3631.5	-0.532	0.203615	-2.61278	0.00898099	0.18111
ENSMUSG00000022426	Josd1	1793.56	-0.49052	0.187777	-2.61225	0.00899478	0.18111
ENSMUSG00000027676	Ccdc39	388.219	0.355454	0.136131	2.61113	0.00902447	0.181436
ENSMUSG00000020023	Tmcc3	2243.19	-0.547301	0.209678	-2.6102	0.00904894	0.181706
ENSMUSG00000104951	Gm43413	72.9432	-0.730331	0.279995	-2.60837	0.00909744	0.182458
ENSMUSG00000003617	Cp	12042.8	-0.376207	0.144362	-2.606	0.00916075	0.183504
ENSMUSG00000056602	Fry	2757.42	-0.449515	0.172524	-2.60552	0.00917337	0.183534
ENSMUSG00000020598	Nrcam	920.184	-0.401106	0.15408	-2.60323	0.00923502	0.184544
ENSMUSG00000086034	Gm15201	146.678	0.540052	0.207508	2.60256	0.00925299	0.184679
ENSMUSG00000049252	Lrp1b	322.015	-0.417206	0.160432	-2.60051	0.00930855	0.185101
ENSMUSG00000004127	Trmt10a	351.746	-0.387624	0.149035	-2.6009	0.00929788	0.185101
ENSMUSG00000070705	Eid2b	517.003	0.408384	0.157046	2.60041	0.00931127	0.185101
ENSMUSG00000030555	Ttc23	888.741	0.331211	0.127383	2.60012	0.00931905	0.185101
ENSMUSG00000032565	Nudt16	485.253	0.397365	0.15288	2.59919	0.00934434	0.18538
ENSMUSG00000096974	Gm26881	75.1641	-0.750407	0.288903	-2.59744	0.00939219	0.186105
ENSMUSG00000031289	Il13ra2	45.1922	-0.728363	0.280544	-2.59625	0.00942473	0.186526
ENSMUSG00000050271	Prag1	349.589	-0.432898	0.166812	-2.59513	0.00945559	0.186875
ENSMUSG00000043747	1520401A03Rik	1000.29	0.503035	0.193864	2.59478	0.00946502	0.186875
ENSMUSG00000027221	Chst1	908.074	-0.676645	0.260973	-2.59278	0.0095204	0.187519
ENSMUSG00000000214	Th	40344.2	-0.575993	0.22215	-2.59281	0.00951946	0.187519
ENSMUSG00000067586	S1pr3	1631.17	-0.376329	0.145188	-2.59201	0.00954169	0.187714
ENSMUSG00000006418	Rnf114	2902.29	0.27023	0.104316	2.59049	0.00958401	0.18792
ENSMUSG00000015806	Qdpr	2226	-0.293048	0.113139	-2.59016	0.009593	0.18792
ENSMUSG00000037921	Ddx60	813.292	0.541568	0.209133	2.58959	0.00960914	0.18792
ENSMUSG00000108218	Olfr1372-ps1	462.227	0.481331	0.185813	2.5904	0.00958641	0.18792
ENSMUSG00000024486	Hbegf	304.652	-0.693048	0.267601	-2.58985	0.00960173	0.18792
ENSMUSG00000042138	Msantd2	1119.32	0.370729	0.143255	2.5879	0.00965622	0.188617
ENSMUSG00000102466	Gm38200	48.1335	0.761612	0.294494	2.58617	0.00970488	0.189343
ENSMUSG00000036596	Cpz	96.5821	-0.750658	0.290613	-2.58301	0.00979415	0.190408
ENSMUSG00000060441	Trim5	401.047	0.598772	0.231751	2.58369	0.009775	0.190408
ENSMUSG00000032648	Pygm	4543.97	0.488824	0.189237	2.58313	0.00979074	0.190408
ENSMUSG00000027559	Car3	67152.3	-0.762221	0.295252	-2.5816	0.00983434	0.190699
ENSMUSG00000040997	Abhd4	24677.2	0.315429	0.122238	2.58046	0.00986693	0.190699
ENSMUSG00000050830	Vwc2	131.483	-0.599584	0.232337	-2.58067	0.00986097	0.190699
ENSMUSG00000021661	Ankra2	997.129	0.361385	0.139997	2.58138	0.00984057	0.190699
ENSMUSG00000060149	BC002059	426.421	0.438178	0.169776	2.58091	0.00985389	0.190699
ENSMUSG00000001525	Tubb5	9334.24	-0.299495	0.116084	-2.57998	0.00988048	0.190737
ENSMUSG00000035621	Midn	8482.62	-0.740083	0.28698	-2.57887	0.00991243	0.19113
ENSMUSG00000042686	Jph1	83.1157	-0.644937	0.250213	-2.57756	0.0099502	0.191634
ENSMUSG00000040782	Cop1	2302.57	-0.31084	0.120657	-2.57622	0.00998866	0.192151
ENSMUSG00000042284	Itga1	4061.2	-0.314752	0.122202	-2.57566	0.0100048	0.192236
ENSMUSG00000014077	Chp1	16414.3	-0.44028	0.171147	-2.57252	0.010096	0.193314
ENSMUSG00000020014	Cfap54	101.482	0.753407	0.292843	2.57273	0.0100901	0.193314
ENSMUSG00000025026	Add3	2411.42	-0.271146	0.10537	-2.57327	0.0100741	0.193314
ENSMUSG00000027737	Slc7a11	123.812	-0.733952	0.285497	-2.57079	0.0101467	0.194006
ENSMUSG00000031530	Dusp4	676.291	-0.669862	0.260598	-2.57048	0.0101557	0.194006
ENSMUSG00000017167	Cntnap1	1120.59	-0.378679	0.147378	-2.56944	0.0101864	0.194165
ENSMUSG00000067297	Ifit1bl2	47.9542	0.74205	0.288803	2.5694	0.0101876	0.194165
ENSMUSG00000023886	Smoc2	3655.78	-0.275934	0.107432	-2.56844	0.0102157	0.194477
ENSMUSG00000031448	Adprhl1	103.145	-0.76027	0.296099	-2.56762	0.0102399	0.194711
ENSMUSG00000044788	Fads6	4929.13	0.452914	0.176493	2.56619	0.0102823	0.195292
ENSMUSG00000031373	Car5b	3274.07	-0.753753	0.29386	-2.56501	0.0103174	0.195313
ENSMUSG00000000378	Ccm2	825.139	-0.474007	0.184828	-2.56458	0.0103299	0.195313
ENSMUSG00000018387	Shroom1	596.701	-0.451802	0.176094	-2.56569	0.0102971	0.195313
ENSMUSG00000020785	Camkk1	658.317	0.419735	0.163693	2.56416	0.0103426	0.195313
ENSMUSG00000021676	Iqgap2	11320.3	0.368178	0.143574	2.56438	0.010336	0.195313
ENSMUSG00000026728	Vim	9619.09	-0.511638	0.199583	-2.56353	0.0103614	0.195444
ENSMUSG00000043993	2900052L18Rik	244.527	0.619317	0.241636	2.56301	0.0103768	0.195511
ENSMUSG00000029186	Pi4k2b	573.311	-0.493315	0.192517	-2.56245	0.0103936	0.195603
ENSMUSG00000103509	Gm38372	149.292	-0.658322	0.257133	-2.56024	0.0104599	0.196076
ENSMUSG00000026281	Dtymk	1761.91	0.263327	0.102884	2.55944	0.0104841	0.196076
ENSMUSG00000042349	Ikbke	887.807	0.476182	0.186014	2.55993	0.0104693	0.196076
ENSMUSG00000019737	Syne4	583.805	0.493318	0.192644	2.56078	0.0104439	0.196076
ENSMUSG00000087014	Gm16364	64.8726	0.658895	0.257304	2.56076	0.0104444	0.196076
ENSMUSG00000025784	Clec3b	406.275	-0.647561	0.253067	-2.55885	0.010502	0.196076
ENSMUSG00000033857	Engase	382.386	0.543992	0.212572	2.55909	0.0104947	0.196076
ENSMUSG00000108709	4933431G14Rik	137.037	0.706499	0.276196	2.55797	0.0105286	0.196147
ENSMUSG00000064325	Hhip	1089.97	-0.427026	0.166942	-2.55794	0.0105295	0.196147
ENSMUSG00000036362	P2ry13	216.001	0.685774	0.26823	2.55667	0.0105681	0.196421
ENSMUSG00000028980	H6pd	8509.89	-0.387637	0.151612	-2.55677	0.010565	0.196421
ENSMUSG00000028671	Gale	345.75	-0.665177	0.260294	-2.55548	0.010604	0.196425
ENSMUSG00000039911	Spsb1	761.897	-0.384287	0.150337	-2.55618	0.0105829	0.196425
ENSMUSG00000020102	Slc16a7	875.59	-0.648539	0.253764	-2.55567	0.0105982	0.196425
ENSMUSG00000026832	Cytip	644.751	0.472486	0.185054	2.55324	0.0106727	0.197169
ENSMUSG00000034800	Zfp661	282.172	0.477232	0.18693	2.553	0.0106801	0.197169
ENSMUSG00000062995	Ica1	1014.79	0.261152	0.102288	2.55311	0.0106766	0.197169
ENSMUSG00000030279	C2cd5	1915.29	0.304061	0.119169	2.55152	0.0107255	0.197549
ENSMUSG00000022066	Entpd4b	224.963	-0.723338	0.283485	-2.55159	0.0107232	0.197549
ENSMUSG00000042842	Serpinb6b	1880.24	0.520969	0.204209	2.55116	0.0107366	0.197549
ENSMUSG00000040043	Rbms2	4803.45	-0.313021	0.122717	-2.55076	0.0107487	0.197551
ENSMUSG00000040213	Kyat3	482.365	-0.52645	0.206499	-2.54941	0.0107906	0.198101
ENSMUSG00000042514	Klhl14	2168.05	0.480163	0.188574	2.54628	0.0108877	0.199661
ENSMUSG00000027762	Sucnr1	266.513	-0.72071	0.2833	-2.54398	0.0109597	0.200154
ENSMUSG00000083718	Ccnb2-ps	211.066	0.529654	0.208133	2.54478	0.0109346	0.200154
ENSMUSG00000115624	AC154640.4	268.641	-0.525294	0.206491	-2.54391	0.0109619	0.200154
ENSMUSG00000118537		64.6964	0.548121	0.215468	2.54387	0.0109632	0.200154
ENSMUSG00000027122	Arl14ep	1581.86	0.346484	0.13627	2.54263	0.0110021	0.200643
ENSMUSG00000097934	6720483E21Rik	79.6066	0.664368	0.261488	2.54072	0.0110625	0.200816
ENSMUSG00000036040	Adamtsl2	1477.82	-0.529161	0.208441	-2.53866	0.0111279	0.200816
ENSMUSG00000032902	Slc16a1	3053.22	-0.639758	0.251954	-2.53918	0.0111111	0.200816
ENSMUSG00000059022	Kcp	107.317	-0.620488	0.244442	-2.53838	0.0111365	0.200816
ENSMUSG00000003545	Fosb	4070.65	-0.62608	0.246531	-2.53956	0.0110992	0.200816
ENSMUSG00000025479	Cyp2e1	13835.4	-0.726294	0.2862	-2.53772	0.0111578	0.200816
ENSMUSG00000020099	Unc5b	723.802	-0.44288	0.174433	-2.53897	0.011118	0.200816
ENSMUSG00000034591	Slc41a2	759.396	-0.378895	0.149284	-2.53808	0.0111462	0.200816
ENSMUSG00000109807	Gm45244	63.5899	-0.746953	0.294113	-2.53968	0.0110954	0.200816
ENSMUSG00000038000	Acd	819.268	-0.455464	0.179206	-2.54156	0.0110358	0.200816
ENSMUSG00000001506	Col1a1	3988.6	-0.421132	0.165948	-2.53773	0.0111574	0.200816
ENSMUSG00000021432	Slc35b3	689.475	0.345387	0.135986	2.53987	0.0110893	0.200816
ENSMUSG00000006576	Slc4a3	6504.5	0.373978	0.147438	2.5365	0.0111966	0.200857
ENSMUSG00000040918	Slc19a2	1411.41	0.317556	0.125194	2.5365	0.0111966	0.200857
ENSMUSG00000022893	Adamts1	3028.22	-0.747118	0.294528	-2.53667	0.0111914	0.200857
ENSMUSG00000090610	Gm3571	128.547	-0.664667	0.262131	-2.53562	0.0112247	0.200924
ENSMUSG00000063522	2010109I03Rik	1461.89	-0.751988	0.296531	-2.53595	0.0112144	0.200924
ENSMUSG00000087174	5530601H04Rik	698.215	0.304914	0.120336	2.53386	0.0112813	0.201706
ENSMUSG00000020592	Sdc1	549.381	-0.44892	0.177193	-2.5335	0.0112929	0.201706
ENSMUSG00000110834	Gm39469	120.921	0.489699	0.19332	2.53309	0.0113061	0.201723
ENSMUSG00000027611	Procr	2333.65	-0.736165	0.290929	-2.53039	0.0113936	0.202761
ENSMUSG00000046714	Foxc2	589.022	-0.659611	0.260654	-2.5306	0.0113868	0.202761
ENSMUSG00000062488	Ifit3b	460.19	0.68739	0.271679	2.53016	0.0114011	0.202761
ENSMUSG00000032285	Dnaja4	578.138	-0.627531	0.24809	-2.52945	0.0114242	0.202952
ENSMUSG00000030423	Pop4	1564.31	0.291664	0.115378	2.5279	0.0114748	0.203195
ENSMUSG00000050541	Adra1b	220.511	-0.56616	0.223914	-2.52848	0.0114559	0.203195
ENSMUSG00000041773	Enc1	1036.69	-0.519343	0.205419	-2.52822	0.0114643	0.203195
ENSMUSG00000040322	Slc25a24	2982.52	0.321598	0.127353	2.52525	0.0115616	0.204512
ENSMUSG00000028794	A3galt2	95.9101	-0.748244	0.296618	-2.52259	0.0116495	0.205846
ENSMUSG00000027533	Fabp5	1889.09	-0.737858	0.292633	-2.52144	0.0116874	0.206238
ENSMUSG00000095351	Igkv3-2	102.462	-0.69631	0.276212	-2.52092	0.0117048	0.206238
ENSMUSG00000043923	Ccdc84	747.597	0.340264	0.134983	2.52079	0.0117092	0.206238
ENSMUSG00000061589	Dot1l	5425.69	-0.619185	0.24572	-2.51988	0.0117393	0.206547
ENSMUSG00000039943	Plcb4	2129.12	-0.319929	0.127015	-2.51883	0.0117746	0.206626
ENSMUSG00000027905	Ddx20	968.917	0.370481	0.14714	2.51788	0.0118065	0.206626
ENSMUSG00000019813	Cep57l1	368.608	0.463866	0.184224	2.51795	0.0118042	0.206626
ENSMUSG00000021668	Polk	1381.98	0.345843	0.137326	2.5184	0.0117889	0.206626
ENSMUSG00000012076	Brms1l	1650.14	0.28609	0.113564	2.51918	0.0117627	0.206626
ENSMUSG00000060397	Zfp128	215.906	0.415551	0.165101	2.51694	0.0118378	0.206954
ENSMUSG00000004996	Mri1	1188.43	0.336033	0.133537	2.51641	0.0118558	0.207049
ENSMUSG00000078864	Gm14322	115.133	-0.629329	0.250349	-2.5138	0.0119437	0.207155
ENSMUSG00000040990	Sh3kbp1	1588.48	-0.560243	0.222802	-2.51453	0.0119191	0.207155
ENSMUSG00000053398	Phgdh	983.4	-0.584955	0.232744	-2.5133	0.0119607	0.207155
ENSMUSG00000029580	Actb	90462.4	-0.338571	0.134678	-2.51393	0.0119393	0.207155
ENSMUSG00000061898	Rbak	607.167	0.47171	0.187575	2.51479	0.0119104	0.207155
ENSMUSG00000021273	Fdft1	2243.4	-0.499479	0.198561	-2.51549	0.0118867	0.207155
ENSMUSG00000037003	Tns2	6816.08	-0.313495	0.124628	-2.51544	0.0118883	0.207155
ENSMUSG00000040913	Fbxw4	394.713	-0.367611	0.146269	-2.51325	0.0119624	0.207155
ENSMUSG00000020917	Acly	58174.5	-0.557903	0.222073	-2.51225	0.0119964	0.207526
ENSMUSG00000017418	Arl5b	3674.33	-0.621497	0.24749	-2.5112	0.0120321	0.207708
ENSMUSG00000040339	Fam102b	1072.56	-0.373221	0.148621	-2.51123	0.0120312	0.207708
ENSMUSG00000053560	Ier2	2784.4	-0.739711	0.29475	-2.50962	0.0120862	0.208423
ENSMUSG00000104814	Gm42979	273.849	0.445318	0.177536	2.50833	0.0121304	0.208968
ENSMUSG00000030666	Calcb	61.8349	0.697866	0.278275	2.50783	0.0121476	0.209046
ENSMUSG00000038174	Fam126b	2510.18	-0.464218	0.185257	-2.50581	0.0122172	0.209074
ENSMUSG00000038665	Dgki	250.401	-0.5169	0.206224	-2.50649	0.0121935	0.209074
ENSMUSG00000047712	Ust	487.946	-0.521311	0.207989	-2.50643	0.0121957	0.209074
ENSMUSG00000115275	CT025535.2	70.6868	-0.733064	0.292508	-2.50613	0.012206	0.209074
ENSMUSG00000072847	A530017D24Rik	359.214	0.500513	0.19976	2.50557	0.0122254	0.209074
ENSMUSG00000020547	Bzw2	748.525	-0.435197	0.173643	-2.50628	0.012201	0.209074
ENSMUSG00000040033	Stat2	3104.85	0.564767	0.225507	2.50443	0.0122649	0.209533
ENSMUSG00000083396	Gm15542	389.13	-0.710516	0.283954	-2.50222	0.0123416	0.209711
ENSMUSG00000035759	Bbs10	255.145	0.516752	0.206515	2.50225	0.0123408	0.209711
ENSMUSG00000063060	Sox7	419.309	-0.468316	0.187182	-2.50194	0.0123516	0.209711
ENSMUSG00000032915	Adgre4	104.313	0.702628	0.280778	2.50243	0.0123343	0.209711
ENSMUSG00000101059	Gm4017	77.6881	-0.734201	0.293324	-2.50304	0.0123132	0.209711
ENSMUSG00000074925	Ptar1	2984.23	-0.305782	0.12216	-2.50313	0.0123099	0.209711
ENSMUSG00000010307	Tmem86a	3347.92	0.482678	0.193069	2.50003	0.0124184	0.210627
ENSMUSG00000053925	Gm9929	106.053	0.584023	0.233819	2.49776	0.012498	0.21113
ENSMUSG00000055407	Map6	684.375	-0.429821	0.172036	-2.49843	0.0124744	0.21113
ENSMUSG00000031453	Rasa3	1735.01	-0.373327	0.149434	-2.49827	0.0124803	0.21113
ENSMUSG00000071531	Gprin2	316.713	0.661866	0.264988	2.49773	0.0124993	0.21113
ENSMUSG00000037868	Egr2	1045.69	-0.660922	0.264724	-2.49664	0.0125375	0.211343
ENSMUSG00000042961	Egflam	748.756	-0.373914	0.149752	-2.49689	0.0125288	0.211343
ENSMUSG00000103966	Gm37120	63.2946	-0.707333	0.283413	-2.49577	0.0125685	0.211438
ENSMUSG00000005611	Mrvi1	1353.91	-0.516842	0.207088	-2.49576	0.0125688	0.211438
ENSMUSG00000003348	Mob3a	1212.04	-0.469313	0.188091	-2.49514	0.0125908	0.211593
ENSMUSG00000058145	Adamts17	191.82	0.630283	0.25279	2.49331	0.0126558	0.212468
ENSMUSG00000050587	Lrrc4c	1325.58	-0.40018	0.160543	-2.49267	0.0126788	0.21253
ENSMUSG00000031451	Gas6	8443.55	-0.526345	0.211173	-2.49248	0.0126853	0.21253
ENSMUSG00000020354	Sgcd	398.908	-0.698395	0.280374	-2.49094	0.0127405	0.212984
ENSMUSG00000038080	Kdm1b	969.821	-0.473892	0.190269	-2.49065	0.0127511	0.212984
ENSMUSG00000021390	Ogn	8683.21	-0.363921	0.146096	-2.49097	0.0127394	0.212984
ENSMUSG00000079470	Utp14b	409.619	-0.504965	0.20283	-2.48959	0.0127889	0.213183
ENSMUSG00000029482	Aacs	3492.33	-0.739137	0.296882	-2.48967	0.0127863	0.213183
ENSMUSG00000040697	Dnajc16	1967.15	0.322218	0.129484	2.48848	0.0128289	0.213506
ENSMUSG00000110841	Gpx4-ps2	2376.86	-0.607137	0.243993	-2.48834	0.0128342	0.213506
ENSMUSG00000026826	Nr4a2	8469.58	-0.661547	0.266084	-2.48624	0.0129102	0.213587
ENSMUSG00000027439	Gzf1	2475.04	0.274583	0.110443	2.48619	0.0129117	0.213587
ENSMUSG00000057103	Nat8f1	288.772	0.418349	0.168247	2.48652	0.0129	0.213587
ENSMUSG00000091474	2610021A01Rik	846.083	0.313608	0.126074	2.48749	0.0128648	0.213587
ENSMUSG00000037363	Letm2	648.552	0.340833	0.13706	2.48675	0.0128917	0.213587
ENSMUSG00000001911	Nfix	4192.35	-0.386577	0.155561	-2.48506	0.0129531	0.213587
ENSMUSG00000032540	Abhd5	1629.6	-0.56088	0.225612	-2.48604	0.0129175	0.213587
ENSMUSG00000018846	Pank3	10202.6	-0.56863	0.228774	-2.48555	0.012935	0.213587
ENSMUSG00000018651	Tada2a	875.935	0.431559	0.173667	2.48499	0.0129557	0.213587
ENSMUSG00000030727	Rabep2	1717.28	0.443012	0.178328	2.48426	0.0129822	0.213811
ENSMUSG00000035228	Ccdc106	75.605	-0.624072	0.251423	-2.48216	0.0130587	0.214695
ENSMUSG00000112297	Gm17816	55.852	0.682894	0.27517	2.48172	0.013075	0.214695
ENSMUSG00000054951	9130008F23Rik	84.0516	-0.602513	0.242762	-2.48191	0.0130679	0.214695
ENSMUSG00000027082	Tfpi	2327.65	0.383249	0.154601	2.47895	0.013177	0.214777
ENSMUSG00000006398	Cdc20	83.3014	0.639173	0.257632	2.48095	0.0131031	0.214777
ENSMUSG00000040464	Gtpbp10	885.051	0.350785	0.141489	2.47923	0.0131665	0.214777
ENSMUSG00000012428	Steap4	4306.34	-0.721376	0.290832	-2.48039	0.013124	0.214777
ENSMUSG00000029622	Arpc1b	3908.65	-0.256611	0.103568	-2.4777	0.0132233	0.214777
ENSMUSG00000040078	Ptges3-ps	1281.15	-0.476213	0.192077	-2.47928	0.0131648	0.214777
ENSMUSG00000021905	Dph3	1044.82	-0.299385	0.120792	-2.47852	0.0131929	0.214777
ENSMUSG00000071350	Setdb2	278.661	0.482933	0.19467	2.48078	0.0131095	0.214777
ENSMUSG00000036411	9530077C05Rik	454.592	0.422786	0.170625	2.47787	0.0132171	0.214777
ENSMUSG00000049115	Agtr1a	6806.93	0.330638	0.133415	2.47826	0.0132026	0.214777
ENSMUSG00000021028	Mbip	493.716	0.368346	0.148524	2.48005	0.0131365	0.214777
ENSMUSG00000054400	Cklf	2108.8	0.393563	0.158913	2.4766	0.0132641	0.215228
ENSMUSG00000029657	Hsph1	9001.43	-0.720751	0.291101	-2.47595	0.0132883	0.215315
ENSMUSG00000020642	Rnf144a	1203.39	-0.420115	0.169692	-2.47575	0.0132956	0.215315
ENSMUSG00000045045	Lrfn4	444.389	-0.372316	0.15041	-2.47535	0.0133106	0.215347
ENSMUSG00000021876	Rnase4	3076.35	-0.310754	0.125571	-2.47474	0.0133334	0.215505
ENSMUSG00000051703	Tmem198	377.929	-0.661765	0.268177	-2.46765	0.0136004	0.2158
ENSMUSG00000087620	5330434G04Rik	187.879	-0.565334	0.229092	-2.46772	0.0135978	0.2158
ENSMUSG00000031425	Plp1	1725.51	-0.722756	0.292666	-2.46955	0.0135281	0.2158
ENSMUSG00000027792	Bche	1399.14	-0.733081	0.296671	-2.47103	0.0134726	0.2158
ENSMUSG00000054942	Miga1	1364.1	0.327567	0.132649	2.46943	0.0135328	0.2158
ENSMUSG00000034071	Zfp551	161.675	0.582219	0.235387	2.47345	0.0133814	0.2158
ENSMUSG00000046182	Gsg1l	4655.74	0.436481	0.176839	2.46824	0.0135778	0.2158
ENSMUSG00000045193	Cirbp	3942.16	0.410986	0.166332	2.47088	0.0134781	0.2158
ENSMUSG00000031508	Ankrd10	3177.58	0.275657	0.111567	2.47077	0.0134824	0.2158
ENSMUSG00000031785	Adgrg1	3670.48	-0.257569	0.104222	-2.47134	0.0134607	0.2158
ENSMUSG00000002329	Mdp1	1333.15	0.383049	0.155084	2.46995	0.0135132	0.2158
ENSMUSG00000020275	Rel	1549.44	-0.532517	0.215694	-2.46885	0.0135548	0.2158
ENSMUSG00000020715	Ern1	13591.3	0.341192	0.137951	2.47329	0.0133877	0.2158
ENSMUSG00000021338	Carmil1	2099.11	0.304999	0.123564	2.46834	0.0135741	0.2158
ENSMUSG00000037966	Ninj1	1327.99	-0.387223	0.156857	-2.46863	0.013563	0.2158
ENSMUSG00000021559	Dapk1	1214.82	-0.343154	0.138949	-2.46965	0.0135247	0.2158
ENSMUSG00000001542	Ell2	2851.44	-0.719288	0.291053	-2.47133	0.0134612	0.2158
ENSMUSG00000041653	Pnpla3	1722.11	-0.724976	0.293746	-2.46803	0.0135857	0.2158
ENSMUSG00000069045	Ddx3y	8866.58	-0.513816	0.208086	-2.46925	0.0135398	0.2158
ENSMUSG00000041124	Msantd4	2259.21	0.274556	0.1113	2.46682	0.013632	0.216094
ENSMUSG00000070738	Dgkd	3484.69	-0.427104	0.173484	-2.46191	0.0138198	0.217601
ENSMUSG00000075256	Cerkl	38.8799	-0.716823	0.291225	-2.4614	0.0138394	0.217601
ENSMUSG00000029075	Tnfrsf4	57.2797	0.64685	0.262566	2.46357	0.013756	0.217601
ENSMUSG00000029233	Srd5a3	976.357	0.239475	0.0972738	2.46186	0.0138217	0.217601
ENSMUSG00000030935	Acsm3	1454.2	-0.704119	0.286066	-2.46138	0.0138402	0.217601
ENSMUSG00000111325	Gm47140	100.133	0.674855	0.273996	2.46301	0.0137776	0.217601
ENSMUSG00000090582	Gm17024	242.973	-0.646307	0.262305	-2.46396	0.0137412	0.217601
ENSMUSG00000104213	Ighd	200.856	0.724108	0.294205	2.46124	0.0138459	0.217601
ENSMUSG00000025425	St8sia5	286.615	0.583961	0.237139	2.46253	0.0137961	0.217601
ENSMUSG00000027829	Ccnl1	6530.12	-0.583268	0.237028	-2.46076	0.0138645	0.217686
ENSMUSG00000026303	Mlph	329.737	-0.470656	0.191561	-2.45695	0.0140122	0.219587
ENSMUSG00000097572	Gm26797	372.228	0.342275	0.139297	2.45715	0.0140043	0.219587
ENSMUSG00000040734	Ppp1r13l	341.943	-0.357691	0.145663	-2.45562	0.0140644	0.220195
ENSMUSG00000061046	Haghl	759.004	0.387921	0.157999	2.45521	0.0140801	0.220232
ENSMUSG00000097388	Gm3200	62.9406	-0.640717	0.261	-2.45486	0.014094	0.220241
ENSMUSG00000028989	Angptl7	86.833	0.588088	0.239721	2.45322	0.0141584	0.221037
ENSMUSG00000026409	Pfkfb2	2612.06	0.382695	0.156106	2.45151	0.0142259	0.221253
ENSMUSG00000062980	Cped1	5035.59	-0.293971	0.119909	-2.45162	0.0142217	0.221253
ENSMUSG00000020329	Polrmt	1076.93	0.375992	0.153349	2.45188	0.0142113	0.221253
ENSMUSG00000010663	Fads1	29276.7	0.389083	0.158671	2.45213	0.0142013	0.221253
ENSMUSG00000035948	Acss3	880.381	-0.723879	0.295649	-2.44844	0.0143476	0.222936
ENSMUSG00000073758	Sh3d21	284.134	-0.421205	0.17208	-2.44772	0.0143763	0.223172
ENSMUSG00000049241	Hcar1	999.87	-0.718751	0.293685	-2.44735	0.014391	0.223189
ENSMUSG00000063568	Jazf1	525.001	-0.366322	0.149716	-2.44678	0.0144137	0.223331
ENSMUSG00000073491	Ifi213	355.92	0.654362	0.267475	2.44644	0.0144273	0.223332
ENSMUSG00000028487	Bnc2	300.861	-0.6434	0.263076	-2.44568	0.0144577	0.223593
ENSMUSG00000035757	Selenoo	559.555	0.286704	0.117302	2.44414	0.0145198	0.224342
ENSMUSG00000029062	Cdk11b	2765.99	-0.34568	0.141472	-2.44346	0.0145473	0.224348
ENSMUSG00000051391	Ywhag	24739.1	-0.382131	0.156381	-2.44359	0.014542	0.224348
ENSMUSG00000029270	Fam69a	294.044	-0.453822	0.185865	-2.44168	0.0146191	0.224823
ENSMUSG00000031837	Necab2	742.315	-0.587708	0.240671	-2.44196	0.0146077	0.224823
ENSMUSG00000018340	Anxa6	6656.83	-0.374469	0.153324	-2.44234	0.0145926	0.224823
ENSMUSG00000027210	Meis2	8202.15	0.293356	0.120283	2.43887	0.0147333	0.225276
ENSMUSG00000037738	Nek5	859.269	0.46085	0.188981	2.4386	0.0147442	0.225276
ENSMUSG00000002341	Ncan	124.801	-0.652765	0.267522	-2.44004	0.0146854	0.225276
ENSMUSG00000020734	Grin2c	737.332	0.531606	0.217942	2.43922	0.0147192	0.225276
ENSMUSG00000046380	Jrk	428.931	0.445174	0.182512	2.43915	0.0147219	0.225276
ENSMUSG00000024924	Vldlr	3469.91	-0.461178	0.189026	-2.43976	0.014697	0.225276
ENSMUSG00000034765	Dusp5	744.629	-0.687589	0.281899	-2.43913	0.0147226	0.225276
ENSMUSG00000104761	Gm43511	76.0932	0.655806	0.269039	2.43759	0.0147856	0.22549
ENSMUSG00000043388	Tmem130	2991.42	-0.440664	0.180776	-2.43763	0.0147841	0.22549
ENSMUSG00000028978	Nos3	499.924	-0.530825	0.217866	-2.43648	0.0148312	0.225864
ENSMUSG00000001930	Vwf	719.605	-0.459099	0.188465	-2.43599	0.0148512	0.225864
ENSMUSG00000085492	Trmt61b	350.243	-0.696593	0.285954	-2.43603	0.0148493	0.225864
ENSMUSG00000030966	Trim21	866.101	0.446018	0.183127	2.43557	0.0148685	0.225919
ENSMUSG00000044827	Tlr1	227.4	0.617754	0.253677	2.4352	0.0148834	0.225937
ENSMUSG00000085345	Gm16064	60.4849	0.708088	0.290857	2.43449	0.014913	0.22597
ENSMUSG00000031871	Cdh5	5136.61	-0.357707	0.146917	-2.43475	0.0149021	0.22597
ENSMUSG00000033983	Coil	485.374	0.434544	0.178543	2.43383	0.0149401	0.226173
ENSMUSG00000020021	Fgd6	744.116	0.262174	0.10774	2.4334	0.014958	0.226236
ENSMUSG00000101523	Gm10031	725.386	-0.382426	0.157263	-2.43176	0.0150258	0.227054
ENSMUSG00000022636	Alcam	8922.56	-0.303024	0.124629	-2.43141	0.0150402	0.227062
ENSMUSG00000084347	Akt2-ps	349.333	-0.444042	0.182682	-2.43069	0.0150701	0.227307
ENSMUSG00000020589	Fam49a	2137.1	0.252096	0.103776	2.42924	0.0151304	0.227875
ENSMUSG00000022883	Robo1	5564.57	0.435777	0.179397	2.42912	0.0151355	0.227875
ENSMUSG00000034903	Cobll1	16874.4	0.401644	0.165398	2.42834	0.015168	0.228156
ENSMUSG00000026615	Eprs	11108.4	-0.720287	0.296815	-2.42672	0.0152359	0.228379
ENSMUSG00000039298	Cdk5rap2	1920.79	0.428535	0.176618	2.42634	0.0152521	0.228379
ENSMUSG00000106181	Gm9523	62.0892	-0.687993	0.283402	-2.42762	0.0151982	0.228379
ENSMUSG00000106871	Gm3289	81.4738	-0.720404	0.296794	-2.42729	0.0152122	0.228379
ENSMUSG00000038884	A230050P20Rik	1105.17	0.39331	0.162092	2.42647	0.0152467	0.228379
ENSMUSG00000033871	Ppargc1b	411.815	-0.681821	0.281048	-2.426	0.0152664	0.228387
ENSMUSG00000022197	Pdzd2	2102.2	-0.567852	0.234204	-2.4246	0.0153251	0.229057
ENSMUSG00000021067	Sav1	992.373	-0.404632	0.16695	-2.42367	0.0153645	0.229438
ENSMUSG00000019179	Mdh2	9141.84	-0.508835	0.210055	-2.42239	0.0154187	0.229707
ENSMUSG00000037824	Tspan14	1866.02	-0.354554	0.146386	-2.42205	0.0154331	0.229707
ENSMUSG00000067424	Zfp563	679.763	0.446375	0.184305	2.42193	0.0154383	0.229707
ENSMUSG00000064202	4430402I18Rik	147.441	-0.655112	0.27047	-2.42213	0.01543	0.229707
ENSMUSG00000020838	Slc6a4	4508.66	-0.479701	0.19812	-2.42127	0.0154665	0.229712
ENSMUSG00000075408	6030408B16Rik	150.363	-0.666374	0.275191	-2.4215	0.0154567	0.229712
ENSMUSG00000020123	Avpr1a	151.796	-0.535502	0.221231	-2.42055	0.0154969	0.229956
ENSMUSG00000108358	Gm44509	330.084	0.370894	0.153287	2.41961	0.0155371	0.230346
ENSMUSG00000030284	Creld1	2336.86	-0.368656	0.152395	-2.41908	0.0155599	0.230477
ENSMUSG00000045377	Tmem88	444.14	-0.412452	0.17053	-2.41865	0.0155781	0.23054
ENSMUSG00000000881	Dlg3	3073.48	0.384073	0.158893	2.41718	0.0156411	0.231152
ENSMUSG00000041538	H2-Ob	217.168	0.612616	0.253458	2.41703	0.0156476	0.231152
ENSMUSG00000024190	Dusp1	4863.36	-0.700359	0.28988	-2.41603	0.0156909	0.231584
ENSMUSG00000022840	Adcy5	1668.38	-0.421404	0.174465	-2.41541	0.0157176	0.231771
ENSMUSG00000032009	Sesn3	6494.81	0.327752	0.135738	2.41459	0.0157529	0.232084
ENSMUSG00000096544	Gm4617	227.358	-0.509142	0.210932	-2.41377	0.0157883	0.232398
ENSMUSG00000037138	Aff3	437.701	-0.474002	0.19667	-2.41013	0.0159466	0.233088
ENSMUSG00000085316	D330050G23Rik	208.257	0.509472	0.211262	2.41157	0.0158841	0.233088
ENSMUSG00000028637	Ccdc30	932.96	0.352326	0.146278	2.4086	0.0160139	0.233088
ENSMUSG00000067161	Gm5560	74.5774	-0.665454	0.27599	-2.41115	0.0159021	0.233088
ENSMUSG00000004961	Syt5	172.931	-0.649734	0.26974	-2.40874	0.0160078	0.233088
ENSMUSG00000025348	Itga7	933.082	-0.514235	0.213319	-2.41063	0.0159249	0.233088
ENSMUSG00000022105	Rb1	1685.19	-0.487731	0.202501	-2.40853	0.0160169	0.233088
ENSMUSG00000007646	Rad51c	120.691	-0.616899	0.256136	-2.40848	0.016019	0.233088
ENSMUSG00000019326	Aoc3	8352.95	-0.710588	0.294563	-2.41234	0.0158503	0.233088
ENSMUSG00000055137	Sugct	391.964	-0.665726	0.276393	-2.40862	0.0160128	0.233088
ENSMUSG00000024479	Mal2	117.709	-0.70369	0.292069	-2.40933	0.0159819	0.233088
ENSMUSG00000115219	Eef1akmt4	218.76	-0.679989	0.282048	-2.41089	0.0159135	0.233088
ENSMUSG00000024480	Ap3s1	1386.97	-0.596552	0.247488	-2.41043	0.0159338	0.233088
ENSMUSG00000025202	Scd3	145.33	-0.703065	0.291997	-2.40778	0.0160499	0.233332
ENSMUSG00000027346	Gpcpd1	2291.13	-0.31485	0.130852	-2.40614	0.0161219	0.233638
ENSMUSG00000027932	Slc27a3	4224.84	0.356415	0.148134	2.40603	0.0161268	0.233638
ENSMUSG00000025887	Casp12	2592.52	0.363395	0.150982	2.40689	0.0160892	0.233638
ENSMUSG00000022816	Fstl1	3020.41	-0.321254	0.133521	-2.40601	0.0161276	0.233638
ENSMUSG00000026640	Plxna2	1478.22	-0.428709	0.178399	-2.40309	0.0162573	0.234659
ENSMUSG00000056413	Adap1	309.362	-0.594259	0.247318	-2.40282	0.0162693	0.234659
ENSMUSG00000033416	Gucd1	931.656	-0.493227	0.205178	-2.40389	0.0162215	0.234659
ENSMUSG00000115222	AC174678.1	98.7458	0.551225	0.229378	2.40312	0.0162556	0.234659
ENSMUSG00000069049	Eif2s3y	3351.04	-0.386564	0.16086	-2.40311	0.0162564	0.234659
ENSMUSG00000112148	Lilrb4	717.931	0.451052	0.187767	2.40219	0.0162974	0.23486
ENSMUSG00000051969	Tlr11	71.5183	0.69486	0.289328	2.40164	0.0163219	0.235007
ENSMUSG00000086584	Gm12002	103.318	-0.601805	0.250678	-2.40072	0.0163631	0.235394
ENSMUSG00000045251	Zfp688	347.559	0.43284	0.180331	2.40026	0.0163835	0.235483
ENSMUSG00000044792	Isca1	3374.24	-0.468815	0.195345	-2.39994	0.0163979	0.235484
ENSMUSG00000002625	Akap8l	4921.65	0.276244	0.115136	2.39929	0.0164271	0.235698
ENSMUSG00000028871	Rspo1	268.448	-0.511027	0.213053	-2.39859	0.0164584	0.235942
ENSMUSG00000032997	Chpf	2641.49	-0.460527	0.192132	-2.39693	0.0165331	0.236242
ENSMUSG00000070427	Il18bp	672.275	0.498719	0.208072	2.39685	0.0165367	0.236242
ENSMUSG00000003484	Cyp4f18	250.952	0.52506	0.219005	2.39748	0.0165085	0.236242
ENSMUSG00000005699	Pard6a	364.593	-0.563162	0.2349	-2.39745	0.0165097	0.236242
ENSMUSG00000044080	S100a1	2045.22	-0.613075	0.255824	-2.39647	0.0165537	0.236281
ENSMUSG00000038587	Akap12	2126.75	-0.347391	0.145037	-2.3952	0.0166114	0.236694
ENSMUSG00000056258	Kcnq3	1503.39	-0.450382	0.188016	-2.39544	0.0166002	0.236694
ENSMUSG00000018442	Derl2	2974.87	0.281469	0.117575	2.39395	0.016668	0.237297
ENSMUSG00000020704	Asic2	634.897	-0.455674	0.190442	-2.39272	0.0167239	0.237681
ENSMUSG00000024210	Ip6k3	58.8583	0.693135	0.289654	2.39297	0.0167124	0.237681
ENSMUSG00000015340	Cybb	2979.65	0.465188	0.19449	2.39184	0.0167641	0.238047
ENSMUSG00000030189	Ybx3	2980.56	-0.417406	0.174559	-2.3912	0.0167936	0.238261
ENSMUSG00000048911	Rnf24	1216.98	-0.478069	0.199966	-2.39075	0.0168139	0.238344
ENSMUSG00000110246	C130073E24Rik	40.1561	-0.704537	0.294751	-2.39028	0.0168354	0.238444
ENSMUSG00000089917	Uckl1	1664.98	0.289211	0.121036	2.38947	0.0168727	0.238767
ENSMUSG00000037257	Aagab	2012.38	0.275314	0.115246	2.38892	0.016898	0.238919
ENSMUSG00000001420	Tmem79	344.953	-0.705909	0.295743	-2.3869	0.0169909	0.240028
ENSMUSG00000046321	Hs3st2	100.536	-0.670321	0.280984	-2.38562	0.0170502	0.240659
ENSMUSG00000021242	Npc2	11425.9	-0.475846	0.199586	-2.38416	0.017118	0.24121
ENSMUSG00000059363	Fxn	195.885	-0.415372	0.174222	-2.38415	0.0171185	0.24121
ENSMUSG00000057715	A830018L16Rik	113.235	-0.703028	0.295516	-2.37898	0.0173605	0.241327
ENSMUSG00000032908	Sgpp2	508.007	0.46091	0.193751	2.37888	0.0173653	0.241327
ENSMUSG00000026581	Sell	157.165	0.701677	0.295339	2.37583	0.0175093	0.241327
ENSMUSG00000027035	Cers6	697.808	-0.320806	0.135086	-2.37482	0.0175574	0.241327
ENSMUSG00000028064	Sema4a	942.046	-0.515792	0.217208	-2.37464	0.0175659	0.241327
ENSMUSG00000038712	Mindy1	3236.19	0.28996	0.121842	2.3798	0.0173219	0.241327
ENSMUSG00000028906	Epb41	3510.79	-0.334064	0.140635	-2.37541	0.0175295	0.241327
ENSMUSG00000029084	Cd38	1828.03	0.296538	0.124839	2.37536	0.017532	0.241327
ENSMUSG00000063015	Ccni	12195.3	-0.371047	0.155672	-2.38352	0.0171478	0.241327
ENSMUSG00000041939	Mvk	809.104	-0.457974	0.192328	-2.38121	0.0172557	0.241327
ENSMUSG00000000058	Cav2	3997.79	-0.586156	0.246457	-2.37834	0.017391	0.241327
ENSMUSG00000017978	Cadps2	179.988	-0.590866	0.248467	-2.37805	0.0174047	0.241327
ENSMUSG00000070520	Nsmce3	839.938	0.243444	0.102472	2.3757	0.0175156	0.241327
ENSMUSG00000000131	Xpo6	3996.56	0.231993	0.0975903	2.37721	0.0174442	0.241327
ENSMUSG00000071369	Map3k5	1190.29	-0.350945	0.147418	-2.38061	0.017284	0.241327
ENSMUSG00000112907	Gm47015	48.7742	0.671197	0.282345	2.37722	0.0174435	0.241327
ENSMUSG00000075706	Gpx4	9021.93	-0.570104	0.23992	-2.37622	0.0174911	0.241327
ENSMUSG00000097309	Gm17249	82.5319	0.635223	0.266901	2.38	0.0173128	0.241327
ENSMUSG00000032185	Carm1	1363.02	-0.317291	0.13317	-2.3826	0.0171907	0.241327
ENSMUSG00000041696	Rasl12	1144.9	-0.624606	0.262936	-2.3755	0.017525	0.241327
ENSMUSG00000010067	Rassf1	383.861	-0.448271	0.188192	-2.38199	0.0172195	0.241327
ENSMUSG00000089542	Gm25835	102.324	-0.607131	0.255609	-2.37523	0.0175381	0.241327
ENSMUSG00000000686	Abhd15	347.952	-0.568018	0.239155	-2.3751	0.017544	0.241327
ENSMUSG00000035958	Tdp2	909.036	0.283464	0.119045	2.38115	0.0172588	0.241327
ENSMUSG00000038267	Slc22a23	558.045	-0.600223	0.252387	-2.37819	0.017398	0.241327
ENSMUSG00000021428	Riok1	1053.51	0.280299	0.117816	2.37912	0.017354	0.241327
ENSMUSG00000034789	Rab24	445.051	0.431421	0.181539	2.37646	0.0174795	0.241327
ENSMUSG00000022195	6030458C11Rik	1401.36	0.232011	0.0973793	2.38255	0.0171934	0.241327
ENSMUSG00000036298	Slc2a13	678.509	-0.360957	0.151797	-2.37789	0.0174121	0.241327
ENSMUSG00000018830	Myh11	1086.7	-0.43707	0.183856	-2.37724	0.0174428	0.241327
ENSMUSG00000021461	Fancc	577.822	0.352241	0.14842	2.37327	0.0176315	0.242025
ENSMUSG00000045259	Klhdc9	75.4444	0.684792	0.288763	2.37146	0.0177178	0.242792
ENSMUSG00000087413	Gm11266	144.604	0.538853	0.227398	2.36965	0.0178052	0.242792
ENSMUSG00000001334	Fndc5	483.124	-0.451879	0.1906	-2.37082	0.0177485	0.242792
ENSMUSG00000029185	Fam114a1	1504.66	-0.273604	0.115419	-2.37053	0.0177628	0.242792
ENSMUSG00000030766	Arhgap17	2702.05	0.276739	0.116784	2.36966	0.0178045	0.242792
ENSMUSG00000063760	Rnf217	1842.62	-0.371504	0.156776	-2.36965	0.017805	0.242792
ENSMUSG00000097574	C920006O11Rik	279.741	0.423824	0.178817	2.37016	0.0177805	0.242792
ENSMUSG00000057054	Inca1	271.797	-0.541225	0.228199	-2.37173	0.017705	0.242792
ENSMUSG00000028750	Pla2g2c	46.0338	0.645321	0.272396	2.36905	0.0178337	0.242795
ENSMUSG00000021594	Srd5a1	544.439	0.395865	0.1671	2.36903	0.0178348	0.242795
ENSMUSG00000024962	Vegfb	2762.78	-0.399401	0.168626	-2.36856	0.0178574	0.242902
ENSMUSG00000020448	Rnf185	1987.11	0.238858	0.100869	2.368	0.0178846	0.243071
ENSMUSG00000028423	Nfx1	7589.81	0.281812	0.119102	2.36614	0.0179748	0.244096
ENSMUSG00000008153	Clstn3	2548.72	-0.594214	0.25122	-2.36532	0.0180147	0.244238
ENSMUSG00000018736	Ndel1	3019.66	-0.461701	0.195197	-2.36531	0.0180149	0.244238
ENSMUSG00000085645	Hoxb5os	239.314	0.396829	0.167827	2.36451	0.0180539	0.244566
ENSMUSG00000109005	Gm45221	133.169	-0.518156	0.219229	-2.36354	0.0181015	0.244808
ENSMUSG00000022956	Atp5o	1389.92	-0.506606	0.21433	-2.36367	0.0180949	0.244808
ENSMUSG00000054435	Gimap4	2106.9	0.390858	0.165399	2.36313	0.0181214	0.244876
ENSMUSG00000048078	Tenm4	2379.08	-0.414598	0.175482	-2.36262	0.0181463	0.244937
ENSMUSG00000052373	Mpp3	1982.31	0.395567	0.167505	2.36152	0.0182001	0.244937
ENSMUSG00000057554	Lgals8	3162.23	0.228542	0.0967626	2.36188	0.0181823	0.244937
ENSMUSG00000060981	Hist1h4h	71.4294	-0.681757	0.288609	-2.36222	0.0181659	0.244937
ENSMUSG00000021054	Sgpp1	6988.61	0.358916	0.15197	2.36176	0.0181886	0.244937
ENSMUSG00000074063	Osgin1	3726.71	0.364692	0.154463	2.36103	0.018224	0.245058
ENSMUSG00000040253	Gbp7	2423.62	0.519512	0.220121	2.36012	0.0182688	0.245317
ENSMUSG00000022178	Ajuba	2343.04	0.456197	0.193301	2.36004	0.018273	0.245317
ENSMUSG00000041840	Haus1	671.208	0.349745	0.148272	2.35881	0.0183336	0.24593
ENSMUSG00000053297	AI854703	188.628	0.628871	0.266654	2.35838	0.0183549	0.245969
ENSMUSG00000030600	Lrfn1	532.567	0.438299	0.185911	2.35757	0.0183948	0.245969
ENSMUSG00000049516	Spty2d1	4497.69	-0.699849	0.296779	-2.35815	0.0183664	0.245969
ENSMUSG00000024403	Atp6v1g2	303.358	0.377477	0.160114	2.35755	0.0183962	0.245969
ENSMUSG00000034709	Ppp1r21	1818.54	0.269875	0.114514	2.35669	0.0184385	0.246136
ENSMUSG00000024544	Ldlrad4	430.075	-0.373619	0.158517	-2.35697	0.0184249	0.246136
ENSMUSG00000026077	Npas2	91.3262	-0.661305	0.281354	-2.35044	0.0187513	0.246322
ENSMUSG00000038180	Spag4	139.937	-0.65782	0.279726	-2.35166	0.0186899	0.246322
ENSMUSG00000056501	Cebpb	3361.48	-0.562272	0.239143	-2.3512	0.018713	0.246322
ENSMUSG00000059327	Eda	712.024	-0.289958	0.123168	-2.35416	0.0185646	0.246322
ENSMUSG00000039768	Dnajc11	2978	0.255813	0.108805	2.35111	0.0187176	0.246322
ENSMUSG00000104913	Gm6560	314.911	-0.446343	0.189692	-2.35299	0.0186232	0.246322
ENSMUSG00000066571	4931406P16Rik	2059.83	-0.280566	0.119265	-2.35246	0.0186497	0.246322
ENSMUSG00000070509	Rgma	761.2	-0.471413	0.200557	-2.35052	0.0187473	0.246322
ENSMUSG00000005683	Cs	18260.6	-0.566117	0.240678	-2.35218	0.0186638	0.246322
ENSMUSG00000014776	Nol3	735.822	-0.462717	0.196589	-2.35373	0.0185863	0.246322
ENSMUSG00000046844	Vat1l	2974.73	-0.308373	0.131011	-2.3538	0.0185826	0.246322
ENSMUSG00000036023	Parp2	1154.54	0.25531	0.108553	2.35194	0.0186757	0.246322
ENSMUSG00000032177	Pde4a	1169.14	-0.351505	0.149497	-2.35126	0.0187101	0.246322
ENSMUSG00000018648	Dusp14	562.547	-0.626438	0.266492	-2.35068	0.0187389	0.246322
ENSMUSG00000046442	Ppm1e	1958.26	0.374064	0.158833	2.35508	0.0185186	0.246322
ENSMUSG00000051043	Gprc5c	266.794	-0.544716	0.23166	-2.35135	0.0187052	0.246322
ENSMUSG00000022575	Gsdmd	774.772	0.400229	0.170072	2.35329	0.0186079	0.246322
ENSMUSG00000022833	Ccdc14	311.06	0.569114	0.241854	2.35313	0.0186162	0.246322
ENSMUSG00000035107	Dcbld2	923.184	-0.26705	0.113364	-2.3557	0.018488	0.246322
ENSMUSG00000053279	Aldh1a1	19896.4	0.419207	0.178152	2.35309	0.0186182	0.246322
ENSMUSG00000021699	Pde4d	777.167	-0.684697	0.291432	-2.34942	0.0188026	0.246799
ENSMUSG00000038295	Atg9b	80.649	-0.670565	0.285535	-2.34845	0.0188517	0.247142
ENSMUSG00000001891	Ugp2	2849.67	-0.532456	0.226769	-2.34802	0.0188737	0.247142
ENSMUSG00000024176	Sox8	133.724	-0.552986	0.235491	-2.34823	0.0188629	0.247142
ENSMUSG00000029499	Pxmp2	174.493	-0.639318	0.272432	-2.34671	0.0189401	0.247764
ENSMUSG00000031861	Lpar2	335.789	0.461074	0.196495	2.34649	0.0189513	0.247764
ENSMUSG00000051041	Olfml1	616.632	-0.444603	0.189722	-2.34345	0.0191064	0.249594
ENSMUSG00000025964	Adam23	2023.09	0.255992	0.109331	2.34143	0.0192098	0.249955
ENSMUSG00000026816	Gtf3c5	844.162	0.230965	0.0986099	2.34221	0.0191701	0.249955
ENSMUSG00000068747	Sort1	5647.74	-0.481733	0.205674	-2.34221	0.0191699	0.249955
ENSMUSG00000005360	Slc1a3	1489.6	-0.689062	0.294265	-2.34164	0.0191992	0.249955
ENSMUSG00000003528	Slc25a1	10622.2	-0.685468	0.292685	-2.342	0.0191809	0.249955
ENSMUSG00000027004	Frzb	578.583	-0.58289	0.248998	-2.34094	0.0192351	0.250086
ENSMUSG00000027386	Fbln7	620.092	-0.400898	0.171347	-2.33969	0.0192999	0.250534
ENSMUSG00000069910	Spdl1	49.6802	0.631131	0.269732	2.33984	0.0192918	0.250534
ENSMUSG00000036139	Hoxc9	84.5327	-0.690998	0.295378	-2.33937	0.0193164	0.250551
ENSMUSG00000105643	Gm42611	68.4072	-0.666004	0.284895	-2.33771	0.0194021	0.251369
ENSMUSG00000029212	Gabrb1	68.4368	-0.684997	0.293051	-2.33747	0.019415	0.251369
ENSMUSG00000050663	Trhde	49.7451	-0.685106	0.293159	-2.33698	0.0194404	0.251369
ENSMUSG00000023030	Slc11a2	3852.99	0.362844	0.15526	2.33701	0.0194384	0.251369
ENSMUSG00000050545	Fam228b	120.902	0.539677	0.230965	2.33662	0.0194588	0.251385
ENSMUSG00000087590	Epb41l4aos	112.408	0.433588	0.185582	2.33637	0.0194722	0.251385
ENSMUSG00000026986	Hnmt	665.645	-0.531637	0.227741	-2.33439	0.0195752	0.25149
ENSMUSG00000079481	Nhsl2	1897.12	-0.435126	0.186511	-2.33298	0.0196493	0.25149
ENSMUSG00000082674	Gm11914	41.4602	-0.672575	0.288261	-2.33322	0.0196368	0.25149
ENSMUSG00000028549	Itgb3bp	277.704	-0.412355	0.176644	-2.33439	0.0195755	0.25149
ENSMUSG00000044968	Napepld	2286.19	0.416082	0.178191	2.33503	0.0195419	0.25149
ENSMUSG00000038388	Mpp6	1032.95	-0.285252	0.122273	-2.33291	0.0196529	0.25149
ENSMUSG00000051811	Cox6b2	203.405	-0.531823	0.228059	-2.33195	0.0197032	0.25149
ENSMUSG00000077167	Gm24119	260.006	-0.660725	0.282946	-2.33516	0.0195349	0.25149
ENSMUSG00000109674	Gm45470	271.12	-0.691301	0.296351	-2.33271	0.0196634	0.25149
ENSMUSG00000033998	Kcnk1	1098.14	0.445142	0.190896	2.33186	0.019708	0.25149
ENSMUSG00000021773	Comtd1	188.256	0.482232	0.206803	2.33184	0.0197091	0.25149
ENSMUSG00000041329	Atp1b2	4512.85	-0.323867	0.138848	-2.33253	0.0196726	0.25149
ENSMUSG00000075588	Hoxb2	204.995	0.410255	0.175714	2.33479	0.0195542	0.25149
ENSMUSG00000021367	Edn1	75.1172	-0.682664	0.292418	-2.33454	0.0195673	0.25149
ENSMUSG00000022490	Ppp1r1a	228.452	-0.68275	0.29257	-2.33363	0.019615	0.25149
ENSMUSG00000050910	Cdr2l	2470.29	-0.560497	0.240419	-2.33134	0.0197357	0.251633
ENSMUSG00000037536	Fbxo34	972.476	-0.57114	0.245148	-2.32978	0.0198177	0.252289
ENSMUSG00000032717	Mdfi	100.417	-0.476966	0.204716	-2.32989	0.0198122	0.252289
ENSMUSG00000012819	Cdh23	96.9812	-0.650545	0.279444	-2.328	0.0199122	0.253101
ENSMUSG00000022865	Cxadr	446.855	-0.615098	0.264201	-2.32814	0.0199046	0.253101
ENSMUSG00000015126	Tsr3	528.487	0.297417	0.127774	2.32768	0.0199292	0.253122
ENSMUSG00000065987	Cd209b	67.4857	-0.690699	0.296837	-2.32686	0.0199728	0.253285
ENSMUSG00000052981	Ube2ql1	150.255	-0.559836	0.240582	-2.32701	0.0199649	0.253285
ENSMUSG00000025155	Dus1l	1384.53	0.278419	0.1197	2.32598	0.0200197	0.253507
ENSMUSG00000043183	Simc1	1276.31	0.320988	0.138003	2.32595	0.020021	0.253507
ENSMUSG00000108752	Gm45191	40.4847	0.690338	0.296875	2.32535	0.0200534	0.253518
ENSMUSG00000032452	Clstn2	607.866	-0.482828	0.207661	-2.32507	0.020068	0.253518
ENSMUSG00000017713	Tha1	386.223	0.445493	0.191594	2.3252	0.0200614	0.253518
ENSMUSG00000034205	Loxl2	895.442	-0.322161	0.138604	-2.32433	0.0201078	0.253827
ENSMUSG00000043673	Kcns3	183	-0.649519	0.279656	-2.32256	0.0202026	0.254827
ENSMUSG00000028776	Tinagl1	2191.08	-0.47461	0.204586	-2.31986	0.0203487	0.255832
ENSMUSG00000039759	Thap3	628.826	0.445065	0.191891	2.31936	0.0203753	0.255832
ENSMUSG00000039308	Ndst2	1352.42	0.308743	0.133061	2.32031	0.020324	0.255832
ENSMUSG00000032482	Cspg5	411.798	0.398588	0.171795	2.32014	0.0203336	0.255832
ENSMUSG00000021294	Kif26a	1136.19	-0.421902	0.181894	-2.31949	0.0203685	0.255832
ENSMUSG00000024274	Zscan30	324.318	-0.449291	0.193652	-2.3201	0.0203356	0.255832
ENSMUSG00000034438	Gbp8	204.959	0.664823	0.286793	2.31813	0.0204422	0.2564
ENSMUSG00000039233	Tbce	1846.52	0.219484	0.0946886	2.31796	0.0204516	0.2564
ENSMUSG00000057506	Bloc1s2	455.176	0.320809	0.138426	2.31754	0.0204741	0.256486
ENSMUSG00000039168	Dap	3766.12	-0.217074	0.0936953	-2.31681	0.0205142	0.256793
ENSMUSG00000032816	Igdcc4	3253.08	0.406704	0.175644	2.31551	0.0205851	0.257485
ENSMUSG00000085112	A530072M11Rik	47.4505	0.638466	0.275838	2.31465	0.0206323	0.257732
ENSMUSG00000007682	Dio2	714.167	-0.607468	0.262453	-2.31458	0.020636	0.257732
ENSMUSG00000026656	Fcgr2b	1182.92	-0.411024	0.177664	-2.3135	0.0206953	0.258016
ENSMUSG00000027859	Ngf	220.016	-0.679841	0.293883	-2.31331	0.0207057	0.258016
ENSMUSG00000022948	Setd4	265.231	0.466571	0.201649	2.31378	0.0206796	0.258016
ENSMUSG00000068917	Clk2	1945.35	0.230765	0.0997751	2.31285	0.0207307	0.258132
ENSMUSG00000038167	Plekhg6	125.548	-0.477291	0.206407	-2.31238	0.0207568	0.258262
ENSMUSG00000025512	Chid1	1768.41	-0.220549	0.0954265	-2.31119	0.0208222	0.25849
ENSMUSG00000070044	Fam149a	875.159	-0.298487	0.129123	-2.31165	0.0207969	0.25849
ENSMUSG00000034121	Mks1	617.395	0.324622	0.140452	2.31127	0.0208179	0.25849
ENSMUSG00000056952	Tatdn2	1369.29	-0.32717	0.141615	-2.31028	0.0208729	0.258924
ENSMUSG00000008090	Fgfrl1	1480.19	-0.524275	0.226962	-2.30997	0.0208896	0.258937
ENSMUSG00000027007	Ssfa2	3590.94	-0.354989	0.153783	-2.30838	0.0209782	0.259255
ENSMUSG00000029359	Tesc	5668.7	0.33929	0.146936	2.3091	0.0209379	0.259255
ENSMUSG00000032249	Anp32a	4390.53	-0.187994	0.0814353	-2.30851	0.0209709	0.259255
ENSMUSG00000010830	Kdelr3	143.191	-0.494754	0.214304	-2.30865	0.0209628	0.259255
ENSMUSG00000105740	Gm42685	48.7356	0.649494	0.281421	2.30791	0.0210041	0.25938
ENSMUSG00000024827	Gldc	330.343	-0.540365	0.234244	-2.30685	0.0210632	0.259917
ENSMUSG00000021585	Cast	3823.38	-0.303113	0.131433	-2.30622	0.0210986	0.260158
ENSMUSG00000040536	Necab1	1004.98	-0.276968	0.120125	-2.30566	0.0211296	0.260346
ENSMUSG00000005338	Cadm3	503.489	-0.388777	0.168709	-2.30443	0.0211986	0.260432
ENSMUSG00000065590	Mir212	56.3211	-0.546607	0.237178	-2.30463	0.0211872	0.260432
ENSMUSG00000020777	Acox1	15931.7	-0.535479	0.232307	-2.30505	0.0211637	0.260432
ENSMUSG00000075254	Heg1	6068.42	-0.339825	0.147468	-2.30441	0.0211998	0.260432
ENSMUSG00000056749	Nfil3	1086.59	-0.63976	0.277776	-2.30315	0.0212704	0.261105
ENSMUSG00000042460	C1galt1	2359.65	0.302651	0.13146	2.30223	0.0213221	0.261157
ENSMUSG00000038456	Dennd2a	655.988	-0.324494	0.140929	-2.30254	0.0213047	0.261157
ENSMUSG00000022309	Angpt1	383.729	-0.466745	0.202731	-2.30229	0.021319	0.261157
ENSMUSG00000028416	Bag1	4028.43	-0.378628	0.164482	-2.30194	0.0213388	0.261166
ENSMUSG00000041078	Grid1	87.2679	-0.627978	0.272843	-2.30161	0.0213573	0.261199
ENSMUSG00000031148	Gpkow	2909.88	0.228287	0.0992469	2.3002	0.0214371	0.261899
ENSMUSG00000021493	Pdlim7	1097.09	-0.450475	0.195871	-2.29986	0.021456	0.261899
ENSMUSG00000022878	Adipoq	11149	-0.681402	0.29633	-2.29947	0.0214781	0.261899
ENSMUSG00000024998	Plce1	1326.07	-0.326484	0.141979	-2.29953	0.0214751	0.261899
ENSMUSG00000032417	Rwdd2a	236.775	0.413206	0.17974	2.29891	0.0215099	0.262093
ENSMUSG00000026796	Fam129b	1589.82	-0.363935	0.15837	-2.29801	0.0215611	0.262213
ENSMUSG00000046573	Lyrm4	624.253	0.393544	0.171262	2.2979	0.0215674	0.262213
ENSMUSG00000039646	Vasn	1026.24	-0.364317	0.158511	-2.29837	0.0215408	0.262213
ENSMUSG00000079588	Tmem182	942.065	-0.6816	0.296803	-2.29647	0.0216488	0.262854
ENSMUSG00000020538	Srebf1	7498.27	-0.429689	0.187113	-2.29642	0.021652	0.262854
ENSMUSG00000039457	Ppl	954.576	0.367538	0.160086	2.29587	0.0216832	0.263038
ENSMUSG00000059493	Nhs	425.76	-0.413383	0.180195	-2.29409	0.0217852	0.263153
ENSMUSG00000028405	Aco1	4375.6	-0.474617	0.206881	-2.29415	0.0217819	0.263153
ENSMUSG00000006205	Htra1	2667.88	-0.400194	0.174369	-2.29509	0.0217278	0.263153
ENSMUSG00000062470	Fbxl12os	153.734	0.486224	0.211951	2.29404	0.0217884	0.263153
ENSMUSG00000018217	Pmp22	5603.04	-0.283096	0.123372	-2.29465	0.021753	0.263153
ENSMUSG00000021097	Clmn	3045.63	-0.329773	0.143739	-2.29425	0.021776	0.263153
ENSMUSG00000053194	Cib4	332.032	0.478826	0.208782	2.29343	0.0218235	0.263239
ENSMUSG00000072663	Spef2	55.1016	-0.602582	0.262751	-2.29336	0.0218274	0.263239
ENSMUSG00000116903		178.753	-0.626506	0.273247	-2.29282	0.0218586	0.263421
ENSMUSG00000027577	Chrna4	435.437	0.461956	0.201771	2.28951	0.0220496	0.263602
ENSMUSG00000015112	Slc25a13	926.515	0.47997	0.209663	2.28924	0.0220654	0.263602
ENSMUSG00000002068	Ccne1	304.798	-0.61366	0.267725	-2.29213	0.0218982	0.263602
ENSMUSG00000036712	Cyld	4871.62	0.282197	0.123237	2.28988	0.0220285	0.263602
ENSMUSG00000032489	Kif9	158.492	0.46867	0.204669	2.28989	0.0220279	0.263602
ENSMUSG00000048497	Mmgt2	1237.14	0.278358	0.121483	2.29134	0.021944	0.263602
ENSMUSG00000062825	Actg1	17890.5	-0.519354	0.226833	-2.28959	0.0220451	0.263602
ENSMUSG00000021185	Dglucy	1011.36	-0.359746	0.15704	-2.29079	0.0219756	0.263602
ENSMUSG00000008690	Ncaph2	2452.95	-0.211286	0.0922211	-2.29108	0.0219588	0.263602
ENSMUSG00000024012	Mtch1	5061.55	-0.279808	0.12221	-2.28958	0.022046	0.263602
ENSMUSG00000024937	Ehbp1l1	1875.51	-0.364046	0.158979	-2.2899	0.0220268	0.263602
ENSMUSG00000025006	Sorbs1	4143.81	-0.668011	0.291786	-2.28939	0.0220569	0.263602
ENSMUSG00000029675	Eln	718.906	-0.467545	0.204345	-2.28802	0.0221365	0.263877
ENSMUSG00000040435	Ppp1r15a	3024.15	-0.654643	0.286091	-2.28823	0.0221241	0.263877
ENSMUSG00000033730	Egr3	1845.67	-0.554752	0.24244	-2.2882	0.0221258	0.263877
ENSMUSG00000053334	Ficd	911.978	0.317593	0.138987	2.28505	0.0223097	0.26575
ENSMUSG00000046711	Hmga1	857.55	-0.357421	0.156445	-2.28464	0.0223342	0.26585
ENSMUSG00000020524	Gria1	43.6773	-0.645918	0.282957	-2.28275	0.0224453	0.266787
ENSMUSG00000021671	Poc5	768.492	0.246714	0.108075	2.2828	0.0224419	0.266787
ENSMUSG00000089789	Rdh1	160.543	0.648877	0.284334	2.2821	0.0224837	0.267051
ENSMUSG00000059482	2610301B20Rik	1293.83	0.270724	0.118729	2.28018	0.022597	0.267232
ENSMUSG00000028364	Tnc	571.81	0.60537	0.265454	2.28051	0.0225776	0.267232
ENSMUSG00000007891	Ctsd	17987.1	-0.401513	0.176016	-2.28112	0.0225414	0.267232
ENSMUSG00000045776	Lrtm1	118.025	-0.634165	0.278092	-2.28041	0.0225833	0.267232
ENSMUSG00000000531	Grasp	938.126	-0.588715	0.258201	-2.28006	0.022604	0.267232
ENSMUSG00000035376	Hacd2	1796.36	-0.575142	0.252264	-2.27992	0.0226124	0.267232
ENSMUSG00000040482	Dxo	1399.61	-0.498626	0.218655	-2.28042	0.0225827	0.267232
ENSMUSG00000020902	Ntn1	2352.09	-0.379134	0.166488	-2.27724	0.0227717	0.268922
ENSMUSG00000089783	Gm454	174.9	-0.628427	0.27605	-2.2765	0.0228164	0.269256
ENSMUSG00000020869	Lrrc59	2713.41	-0.242806	0.106695	-2.2757	0.022864	0.269626
ENSMUSG00000019368	Sec14l4	168.273	-0.658844	0.289681	-2.27438	0.0229433	0.270016
ENSMUSG00000016283	H2-M2	453.418	0.675059	0.296817	2.27433	0.0229463	0.270016
ENSMUSG00000062210	Tnfaip8	634.082	-0.518214	0.227806	-2.2748	0.0229177	0.270016
ENSMUSG00000024966	Stip1	4421.39	-0.50311	0.221433	-2.27206	0.0230829	0.27143
ENSMUSG00000030717	Nupr1	477.583	-0.564923	0.248823	-2.27038	0.0231846	0.271615
ENSMUSG00000025646	Atrip	766.239	0.309498	0.13634	2.27004	0.0232051	0.271615
ENSMUSG00000020922	Lsm12	4335.57	-0.35365	0.155713	-2.27116	0.0231374	0.271615
ENSMUSG00000020752	Recql5	1052.73	0.301094	0.132628	2.27021	0.023195	0.271615
ENSMUSG00000017446	C1qtnf1	1029.82	-0.391756	0.172588	-2.26989	0.023214	0.271615
ENSMUSG00000023047	Amhr2	128.095	-0.556061	0.244944	-2.27016	0.023198	0.271615
ENSMUSG00000035735	Dagla	578.92	-0.509857	0.224594	-2.27012	0.0232	0.271615
ENSMUSG00000027871	Hsd3b1	209373	0.332897	0.146716	2.26899	0.0232688	0.272063
ENSMUSG00000022425	Enpp2	3688.5	-0.464015	0.204532	-2.26866	0.023289	0.272106
ENSMUSG00000014232	Cluap1	541.081	0.265206	0.116914	2.26839	0.0233056	0.272108
ENSMUSG00000021182	Ccdc88c	415.981	-0.365972	0.161395	-2.26755	0.0233568	0.272513
ENSMUSG00000032641	Gpr19	414.961	-0.436859	0.192734	-2.26664	0.0234121	0.272579
ENSMUSG00000056553	Ptprn2	2415.42	-0.413084	0.18221	-2.26708	0.0233856	0.272579
ENSMUSG00000039568	Ubald1	1658.8	-0.373365	0.164707	-2.26684	0.0233999	0.272579
ENSMUSG00000048264	Dip2c	1707.33	0.228117	0.100661	2.2662	0.0234394	0.272704
ENSMUSG00000040374	Pex2	2128.12	0.284824	0.125715	2.26563	0.0234742	0.272916
ENSMUSG00000013076	Amotl1	7154.12	-0.334864	0.147891	-2.26427	0.0235578	0.273503
ENSMUSG00000051627	Hist1h1e	129.072	-0.516439	0.228056	-2.26453	0.0235415	0.273503
ENSMUSG00000001376	Vps50	1977.49	0.251277	0.111009	2.26357	0.0236006	0.273623
ENSMUSG00000054499	Dedd2	1037.79	-0.562563	0.248536	-2.26351	0.0236043	0.273623
ENSMUSG00000017386	Traf4	805.145	-0.406521	0.179615	-2.26329	0.023618	0.273623
ENSMUSG00000038216	Pnmt	13066.5	-0.519418	0.229545	-2.26282	0.023647	0.273767
ENSMUSG00000026834	Acvr1c	2505.74	-0.660591	0.292019	-2.26215	0.0236883	0.273861
ENSMUSG00000032688	Malt1	1310.1	0.394616	0.174436	2.26224	0.0236826	0.273861
ENSMUSG00000027187	Cat	12374.1	-0.523949	0.231692	-2.2614	0.0237344	0.274009
ENSMUSG00000058258	Idi1	866.199	-0.659772	0.291741	-2.2615	0.0237283	0.274009
ENSMUSG00000041649	Klf8	125.041	-0.5223	0.231127	-2.25979	0.0238342	0.274551
ENSMUSG00000019952	Poc1b	699.728	0.258987	0.114595	2.26002	0.0238201	0.274551
ENSMUSG00000020392	Cdkn2aipnl	707.213	0.293906	0.130085	2.25933	0.0238626	0.274551
ENSMUSG00000094441	Zfp955a	565.71	0.399217	0.176637	2.2601	0.023815	0.274551
ENSMUSG00000046805	Mpeg1	8537.73	0.432451	0.191409	2.2593	0.0238646	0.274551
ENSMUSG00000090015	Gm15446	534.811	0.289409	0.128118	2.25892	0.0238886	0.274635
ENSMUSG00000026942	Traf2	961.872	0.268055	0.118708	2.2581	0.0239394	0.27494
ENSMUSG00000009281	Rarres2	1188.11	-0.414003	0.183353	-2.25796	0.0239484	0.27494
ENSMUSG00000047454	Gphn	1505.74	-0.289022	0.128024	-2.25756	0.0239728	0.275029
ENSMUSG00000063856	Gpx1	8922.17	-0.478805	0.212197	-2.25641	0.0240448	0.275662
ENSMUSG00000008384	Sertad1	921.869	-0.659116	0.292253	-2.25529	0.0241148	0.276173
ENSMUSG00000030638	Sh3gl3	404.433	-0.383342	0.169984	-2.25517	0.0241228	0.276173
ENSMUSG00000089975	Gm7420	38.7554	0.662537	0.293912	2.2542	0.0241834	0.276576
ENSMUSG00000041491	Cep78	467.468	0.291182	0.12918	2.25407	0.0241916	0.276576
ENSMUSG00000031434	Morc4	405.011	-0.55996	0.248554	-2.25287	0.0242676	0.27706
ENSMUSG00000028410	Dnaja1	11911.5	-0.654443	0.290474	-2.25302	0.0242578	0.27706
ENSMUSG00000002910	Arrdc2	570.545	0.376128	0.166985	2.25247	0.0242926	0.277154
ENSMUSG00000016427	Ndufa1	1377.68	-0.456491	0.202836	-2.25055	0.0244143	0.277582
ENSMUSG00000052407	Ccdc171	213.364	-0.392096	0.174203	-2.2508	0.0243981	0.277582
ENSMUSG00000001918	Slc1a5	10661.7	-0.66724	0.296406	-2.2511	0.0243792	0.277582
ENSMUSG00000078706	Gm53	3066.31	0.420014	0.18659	2.251	0.0243854	0.277582
ENSMUSG00000114827	Gm46432	93.1153	-0.528333	0.234669	-2.2514	0.0243605	0.277582
ENSMUSG00000049690	Nckap5	2226.63	0.397342	0.176678	2.24897	0.0245146	0.278066
ENSMUSG00000071337	Tia1	4917.74	0.397065	0.176566	2.24881	0.0245243	0.278066
ENSMUSG00000015766	Eps8	975.887	0.356119	0.158326	2.24927	0.0244951	0.278066
ENSMUSG00000020315	Sptbn1	30453.2	-0.237616	0.105633	-2.24945	0.0244836	0.278066
ENSMUSG00000037458	Azin1	6085.2	-0.543379	0.241692	-2.24823	0.0245616	0.278298
ENSMUSG00000036545	Adamts2	977.793	-0.430263	0.191407	-2.2479	0.0245825	0.278342
ENSMUSG00000026526	Fh1	5171.43	-0.498109	0.221753	-2.24623	0.0246893	0.278977
ENSMUSG00000029165	Agbl5	904.135	0.397127	0.176792	2.2463	0.0246849	0.278977
ENSMUSG00000069804	Gm10277	75.1471	0.663851	0.295493	2.24659	0.0246663	0.278977
ENSMUSG00000010080	Epn3	755.173	0.442977	0.197326	2.2449	0.0247746	0.279749
ENSMUSG00000086328	2700033N17Rik	144.831	0.435396	0.194056	2.24366	0.0248544	0.280327
ENSMUSG00000039428	Tmem135	3903.04	-0.476997	0.212606	-2.24357	0.0248598	0.280327
ENSMUSG00000106978	N4bp2os	172.949	0.524463	0.233929	2.24197	0.0249632	0.281302
ENSMUSG00000035828	Pim3	4538.95	-0.494492	0.220687	-2.24069	0.0250461	0.282042
ENSMUSG00000050549	Fam241a	211.07	-0.622249	0.277822	-2.23974	0.0251075	0.282253
ENSMUSG00000057666	Gapdh	6076.53	-0.357367	0.159586	-2.23935	0.0251333	0.282253
ENSMUSG00000001348	Acp5	1680.71	-0.566046	0.252765	-2.23941	0.0251291	0.282253
ENSMUSG00000039616	Mocos	593.687	-0.360513	0.160947	-2.23995	0.0250941	0.282253
ENSMUSG00000028245	Nsmaf	2634.16	0.205643	0.091851	2.23888	0.0251637	0.282402
ENSMUSG00000024986	Hhex	4028.51	0.550214	0.245808	2.23839	0.0251956	0.282568
ENSMUSG00000029328	Hnrnpdl	8152.35	0.223535	0.099881	2.23801	0.0252204	0.282654
ENSMUSG00000027220	Syt13	78.6911	-0.597707	0.267191	-2.237	0.025286	0.283197
ENSMUSG00000031668	Eif2ak3	1296.18	0.300724	0.134532	2.23533	0.0253957	0.283336
ENSMUSG00000030846	Tial1	5312.09	0.216648	0.0968982	2.23583	0.0253629	0.283336
ENSMUSG00000034758	Tle6	1187.37	0.36144	0.161625	2.23628	0.0253332	0.283336
ENSMUSG00000036644	Tbc1d9b	11564.2	0.306904	0.137303	2.23524	0.0254016	0.283336
ENSMUSG00000038517	Tbkbp1	651.687	-0.32314	0.144522	-2.23593	0.0253562	0.283336
ENSMUSG00000024687	Osbp	4620.51	0.227248	0.101663	2.23532	0.0253964	0.283336
ENSMUSG00000052133	Sema5b	2249.63	0.411148	0.184038	2.23404	0.0254802	0.284021
ENSMUSG00000021598	Med10	979.564	0.293792	0.131574	2.2329	0.0255553	0.284666
ENSMUSG00000041710	Trpc5	317.602	-0.460178	0.206281	-2.23083	0.0256927	0.285424
ENSMUSG00000028195	Cyr61	5756.97	-0.613787	0.275126	-2.23093	0.0256855	0.285424
ENSMUSG00000021756	Il6st	16633.4	0.224629	0.100661	2.23153	0.0256459	0.285424
ENSMUSG00000034108	Ccs	2380.69	0.250831	0.112428	2.23104	0.0256785	0.285424
ENSMUSG00000029095	Ablim2	716.562	0.281018	0.126002	2.23026	0.0257304	0.285458
ENSMUSG00000039810	Zc3h10	418.735	-0.403244	0.18079	-2.23046	0.0257169	0.285458
ENSMUSG00000027394	Ttl	834.872	-0.274608	0.123195	-2.22906	0.0258102	0.285797
ENSMUSG00000035934	Pknox2	401.229	-0.498849	0.223798	-2.22901	0.0258129	0.285797
ENSMUSG00000064373	Selenop	13603.5	-0.363555	0.163084	-2.22926	0.0257967	0.285797
ENSMUSG00000019194	Scn1b	634.307	-0.442432	0.198524	-2.22861	0.0258398	0.285903
ENSMUSG00000020057	Dram1	1338.86	-0.528638	0.237387	-2.22691	0.0259535	0.286969
ENSMUSG00000053581	Zfand2a	1454.96	-0.429997	0.193152	-2.22621	0.0259998	0.287068
ENSMUSG00000031725	Ces1f	989.348	-0.630934	0.283374	-2.22651	0.0259803	0.287068
ENSMUSG00000007589	Tinf2	1273.75	-0.521575	0.234312	-2.22599	0.0260148	0.287068
ENSMUSG00000002020	Ltbp2	943.45	-0.660311	0.296698	-2.22553	0.0260456	0.287215
ENSMUSG00000034353	Ramp1	894.889	-0.386928	0.173904	-2.22495	0.0260849	0.287398
ENSMUSG00000034854	Mfsd12	519.48	-0.357352	0.16066	-2.22427	0.0261301	0.287398
ENSMUSG00000033355	Rtp4	722.174	0.60387	0.271438	2.22471	0.0261008	0.287398
ENSMUSG00000024163	Mapk8ip3	7376.8	0.263182	0.118324	2.22425	0.0261319	0.287398
ENSMUSG00000030208	Emp1	2957.63	-0.276917	0.124521	-2.22386	0.0261578	0.287441
ENSMUSG00000042032	Mat2b	2813.06	0.248505	0.111755	2.22367	0.0261707	0.287441
ENSMUSG00000070814	Zswim9	604.491	0.273743	0.123168	2.22252	0.0262481	0.2881
ENSMUSG00000062300	Nectin2	2124.07	-0.330236	0.148718	-2.22055	0.0263814	0.289179
ENSMUSG00000022621	Rabl2	370.84	0.353008	0.158959	2.22075	0.0263682	0.289179
ENSMUSG00000038421	Fcrla	61.8221	0.62139	0.279992	2.21932	0.0264651	0.289667
ENSMUSG00000059816	Fam159a	173.334	-0.549956	0.247826	-2.21912	0.0264787	0.289667
ENSMUSG00000070873	Lilra5	245.221	0.530851	0.239191	2.21936	0.0264625	0.289667
ENSMUSG00000026385	Dbi	10620.8	-0.630577	0.284352	-2.21759	0.0265825	0.28984
ENSMUSG00000030847	Bag3	9465.07	-0.55201	0.2489	-2.2178	0.0265684	0.28984
ENSMUSG00000021908	Gm6768	525	-0.484279	0.218373	-2.21767	0.0265771	0.28984
ENSMUSG00000023945	Slc5a7	85.025	-0.646575	0.291485	-2.21821	0.0265406	0.28984
ENSMUSG00000117869		398.879	0.407029	0.183503	2.21811	0.0265472	0.28984
ENSMUSG00000031068	Glrx3	2178.99	-0.425032	0.191775	-2.2163	0.0266707	0.290418
ENSMUSG00000025877	Hk3	237.41	0.57858	0.261048	2.21637	0.0266662	0.290418
ENSMUSG00000067787	Blcap	2558.38	-0.314843	0.142091	-2.21578	0.0267068	0.290428
ENSMUSG00000095325	Zfp870	559.885	0.469742	0.211996	2.2158	0.0267051	0.290428
ENSMUSG00000038677	Scube3	1279.21	0.39265	0.177264	2.21506	0.0267561	0.290772
ENSMUSG00000108591	Particl	136.308	0.44073	0.199003	2.21469	0.0267814	0.290855
ENSMUSG00000021951	Eef1akmt1	451.07	-0.385029	0.173919	-2.21384	0.0268399	0.291126
ENSMUSG00000042569	Dhrs7b	1373.51	-0.505621	0.228394	-2.21381	0.0268416	0.291126
ENSMUSG00000037161	Mgarp	18724.7	0.332945	0.150457	2.21289	0.0269055	0.291627
ENSMUSG00000115249	AC122291.1	65.0387	0.582867	0.263431	2.2126	0.0269252	0.291649
ENSMUSG00000031872	Bean1	319.017	0.45073	0.20375	2.21217	0.0269546	0.291775
ENSMUSG00000024812	Tjp2	769.145	-0.269104	0.121672	-2.21172	0.0269861	0.291925
ENSMUSG00000052387	Trpm3	364.489	-0.393465	0.177991	-2.21059	0.027064	0.292575
ENSMUSG00000015342	Xk	433.855	-0.441	0.19957	-2.20975	0.0271222	0.293013
ENSMUSG00000111942	Gm5182	4023.19	-0.643205	0.291131	-2.20933	0.0271515	0.293136
ENSMUSG00000041132	N4bp2l1	1519.37	-0.379578	0.171835	-2.20896	0.0271773	0.293223
ENSMUSG00000026110	Mgat4a	1136.34	-0.236839	0.107247	-2.20835	0.0272196	0.293295
ENSMUSG00000058013	2011-09-01	3150.43	-0.325566	0.147419	-2.20843	0.0272142	0.293295
ENSMUSG00000000753	Serpinf1	1160.14	-0.400736	0.181556	-2.20724	0.0272976	0.293944
ENSMUSG00000059708	Akap17b	939.517	0.39401	0.178606	2.20603	0.0273816	0.294272
ENSMUSG00000039070	Cpa4	337.783	-0.578047	0.262018	-2.20614	0.0273745	0.294272
ENSMUSG00000031885	Cbfb	3529.52	0.287584	0.130357	2.20612	0.0273753	0.294272
ENSMUSG00000029819	Npy	19701.6	-0.522306	0.236923	-2.20454	0.0274864	0.294826
ENSMUSG00000037712	Fermt2	4221.99	-0.337507	0.153115	-2.20428	0.0275046	0.294826
ENSMUSG00000050965	Prkca	747.077	-0.31554	0.143142	-2.20438	0.0274976	0.294826
ENSMUSG00000037617	Spag1	470.69	0.370182	0.167881	2.20503	0.0274517	0.294826
ENSMUSG00000056598	Drc3	151.948	0.411145	0.186598	2.20337	0.0275688	0.295321
ENSMUSG00000039153	Runx2	1450.54	0.495388	0.224863	2.20307	0.0275898	0.295354
ENSMUSG00000016128	Stard13	1055.83	-0.324495	0.14731	-2.2028	0.0276085	0.295363
ENSMUSG00000071281	Zfp65	733.788	0.319798	0.145196	2.20252	0.0276284	0.295384
ENSMUSG00000028967	Errfi1	5097.92	-0.652844	0.296732	-2.20011	0.0277989	0.295482
ENSMUSG00000029553	Tfec	68.4659	0.551503	0.250667	2.20015	0.0277965	0.295482
ENSMUSG00000030268	Bcat1	390.092	-0.488335	0.221784	-2.20185	0.0276759	0.295482
ENSMUSG00000086784	Isoc2a	822.372	-0.50707	0.230345	-2.20135	0.0277114	0.295482
ENSMUSG00000046402	Rbp1	692.28	-0.38504	0.174883	-2.20169	0.027687	0.295482
ENSMUSG00000005583	Mef2c	3541.73	0.265968	0.12085	2.20082	0.0277487	0.295482
ENSMUSG00000056899	Immp2l	258.676	-0.619483	0.281504	-2.20062	0.0277631	0.295482
ENSMUSG00000024107	Lhcgr	58.6477	-0.624194	0.283628	-2.20075	0.027754	0.295482
ENSMUSG00000064105	Cnnm2	1802.85	-0.220765	0.100292	-2.20123	0.0277194	0.295482
ENSMUSG00000035900	Gramd4	1018.6	-0.254844	0.115864	-2.1995	0.0278421	0.29556
ENSMUSG00000003531	Dgcr6	941.588	-0.324883	0.147697	-2.19966	0.0278308	0.29556
ENSMUSG00000040181	Fmo1	4529.05	-0.652273	0.296684	-2.19854	0.0279103	0.295908
ENSMUSG00000036427	Gpi1	15302.8	-0.395142	0.179729	-2.19854	0.0279107	0.295908
ENSMUSG00000048915	Efna5	1079.11	-0.31992	0.145532	-2.19828	0.0279294	0.295915
ENSMUSG00000027351	Spred1	10756.8	0.355082	0.161673	2.19631	0.0280701	0.29613
ENSMUSG00000041355	Ssr2	2445.61	-0.289368	0.131698	-2.19721	0.0280056	0.29613
ENSMUSG00000028341	Nr4a3	9405.82	-0.649282	0.295571	-2.19671	0.0280413	0.29613
ENSMUSG00000028700	Pomgnt1	1857.94	-0.265174	0.120754	-2.19598	0.0280934	0.29613
ENSMUSG00000083907	Plk-ps1	52.4794	-0.633358	0.288391	-2.19618	0.0280789	0.29613
ENSMUSG00000030002	Dusp11	8805.95	0.221004	0.100639	2.19601	0.0280915	0.29613
ENSMUSG00000102555	6430511E19Rik	156.748	-0.497731	0.226576	-2.19675	0.0280382	0.29613
ENSMUSG00000024905	Tesmin	42.3075	-0.651391	0.296487	-2.19703	0.0280184	0.29613
ENSMUSG00000024907	Gal	2912.65	-0.498356	0.226977	-2.19562	0.0281189	0.29621
ENSMUSG00000025104	Hdgfl3	1301.5	-0.261267	0.119029	-2.19499	0.0281642	0.296309
ENSMUSG00000069792	Wfdc17	202.941	0.486256	0.221521	2.19507	0.0281583	0.296309
ENSMUSG00000032883	Acsl3	1145.39	-0.357687	0.163065	-2.19353	0.0282692	0.296325
ENSMUSG00000030685	Kctd13	616.403	0.295881	0.134818	2.19468	0.0281867	0.296325
ENSMUSG00000031880	Rrad	221.605	-0.590255	0.268976	-2.19445	0.0282028	0.296325
ENSMUSG00000021303	Gng4	1724.38	-0.466899	0.212824	-2.19383	0.0282479	0.296325
ENSMUSG00000041429	Nthl1	175.802	0.464062	0.211541	2.19372	0.0282553	0.296325
ENSMUSG00000063087	Gm10125	159.405	-0.470861	0.214665	-2.19347	0.0282737	0.296325
ENSMUSG00000040710	St8sia4	449.67	-0.43096	0.196585	-2.19223	0.0283628	0.296329
ENSMUSG00000037709	Fam13a	2944.53	-0.648438	0.295728	-2.19268	0.0283302	0.296329
ENSMUSG00000055809	Dnaaf3	50.5232	0.630538	0.287626	2.19222	0.0283639	0.296329
ENSMUSG00000032377	Plscr4	2112.25	0.189386	0.0863601	2.19298	0.0283092	0.296329
ENSMUSG00000022529	Zfp263	1694.62	0.219913	0.10031	2.19233	0.0283554	0.296329
ENSMUSG00000027583	Zbtb46	1381.73	-0.273198	0.124642	-2.19186	0.0283893	0.296407
ENSMUSG00000026887	Mrrf	931.472	-0.263897	0.120486	-2.19027	0.0285049	0.297426
ENSMUSG00000036376	Abt1	584.747	-0.426264	0.194715	-2.18916	0.028585	0.298073
ENSMUSG00000071226	Cecr2	559.403	-0.388594	0.17759	-2.18815	0.0286583	0.298089
ENSMUSG00000060260	Pwwp2b	527.182	0.33166	0.151553	2.18841	0.0286397	0.298089
ENSMUSG00000019916	P4ha1	2620.32	-0.515541	0.235606	-2.18815	0.0286589	0.298089
ENSMUSG00000031737	Irx5	65.8645	0.583046	0.266407	2.18855	0.0286295	0.298089
ENSMUSG00000054939	Zfp174	440.871	0.414451	0.18955	2.1865	0.0287788	0.299147
ENSMUSG00000022548	Apod	1286.73	-0.419354	0.191821	-2.18617	0.0288032	0.299212
ENSMUSG00000057363	Uxs1	2339.27	0.330899	0.151425	2.18523	0.0288716	0.299283
ENSMUSG00000026803	Ttf1	906.022	0.266008	0.121738	2.18508	0.0288826	0.299283
ENSMUSG00000048450	Msx1	83.5363	-0.603275	0.275998	-2.1858	0.0288305	0.299283
ENSMUSG00000052609	Plekhg3	644.598	-0.421959	0.193083	-2.18538	0.0288611	0.299283
ENSMUSG00000005774	Rfx5	1108.77	0.397657	0.182015	2.18475	0.0289069	0.299346
ENSMUSG00000096842	Gm10736	633.814	-0.386265	0.176832	-2.18437	0.0289353	0.299452
ENSMUSG00000022894	Adamts5	3142.47	-0.318944	0.146048	-2.18382	0.0289754	0.299679
ENSMUSG00000000628	Hk2	3147.32	-0.641735	0.29403	-2.18255	0.0290693	0.300085
ENSMUSG00000021932	Rnaseh2b	391.185	0.357992	0.163989	2.18303	0.0290334	0.300085
ENSMUSG00000014075	Tctex1d2	376.842	0.364426	0.166967	2.18263	0.0290631	0.300085
ENSMUSG00000107390	Gm43323	51.5853	0.63742	0.292134	2.18194	0.0291139	0.30022
ENSMUSG00000020689	Itgb3	499.603	-0.413224	0.18939	-2.18188	0.0291188	0.30022
ENSMUSG00000022517	Mgrn1	3673.79	-0.181618	0.0832564	-2.18143	0.0291517	0.300372
ENSMUSG00000007610	Gtpbp3	987.639	0.291928	0.133876	2.18059	0.0292139	0.300637
ENSMUSG00000022092	Ppp3cc	602.382	0.268263	0.123021	2.18062	0.0292113	0.300637
ENSMUSG00000027597	Ahcy	1964.83	-0.271361	0.124603	-2.1778	0.0294211	0.301161
ENSMUSG00000047557	Lxn	222.381	-0.397872	0.182704	-2.17769	0.0294292	0.301161
ENSMUSG00000066150	Slc31a1	5725.98	-0.268603	0.123338	-2.17778	0.0294225	0.301161
ENSMUSG00000070469	Adamtsl3	100.901	-0.635817	0.291882	-2.17834	0.0293811	0.301161
ENSMUSG00000021974	Fgf9	644.452	0.433245	0.19882	2.17909	0.0293251	0.301161
ENSMUSG00000050818	Olfr330	43.8372	0.631321	0.289783	2.1786	0.0293616	0.301161
ENSMUSG00000021572	Cep72	374.123	0.369698	0.169751	2.17788	0.0294148	0.301161
ENSMUSG00000085802	Gm16059	57.3571	-0.584295	0.268217	-2.17844	0.0293733	0.301161
ENSMUSG00000040490	Lrfn2	44.0235	-0.639709	0.29358	-2.17899	0.0293323	0.301161
ENSMUSG00000000544	Gpa33	43.2914	0.613104	0.281648	2.17684	0.0294921	0.301289
ENSMUSG00000107017	Gm43196	49.0735	0.600484	0.275858	2.17679	0.0294966	0.301289
ENSMUSG00000031634	Ufsp2	1714.15	0.263558	0.121071	2.17689	0.0294886	0.301289
ENSMUSG00000091476	Gm16432	219.501	0.401393	0.184527	2.17526	0.0296109	0.302025
ENSMUSG00000029524	Sirt4	861.607	0.256147	0.117764	2.17509	0.0296236	0.302025
ENSMUSG00000049037	Clec4a1	234.568	0.569541	0.261842	2.17513	0.0296202	0.302025
ENSMUSG00000107505	Gm18009	64.5971	-0.561318	0.258146	-2.17442	0.0296738	0.30235
ENSMUSG00000041515	Irf8	977.442	0.467061	0.214849	2.1739	0.0297127	0.302559
ENSMUSG00000063564	Col23a1	236.432	0.438873	0.201915	2.17356	0.0297385	0.302635
ENSMUSG00000034254	Agpat1	3400	-0.297991	0.13713	-2.17305	0.0297765	0.302835
ENSMUSG00000069206	Zfp874a	1133.16	0.313179	0.144218	2.17156	0.0298889	0.303791
ENSMUSG00000020173	Cobl	340.96	-0.414047	0.190722	-2.17094	0.0299357	0.304079
ENSMUSG00000027715	Ccna2	121.266	0.500367	0.230595	2.1699	0.0300146	0.304693
ENSMUSG00000031644	Nek1	2415.26	-0.200346	0.0923401	-2.16965	0.0300333	0.304694
ENSMUSG00000001034	Mapk7	835.24	0.361596	0.166747	2.16854	0.0301178	0.305364
ENSMUSG00000005069	Pex5	2667.71	-0.360918	0.166482	-2.16791	0.0301654	0.305659
ENSMUSG00000046186	Cd109	48.707	-0.636147	0.293621	-2.16656	0.0302682	0.306513
ENSMUSG00000036752	Tubb4b	3945.05	-0.365713	0.168863	-2.16574	0.0303313	0.306631
ENSMUSG00000046722	Cdc42se1	4083.04	0.196078	0.090539	2.16568	0.0303358	0.306631
ENSMUSG00000097352	C920009B18Rik	49.4763	0.641302	0.296085	2.16594	0.0303158	0.306631
ENSMUSG00000004655	Aqp1	7738.16	-0.424117	0.195928	-2.16466	0.0304138	0.306856
ENSMUSG00000054065	Pkp3	77.6692	-0.580217	0.268029	-2.16475	0.0304066	0.306856
ENSMUSG00000083844	Ube2d-ps	446.646	-0.348418	0.160942	-2.16486	0.0303981	0.306856
ENSMUSG00000033554	Dph5	435.385	0.29772	0.137575	2.16405	0.0304604	0.307137
ENSMUSG00000057551	Zfp317	2145.05	0.20789	0.0961066	2.16311	0.0305324	0.307466
ENSMUSG00000085178	Kdm6bos	76.7337	-0.582992	0.269572	-2.16266	0.0305675	0.307466
ENSMUSG00000068220	Lgals1	9355.3	-0.441298	0.204046	-2.16274	0.0305611	0.307466
ENSMUSG00000048138	Dmrt2	270.275	-0.62712	0.289946	-2.16288	0.0305502	0.307466
ENSMUSG00000114028	9630002D21Rik	260.828	0.381045	0.176279	2.1616	0.030649	0.307909
ENSMUSG00000024335	Brd2	9917.77	-0.290107	0.134204	-2.16169	0.0306421	0.307909
ENSMUSG00000001627	Ifrd1	3542.59	-0.542621	0.251103	-2.16095	0.0306994	0.308228
ENSMUSG00000045102	Poln	169.811	-0.640811	0.296623	-2.16036	0.0307448	0.308274
ENSMUSG00000003779	Kif20a	140.1	0.503222	0.232917	2.16052	0.0307324	0.308274
ENSMUSG00000041362	Shtn1	2040.5	0.288877	0.133729	2.16016	0.0307601	0.308274
ENSMUSG00000066026	Dhrs3	2862.4	-0.377201	0.174656	-2.15968	0.0307977	0.308276
ENSMUSG00000032363	Adamts7	414.707	0.363431	0.168277	2.15972	0.0307944	0.308276
ENSMUSG00000027300	Ubox5	470.493	0.355531	0.164688	2.15881	0.0308647	0.308759
ENSMUSG00000106665	Gm43389	48.6495	-0.639949	0.296515	-2.15823	0.0309096	0.309021
ENSMUSG00000033578	Tmem35a	16747.2	0.356223	0.165123	2.15732	0.0309811	0.309548
ENSMUSG00000034807	Colgalt1	2644.41	0.238655	0.110652	2.1568	0.0310211	0.30976
ENSMUSG00000071856	Mcc	1315.34	-0.298343	0.138372	-2.15609	0.0310764	0.310125
ENSMUSG00000027894	Slc6a17	1832.5	-0.3651	0.169469	-2.15437	0.0312108	0.310407
ENSMUSG00000036073	Galt	894.439	0.322041	0.149494	2.15421	0.0312234	0.310407
ENSMUSG00000028525	Pde4b	492.291	-0.407564	0.189197	-2.15418	0.0312261	0.310407
ENSMUSG00000005373	Mlxipl	2906.47	-0.630923	0.292901	-2.15405	0.0312365	0.310407
ENSMUSG00000069678	Pcgf1	965.992	0.311499	0.144514	2.15549	0.0311236	0.310407
ENSMUSG00000020695	Mrc2	1833.74	-0.341552	0.158543	-2.15432	0.0312149	0.310407
ENSMUSG00000022248	Rad1	400.029	0.331479	0.153845	2.15463	0.0311908	0.310407
ENSMUSG00000020843	Timm22	1123.46	0.232973	0.108186	2.15344	0.031284	0.310612
ENSMUSG00000067942	Zfp160	1045.37	0.274923	0.127675	2.1533	0.0312948	0.310612
ENSMUSG00000022554	Hgh1	372.373	0.33507	0.155668	2.15247	0.0313604	0.311075
ENSMUSG00000105981	2810428J06Rik	44.8457	-0.612532	0.284743	-2.15117	0.0314625	0.311185
ENSMUSG00000028639	Ybx1	12470.4	-0.237754	0.11058	-2.15007	0.0315495	0.311185
ENSMUSG00000028811	Yars	1965.53	0.229294	0.106668	2.1496	0.031587	0.311185
ENSMUSG00000028838	Extl1	1068.32	0.457772	0.213018	2.14898	0.0316357	0.311185
ENSMUSG00000078234	Klhdc7a	2741.04	-0.61079	0.284159	-2.14947	0.0315973	0.311185
ENSMUSG00000090698	Apold1	871.53	-0.630056	0.293133	-2.14939	0.0316036	0.311185
ENSMUSG00000087535	Zmiz1os1	72.6835	0.614685	0.285858	2.15032	0.0315302	0.311185
ENSMUSG00000013701	Timm23	1026.88	-0.434868	0.20232	-2.1494	0.0316024	0.311185
ENSMUSG00000034248	Slc25a37	5421.88	0.251633	0.116998	2.15075	0.0314959	0.311185
ENSMUSG00000025893	Kbtbd3	216.861	0.34841	0.161991	2.1508	0.0314923	0.311185
ENSMUSG00000044734	Serpinb1a	256.444	0.55655	0.258649	2.15176	0.0314162	0.311185
ENSMUSG00000021728	Emb	1287.24	-0.390383	0.181437	-2.15161	0.0314277	0.311185
ENSMUSG00000116145	AC157566.1	92.578	0.595268	0.276972	2.1492	0.0316184	0.311185
ENSMUSG00000080316	Spaca6	2191.7	0.374239	0.174064	2.15	0.0315549	0.311185
ENSMUSG00000038949	Cnst	1503.63	-0.474858	0.22126	-2.14615	0.0318608	0.311725
ENSMUSG00000036327	Qsox2	1323.11	0.235506	0.109682	2.14718	0.0317791	0.311725
ENSMUSG00000034981	Parm1	11949.9	-0.27644	0.128797	-2.14632	0.0318472	0.311725
ENSMUSG00000029759	Pon3	2440.48	-0.464678	0.216476	-2.14656	0.0318282	0.311725
ENSMUSG00000051007	Gatd1	1456.05	0.263737	0.12286	2.14664	0.0318218	0.311725
ENSMUSG00000022089	Bin3	934.498	0.288097	0.134165	2.14734	0.0317661	0.311725
ENSMUSG00000051146	Camk2n2	1811.51	-0.634017	0.295371	-2.14651	0.0318324	0.311725
ENSMUSG00000024397	Aif1	222.592	0.510492	0.237789	2.14683	0.031807	0.311725
ENSMUSG00000001870	Ltbp1	1159.12	-0.320564	0.14936	-2.14625	0.0318527	0.311725
ENSMUSG00000037166	Ppp1r14a	128.165	-0.493652	0.230071	-2.14565	0.0319006	0.311843
ENSMUSG00000022604	Cep97	1126.93	0.303634	0.14152	2.14553	0.0319107	0.311843
ENSMUSG00000051022	Hs3st1	224.927	-0.390493	0.182094	-2.14446	0.0319958	0.312432
ENSMUSG00000049939	Lrrc4	469.961	-0.535371	0.249672	-2.1443	0.0320088	0.312432
ENSMUSG00000069601	Ank3	2592.04	-0.342149	0.159647	-2.14316	0.0321004	0.312955
ENSMUSG00000021070	Bdkrb2	3235.8	-0.628332	0.293177	-2.14318	0.0320983	0.312955
ENSMUSG00000039349	C130074G19Rik	2125.99	-0.462092	0.215713	-2.14216	0.0321804	0.31323
ENSMUSG00000001175	Calm1	20394.8	-0.200221	0.0934696	-2.1421	0.0321856	0.31323
ENSMUSG00000006463	Zdhhc24	1070.56	0.300356	0.140185	2.14257	0.032148	0.31323
ENSMUSG00000030352	Tspan9	2065.25	-0.232581	0.1086	-2.14163	0.0322235	0.313414
ENSMUSG00000073236	2500004C02Rik	168.853	0.437346	0.204387	2.13979	0.0323714	0.313573
ENSMUSG00000027514	Zbp1	224.397	0.629866	0.29436	2.13978	0.0323727	0.313573
ENSMUSG00000042328	Hps4	1035.11	-0.498917	0.233163	-2.13977	0.032373	0.313573
ENSMUSG00000048191	Muc6	205.925	0.532791	0.248902	2.14057	0.0323089	0.313573
ENSMUSG00000019942	Cdk1	48.5836	0.570217	0.266352	2.14084	0.0322871	0.313573
ENSMUSG00000039096	Rsad1	1298.79	0.326499	0.152583	2.13981	0.0323698	0.313573
ENSMUSG00000041225	Arhgap12	1959.68	0.204073	0.0953434	2.1404	0.0323224	0.313573
ENSMUSG00000016458	Wt1	230.473	-0.600363	0.28064	-2.13926	0.0324144	0.313605
ENSMUSG00000051379	Flrt3	1525.11	-0.557481	0.26057	-2.13947	0.0323977	0.313605
ENSMUSG00000034957	Cebpa	4679.11	-0.634828	0.296824	-2.13873	0.0324574	0.313837
ENSMUSG00000031375	Bgn	29630.8	-0.262194	0.122654	-2.13768	0.0325431	0.314113
ENSMUSG00000046818	Ddit4l	128.7	-0.626664	0.293131	-2.13783	0.0325308	0.314113
ENSMUSG00000029380	Cxcl1	65.3147	-0.629335	0.294399	-2.13769	0.0325418	0.314113
ENSMUSG00000030695	Aldoa	51433	-0.45218	0.211624	-2.13672	0.0326207	0.31431
ENSMUSG00000052143	Gm9869	72.72	-0.6096	0.285251	-2.13707	0.0325926	0.31431
ENSMUSG00000046731	Kctd11	521.379	-0.478395	0.223872	-2.13692	0.0326047	0.31431
ENSMUSG00000032968	Inha	1103.59	0.347252	0.162648	2.13499	0.0327615	0.314348
ENSMUSG00000026439	Rbbp5	1756.45	0.216763	0.101528	2.135	0.0327607	0.314348
ENSMUSG00000041229	Phf8	1827.73	-0.253974	0.118938	-2.13534	0.0327331	0.314348
ENSMUSG00000031309	Rps6ka3	4760.27	-0.270572	0.126715	-2.13528	0.0327384	0.314348
ENSMUSG00000028082	Sh3d19	1287.11	-0.2771	0.129815	-2.13457	0.0327962	0.314348
ENSMUSG00000041734	Kirrel	2149.44	-0.255051	0.11948	-2.13469	0.0327866	0.314348
ENSMUSG00000108912	E230020D15Rik	38.6318	-0.610665	0.285915	-2.13583	0.0326935	0.314348
ENSMUSG00000024911	Fibp	1614.02	0.210816	0.0987077	2.13576	0.0326988	0.314348
ENSMUSG00000037349	Nudt22	597.294	0.338603	0.158536	2.13582	0.0326944	0.314348
ENSMUSG00000029330	Cds1	405.036	-0.345287	0.161818	-2.1338	0.0328589	0.314765
ENSMUSG00000071078	Nr2c2ap	43.0934	0.584844	0.274455	2.13093	0.0330951	0.316844
ENSMUSG00000025993	Slc40a1	2546.84	0.304928	0.143151	2.13011	0.0331624	0.316937
ENSMUSG00000027195	Hsd17b12	6954.91	-0.462821	0.217264	-2.13022	0.0331535	0.316937
ENSMUSG00000030166	Rad52	740.665	0.372438	0.174839	2.13018	0.0331566	0.316937
ENSMUSG00000048661	Lemd3	1423.52	0.304559	0.143018	2.12951	0.0332123	0.317229
ENSMUSG00000049940	Pgrmc2	2688.86	-0.33009	0.155094	-2.12833	0.03331	0.317566
ENSMUSG00000028943	Espn	512.627	-0.447516	0.210298	-2.12801	0.0333362	0.317566
ENSMUSG00000038570	Saxo2	110.593	0.500057	0.234998	2.12792	0.0333438	0.317566
ENSMUSG00000054383	Pnma1	55.7463	0.558321	0.262277	2.12875	0.0332752	0.317566
ENSMUSG00000039518	Cdsn	631.874	-0.628815	0.295482	-2.1281	0.033329	0.317566
ENSMUSG00000019998	Stx7	5934.46	0.266369	0.125214	2.12732	0.0333938	0.317858
ENSMUSG00000034912	Mdga2	925.799	-0.424259	0.199466	-2.12697	0.0334222	0.317945
ENSMUSG00000037139	Myom3	49.0004	-0.621287	0.292187	-2.12633	0.0334756	0.318141
ENSMUSG00000034187	Nsf	4504.9	0.244281	0.114887	2.12626	0.0334814	0.318141
ENSMUSG00000012483	Rpa3	291.76	0.426323	0.200527	2.12601	0.0335021	0.318154
ENSMUSG00000064037	Gpn1	1044.4	0.203581	0.0957828	2.12545	0.0335495	0.318421
ENSMUSG00000062296	Trank1	26779.3	0.359501	0.169193	2.12479	0.0336039	0.318576
ENSMUSG00000020961	Ston2	400.016	-0.386344	0.181827	-2.12479	0.0336044	0.318576
ENSMUSG00000030660	Pik3c2a	1754.6	-0.290504	0.136761	-2.12418	0.0336549	0.318742
ENSMUSG00000022754	Tmem45a	323.483	-0.430941	0.20288	-2.12411	0.0336607	0.318742
ENSMUSG00000063430	Wscd2	753.458	-0.415042	0.195452	-2.1235	0.0337116	0.318858
ENSMUSG00000032350	Gclc	2570.39	-0.388072	0.182745	-2.12357	0.0337061	0.318858
ENSMUSG00000073423	Zfp414	461.851	0.319867	0.150665	2.12304	0.0337507	0.319044
ENSMUSG00000041720	Pi4ka	4605.66	-0.182809	0.0861189	-2.12275	0.033775	0.319091
ENSMUSG00000027223	Mapk8ip1	2442.16	-0.286886	0.135372	-2.11924	0.0340703	0.319422
ENSMUSG00000085611	Ap3s1-ps1	158.723	-0.550497	0.259582	-2.1207	0.0339468	0.319422
ENSMUSG00000030884	Uqcrc2	9456.44	-0.463554	0.218745	-2.11915	0.0340778	0.319422
ENSMUSG00000054027	Nt5dc3	7270.06	0.253642	0.119656	2.11975	0.0340268	0.319422
ENSMUSG00000031897	Psmb10	1272.91	0.416984	0.196757	2.11929	0.034066	0.319422
ENSMUSG00000019278	Dpep1	3777.99	-0.308252	0.145338	-2.12094	0.033927	0.319422
ENSMUSG00000032332	Col12a1	2536.6	-0.351459	0.165788	-2.11993	0.0340123	0.319422
ENSMUSG00000043719	Col6a6	247.138	-0.506796	0.238913	-2.12126	0.0339003	0.319422
ENSMUSG00000032515	Csrnp1	2115.03	-0.629044	0.29649	-2.12164	0.0338682	0.319422
ENSMUSG00000049588	Ccdc69	193.632	-0.572566	0.270152	-2.11942	0.0340548	0.319422
ENSMUSG00000047798	Cd300lf	192.047	0.480423	0.226447	2.12157	0.0338741	0.319422
ENSMUSG00000038068	Rnf144b	585.502	-0.464251	0.219079	-2.11911	0.0340812	0.319422
ENSMUSG00000097039	Pvt1	586.935	0.323264	0.152356	2.12176	0.0338575	0.319422
ENSMUSG00000118369		71.4866	-0.596031	0.281097	-2.12038	0.0339742	0.319422
ENSMUSG00000026126	Ptpn18	75.6276	0.556346	0.262808	2.11693	0.0342661	0.320412
ENSMUSG00000028312	Smc2	588.95	0.348828	0.164786	2.11686	0.0342721	0.320412
ENSMUSG00000035245	Eogt	2694.1	0.274784	0.129845	2.11624	0.034324	0.320412
ENSMUSG00000035545	Leng8	11824.5	0.243605	0.115121	2.11607	0.034339	0.320412
ENSMUSG00000054733	Msra	892.532	-0.52171	0.246408	-2.11726	0.0342378	0.320412
ENSMUSG00000020681	Ace	1474.34	-0.367699	0.173711	-2.11672	0.0342833	0.320412
ENSMUSG00000021510	Zfp729a	1041	0.328919	0.155409	2.11648	0.0343039	0.320412
ENSMUSG00000046768	Rhoj	1098.46	-0.316548	0.149595	-2.11603	0.0343424	0.320412
ENSMUSG00000034075	Zdhhc5	3996.79	-0.225818	0.106798	-2.11445	0.0344772	0.32078
ENSMUSG00000072694	1500011B03Rik	694.28	0.327673	0.154936	2.11489	0.0344394	0.32078
ENSMUSG00000020263	Appl2	4445.96	0.281533	0.133163	2.1142	0.0344986	0.32078
ENSMUSG00000021696	Elovl7	276.496	0.482334	0.228071	2.11484	0.0344438	0.32078
ENSMUSG00000022707	Gbe1	3116.86	-0.621575	0.293853	-2.11526	0.0344081	0.32078
ENSMUSG00000024594	Prrc1	3753.34	0.198986	0.0941191	2.1142	0.0344984	0.32078
ENSMUSG00000063663	Brwd3	873.803	-0.242863	0.114893	-2.11381	0.0345312	0.320903
ENSMUSG00000026626	Ppp2r5a	8648.43	-0.616532	0.291723	-2.11342	0.0345651	0.321037
ENSMUSG00000044816	D630023F18Rik	73.3592	0.599076	0.283679	2.11181	0.034703	0.321232
ENSMUSG00000105987	AI506816	1043.71	-0.297249	0.140725	-2.11226	0.034664	0.321232
ENSMUSG00000041827	Oasl1	137.927	0.577763	0.273484	2.1126	0.0346346	0.321232
ENSMUSG00000030747	Dgat2	16938.3	-0.625192	0.296018	-2.11201	0.0346858	0.321232
ENSMUSG00000052446	Zfp961	797.52	0.290724	0.137663	2.11186	0.0346986	0.321232
ENSMUSG00000078851	Hist3h2a	351.95	0.36833	0.174373	2.11231	0.0346599	0.321232
ENSMUSG00000030036	Mogs	1176.56	0.325252	0.154047	2.11138	0.0347394	0.321388
ENSMUSG00000026204	Ptprn	6508.36	-0.419872	0.19896	-2.11034	0.0348295	0.321934
ENSMUSG00000029360	Gm9754	52.483	0.568099	0.26921	2.11024	0.0348374	0.321934
ENSMUSG00000040543	Pitpnm3	411.97	0.404152	0.191622	2.10911	0.0349347	0.322499
ENSMUSG00000025019	Lcor	1233.87	-0.356933	0.169236	-2.10908	0.0349378	0.322499
ENSMUSG00000026074	Map4k4	4655.56	-0.204914	0.0972376	-2.10735	0.0350874	0.32299
ENSMUSG00000030074	Gxylt2	244.256	-0.476486	0.226133	-2.1071	0.0351085	0.32299
ENSMUSG00000021990	Spata13	3127.45	0.311302	0.147669	2.1081	0.0350221	0.32299
ENSMUSG00000034579	Pla2g3	44.5809	0.592428	0.281133	2.10728	0.0350929	0.32299
ENSMUSG00000034022	Cpsf1	3297.97	0.224284	0.106437	2.10719	0.0351008	0.32299
ENSMUSG00000073437	D330041H03Rik	167.032	0.428005	0.203108	2.10728	0.0350937	0.32299
ENSMUSG00000034035	Ccdc17	289.065	0.390054	0.185138	2.10683	0.0351323	0.323029
ENSMUSG00000022515	Anks3	1415.02	0.290475	0.137902	2.10639	0.0351708	0.323202
ENSMUSG00000032712	2810474O19Rik	3501.02	-0.291177	0.138256	-2.10606	0.0351989	0.323281
ENSMUSG00000051817	Sox12	867.225	0.431434	0.2049	2.10559	0.0352403	0.32348
ENSMUSG00000026641	Usf1	1283.77	0.326532	0.155132	2.10486	0.0353032	0.323878
ENSMUSG00000001521	Tulp3	2000.8	0.31459	0.149503	2.10424	0.0353575	0.324023
ENSMUSG00000025401	Myo1a	339.124	0.482704	0.229397	2.10423	0.0353583	0.324023
ENSMUSG00000045954	Cavin2	4126.16	-0.596064	0.283373	-2.10346	0.0354255	0.324405
ENSMUSG00000045440	Insm2	283.084	0.523375	0.248835	2.1033	0.0354393	0.324405
ENSMUSG00000039519	Cyp7b1	272.372	-0.344493	0.163839	-2.10264	0.0354975	0.324505
ENSMUSG00000039196	Orm1	1286.98	-0.605989	0.288207	-2.10262	0.0354993	0.324505
ENSMUSG00000056174	Col8a2	444.651	-0.444168	0.211257	-2.1025	0.0355094	0.324505
ENSMUSG00000021958	Pinx1	232.509	0.354618	0.168727	2.10173	0.0355771	0.324764
ENSMUSG00000057842	Zfp595	447.187	0.356091	0.16942	2.10183	0.0355681	0.324764
ENSMUSG00000025969	Nrp2	5154.36	-0.254343	0.121092	-2.10041	0.0356928	0.325354
ENSMUSG00000025272	Tro	1528.36	-0.40143	0.191091	-2.10073	0.0356648	0.325354
ENSMUSG00000021957	Tkt	28468.6	-0.620966	0.295653	-2.10032	0.0357009	0.325354
ENSMUSG00000031010	Usp9x	9110.47	-0.284919	0.135759	-2.09872	0.0358418	0.325398
ENSMUSG00000025477	Inpp5a	2826.85	-0.199887	0.0952443	-2.09868	0.035845	0.325398
ENSMUSG00000033470	Cysltr2	169.127	0.431243	0.205443	2.09909	0.0358089	0.325398
ENSMUSG00000021360	Gcnt2	583.912	-0.377439	0.179836	-2.09879	0.0358351	0.325398
ENSMUSG00000036523	Greb1	5855.04	0.34822	0.165894	2.09905	0.0358128	0.325398
ENSMUSG00000022526	Zfp251	1530.04	0.285374	0.135978	2.09868	0.0358449	0.325398
ENSMUSG00000072214	2005-09-01	127.044	-0.459588	0.219011	-2.09847	0.0358637	0.325398
ENSMUSG00000067148	Polr1c	1491.64	0.313241	0.149224	2.09914	0.0358045	0.325398
ENSMUSG00000061904	Slc25a3	40544.1	-0.599814	0.285886	-2.09809	0.0358974	0.325525
ENSMUSG00000020744	Slc25a19	2178.59	-0.479139	0.228413	-2.09769	0.035933	0.325668
ENSMUSG00000100635	Gm29157	91.7438	0.543464	0.259139	2.09719	0.0359765	0.325774
ENSMUSG00000078919	Dpm1	665.248	0.29271	0.139596	2.09684	0.0360078	0.325774
ENSMUSG00000037062	Sh3glb1	10076.7	-0.453495	0.216316	-2.09645	0.0360425	0.325774
ENSMUSG00000030108	Slc6a13	241.426	-0.578071	0.275669	-2.09698	0.0359955	0.325774
ENSMUSG00000072915	Gm12258	463.411	0.449128	0.214257	2.09621	0.0360632	0.325774
ENSMUSG00000020577	Tspan13	1338.4	-0.328184	0.15656	-2.09621	0.0360631	0.325774
ENSMUSG00000041423	Paqr6	143.539	0.489277	0.233568	2.0948	0.0361887	0.326729
ENSMUSG00000026097	Ormdl1	778.198	0.387517	0.18501	2.09458	0.0362086	0.326729
ENSMUSG00000036052	Dnajb5	1004.31	-0.510087	0.243612	-2.09385	0.0362732	0.326955
ENSMUSG00000032294	Pkm	26280.4	-0.400157	0.191095	-2.09403	0.0362576	0.326955
ENSMUSG00000036572	Upf3b	1775.89	0.337037	0.161016	2.09319	0.0363324	0.32731
ENSMUSG00000030029	Lrig1	725.363	-0.352373	0.168446	-2.0919	0.0364477	0.328168
ENSMUSG00000003865	Gys1	2297.01	-0.599037	0.286626	-2.08996	0.0366217	0.329555
ENSMUSG00000041205	Map6d1	61.8222	0.581227	0.27816	2.08954	0.0366593	0.329714
ENSMUSG00000028999	Rint1	1064.28	-0.238339	0.114085	-2.08913	0.0366957	0.329861
ENSMUSG00000035277	Arx	38.3161	-0.594648	0.284807	-2.0879	0.0368069	0.329937
ENSMUSG00000028836	Slc30a2	2274.74	0.361526	0.173112	2.08839	0.0367623	0.329937
ENSMUSG00000031497	Tnfsf13b	262.324	0.392347	0.187872	2.08838	0.0367639	0.329937
ENSMUSG00000074794	Arrdc3	6286	0.305073	0.146082	2.08836	0.0367652	0.329937
ENSMUSG00000021732	Fgf10	357.472	-0.619837	0.296875	-2.08787	0.0368095	0.329937
ENSMUSG00000035885	Cox8a	5829.24	-0.46345	0.22199	-2.08771	0.0368242	0.329937
ENSMUSG00000108447	Gm44567	40.4546	-0.600063	0.287479	-2.08733	0.0368582	0.330062
ENSMUSG00000061816	Myl1	478.62	-0.615969	0.295864	-2.08193	0.0373485	0.330269
ENSMUSG00000048174	Tmem81	350.326	0.408837	0.1964	2.08166	0.0373736	0.330269
ENSMUSG00000076441	Ass1	1053.94	-0.38119	0.183127	-2.08156	0.0373831	0.330269
ENSMUSG00000026880	Stom	4641.42	-0.404872	0.194506	-2.08154	0.0373848	0.330269
ENSMUSG00000027030	Stk39	3402.69	0.243477	0.116906	2.08268	0.0372807	0.330269
ENSMUSG00000027075	Slc43a1	681.921	-0.373723	0.179621	-2.08062	0.0374691	0.330269
ENSMUSG00000027238	Frmd5	1935.16	0.347715	0.166983	2.08234	0.0373116	0.330269
ENSMUSG00000027339	Rassf2	1776.35	-0.298822	0.143692	-2.07961	0.0375613	0.330269
ENSMUSG00000082990	Gm14052	140.72	-0.609139	0.292448	-2.08289	0.0372609	0.330269
ENSMUSG00000001964	Emd	2930.22	-0.607524	0.29166	-2.08299	0.0372523	0.330269
ENSMUSG00000033792	Atp7a	1584.99	-0.370526	0.178168	-2.07964	0.0375583	0.330269
ENSMUSG00000042579	4632404H12Rik	657.351	0.337578	0.161992	2.08392	0.0371679	0.330269
ENSMUSG00000027907	S100a11	2549.11	-0.457947	0.220067	-2.08094	0.0374389	0.330269
ENSMUSG00000028540	Dph2	410.798	0.324228	0.155817	2.08083	0.0374498	0.330269
ENSMUSG00000028657	Ppt1	6100.08	0.230261	0.110474	2.0843	0.0371326	0.330269
ENSMUSG00000006221	Hspb7	120.476	-0.455786	0.218459	-2.08637	0.0369454	0.330269
ENSMUSG00000029363	Rfc5	379.981	0.328255	0.157666	2.08196	0.0373457	0.330269
ENSMUSG00000037962	Rflna	164.353	-0.555134	0.266463	-2.08334	0.0372201	0.330269
ENSMUSG00000107951	Gm6210	93.0955	-0.574779	0.276341	-2.07996	0.037529	0.330269
ENSMUSG00000030278	Cidec	10922.1	-0.610948	0.293679	-2.08032	0.0374958	0.330269
ENSMUSG00000004270	Lpcat3	2492.8	-0.312408	0.150054	-2.08197	0.037345	0.330269
ENSMUSG00000044702	Palb2	113.983	0.499498	0.239752	2.08339	0.0372154	0.330269
ENSMUSG00000051736	Fam229b	187.555	0.487791	0.234441	2.08065	0.037466	0.330269
ENSMUSG00000036875	Dna2	180.914	0.367178	0.176038	2.08579	0.0369981	0.330269
ENSMUSG00000037419	Endod1	1637.46	-0.236331	0.113448	-2.08317	0.0372358	0.330269
ENSMUSG00000001774	Chordc1	4276.2	-0.473943	0.227904	-2.07957	0.0375646	0.330269
ENSMUSG00000044068	Zrsr1	1822.79	-0.291707	0.140286	-2.07938	0.0375825	0.330269
ENSMUSG00000078922	Tgtp1	116.702	0.6178	0.296268	2.08527	0.0370446	0.330269
ENSMUSG00000000782	Tcf7	2588.34	0.328685	0.157992	2.08039	0.0374899	0.330269
ENSMUSG00000037669	Ldah	2141.36	-0.275136	0.131888	-2.08613	0.0369672	0.330269
ENSMUSG00000023004	Tuba1b	3431.47	-0.30712	0.147368	-2.08403	0.0371574	0.330269
ENSMUSG00000046961	Gpr156	39.742	-0.601133	0.28863	-2.08271	0.0372779	0.330269
ENSMUSG00000095253	Zfp799	1015.23	0.366088	0.175979	2.0803	0.0374984	0.330269
ENSMUSG00000035473	Galm	714.135	-0.541122	0.260097	-2.08046	0.0374835	0.330269
ENSMUSG00000046230	Vps13a	3048.28	-0.256106	0.12299	-2.08233	0.037312	0.330269
ENSMUSG00000018238	Gdf9	125.552	-0.543778	0.261622	-2.07849	0.0376646	0.330815
ENSMUSG00000028542	Slc6a9	450.717	0.3356	0.161531	2.07762	0.0377446	0.331133
ENSMUSG00000097245	Gm5421	264.092	-0.601458	0.289479	-2.07772	0.0377348	0.331133
ENSMUSG00000098090	2700099C18Rik	51.9097	0.593136	0.285513	2.07744	0.0377611	0.331133
ENSMUSG00000026674	Ddr2	2992.36	-0.311929	0.150324	-2.07505	0.0379823	0.331199
ENSMUSG00000027203	Dut	586.865	0.252398	0.121647	2.07483	0.0380022	0.331199
ENSMUSG00000103094	Gm37558	73.5341	-0.598368	0.288086	-2.07705	0.0377972	0.331199
ENSMUSG00000077222	Gm22270	56.0971	0.593789	0.285959	2.07648	0.0378493	0.331199
ENSMUSG00000050708	Ftl1	17922.6	-0.326997	0.15748	-2.07644	0.0378537	0.331199
ENSMUSG00000019889	Ptprk	978.394	-0.326885	0.157479	-2.07574	0.0379182	0.331199
ENSMUSG00000018566	Slc2a4	3609.93	-0.614718	0.296285	-2.07475	0.0380098	0.331199
ENSMUSG00000025377	Tepsin	617.007	0.286248	0.137923	2.07543	0.0379471	0.331199
ENSMUSG00000022265	Ank	5079.25	-0.287733	0.138673	-2.0749	0.0379959	0.331199
ENSMUSG00000039220	Ppp1r10	3252.68	-0.413541	0.199279	-2.07518	0.0379695	0.331199
ENSMUSG00000024604	Rbm22	1878.86	0.215817	0.10396	2.07597	0.0378963	0.331199
ENSMUSG00000039126	Prune2	5625.28	-0.266876	0.128612	-2.07505	0.0379816	0.331199
ENSMUSG00000038507	Parp12	1952.14	0.330262	0.159244	2.07393	0.0380855	0.331508
ENSMUSG00000063428	Ddo	500.935	-0.611899	0.295037	-2.07397	0.0380818	0.331508
ENSMUSG00000082896	Gm5844	38.6841	-0.615391	0.296862	-2.07298	0.0381737	0.332101
ENSMUSG00000053063	Clec12a	365.234	0.480787	0.232088	2.07157	0.0383053	0.332369
ENSMUSG00000052837	Junb	8241.28	-0.599969	0.289594	-2.07176	0.0382882	0.332369
ENSMUSG00000023243	Kcnk5	521.398	-0.548776	0.264866	-2.0719	0.0382743	0.332369
ENSMUSG00000079941	Gm11273	271.299	-0.52755	0.2546	-2.07207	0.0382588	0.332369
ENSMUSG00000025610	Map3k7cl	52.3848	-0.584542	0.282081	-2.07225	0.0382422	0.332369
ENSMUSG00000035561	Aldh1b1	1042.82	0.393134	0.189976	2.06938	0.0385104	0.333973
ENSMUSG00000016024	Lbp	1729.43	-0.254998	0.123536	-2.06416	0.0390023	0.335456
ENSMUSG00000028159	Dapp1	810.179	0.291209	0.14095	2.06605	0.0388237	0.335456
ENSMUSG00000030117	Gdf3	44.7242	0.603339	0.292517	2.06258	0.0391527	0.335456
ENSMUSG00000030188	Magohb	280.026	0.355662	0.172319	2.06398	0.0390196	0.335456
ENSMUSG00000037463	Fbxo27	60.0909	0.546298	0.264873	2.06249	0.0391613	0.335456
ENSMUSG00000085795	Zfp703	7202.69	-0.377101	0.182748	-2.0635	0.0390652	0.335456
ENSMUSG00000037103	Dcaf15	645.749	0.309204	0.149769	2.06454	0.0389664	0.335456
ENSMUSG00000031765	Mt1	7649.67	-0.579843	0.281019	-2.06336	0.0390787	0.335456
ENSMUSG00000031758	Cdyl2	184.365	-0.4275	0.207265	-2.06258	0.039153	0.335456
ENSMUSG00000021843	Ktn1	3693.02	0.207594	0.100656	2.0624	0.0391698	0.335456
ENSMUSG00000020456	Ogdh	22250.7	-0.425568	0.206135	-2.06451	0.0389696	0.335456
ENSMUSG00000020357	Flt4	2167.64	0.277028	0.134007	2.06726	0.0387092	0.335456
ENSMUSG00000037243	Zfp692	654.024	0.295958	0.14335	2.06458	0.0389631	0.335456
ENSMUSG00000021431	Snrnp48	2347.12	0.232405	0.112601	2.06396	0.0390217	0.335456
ENSMUSG00000039004	Bmp6	675.04	-0.385767	0.186946	-2.06352	0.0390631	0.335456
ENSMUSG00000021069	Pygl	5512.87	-0.599143	0.290072	-2.0655	0.038876	0.335456
ENSMUSG00000022843	Clcn2	1765.18	0.283917	0.137396	2.06642	0.038789	0.335456
ENSMUSG00000039903	Eva1c	473.771	-0.485442	0.235123	-2.06463	0.0389584	0.335456
ENSMUSG00000024188	Luc7l	5051	0.235333	0.114056	2.06331	0.039083	0.335456
ENSMUSG00000024338	Psmb8	1008.89	0.53398	0.258754	2.06366	0.03905	0.335456
ENSMUSG00000055413	H2-Q5	321.958	0.576211	0.278972	2.06548	0.0388773	0.335456
ENSMUSG00000073409	H2-Q6	1895.32	0.611984	0.296099	2.06683	0.0387505	0.335456
ENSMUSG00000002831	Plin4	10674.1	-0.611513	0.296497	-2.06246	0.0391636	0.335456
ENSMUSG00000024810	Il33	1965.88	-0.236261	0.11442	-2.06485	0.038937	0.335456
ENSMUSG00000027796	Smad9	1008.08	0.312141	0.151374	2.06205	0.0392033	0.335569
ENSMUSG00000066861	Oas1g	87.1545	0.570073	0.276533	2.0615	0.0392549	0.335689
ENSMUSG00000022514	Il1rap	348.117	-0.316234	0.153402	-2.06147	0.039258	0.335689
ENSMUSG00000100108	Gm28100	97.9675	0.486461	0.236044	2.06089	0.0393136	0.335712
ENSMUSG00000026478	Lamc1	4546.84	-0.230283	0.111744	-2.0608	0.0393218	0.335712
ENSMUSG00000038375	Trp53inp2	15170.6	-0.342232	0.166043	-2.0611	0.0392937	0.335712
ENSMUSG00000034893	Cog3	2297.9	0.219206	0.106397	2.06027	0.0393728	0.335973
ENSMUSG00000012187	Mogat1	232.842	-0.573181	0.278337	-2.05931	0.0394647	0.336409
ENSMUSG00000021048	Mthfd1	1279.36	-0.211831	0.102864	-2.05933	0.0394628	0.336409
ENSMUSG00000027489	Necab3	110.962	0.48191	0.234091	2.05864	0.0395284	0.336604
ENSMUSG00000021223	Papln	211.696	-0.520151	0.252645	-2.05882	0.0395116	0.336604
ENSMUSG00000066640	Fbxl18	1145.53	0.364881	0.177264	2.0584	0.0395517	0.336628
ENSMUSG00000006850	Tmco6	554.347	0.326662	0.158733	2.05793	0.0395969	0.336674
ENSMUSG00000064339	mt-Rnr2	188257	-0.403519	0.196081	-2.05792	0.0395979	0.336674
ENSMUSG00000044320	1700001O22Rik	49.6199	0.579383	0.281743	2.05642	0.0397419	0.337571
ENSMUSG00000034156	Tspoap1	985.577	0.35603	0.173133	2.0564	0.0397443	0.337571
ENSMUSG00000059975	Zfp74	630.302	0.309627	0.150605	2.05588	0.0397936	0.337816
ENSMUSG00000026509	Capn2	3858.89	-0.305696	0.148725	-2.05544	0.0398363	0.337958
ENSMUSG00000019927	Ube2d1	1194.94	0.305232	0.148511	2.05529	0.0398514	0.337958
ENSMUSG00000027895	Kcnc4	1377.47	-0.403515	0.196356	-2.05502	0.0398772	0.338003
ENSMUSG00000055835	Zfp1	445.637	0.373804	0.181918	2.0548	0.0398984	0.338008
ENSMUSG00000019883	Echdc1	741.902	-0.607798	0.295873	-2.05426	0.039951	0.33828
ENSMUSG00000025262	Fam120c	1236.68	-0.26103	0.12718	-2.05244	0.0401272	0.33868
ENSMUSG00000036940	Kdm1a	1953.38	0.208152	0.101425	2.05229	0.040142	0.33868
ENSMUSG00000030095	Tmem43	3614.72	-0.344721	0.167953	-2.05248	0.0401229	0.33868
ENSMUSG00000037552	Plekhg2	1783.42	-0.422616	0.205897	-2.05256	0.0401151	0.33868
ENSMUSG00000039976	Tbc1d16	1987.26	-0.263745	0.128487	-2.0527	0.0401018	0.33868
ENSMUSG00000037095	Lrg1	946.453	-0.515093	0.25093	-2.05273	0.0400983	0.33868
ENSMUSG00000092274	Neat1	32158.2	0.346845	0.168909	2.05344	0.0400296	0.33868
ENSMUSG00000052291	5330438D12Rik	107.733	0.501809	0.244569	2.05181	0.0401882	0.338897
ENSMUSG00000038141	Tmem181a	1102.3	0.251772	0.12273	2.05143	0.0402254	0.339037
ENSMUSG00000027259	Adal	799.931	0.293837	0.143308	2.05039	0.0403267	0.339326
ENSMUSG00000028114	Mettl14	911.205	0.284092	0.138552	2.05043	0.0403221	0.339326
ENSMUSG00000042599	Kdm7a	3646.21	-0.292284	0.142556	-2.05031	0.0403338	0.339326
ENSMUSG00000030722	Nfatc2ip	450.332	0.312891	0.152613	2.05023	0.0403421	0.339326
ENSMUSG00000020834	Dhrs13	205.354	0.426123	0.207869	2.04996	0.040368	0.339371
ENSMUSG00000039470	Zdhhc2	1231.35	-0.343052	0.167381	-2.04952	0.0404112	0.339561
ENSMUSG00000060548	Tnfrsf19	2248.95	0.320153	0.156297	2.04836	0.0405249	0.339793
ENSMUSG00000002741	Ykt6	3173.67	-0.178148	0.0869783	-2.04819	0.0405418	0.339793
ENSMUSG00000020380	Rad50	1385.14	0.324332	0.158311	2.0487	0.0404918	0.339793
ENSMUSG00000021388	Aspn	565.572	-0.377464	0.184289	-2.04821	0.0405394	0.339793
ENSMUSG00000045038	Prkce	3039.5	-0.298635	0.145768	-2.04871	0.0404908	0.339793
ENSMUSG00000097792	Gm27042	105.691	0.457102	0.223204	2.04791	0.0405689	0.339847
ENSMUSG00000072809	9330160F10Rik	69.783	0.487931	0.238386	2.04681	0.0406768	0.340578
ENSMUSG00000100033	Gm8337	40.577	-0.606946	0.296625	-2.04617	0.0407395	0.340731
ENSMUSG00000041688	Amot	658.288	-0.326049	0.159361	-2.04598	0.0407587	0.340731
ENSMUSG00000040731	Eif4h	9065.22	-0.218135	0.106626	-2.0458	0.0407759	0.340731
ENSMUSG00000047866	Lonp2	4406.99	-0.345929	0.169094	-2.04578	0.0407778	0.340731
ENSMUSG00000036466	Megf11	258.913	0.390403	0.190854	2.04556	0.0408001	0.340745
ENSMUSG00000058297	Spock2	11673	-0.36171	0.176964	-2.04398	0.0409559	0.341873
ENSMUSG00000024747	Aldh1a7	2685.35	-0.599207	0.293239	-2.0434	0.0410124	0.342171
ENSMUSG00000018326	Ywhab	19269.9	-0.257055	0.125839	-2.04272	0.04108	0.34254
ENSMUSG00000029229	Chic2	885.84	-0.309073	0.151318	-2.04254	0.0410982	0.34254
ENSMUSG00000028710	Atpaf1	977.724	0.267236	0.13085	2.04231	0.0411205	0.342553
ENSMUSG00000036086	Zranb3	370.295	0.384895	0.188767	2.03899	0.0414507	0.342638
ENSMUSG00000041801	Phlda3	1498.02	-0.592782	0.290427	-2.04107	0.0412442	0.342638
ENSMUSG00000014226	Cacybp	2573.5	-0.415514	0.203587	-2.04097	0.0412537	0.342638
ENSMUSG00000026662	Sephs1	2184.24	0.225427	0.110646	2.03737	0.0416132	0.342638
ENSMUSG00000049086	Bmyc	256.388	-0.424819	0.20844	-2.03808	0.0415418	0.342638
ENSMUSG00000067215	Usp51	197.117	-0.505261	0.24806	-2.03685	0.0416648	0.342638
ENSMUSG00000040747	Cd53	1442.87	0.38367	0.188343	2.03708	0.0416415	0.342638
ENSMUSG00000030322	Mbd4	392.725	0.415621	0.203698	2.04038	0.0413122	0.342638
ENSMUSG00000109536	9330162G02Rik	310.356	-0.472506	0.231587	-2.04029	0.041321	0.342638
ENSMUSG00000025475	Adgra1	488.774	-0.399668	0.196224	-2.03679	0.0416711	0.342638
ENSMUSG00000037887	Dusp8	1772.48	-0.526309	0.257871	-2.04097	0.0412533	0.342638
ENSMUSG00000003657	Calb2	47.8578	0.602562	0.295774	2.03724	0.0416265	0.342638
ENSMUSG00000031767	Nudt7	1641.28	-0.512182	0.251284	-2.03826	0.0415236	0.342638
ENSMUSG00000064128	Cenpj	670.468	0.270627	0.132608	2.0408	0.0412703	0.342638
ENSMUSG00000044052	Ccr10	108.361	-0.443147	0.217133	-2.04091	0.0412602	0.342638
ENSMUSG00000020728	Cep112	354.948	0.342309	0.167888	2.03891	0.0414591	0.342638
ENSMUSG00000045136	Tubb2b	71.5407	-0.454362	0.223019	-2.03733	0.0416172	0.342638
ENSMUSG00000021411	Pxdc1	255.687	-0.513126	0.251915	-2.0369	0.0416597	0.342638
ENSMUSG00000043061	Tmem18	1314.49	0.291618	0.143152	2.03712	0.0416384	0.342638
ENSMUSG00000037904	Ankrd9	503.95	-0.527912	0.25886	-2.03937	0.0414133	0.342638
[truncated: 53,488 more rows]

## Sheet: Sheet1
ENSMUSG00000000001	Gnai3
ENSMUSG00000000003	Pbsn
ENSMUSG00000000028	Cdc45
ENSMUSG00000000031	H19
ENSMUSG00000000037	Scml2
ENSMUSG00000000049	Apoh
ENSMUSG00000000056	Narf
ENSMUSG00000000058	Cav2
ENSMUSG00000000078	Klf6
ENSMUSG00000000085	Scmh1
ENSMUSG00000000088	Cox5a
ENSMUSG00000000093	Tbx2
ENSMUSG00000000094	Tbx4
ENSMUSG00000000103	Zfy2
ENSMUSG00000000120	Ngfr
ENSMUSG00000000125	Wnt3
ENSMUSG00000000126	Wnt9a
ENSMUSG00000000127	Fer
ENSMUSG00000000131	Xpo6
ENSMUSG00000000134	Tfe3
ENSMUSG00000000142	Axin2
ENSMUSG00000000148	Brat1
ENSMUSG00000000149	Gna12
ENSMUSG00000000154	Slc22a18
ENSMUSG00000000157	Itgb2l
ENSMUSG00000000159	Igsf5
ENSMUSG00000000167	Pih1d2
ENSMUSG00000000168	Dlat
ENSMUSG00000000171	Sdhd
ENSMUSG00000000182	Fgf23
ENSMUSG00000000183	Fgf6
ENSMUSG00000000184	Ccnd2
ENSMUSG00000000194	Gpr107
ENSMUSG00000000197	Nalcn
ENSMUSG00000000202	Btbd17
ENSMUSG00000000204	Slfn4
ENSMUSG00000000214	Th
ENSMUSG00000000215	Ins2
ENSMUSG00000000216	Scnn1g
ENSMUSG00000000223	Drp2
ENSMUSG00000000244	Tspan32
ENSMUSG00000000247	Lhx2
ENSMUSG00000000248	Clec2g
ENSMUSG00000000253	Gmpr
ENSMUSG00000000263	Glra1
ENSMUSG00000000266	Mid2
ENSMUSG00000000275	Trim25
ENSMUSG00000000276	Dgke
ENSMUSG00000000278	Scpep1
ENSMUSG00000000282	Mnt
ENSMUSG00000000290	Itgb2
ENSMUSG00000000295	Hddc2
ENSMUSG00000000296	Tpd52l1
ENSMUSG00000000301	Pemt
ENSMUSG00000000303	Cdh1
ENSMUSG00000000305	Cdh4
ENSMUSG00000000308	Ckmt1
ENSMUSG00000000317	Bcl6b
ENSMUSG00000000318	Clec10a
ENSMUSG00000000320	Alox12
ENSMUSG00000000325	Arvcf
ENSMUSG00000000326	Comt
ENSMUSG00000000339	Rtca
ENSMUSG00000000340	Dbt
ENSMUSG00000000346	Dazap2
ENSMUSG00000000355	Mcts1
ENSMUSG00000000359	Rem1
ENSMUSG00000000365	Rnf17
ENSMUSG00000000374	Trappc10
ENSMUSG00000000378	Ccm2
ENSMUSG00000000381	Wap
ENSMUSG00000000384	Tbrg4
ENSMUSG00000000385	Tmprss2
ENSMUSG00000000386	Mx1
ENSMUSG00000000392	Fap
ENSMUSG00000000394	Gcg
ENSMUSG00000000399	Ndufa9
ENSMUSG00000000402	Egfl6
ENSMUSG00000000409	Lck
ENSMUSG00000000411	Tssk3
ENSMUSG00000000416	Cttnbp2
ENSMUSG00000000420	Galnt1
ENSMUSG00000000435	Myf5
ENSMUSG00000000439	Mkrn2
ENSMUSG00000000440	Pparg
ENSMUSG00000000441	Raf1
ENSMUSG00000000486	2001-09-01
ENSMUSG00000000489	Pdgfb
ENSMUSG00000000530	Acvrl1
ENSMUSG00000000531	Grasp
ENSMUSG00000000532	Acvr1b
ENSMUSG00000000538	Tom1l2
ENSMUSG00000000544	Gpa33
ENSMUSG00000000552	Zfp385a
ENSMUSG00000000555	Itga5
ENSMUSG00000000560	Gabra2
ENSMUSG00000000561	Wdr77
ENSMUSG00000000562	Adora3
ENSMUSG00000000563	Atp5f1
ENSMUSG00000000567	Sox9
ENSMUSG00000000568	Hnrnpd
ENSMUSG00000000579	Dynlt1c
ENSMUSG00000000581	C1d
ENSMUSG00000000594	Gm2a
ENSMUSG00000000600	Krit1
ENSMUSG00000000605	Clcn4
ENSMUSG00000000606	Vmn2r88
ENSMUSG00000000617	Grm6
ENSMUSG00000000627	Sema4f
ENSMUSG00000000628	Hk2
ENSMUSG00000000631	Myo18a
ENSMUSG00000000632	Sez6
ENSMUSG00000000673	Haao
ENSMUSG00000000682	Cd52
ENSMUSG00000000686	Abhd15
ENSMUSG00000000690	Hoxb6
ENSMUSG00000000693	Loxl3
ENSMUSG00000000701	Tcl1b5
ENSMUSG00000000706	Btn1a1
ENSMUSG00000000708	Kat2b
ENSMUSG00000000711	Rab5b
ENSMUSG00000000724	Cryba1
ENSMUSG00000000730	Dnmt3l
ENSMUSG00000000731	Aire
ENSMUSG00000000732	Icosl
ENSMUSG00000000738	Spg7
ENSMUSG00000000739	Sult5a1
ENSMUSG00000000740	Rpl13
ENSMUSG00000000743	Chmp1a
ENSMUSG00000000751	Rpa1
ENSMUSG00000000753	Serpinf1
ENSMUSG00000000759	Tubgcp3
ENSMUSG00000000766	Oprm1
ENSMUSG00000000776	Polr3d
ENSMUSG00000000782	Tcf7
ENSMUSG00000000787	Ddx3x
ENSMUSG00000000791	Il12rb1
ENSMUSG00000000792	Slc5a5
ENSMUSG00000000794	Kcnn3
ENSMUSG00000000804	Usp32
ENSMUSG00000000805	Car4
ENSMUSG00000000811	Txnrd3
ENSMUSG00000000817	Fasl
ENSMUSG00000000823	Zfp512b
ENSMUSG00000000826	Dnajc5
ENSMUSG00000000827	Tpd52l2
ENSMUSG00000000838	Fmr1
ENSMUSG00000000861	Bcl11a
ENSMUSG00000000869	Il4
ENSMUSG00000000876	Pxmp4
ENSMUSG00000000881	Dlg3
ENSMUSG00000000884	Gnb1l
ENSMUSG00000000889	Dbh
ENSMUSG00000000901	Mmp11
ENSMUSG00000000902	Smarcb1
ENSMUSG00000000903	Vpreb3
ENSMUSG00000000915	Hip1r
ENSMUSG00000000916	Nsun5
ENSMUSG00000000934	Top1mt
ENSMUSG00000000938	Hoxa10
ENSMUSG00000000942	Hoxa4
ENSMUSG00000000948	Gm38393
ENSMUSG00000000957	Mmp14
ENSMUSG00000000958	Slc7a7
ENSMUSG00000000959	Oxa1l
ENSMUSG00000000976	Heatr6
ENSMUSG00000000982	Ccl3
ENSMUSG00000000983	Wfdc18
ENSMUSG00000001014	Icam4
ENSMUSG00000001016	Ilf2
ENSMUSG00000001017	Chtop
ENSMUSG00000001018	Snapin
ENSMUSG00000001020	S100a4
ENSMUSG00000001021	S100a3
ENSMUSG00000001023	S100a5
ENSMUSG00000001025	S100a6
ENSMUSG00000001027	Scn4a
ENSMUSG00000001029	Icam2
ENSMUSG00000001034	Mapk7
ENSMUSG00000001036	Epn2
ENSMUSG00000001039	B9d1
ENSMUSG00000001052	Sec24b
ENSMUSG00000001053	N4bp3
ENSMUSG00000001054	Rmnd5b
ENSMUSG00000001056	Nhp2
ENSMUSG00000001062	Vps9d1
ENSMUSG00000001065	Zfp276
ENSMUSG00000001076	C1ql4
ENSMUSG00000001082	Mfsd10
ENSMUSG00000001089	Luzp1
ENSMUSG00000001095	Slc13a2
ENSMUSG00000001098	Kctd10
ENSMUSG00000001100	Poldip2
ENSMUSG00000001103	Sebox
ENSMUSG00000001105	Ift20
ENSMUSG00000001119	Col6a1
ENSMUSG00000001120	Pcbp3
ENSMUSG00000001123	Lgals9
ENSMUSG00000001127	Araf
ENSMUSG00000001128	Cfp
ENSMUSG00000001131	Timp1
ENSMUSG00000001134	Uxt
ENSMUSG00000001138	Cnnm3
ENSMUSG00000001143	Lman2l
ENSMUSG00000001150	Mcm3ap
ENSMUSG00000001151	Pcnt
ENSMUSG00000001155	Ftcd
ENSMUSG00000001156	Mxd1
ENSMUSG00000001157	Gmcl1
ENSMUSG00000001158	Snrnp27
ENSMUSG00000001166	Oas1c
ENSMUSG00000001168	Oas1h
ENSMUSG00000001173	Ocrl
ENSMUSG00000001175	Calm1
ENSMUSG00000001211	Agpat3
ENSMUSG00000001225	Slc26a3
ENSMUSG00000001227	Sema6b
ENSMUSG00000001228	Uhrf1
ENSMUSG00000001229	Dpp9
ENSMUSG00000001240	Ramp2
ENSMUSG00000001247	Lsr
ENSMUSG00000001248	Gramd1a
ENSMUSG00000001249	Hpn
ENSMUSG00000001260	Gabrg1
ENSMUSG00000001270	Ckb
ENSMUSG00000001280	Sp1
ENSMUSG00000001281	Itgb7
ENSMUSG00000001285	Myg1
ENSMUSG00000001288	Rarg
ENSMUSG00000001289	Pfdn5
ENSMUSG00000001300	Efnb2
ENSMUSG00000001305	Rrp15
ENSMUSG00000001313	Rnd2
ENSMUSG00000001323	Srr
ENSMUSG00000001333	Sync
ENSMUSG00000001334	Fndc5
ENSMUSG00000001348	Acp5
ENSMUSG00000001349	Cnn1
ENSMUSG00000001366	Fbxo9
ENSMUSG00000001376	Vps50
ENSMUSG00000001380	Hars
ENSMUSG00000001383	Zmat2
ENSMUSG00000001403	Ube2c
ENSMUSG00000001415	Smg5
ENSMUSG00000001416	Cct3
ENSMUSG00000001418	Glmp
ENSMUSG00000001419	Mef2d
ENSMUSG00000001420	Tmem79
ENSMUSG00000001424	Snd1
ENSMUSG00000001435	Col18a1
ENSMUSG00000001436	Slc19a1
ENSMUSG00000001440	Kpnb1
ENSMUSG00000001441	Npepps
ENSMUSG00000001444	Tbx21
ENSMUSG00000001445	Mrpl10
ENSMUSG00000001467	Cyp51
ENSMUSG00000001472	Tcf25
ENSMUSG00000001473	Tubb6
ENSMUSG00000001482	Def8
ENSMUSG00000001493	Meox1
ENSMUSG00000001494	Sost
ENSMUSG00000001496	Nkx2-1
ENSMUSG00000001497	Pax9
ENSMUSG00000001504	Irx2
ENSMUSG00000001506	Col1a1
ENSMUSG00000001507	Itga3
ENSMUSG00000001508	Sgca
ENSMUSG00000001510	Dlx3
ENSMUSG00000001517	Foxm1
ENSMUSG00000001518	Itfg2
ENSMUSG00000001520	Nrip2
ENSMUSG00000001521	Tulp3
ENSMUSG00000001524	Gtf2h4
ENSMUSG00000001525	Tubb5
ENSMUSG00000001542	Ell2
ENSMUSG00000001552	Jup
ENSMUSG00000001555	Fkbp10
ENSMUSG00000001558	Klhl10
ENSMUSG00000001566	Mnx1
ENSMUSG00000001569	Nom1
ENSMUSG00000001576	Ergic1
ENSMUSG00000001583	Tnk1
ENSMUSG00000001588	Acap1
ENSMUSG00000001604	Tcea3
ENSMUSG00000001622	Csn3
ENSMUSG00000001627	Ifrd1
ENSMUSG00000001630	Stk38l
ENSMUSG00000001632	Brpf1
ENSMUSG00000001642	Akr1b3
ENSMUSG00000001655	Hoxc13
ENSMUSG00000001656	Hoxc11
ENSMUSG00000001657	Hoxc8
ENSMUSG00000001661	Hoxc6
ENSMUSG00000001663	Gstt1
ENSMUSG00000001665	Gstt3
ENSMUSG00000001666	Ddt
ENSMUSG00000001670	Tat
ENSMUSG00000001672	Marveld3
ENSMUSG00000001674	Ddx18
ENSMUSG00000001687	Ubl3
ENSMUSG00000001700	Gramd3
ENSMUSG00000001707	Eef1e1
ENSMUSG00000001729	Akt1
ENSMUSG00000001739	Cldn15
ENSMUSG00000001741	Il16
ENSMUSG00000001750	Tcirg1
ENSMUSG00000001751	Naglu
ENSMUSG00000001755	Ppat
ENSMUSG00000001761	Smo
ENSMUSG00000001763	Tspan33
ENSMUSG00000001767	Crnkl1
ENSMUSG00000001768	Rin2
ENSMUSG00000001773	Folh1
ENSMUSG00000001774	Chordc1
ENSMUSG00000001783	Rtcb
ENSMUSG00000001785	Pwp1
ENSMUSG00000001786	Fbxo7
ENSMUSG00000001794	Capns1
ENSMUSG00000001802	Lrp3
ENSMUSG00000001804	Dsg4
ENSMUSG00000001815	Evx2
ENSMUSG00000001819	Hoxd13
ENSMUSG00000001823	Hoxd12
ENSMUSG00000001827	Folr1
ENSMUSG00000001829	Clpb
ENSMUSG00000001833	2007-09-01
ENSMUSG00000001844	Zdhhc4
ENSMUSG00000001847	Rac1
ENSMUSG00000001855	Nup214
ENSMUSG00000001864	Aif1l
ENSMUSG00000001865	Cpa3
ENSMUSG00000001870	Ltbp1
ENSMUSG00000001891	Ugp2
ENSMUSG00000001901	Kcnh6
ENSMUSG00000001909	Trmt1
ENSMUSG00000001910	Nacc1
ENSMUSG00000001911	Nfix
ENSMUSG00000001918	Slc1a5
ENSMUSG00000001924	Uba1
ENSMUSG00000001930	Vwf
ENSMUSG00000001942	Siae
ENSMUSG00000001943	Vsig2
ENSMUSG00000001946	Esam
ENSMUSG00000001948	Spa17
ENSMUSG00000001962	Fam50a
ENSMUSG00000001964	Emd
ENSMUSG00000001983	Taco1
ENSMUSG00000001985	Grik3
ENSMUSG00000001986	Gria3
ENSMUSG00000001988	Npas1
ENSMUSG00000001995	Sipa1l2
ENSMUSG00000001998	Ap4e1
ENSMUSG00000001999	Blvra
ENSMUSG00000002006	Pdzd4
ENSMUSG00000002007	Srpk3
ENSMUSG00000002010	Idh3g
ENSMUSG00000002012	Pnck
ENSMUSG00000002014	Ssr4
ENSMUSG00000002015	Bcap31
ENSMUSG00000002017	Fam98a
ENSMUSG00000002020	Ltbp2
ENSMUSG00000002028	Kmt2a
ENSMUSG00000002031	Ift46
ENSMUSG00000002032	Tmem25
ENSMUSG00000002033	Cd3g
ENSMUSG00000002043	Trappc6a
ENSMUSG00000002052	Supt6
ENSMUSG00000002055	Spag5
ENSMUSG00000002057	Foxn1
ENSMUSG00000002058	Unc119
ENSMUSG00000002059	Rab34
ENSMUSG00000002064	Sdf2
ENSMUSG00000002068	Ccne1
ENSMUSG00000002076	Hsf2bp
ENSMUSG00000002083	Bbc3
ENSMUSG00000002100	Mybpc3
ENSMUSG00000002102	Psmc3
ENSMUSG00000002103	Acp2
ENSMUSG00000002104	Rapsn
ENSMUSG00000002105	Slc39a13
ENSMUSG00000002107	Celf2
ENSMUSG00000002108	Nr1h3
ENSMUSG00000002109	Ddb2
ENSMUSG00000002111	Spi1
ENSMUSG00000002129	Sf3a1
ENSMUSG00000002147	Stat6
ENSMUSG00000002190	Clgn
ENSMUSG00000002204	Napsa
ENSMUSG00000002205	Vrk3
ENSMUSG00000002210	Smg9
ENSMUSG00000002221	Paxip1
ENSMUSG00000002222	Rmnd5a
ENSMUSG00000002227	Mov10
ENSMUSG00000002228	Ppm1j
ENSMUSG00000002233	Rhoc
ENSMUSG00000002240	Prr27
ENSMUSG00000002249	Tead3
ENSMUSG00000002250	Ppard
ENSMUSG00000002257	Def6
ENSMUSG00000002265	Peg3
ENSMUSG00000002266	Zim1
ENSMUSG00000002274	Metrn
ENSMUSG00000002279	Lmf1
ENSMUSG00000002280	Narfl
ENSMUSG00000002289	Angptl4
ENSMUSG00000002297	Dbf4
ENSMUSG00000002307	Daxx
ENSMUSG00000002308	Cd320
ENSMUSG00000002319	Ipo4
ENSMUSG00000002320	Tm9sf1
ENSMUSG00000002324	Rec8
ENSMUSG00000002325	Irf9
ENSMUSG00000002326	Gmpr2
ENSMUSG00000002329	Mdp1
ENSMUSG00000002332	Dhrs1
ENSMUSG00000002341	Ncan
ENSMUSG00000002342	Tmem161a
ENSMUSG00000002343	Armc6
ENSMUSG00000002345	Borcs8
ENSMUSG00000002346	Slc25a42
ENSMUSG00000002365	Snx9
ENSMUSG00000002372	Ranbp3
ENSMUSG00000002379	Ndufa11
ENSMUSG00000002384	Bmp8b
ENSMUSG00000002393	Nr2f6
ENSMUSG00000002395	Use1
ENSMUSG00000002396	Ocel1
ENSMUSG00000002409	Dyrk1b
ENSMUSG00000002413	Braf
ENSMUSG00000002416	Ndufb2
ENSMUSG00000002428	Hltf
ENSMUSG00000002455	Prpf6
ENSMUSG00000002458	Rgs19
ENSMUSG00000002459	Rgs20
ENSMUSG00000002475	Abhd3
ENSMUSG00000002477	Snrpd1
ENSMUSG00000002486	Tchp
ENSMUSG00000002489	Tiam1
ENSMUSG00000002496	Tsc2
ENSMUSG00000002500	Rpl3l
ENSMUSG00000002504	Slc9a3r2
ENSMUSG00000002524	Puf60
ENSMUSG00000002546	Golga2
ENSMUSG00000002550	Uck1
ENSMUSG00000002565	Scin
ENSMUSG00000002578	Ikzf4
ENSMUSG00000002580	Mien1
ENSMUSG00000002588	Pon1
ENSMUSG00000002602	Axl
ENSMUSG00000002603	Tgfb1
ENSMUSG00000002608	Ccdc97
ENSMUSG00000002617	Zfp40
ENSMUSG00000002625	Akap8l
ENSMUSG00000002633	Shh
ENSMUSG00000002635	Pdcd2l
ENSMUSG00000002658	Gtf2f1
ENSMUSG00000002660	Clpp
ENSMUSG00000002661	Alkbh7
ENSMUSG00000002664	Pspn
ENSMUSG00000002668	Dennd1c
ENSMUSG00000002679	Med6
ENSMUSG00000002688	Prkd1
ENSMUSG00000002699	Lcp2
ENSMUSG00000002718	Cse1l
ENSMUSG00000002728	Naa20
ENSMUSG00000002731	Prkra
ENSMUSG00000002732	Fkbp7
ENSMUSG00000002733	Plekha3
ENSMUSG00000002741	Ykt6
ENSMUSG00000002748	Baz1b
ENSMUSG00000002763	Pex6
ENSMUSG00000002767	Mrpl2
ENSMUSG00000002768	Mea1
ENSMUSG00000002769	Gnmt
ENSMUSG00000002771	Grin2d
ENSMUSG00000002778	Kdelr1
ENSMUSG00000002781	Tmem143
ENSMUSG00000002791	Pdxk-ps
ENSMUSG00000002797	Ggct
ENSMUSG00000002799	Jag2
ENSMUSG00000002803	Btbd6
ENSMUSG00000002804	Nudt14
ENSMUSG00000002808	Epdr1
ENSMUSG00000002812	Flii
ENSMUSG00000002814	Top3a
ENSMUSG00000002820	Atg4d
ENSMUSG00000002825	Qtrt1
ENSMUSG00000002831	Plin4
ENSMUSG00000002833	Hdgfl2
ENSMUSG00000002835	Chaf1a
ENSMUSG00000002844	Adprh
ENSMUSG00000002845	Tmem39a
ENSMUSG00000002846	Timmdc1
ENSMUSG00000002847	Pla1a
ENSMUSG00000002870	Mcm2
ENSMUSG00000002871	Tpra1
ENSMUSG00000002881	Nab1
ENSMUSG00000002885	Adgre5
ENSMUSG00000002897	Il17ra
ENSMUSG00000002900	Lamb1
ENSMUSG00000002908	Kcnn1
ENSMUSG00000002910	Arrdc2
ENSMUSG00000002930	Ppp1r17
ENSMUSG00000002944	Cd36
ENSMUSG00000002948	Map2k7
ENSMUSG00000002949	Timm44
ENSMUSG00000002957	Ap2a2
ENSMUSG00000002963	Pnkp
ENSMUSG00000002968	Med25
ENSMUSG00000002980	Bcam
ENSMUSG00000002981	Clptm1
ENSMUSG00000002983	Relb
ENSMUSG00000002984	Tomm40
ENSMUSG00000002985	Apoe
ENSMUSG00000002992	Apoc2
ENSMUSG00000002996	Hbp1
ENSMUSG00000002997	Prkar2b
ENSMUSG00000003031	Cdkn1b
ENSMUSG00000003032	Klf4
ENSMUSG00000003033	Ap1m1
ENSMUSG00000003037	Rab8a
ENSMUSG00000003038	Hmgn2
ENSMUSG00000003039	Fam32a
ENSMUSG00000003051	Elf3
ENSMUSG00000003053	Cyp2c29
ENSMUSG00000003062	Stard3nl
ENSMUSG00000003068	Stk11
ENSMUSG00000003070	Efna2
ENSMUSG00000003072	Atp5d
ENSMUSG00000003099	Ppp5c
ENSMUSG00000003119	Cdk12
ENSMUSG00000003123	Lipe
ENSMUSG00000003131	Pafah1b2
ENSMUSG00000003134	Tbc1d8
ENSMUSG00000003135	Cnot11
ENSMUSG00000003153	Slc2a3
ENSMUSG00000003154	Foxj2
ENSMUSG00000003161	Sri
ENSMUSG00000003166	Dgcr2
ENSMUSG00000003184	Irf3
ENSMUSG00000003190	Bcl2l12
ENSMUSG00000003198	Zfp959
ENSMUSG00000003199	Mpnd
ENSMUSG00000003200	Sh3gl1
ENSMUSG00000003206	Ebi3
ENSMUSG00000003208	Ccdc94
ENSMUSG00000003226	Ranbp2
ENSMUSG00000003227	Edar
ENSMUSG00000003228	Grk5
ENSMUSG00000003233	Dvl3
ENSMUSG00000003234	Abcf3
ENSMUSG00000003235	Eif2b5
ENSMUSG00000003269	Cyth2
ENSMUSG00000003271	Sult2b1
ENSMUSG00000003273	Car11
ENSMUSG00000003279	Dlgap1
ENSMUSG00000003282	Plag1
ENSMUSG00000003283	Hck
ENSMUSG00000003299	Mrpl4
ENSMUSG00000003308	Keap1
ENSMUSG00000003309	Ap1m2
ENSMUSG00000003316	Glg1
ENSMUSG00000003341	Atp8b3
ENSMUSG00000003344	Btbd2
ENSMUSG00000003345	Csnk1g2
ENSMUSG00000003346	Abhd17a
ENSMUSG00000003348	Mob3a
ENSMUSG00000003352	Cacnb3
ENSMUSG00000003354	Ccdc65
ENSMUSG00000003355	Fkbp11
ENSMUSG00000003360	Ddx23
ENSMUSG00000003363	Pld3
ENSMUSG00000003378	Grik5
ENSMUSG00000003379	Cd79a
ENSMUSG00000003380	Rabac1
ENSMUSG00000003382	Etv3
ENSMUSG00000003402	Prkcsh
ENSMUSG00000003410	Elavl3
ENSMUSG00000003411	Rab3b
ENSMUSG00000003418	St8sia6
ENSMUSG00000003420	Fcgrt
ENSMUSG00000003421	Nosip
ENSMUSG00000003423	Pih1d1
ENSMUSG00000003429	Rps11
ENSMUSG00000003435	Supt5
ENSMUSG00000003436	Dll3
ENSMUSG00000003437	Paf1
ENSMUSG00000003438	Timm50
ENSMUSG00000003444	Med29
ENSMUSG00000003452	Bicd1
ENSMUSG00000003458	Ncstn
ENSMUSG00000003464	Pex19
ENSMUSG00000003469	Phyhip
ENSMUSG00000003476	Crhr2
ENSMUSG00000003477	Inmt
ENSMUSG00000003484	Cyp4f18
ENSMUSG00000003500	Impdh1
ENSMUSG00000003505	Psg18
ENSMUSG00000003518	Dusp3
ENSMUSG00000003526	Prodh
ENSMUSG00000003527	Dgcr14
ENSMUSG00000003528	Slc25a1
ENSMUSG00000003531	Dgcr6
ENSMUSG00000003534	Ddr1
ENSMUSG00000003541	Ier3
ENSMUSG00000003545	Fosb
ENSMUSG00000003546	Klc4
ENSMUSG00000003549	Ercc1
ENSMUSG00000003555	Cyp17a1
ENSMUSG00000003559	As3mt
ENSMUSG00000003573	Homer3
ENSMUSG00000003575	Crtc1
ENSMUSG00000003581	Rnf215
ENSMUSG00000003585	Sec14l2
ENSMUSG00000003604	Aven
ENSMUSG00000003617	Cp
ENSMUSG00000003623	Crot
ENSMUSG00000003644	Rps6ka1
ENSMUSG00000003657	Calb2
ENSMUSG00000003660	Snrnp200
ENSMUSG00000003662	Ciao1
ENSMUSG00000003665	Has1
ENSMUSG00000003680	Taf6l
ENSMUSG00000003721	Insig2
ENSMUSG00000003731	Kpna6
ENSMUSG00000003746	Man1a
ENSMUSG00000003752	Itpkc
ENSMUSG00000003762	Coq8b
ENSMUSG00000003778	Brd8
ENSMUSG00000003779	Kif20a
ENSMUSG00000003808	Farsa
ENSMUSG00000003809	Gcdh
ENSMUSG00000003810	Mast2
ENSMUSG00000003812	Dnase2a
ENSMUSG00000003813	Rad23a
ENSMUSG00000003814	Calr
ENSMUSG00000003824	Syce2
ENSMUSG00000003847	Nfat5
ENSMUSG00000003848	Nob1
ENSMUSG00000003849	Nqo1
ENSMUSG00000003863	Ppfia3
ENSMUSG00000003865	Gys1
ENSMUSG00000003868	Ruvbl2
ENSMUSG00000003872	Lin7b
ENSMUSG00000003873	Bax
ENSMUSG00000003882	Il7r
ENSMUSG00000003923	Tfam
ENSMUSG00000003929	Zfp81
ENSMUSG00000003934	Efnb3
ENSMUSG00000003948	Mmd
ENSMUSG00000003949	Hlf
ENSMUSG00000003955	Fam162a
ENSMUSG00000003970	Rpl8
ENSMUSG00000003974	Grm3
ENSMUSG00000003992	Ssbp2
ENSMUSG00000004018	Fancl
ENSMUSG00000004031	Brinp2
ENSMUSG00000004032	Gstm5
ENSMUSG00000004035	Gstm7
ENSMUSG00000004038	Gstm3
ENSMUSG00000004040	Stat3
ENSMUSG00000004043	Stat5a
ENSMUSG00000004044	Cavin1
ENSMUSG00000004054	Map3k11
ENSMUSG00000004056	Akt2
ENSMUSG00000004069	Dnaja3
ENSMUSG00000004070	Hmox2
ENSMUSG00000004071	Cdip1
ENSMUSG00000004085	Map3k20
ENSMUSG00000004096	Cwc15
ENSMUSG00000004098	Col5a3
ENSMUSG00000004099	Dnmt1
ENSMUSG00000004100	Ppan
ENSMUSG00000004105	Angptl2
ENSMUSG00000004110	Cacna1e
ENSMUSG00000004113	Cacna1b
ENSMUSG00000004127	Trmt10a
ENSMUSG00000004151	Etv1
ENSMUSG00000004187	Kifc2
ENSMUSG00000004207	Psap
ENSMUSG00000004221	Ikbkg
ENSMUSG00000004231	Pax2
ENSMUSG00000004233	Wars2
ENSMUSG00000004263	Atn1
ENSMUSG00000004264	Phb2
ENSMUSG00000004266	Ptpn6
ENSMUSG00000004267	Eno2
ENSMUSG00000004268	Emg1
ENSMUSG00000004270	Lpcat3
ENSMUSG00000004285	Atp6v1f
ENSMUSG00000004296	Il12b
ENSMUSG00000004317	Clcn5
ENSMUSG00000004319	Clcn3
ENSMUSG00000004328	Hif3a
ENSMUSG00000004341	Gpx6
ENSMUSG00000004344	Gpx5
ENSMUSG00000004347	Pde1c
ENSMUSG00000004356	Utp20
ENSMUSG00000004359	Spic
ENSMUSG00000004360	9330159F19Rik
ENSMUSG00000004364	Cul3
ENSMUSG00000004366	Sst
ENSMUSG00000004371	Il11
ENSMUSG00000004383	Large1
ENSMUSG00000004393	Ddx56
ENSMUSG00000004394	Tmed4
ENSMUSG00000004415	Col26a1
ENSMUSG00000004446	Bid
ENSMUSG00000004451	Ralb
ENSMUSG00000004455	Ppp1cc
ENSMUSG00000004460	Dnajb11
ENSMUSG00000004462	Tbccd1
ENSMUSG00000004473	Clec11a
ENSMUSG00000004500	Zfp324
ENSMUSG00000004508	Gab2
ENSMUSG00000004530	Coro1c
ENSMUSG00000004535	Tax1bp1
ENSMUSG00000004540	Psg17
ENSMUSG00000004542	Psg19
ENSMUSG00000004552	Ctse
ENSMUSG00000004558	Ndrg2
ENSMUSG00000004561	Mettl17
ENSMUSG00000004562	Arhgef40
ENSMUSG00000004565	Pnpla6
ENSMUSG00000004567	Mcoln1
ENSMUSG00000004568	Arhgef18
ENSMUSG00000004591	Pkn2
ENSMUSG00000004609	Cd33
ENSMUSG00000004610	Etfb
ENSMUSG00000004612	Nkg7
ENSMUSG00000004626	Stxbp2
ENSMUSG00000004630	Pcp2
ENSMUSG00000004631	Sgce
ENSMUSG00000004633	Chn2
ENSMUSG00000004637	Wwox
ENSMUSG00000004642	Slbp
ENSMUSG00000004651	Tyr
ENSMUSG00000004654	Ghrhr
ENSMUSG00000004655	Aqp1
ENSMUSG00000004661	Arid3b
ENSMUSG00000004665	Cnn2
ENSMUSG00000004667	Polr2e
ENSMUSG00000004668	Abca13
ENSMUSG00000004677	Myo9b
ENSMUSG00000004698	Hdac9
ENSMUSG00000004707	Ly9
ENSMUSG00000004709	Cd244
ENSMUSG00000004730	Adgre1
ENSMUSG00000004748	Mtfp1
ENSMUSG00000004768	Rab23
ENSMUSG00000004771	Rab11a
ENSMUSG00000004788	Eif2b2
ENSMUSG00000004789	Dlst
ENSMUSG00000004791	Pgf
ENSMUSG00000004798	Ulk2
ENSMUSG00000004814	Ccl24
ENSMUSG00000004815	Dgkq
ENSMUSG00000004821	Tmed11
ENSMUSG00000004837	Grap
ENSMUSG00000004842	Pou1f1
ENSMUSG00000004843	Chmp2b
ENSMUSG00000004846	Plod3
ENSMUSG00000004849	Ap1s1
ENSMUSG00000004864	Mapk13
ENSMUSG00000004865	Srpk1
ENSMUSG00000004872	Pax3
ENSMUSG00000004880	Lbr
ENSMUSG00000004885	Crabp2
ENSMUSG00000004891	Nes
ENSMUSG00000004892	Bcan
ENSMUSG00000004894	Hapln2
ENSMUSG00000004895	Prcc
ENSMUSG00000004896	Rrnad1
ENSMUSG00000004897	Hdgf
ENSMUSG00000004902	Slc25a18
ENSMUSG00000004929	Thop1
ENSMUSG00000004931	Apba3
ENSMUSG00000004933	Matk
ENSMUSG00000004934	Pias4
ENSMUSG00000004936	Map2k1
ENSMUSG00000004937	Sgta
ENSMUSG00000004939	Nmrk2
ENSMUSG00000004945	Tmem242
ENSMUSG00000004947	Dtx2
ENSMUSG00000004948	Zp3
ENSMUSG00000004951	Hspb1
ENSMUSG00000004952	Rasa4
ENSMUSG00000004961	Syt5
ENSMUSG00000004980	Hnrnpa2b1
ENSMUSG00000004988	Fxyd4
ENSMUSG00000004994	Ccdc130
ENSMUSG00000004996	Mri1
ENSMUSG00000005034	Prkacb
ENSMUSG00000005043	Sgsh
ENSMUSG00000005045	Chd5
ENSMUSG00000005054	Cstb
ENSMUSG00000005057	Sh2b2
ENSMUSG00000005069	Pex5
ENSMUSG00000005078	Jkamp
ENSMUSG00000005087	Cd44
ENSMUSG00000005089	Slc1a2
ENSMUSG00000005102	Eif2ak4
ENSMUSG00000005103	Wdr1
ENSMUSG00000005107	Slc2a9
ENSMUSG00000005124	Wisp1
ENSMUSG00000005125	Ndrg1
ENSMUSG00000005131	4930550C14Rik
ENSMUSG00000005142	Man2b1
ENSMUSG00000005148	Klf5
ENSMUSG00000005150	Wdr83
ENSMUSG00000005161	Prdx2
ENSMUSG00000005198	Polr2a
ENSMUSG00000005202	Shbg
ENSMUSG00000005204	Senp3
ENSMUSG00000005220	Corin
ENSMUSG00000005225	Plekha8
ENSMUSG00000005232	G6pc2
ENSMUSG00000005233	Spc25
ENSMUSG00000005237	Dnah2
ENSMUSG00000005251	Ripk4
ENSMUSG00000005262	Ufd1
ENSMUSG00000005267	Zfp287
ENSMUSG00000005268	Prlr
ENSMUSG00000005299	Letm1
ENSMUSG00000005312	Ubqln1
ENSMUSG00000005320	Fgfr4
ENSMUSG00000005338	Cadm3
ENSMUSG00000005339	Fcer1a
ENSMUSG00000005354	Txn2
ENSMUSG00000005355	Casp14
ENSMUSG00000005357	Slc1a6
ENSMUSG00000005360	Slc1a3
ENSMUSG00000005362	Crbn
ENSMUSG00000005364	Il5ra
ENSMUSG00000005370	Msh6
ENSMUSG00000005371	Fbxo11
ENSMUSG00000005373	Mlxipl
ENSMUSG00000005374	Tbl2
ENSMUSG00000005378	Bud23
ENSMUSG00000005397	Nid1
ENSMUSG00000005410	Mcm5
ENSMUSG00000005413	Hmox1
ENSMUSG00000005417	Mprip
ENSMUSG00000005442	Cic
ENSMUSG00000005447	Pafah1b3
ENSMUSG00000005465	Il27ra
ENSMUSG00000005469	Prkaca
ENSMUSG00000005470	Asf1b
ENSMUSG00000005474	Myl10
ENSMUSG00000005481	Ddx39
ENSMUSG00000005483	Dnajb1
ENSMUSG00000005493	Msh4
ENSMUSG00000005501	Usp40
ENSMUSG00000005503	Evx1
ENSMUSG00000005505	Kbtbd4
ENSMUSG00000005506	Celf1
ENSMUSG00000005510	Ndufs3
ENSMUSG00000005514	Por
ENSMUSG00000005533	Igf1r
ENSMUSG00000005534	Insr
ENSMUSG00000005540	Fcer2a
ENSMUSG00000005547	Cyp2a5
ENSMUSG00000005553	Atp4a
ENSMUSG00000005566	Trim28
ENSMUSG00000005575	Ube2m
ENSMUSG00000005580	Adcy9
ENSMUSG00000005583	Mef2c
ENSMUSG00000005609	Ctr9
ENSMUSG00000005610	Eif4g2
ENSMUSG00000005611	Mrvi1
ENSMUSG00000005615	Pcyt1a
ENSMUSG00000005621	Zfp592
ENSMUSG00000005625	Psmd4
ENSMUSG00000005628	Tmod4
ENSMUSG00000005640	Insrr
ENSMUSG00000005649	Cabp5
ENSMUSG00000005656	Snx6
ENSMUSG00000005667	Mthfd2
ENSMUSG00000005672	Kit
ENSMUSG00000005674	Tomm40l
ENSMUSG00000005677	Nr1i3
ENSMUSG00000005681	Apoa2
ENSMUSG00000005682	Pan2
ENSMUSG00000005683	Cs
ENSMUSG00000005686	Ampd3
ENSMUSG00000005687	Bcas2
ENSMUSG00000005696	Sh2d1a
ENSMUSG00000005698	Ctcf
ENSMUSG00000005699	Pard6a
ENSMUSG00000005705	Agrp
ENSMUSG00000005716	Pvalb
ENSMUSG00000005718	Tfap4
ENSMUSG00000005732	Ranbp1
ENSMUSG00000005763	Cd247
ENSMUSG00000005774	Rfx5
ENSMUSG00000005779	Psmb4
ENSMUSG00000005800	Mmp8
ENSMUSG00000005802	Slc30a4
ENSMUSG00000005803	Sqor
ENSMUSG00000005804	Bloc1s6
ENSMUSG00000005813	Metap1
ENSMUSG00000005823	Gpr108
ENSMUSG00000005824	Tnfsf14
ENSMUSG00000005836	Gata6
ENSMUSG00000005846	Rsl1d1
ENSMUSG00000005864	Cnga2
ENSMUSG00000005871	Apc
ENSMUSG00000005873	Reep5
ENSMUSG00000005881	Ergic3
ENSMUSG00000005882	Uqcc1
ENSMUSG00000005883	Spo11
ENSMUSG00000005886	Ncoa2
ENSMUSG00000005891	Prl4a1
ENSMUSG00000005892	Trh
ENSMUSG00000005893	Nr2c2
ENSMUSG00000005897	Nr2c1
ENSMUSG00000005899	Smpd4
ENSMUSG00000005907	Pex1
ENSMUSG00000005917	Otx1
ENSMUSG00000005936	Kctd20
ENSMUSG00000005947	Itgae
ENSMUSG00000005949	Ctns
ENSMUSG00000005950	P2rx5
ENSMUSG00000005951	Shpk
ENSMUSG00000005952	Trpv1
ENSMUSG00000005958	Ephb3
ENSMUSG00000005968	Tuft1
ENSMUSG00000005973	Rcn1
ENSMUSG00000005980	Dnase1
ENSMUSG00000005981	Trap1
ENSMUSG00000005982	Naa60
ENSMUSG00000005983	1700037C18Rik
ENSMUSG00000005986	Ankrd13d
ENSMUSG00000005994	Tyrp1
ENSMUSG00000006005	Tpr
ENSMUSG00000006007	Pdc
ENSMUSG00000006010	BC003331
ENSMUSG00000006014	Prg4
ENSMUSG00000006019	Dhx34
ENSMUSG00000006021	Kptn
ENSMUSG00000006024	Napa
ENSMUSG00000006050	Sra1
ENSMUSG00000006056	Calcoco2
ENSMUSG00000006057	Atp5g1
ENSMUSG00000006058	Snf8
ENSMUSG00000006095	Tbcb
ENSMUSG00000006127	Inpp5k
ENSMUSG00000006134	Crkl
ENSMUSG00000006143	Upk3bl
ENSMUSG00000006154	Eps8l1
ENSMUSG00000006169	Clint1
ENSMUSG00000006179	Prss16
ENSMUSG00000006191	Cdkal1
ENSMUSG00000006200	Rhox6
ENSMUSG00000006204	5430419D17Rik
ENSMUSG00000006205	Htra1
ENSMUSG00000006215	Zbtb17
ENSMUSG00000006216	Clcnkb
ENSMUSG00000006218	Fam131c
ENSMUSG00000006219	Fblim1
ENSMUSG00000006221	Hspb7
ENSMUSG00000006235	Epor
ENSMUSG00000006241	Ccdc159
ENSMUSG00000006262	Mob1b
ENSMUSG00000006269	Atp6v1b1
ENSMUSG00000006270	Vax1
ENSMUSG00000006273	Atp6v1b2
ENSMUSG00000006276	Eps15l1
ENSMUSG00000006281	Tep1
ENSMUSG00000006288	Ttc5
ENSMUSG00000006289	Osgep
ENSMUSG00000006299	Aamp
ENSMUSG00000006301	Tmbim1
ENSMUSG00000006304	Arpc2
ENSMUSG00000006307	Kmt2b
ENSMUSG00000006310	Zbtb32
ENSMUSG00000006311	Etv2
ENSMUSG00000006313	Upk1a
ENSMUSG00000006315	Tmem147
ENSMUSG00000006333	Rps9
ENSMUSG00000006335	Tfpt
ENSMUSG00000006342	Susd2
ENSMUSG00000006344	Ggt5
ENSMUSG00000006345	Ggt1
ENSMUSG00000006356	Crip2
ENSMUSG00000006360	Crip1
ENSMUSG00000006362	Cbfa2t3
ENSMUSG00000006369	Fbln1
ENSMUSG00000006373	Pgrmc1
ENSMUSG00000006378	Gcat
ENSMUSG00000006386	Tek
ENSMUSG00000006389	Mpl
ENSMUSG00000006390	Elovl1
ENSMUSG00000006392	Med8
ENSMUSG00000006395	Hyi
ENSMUSG00000006398	Cdc20
ENSMUSG00000006403	Adamts4
ENSMUSG00000006411	Nectin4
ENSMUSG00000006412	Pfdn2
ENSMUSG00000006418	Rnf114
ENSMUSG00000006423	C330007P06Rik
ENSMUSG00000006435	Neurl1a
ENSMUSG00000006442	Srm
ENSMUSG00000006445	Epha2
ENSMUSG00000006456	Rbm14
ENSMUSG00000006457	Actn3
ENSMUSG00000006462	A530013C23Rik
ENSMUSG00000006463	Zdhhc24
ENSMUSG00000006464	Bbs1
ENSMUSG00000006469	Slc34a3
ENSMUSG00000006471	Ndor1
ENSMUSG00000006476	Nsmf
ENSMUSG00000006488	Prl7a1
ENSMUSG00000006490	Prl8a9
ENSMUSG00000006494	Pdk1
ENSMUSG00000006498	Ptbp1
ENSMUSG00000006517	Mvd
ENSMUSG00000006519	Cyba
ENSMUSG00000006522	Itih3
ENSMUSG00000006526	Tmem110
ENSMUSG00000006527	Sfmbt1
ENSMUSG00000006529	Itih1
ENSMUSG00000006538	Ihh
ENSMUSG00000006542	Prkag3
ENSMUSG00000006546	Cryba2
ENSMUSG00000006567	Atp7b
ENSMUSG00000006570	Defb2
ENSMUSG00000006574	Slc4a1
ENSMUSG00000006575	Rundc3a
ENSMUSG00000006576	Slc4a3
ENSMUSG00000006585	Cdt1
ENSMUSG00000006586	Runx1t1
ENSMUSG00000006587	Snai3
ENSMUSG00000006589	Aprt
ENSMUSG00000006599	Gtf2h1
ENSMUSG00000006611	Hfe
ENSMUSG00000006638	Abhd1
ENSMUSG00000006641	Slc5a6
ENSMUSG00000006642	Tcf23
ENSMUSG00000006649	Nphs1
ENSMUSG00000006651	Aplp1
ENSMUSG00000006673	Qrich1
ENSMUSG00000006675	P4htm
ENSMUSG00000006676	Usp19
ENSMUSG00000006678	Pola1
ENSMUSG00000006699	Cdc42
ENSMUSG00000006705	Pknox1
ENSMUSG00000006711	D130043K22Rik
ENSMUSG00000006715	Gmnn
ENSMUSG00000006717	Acot13
ENSMUSG00000006720	Zfp184
ENSMUSG00000006724	Cyp27b1
ENSMUSG00000006728	Cdk4
ENSMUSG00000006731	B4galnt1
ENSMUSG00000006732	Mettl1
ENSMUSG00000006736	Tspan31
ENSMUSG00000006740	Kif5b
ENSMUSG00000006763	Saal1
ENSMUSG00000006764	Tph2
ENSMUSG00000006777	Krt23
ENSMUSG00000006782	Cnp
ENSMUSG00000006784	Ttc25
ENSMUSG00000006800	Sulf2
ENSMUSG00000006818	Sod2
ENSMUSG00000006850	Tmco6
ENSMUSG00000006906	Stambp
ENSMUSG00000006920	Ezh1
ENSMUSG00000006930	Hap1
ENSMUSG00000006931	P3h4
ENSMUSG00000006932	Ctnnb1
ENSMUSG00000006941	Eif1b
ENSMUSG00000006948	Klk4
ENSMUSG00000006958	Chrd
ENSMUSG00000006998	Psmd2
ENSMUSG00000007021	Syngr3
ENSMUSG00000007029	Vars
ENSMUSG00000007030	Vwa7
ENSMUSG00000007033	Hspa1l
ENSMUSG00000007034	Slc44a4
ENSMUSG00000007035	Msh5
ENSMUSG00000007036	Abhd16a
ENSMUSG00000007038	Neu1
ENSMUSG00000007039	Ddah2
ENSMUSG00000007041	Clic1
ENSMUSG00000007050	Lsm2
ENSMUSG00000007080	Pole
ENSMUSG00000007097	Atp1a2
ENSMUSG00000007107	Atp1a4
ENSMUSG00000007122	Casq1
ENSMUSG00000007207	Stx1a
ENSMUSG00000007209	Ceacam9
ENSMUSG00000007216	Zfp775
ENSMUSG00000007279	Scube2
ENSMUSG00000007338	Mrpl49
ENSMUSG00000007379	Dennd2c
ENSMUSG00000007411	Mark3
ENSMUSG00000007415	Gatad1
ENSMUSG00000007440	Pcdha11
ENSMUSG00000007457	2310003L06Rik
ENSMUSG00000007458	M6pr
ENSMUSG00000007476	Lrrc8a
ENSMUSG00000007480	Mc5r
ENSMUSG00000007564	Ppp2r1a
ENSMUSG00000007570	Fance
ENSMUSG00000007589	Tinf2
ENSMUSG00000007591	Tssk4
ENSMUSG00000007594	Hapln4
ENSMUSG00000007603	Dus3l
ENSMUSG00000007610	Gtpbp3
ENSMUSG00000007613	Tgfbr1
ENSMUSG00000007617	Homer1
ENSMUSG00000007646	Rad51c
ENSMUSG00000007653	Gabrb2
ENSMUSG00000007655	Cav1
ENSMUSG00000007656	Arpp19
ENSMUSG00000007659	Bcl2l1
ENSMUSG00000007670	Khsrp
ENSMUSG00000007682	Dio2
ENSMUSG00000007721	Ccdc124
ENSMUSG00000007739	Cct4
ENSMUSG00000007777	0610009B22Rik
ENSMUSG00000007783	Cpt1c
ENSMUSG00000007805	Twist2
ENSMUSG00000007812	Zfp655
ENSMUSG00000007815	Rhoa
ENSMUSG00000007817	Zmiz1
ENSMUSG00000007827	Ankrd26
ENSMUSG00000007833	Aldh16a1
ENSMUSG00000007836	Hnrnpa0
ENSMUSG00000007837	Prrg2
ENSMUSG00000007850	Hnrnph1
ENSMUSG00000007867	Ift43
ENSMUSG00000007872	Id3
ENSMUSG00000007877	Tcap
ENSMUSG00000007880	Arid1a
ENSMUSG00000007888	Crlf1
ENSMUSG00000007891	Ctsd
ENSMUSG00000007892	Rplp1
ENSMUSG00000007907	Cabs1
ENSMUSG00000007908	Hmgcll1
ENSMUSG00000007944	Ttc9b
ENSMUSG00000007946	Phox2a
ENSMUSG00000007950	Abhd8
ENSMUSG00000007987	Ift22
ENSMUSG00000007989	Fzd3
ENSMUSG00000008028	1700008O03Rik
ENSMUSG00000008035	Mid1ip1
ENSMUSG00000008036	Ap2s1
ENSMUSG00000008090	Fgfrl1
ENSMUSG00000008129	4930432K21Rik
ENSMUSG00000008136	Fhl2
ENSMUSG00000008140	Emc10
ENSMUSG00000008153	Clstn3
ENSMUSG00000008167	Fbxw9
ENSMUSG00000008193	Spib
ENSMUSG00000008200	Fnbp4
ENSMUSG00000008206	Cers4
ENSMUSG00000008226	Scrn3
ENSMUSG00000008301	Phax
ENSMUSG00000008305	Tle1
ENSMUSG00000008307	1700109H08Rik
ENSMUSG00000008318	Relt
ENSMUSG00000008333	Snrpb2
ENSMUSG00000008348	Ubc
ENSMUSG00000008373	Prpf31
ENSMUSG00000008384	Sertad1
ENSMUSG00000008393	Carhsp1
ENSMUSG00000008398	Elk3
ENSMUSG00000008429	Herpud2
ENSMUSG00000008435	Rdh13
ENSMUSG00000008438	Adam21
ENSMUSG00000008450	Nutf2
ENSMUSG00000008461	Fut1
ENSMUSG00000008475	Arpc5
ENSMUSG00000008482	Rnf151
ENSMUSG00000008489	Elavl2
ENSMUSG00000008496	Pou2f2
ENSMUSG00000008540	Mgst1
ENSMUSG00000008575	Nfib
ENSMUSG00000008590	Htr3b
ENSMUSG00000008601	Rab25
ENSMUSG00000008604	Ubqln4
ENSMUSG00000008658	Rbfox1
ENSMUSG00000008668	Rps18
ENSMUSG00000008682	Rpl10
ENSMUSG00000008683	Rps15a
ENSMUSG00000008690	Ncaph2
ENSMUSG00000008730	Hipk1
ENSMUSG00000008734	Gprc5b
ENSMUSG00000008763	Man1a2
ENSMUSG00000008789	Ceacam5
ENSMUSG00000008813	Tppp2
ENSMUSG00000008822	Acyp1
ENSMUSG00000008843	Cldn13
ENSMUSG00000008845	Cd163
ENSMUSG00000008855	Hdac5
ENSMUSG00000008859	Rala
ENSMUSG00000008874	Clec3a
ENSMUSG00000008892	Vdac3
ENSMUSG00000008932	Slc1a7
ENSMUSG00000008958	Vps72
ENSMUSG00000008976	Gabpa
ENSMUSG00000008999	Bmp7
ENSMUSG00000009013	Dynll1
ENSMUSG00000009030	Pdcl
ENSMUSG00000009035	Tmem184b
ENSMUSG00000009047	Gm5965
ENSMUSG00000009070	Rsph14
ENSMUSG00000009073	Nf2
ENSMUSG00000009075	Cabp7
ENSMUSG00000009076	Zmat5
ENSMUSG00000009079	Ewsr1
ENSMUSG00000009090	Ap1b1
ENSMUSG00000009092	Derl3
ENSMUSG00000009093	Gstt4
ENSMUSG00000009097	Tbx1
ENSMUSG00000009108	Gnat2
ENSMUSG00000009112	Bcl2l13
ENSMUSG00000009114	2610028H24Rik
ENSMUSG00000009115	Spatc1l
ENSMUSG00000009145	Dqx1
ENSMUSG00000009185	Ccl8
ENSMUSG00000009207	Lnpk
ENSMUSG00000009210	Prr29
ENSMUSG00000009214	Mymk
ENSMUSG00000009216	Fam163b
ENSMUSG00000009246	Trpm5
ENSMUSG00000009248	Ascl2
ENSMUSG00000009281	Rarres2
ENSMUSG00000009291	Pttg1ip
ENSMUSG00000009292	Trpm2
ENSMUSG00000009293	Ube2g2
ENSMUSG00000009350	Mpo
ENSMUSG00000009356	Lpo
ENSMUSG00000009376	Met
ENSMUSG00000009378	Slc16a12
ENSMUSG00000009394	Syn2
ENSMUSG00000009406	Elk1
ENSMUSG00000009418	Nav1
ENSMUSG00000009470	Tnpo1
ENSMUSG00000009471	Myod1
ENSMUSG00000009487	Otog
ENSMUSG00000009535	Rnmt
ENSMUSG00000009545	Kcnq1
ENSMUSG00000009549	Srp14
ENSMUSG00000009551	6330409D20Rik
ENSMUSG00000009555	Cdk9
ENSMUSG00000009563	Tor2a
ENSMUSG00000009566	Fpgs
ENSMUSG00000009569	Mkl2
ENSMUSG00000009575	Cbx5
ENSMUSG00000009580	Odam
ENSMUSG00000009585	Apobec3
ENSMUSG00000009588	St6galnac1
ENSMUSG00000009596	Taf7l
ENSMUSG00000009614	Sardh
ENSMUSG00000009621	Vav2
ENSMUSG00000009628	Tex15
ENSMUSG00000009630	Ppp2cb
ENSMUSG00000009633	G0s2
ENSMUSG00000009640	Dmap1
ENSMUSG00000009646	Pla2g12b
ENSMUSG00000009647	Mcu
ENSMUSG00000009654	Oit3
ENSMUSG00000009670	Tex11
ENSMUSG00000009681	Bcr
ENSMUSG00000009687	Fxyd5
ENSMUSG00000009731	Kcnd1
ENSMUSG00000009733	Tfcp2
ENSMUSG00000009734	Pou6f2
ENSMUSG00000009739	Pou6f1
ENSMUSG00000009741	Ubp1
ENSMUSG00000009772	Nuak2
ENSMUSG00000009828	Ick
ENSMUSG00000009863	Sdhb
ENSMUSG00000009876	Cox4i2
ENSMUSG00000009894	Snap47
ENSMUSG00000009900	Wnt3a
ENSMUSG00000009905	Kdsr
ENSMUSG00000009907	Vps4b
ENSMUSG00000009927	Rps25
ENSMUSG00000009941	Nxf2
ENSMUSG00000009995	Taz
ENSMUSG00000010021	Kif19a
ENSMUSG00000010025	Aldh3a2
ENSMUSG00000010044	Zmynd10
ENSMUSG00000010045	Tmem115
ENSMUSG00000010047	Hyal2
ENSMUSG00000010048	Ifrd2
ENSMUSG00000010051	Hyal1
ENSMUSG00000010054	Tusc2
ENSMUSG00000010057	Nprl2
ENSMUSG00000010064	Slc38a3
ENSMUSG00000010066	Cacna2d2
ENSMUSG00000010067	Rassf1
ENSMUSG00000010080	Epn3
ENSMUSG00000010086	Rnf112
ENSMUSG00000010095	Slc3a2
ENSMUSG00000010097	Nxf1
ENSMUSG00000010110	Stx5a
ENSMUSG00000010122	Slc47a1
ENSMUSG00000010136	Pifo
ENSMUSG00000010142	Tnfrsf13b
ENSMUSG00000010154	Spire2
ENSMUSG00000010175	Prox1
ENSMUSG00000010205	Raver1
ENSMUSG00000010277	2610507B11Rik
ENSMUSG00000010290	AI597479
ENSMUSG00000010307	Tmem86a
ENSMUSG00000010311	Optc
ENSMUSG00000010342	Tex14
ENSMUSG00000010358	Ifi35
ENSMUSG00000010362	Rdm1
ENSMUSG00000010376	Nedd8
ENSMUSG00000010392	Gosr1
ENSMUSG00000010406	Mrpl52
ENSMUSG00000010435	Spaca7
ENSMUSG00000010453	Kansl3
ENSMUSG00000010461	Eya4
ENSMUSG00000010476	Ebf3
ENSMUSG00000010492	Uckl1os
ENSMUSG00000010505	Myt1
ENSMUSG00000010517	Faf1
ENSMUSG00000010529	Gm266
ENSMUSG00000010538	Tsacc
ENSMUSG00000010554	Mettl16
ENSMUSG00000010592	Dazl
ENSMUSG00000010601	Apol7a
ENSMUSG00000010607	Pigyl
ENSMUSG00000010608	Rbm25
ENSMUSG00000010609	Psen2
ENSMUSG00000010651	Acaa1b
ENSMUSG00000010660	Plcd1
ENSMUSG00000010663	Fads1
ENSMUSG00000010721	Lmbr1
ENSMUSG00000010751	Tnfrsf22
ENSMUSG00000010755	Cars
ENSMUSG00000010760	Phlda2
ENSMUSG00000010796	Asz1
ENSMUSG00000010797	Wnt2
ENSMUSG00000010803	Gabra1
ENSMUSG00000010825	Grid2ip
ENSMUSG00000010830	Kdelr3
ENSMUSG00000010841	1700006E09Rik
ENSMUSG00000010911	Apip
ENSMUSG00000010914	Pdhx
ENSMUSG00000010936	Vac14
ENSMUSG00000011008	Mcoln2
ENSMUSG00000011034	Slc5a1
ENSMUSG00000011096	Akt1s1
ENSMUSG00000011114	Tbrg1
ENSMUSG00000011118	Panx3
ENSMUSG00000011148	Adssl1
ENSMUSG00000011154	Cfap161
ENSMUSG00000011158	Brf1
ENSMUSG00000011171	Vipr2
ENSMUSG00000011179	Odc1
ENSMUSG00000011254	Thg1l
ENSMUSG00000011256	Adam19
ENSMUSG00000011257	Pabpc4
ENSMUSG00000011263	Exoc3l2
ENSMUSG00000011267	Zfp296
ENSMUSG00000011305	Plin5
ENSMUSG00000011306	Sugp1
ENSMUSG00000011349	Dmrtc2
ENSMUSG00000011350	Gm5893
ENSMUSG00000011382	Dhdh
ENSMUSG00000011427	Zfp790
ENSMUSG00000011463	Cpb1
ENSMUSG00000011486	Slc25a41
ENSMUSG00000011589	Fsd1
ENSMUSG00000011632	Pinlyp
ENSMUSG00000011658	Fuz
ENSMUSG00000011751	Sptbn4
ENSMUSG00000011752	Pgam1
ENSMUSG00000011831	Evi5
ENSMUSG00000011832	Evi5l
ENSMUSG00000011837	Snapc2
ENSMUSG00000011877	Git1
ENSMUSG00000011884	Gltp
ENSMUSG00000011958	Bnip2
ENSMUSG00000011960	Ccnt1
ENSMUSG00000012017	Scarf2
ENSMUSG00000012042	4930579F01Rik
ENSMUSG00000012076	Brms1l
ENSMUSG00000012114	Med15
ENSMUSG00000012117	Dhdds
ENSMUSG00000012123	Crybg2
ENSMUSG00000012126	Ubxn11
ENSMUSG00000012187	Mogat1
ENSMUSG00000012211	Tex22
ENSMUSG00000012282	Wnt8a
ENSMUSG00000012296	Tjap1
ENSMUSG00000012350	Ehf
ENSMUSG00000012396	Nanog
ENSMUSG00000012405	Rpl15
ENSMUSG00000012422	Tmem167
ENSMUSG00000012428	Steap4
ENSMUSG00000012429	Mplkip
ENSMUSG00000012443	Kif11
ENSMUSG00000012483	Rpa3
ENSMUSG00000012519	Mlkl
ENSMUSG00000012520	Phox2b
ENSMUSG00000012535	Tnpo3
ENSMUSG00000012609	Ttll5
ENSMUSG00000012640	Zfp715
ENSMUSG00000012705	Retn
ENSMUSG00000012777	Acp4
ENSMUSG00000012819	Cdh23
ENSMUSG00000012848	Rps5
ENSMUSG00000012889	Podnl1
ENSMUSG00000013033	Adgrl1
ENSMUSG00000013076	Amotl1
ENSMUSG00000013083	2200002J24Rik
ENSMUSG00000013089	Etv5
ENSMUSG00000013091	Tmem190
ENSMUSG00000013150	Gfod2
ENSMUSG00000013155	Enkd1
ENSMUSG00000013158	4933405L10Rik
ENSMUSG00000013160	Atp6v0d1
ENSMUSG00000013236	Ptprs
ENSMUSG00000013275	Slc41a1
ENSMUSG00000013338	Fer1l4
ENSMUSG00000013353	4931406B18Rik
ENSMUSG00000013367	Iglon5
ENSMUSG00000013415	Igf2bp1
ENSMUSG00000013418	B4galnt2
ENSMUSG00000013419	Zfp651
ENSMUSG00000013465	Nelfb
ENSMUSG00000013483	Card14
ENSMUSG00000013495	Tmem175
ENSMUSG00000013523	Bcas1
ENSMUSG00000013539	Tango2
ENSMUSG00000013562	4833413E03Rik
ENSMUSG00000013584	Aldh1a2
ENSMUSG00000013593	Ndufs2
ENSMUSG00000013611	Snx31
ENSMUSG00000013622	Atraid
ENSMUSG00000013629	Cad
ENSMUSG00000013643	Lypd8
ENSMUSG00000013646	Sh3bp5l
ENSMUSG00000013653	1810065E05Rik
ENSMUSG00000013662	Atad1
ENSMUSG00000013663	Pten
ENSMUSG00000013668	4933402N03Rik
ENSMUSG00000013698	Pea15a
ENSMUSG00000013701	Timm23
ENSMUSG00000013707	Tnfaip8l2
ENSMUSG00000013736	Trnt1
ENSMUSG00000013766	Ly6g6e
ENSMUSG00000013787	Ehmt2
ENSMUSG00000013822	Elof1
ENSMUSG00000013833	Med16
ENSMUSG00000013846	St3gal1
ENSMUSG00000013858	Tmem259
ENSMUSG00000013878	Rnf170
ENSMUSG00000013921	Clip3
ENSMUSG00000013928	Thap8
ENSMUSG00000013936	Myl2
ENSMUSG00000013973	Dedd
ENSMUSG00000013974	Mcemp1
ENSMUSG00000013997	Nit1
ENSMUSG00000014030	Pax5
ENSMUSG00000014039	Prdm15
ENSMUSG00000014074	Rnf168
ENSMUSG00000014075	Tctex1d2
ENSMUSG00000014077	Chp1
ENSMUSG00000014104	Sval2
ENSMUSG00000014158	Trpv4
ENSMUSG00000014164	Klhl3
ENSMUSG00000014177	Tvp23b
ENSMUSG00000014195	Dnajc7
ENSMUSG00000014198	Zfp385c
ENSMUSG00000014226	Cacybp
ENSMUSG00000014232	Cluap1
ENSMUSG00000014243	Zswim7
ENSMUSG00000014245	Pigl
ENSMUSG00000014294	Ndufa2
ENSMUSG00000014301	Pam16
ENSMUSG00000014303	Glis2
ENSMUSG00000014313	Cox6c
ENSMUSG00000014329	Bicc1
ENSMUSG00000014349	Ube2z
ENSMUSG00000014351	Gip
ENSMUSG00000014353	Tmem87b
ENSMUSG00000014355	Anapc1
ENSMUSG00000014361	Mertk
ENSMUSG00000014402	Tsg101
ENSMUSG00000014418	Hps5
ENSMUSG00000014426	Map3k4
ENSMUSG00000014444	Piezo1
ENSMUSG00000014453	Blk
ENSMUSG00000014470	Rnf166
ENSMUSG00000014496	Ankrd28
ENSMUSG00000014498	Ankrd52
ENSMUSG00000014503	Pkd2l2
ENSMUSG00000014504	Srp19
ENSMUSG00000014529	Tmbim7
ENSMUSG00000014542	Clec4f
ENSMUSG00000014543	Klra17
ENSMUSG00000014547	Wdfy2
ENSMUSG00000014550	Rbsn
ENSMUSG00000014551	Mrps25
ENSMUSG00000014554	Dguok
ENSMUSG00000014592	Camta1
ENSMUSG00000014599	Csf1
ENSMUSG00000014601	Strip1
ENSMUSG00000014602	Kif1a
ENSMUSG00000014603	Alx3
ENSMUSG00000014606	Slc25a11
ENSMUSG00000014609	Chrne
ENSMUSG00000014633	Cmc2
ENSMUSG00000014668	Chfr
ENSMUSG00000014686	Ceacam16
ENSMUSG00000014704	Hoxa2
ENSMUSG00000014725	Adam28
ENSMUSG00000014747	Ankrd53
ENSMUSG00000014748	Tex261
ENSMUSG00000014763	Fam120b
ENSMUSG00000014767	Tbp
ENSMUSG00000014769	Psmb1
ENSMUSG00000014771	Pdcd2
ENSMUSG00000014773	Dll1
ENSMUSG00000014776	Nol3
ENSMUSG00000014778	Fhod1
ENSMUSG00000014782	Plekhg4
ENSMUSG00000014786	Slc9a5
ENSMUSG00000014791	Elmo3
ENSMUSG00000014813	Stc1
ENSMUSG00000014837	4931428F04Rik
ENSMUSG00000014846	Tppp3
ENSMUSG00000014850	Msh3
ENSMUSG00000014852	Adamts13
ENSMUSG00000014856	Tmem208
ENSMUSG00000014859	E2f4
ENSMUSG00000014867	Surf4
ENSMUSG00000014873	Surf2
ENSMUSG00000014905	Dnajb9
ENSMUSG00000014907	Naf1
ENSMUSG00000014932	Yes1
ENSMUSG00000014956	Ppp1cb
ENSMUSG00000014959	Gorasp2
ENSMUSG00000014980	Tsen15
ENSMUSG00000015001	Oc90
ENSMUSG00000015002	Efr3a
ENSMUSG00000015013	Trappc2l
ENSMUSG00000015016	Acsf3
ENSMUSG00000015023	Ddx19a
ENSMUSG00000015027	Galns
ENSMUSG00000015053	Gata2
ENSMUSG00000015083	C8g
ENSMUSG00000015085	Entpd2
ENSMUSG00000015087	Rabl6
ENSMUSG00000015090	Ptgds
ENSMUSG00000015092	Edf1
ENSMUSG00000015093	Clic3
ENSMUSG00000015094	Npdc1
ENSMUSG00000015095	Fbxw5
ENSMUSG00000015112	Slc25a13
ENSMUSG00000015120	Ube2i
ENSMUSG00000015126	Tsr3
ENSMUSG00000015127	Unkl
ENSMUSG00000015133	Lrrk1
ENSMUSG00000015134	Aldh1a3
ENSMUSG00000015143	Actn1
ENSMUSG00000015149	Sirt2
ENSMUSG00000015165	Hnrnpl
ENSMUSG00000015176	Nolc1
ENSMUSG00000015189	Casd1
ENSMUSG00000015202	Magi1
ENSMUSG00000015214	Mtmr1
ENSMUSG00000015217	Hmgb3
ENSMUSG00000015222	Map2
ENSMUSG00000015224	Cyp2j9
ENSMUSG00000015242	Nipsnap3a
ENSMUSG00000015243	Abca1
ENSMUSG00000015247	Nipsnap3b
ENSMUSG00000015289	Lage3
ENSMUSG00000015290	Ubl4a
ENSMUSG00000015291	Gdi1
ENSMUSG00000015305	Sash1
ENSMUSG00000015312	Gadd45b
ENSMUSG00000015314	Slamf6
ENSMUSG00000015316	Slamf1
ENSMUSG00000015335	Zdhhc12
ENSMUSG00000015337	Endog
ENSMUSG00000015340	Cybb
ENSMUSG00000015341	Golga7
ENSMUSG00000015342	Xk
ENSMUSG00000015354	Pcolce2
ENSMUSG00000015355	Cd48
ENSMUSG00000015357	Clpx
ENSMUSG00000015363	Trabd
ENSMUSG00000015365	Mov10l1
ENSMUSG00000015377	Dennd6b
ENSMUSG00000015396	Cd83
ENSMUSG00000015401	Tmem27
ENSMUSG00000015405	Ace2
ENSMUSG00000015437	Gzmb
ENSMUSG00000015441	Gzmf
ENSMUSG00000015443	Gzmn
ENSMUSG00000015451	C4a
ENSMUSG00000015452	Ager
ENSMUSG00000015461	Atf6b
ENSMUSG00000015467	Egfl8
ENSMUSG00000015468	Notch4
ENSMUSG00000015474	Ppt2
ENSMUSG00000015476	Prrt1
ENSMUSG00000015478	Rnf5
ENSMUSG00000015484	Fam163a
ENSMUSG00000015488	Cacfd1
ENSMUSG00000015501	Hivep2
ENSMUSG00000015519	2310057J18Rik
ENSMUSG00000015522	Arnt
ENSMUSG00000015533	Itga2
ENSMUSG00000015536	Mocs2
ENSMUSG00000015542	Nat9
ENSMUSG00000015568	Lpl
ENSMUSG00000015575	Atp6v0e
ENSMUSG00000015579	Nkx2-5
ENSMUSG00000015597	Zfp318
ENSMUSG00000015599	Ttbk1
ENSMUSG00000015605	Srf
ENSMUSG00000015619	Gata3
ENSMUSG00000015627	Gata5
ENSMUSG00000015647	Lama5
ENSMUSG00000015652	Steap1
ENSMUSG00000015653	Steap2
ENSMUSG00000015656	Hspa8
ENSMUSG00000015659	Serac1
ENSMUSG00000015665	Awat1
ENSMUSG00000015668	Pdzd11
ENSMUSG00000015671	Psma2
ENSMUSG00000015672	Mrpl32
ENSMUSG00000015697	Setdb1
ENSMUSG00000015702	Anxa9
ENSMUSG00000015709	Arnt2
ENSMUSG00000015711	Prune1
ENSMUSG00000015714	Cers2
ENSMUSG00000015721	Nlrp5
ENSMUSG00000015733	Capza2
ENSMUSG00000015745	Plekho1
ENSMUSG00000015747	Vps45
ENSMUSG00000015748	Prpf3
ENSMUSG00000015749	Anp32e
ENSMUSG00000015750	Aph1a
ENSMUSG00000015755	Tab2
ENSMUSG00000015757	Ppil4
ENSMUSG00000015759	Cnih1
ENSMUSG00000015766	Eps8
ENSMUSG00000015776	Med22
ENSMUSG00000015787	Abo
ENSMUSG00000015790	Surf1
ENSMUSG00000015804	Med28
ENSMUSG00000015806	Qdpr
ENSMUSG00000015812	Gnrh1
ENSMUSG00000015829	Tnr
ENSMUSG00000015837	Sqstm1
ENSMUSG00000015839	Nfe2l2
ENSMUSG00000015843	Rxrg
ENSMUSG00000015846	Rxra
ENSMUSG00000015850	Adamtsl4
ENSMUSG00000015852	Fcrls
ENSMUSG00000015854	Cd5l
ENSMUSG00000015869	Prpsap1
ENSMUSG00000015879	Fam184b
ENSMUSG00000015880	Ncapg
ENSMUSG00000015882	Lcorl
ENSMUSG00000015889	Lta4h
ENSMUSG00000015890	Amdhd1
ENSMUSG00000015932	Dstn
ENSMUSG00000015937	H2afy
ENSMUSG00000015942	Gtf2ird2
ENSMUSG00000015943	Bola1
ENSMUSG00000015944	Gatsl2
ENSMUSG00000015947	Fcgr1
ENSMUSG00000015950	Ncf1
ENSMUSG00000015957	Wnt11
ENSMUSG00000015961	Adss
ENSMUSG00000015962	1700016C15Rik
ENSMUSG00000015966	Il17rb
ENSMUSG00000015968	Cacna1d
ENSMUSG00000015970	Chdh
ENSMUSG00000015971	Actr8
ENSMUSG00000015980	Lrrc27
ENSMUSG00000015981	Stk32c
ENSMUSG00000015994	Fnta
ENSMUSG00000016018	Skiv2l2
ENSMUSG00000016024	Lbp
ENSMUSG00000016028	Celsr1
ENSMUSG00000016087	Fli1
ENSMUSG00000016128	Stard13
ENSMUSG00000016150	Tenm1
ENSMUSG00000016179	Camk1g
ENSMUSG00000016181	Diexf
ENSMUSG00000016194	Hsd11b1
ENSMUSG00000016200	Syt14
ENSMUSG00000016206	H2-M3
ENSMUSG00000016239	Lonrf3
ENSMUSG00000016252	Atp5e
ENSMUSG00000016253	Nelfcd
ENSMUSG00000016255	Tubb1
ENSMUSG00000016256	Ctsz
ENSMUSG00000016257	Prelid3b
ENSMUSG00000016262	Sertad4
ENSMUSG00000016283	H2-M2
ENSMUSG00000016308	Ube2a
ENSMUSG00000016319	Slc25a5
ENSMUSG00000016327	Atp1b4
ENSMUSG00000016344	Ppdpf
ENSMUSG00000016346	Kcnq2
ENSMUSG00000016349	Eef1a2
ENSMUSG00000016356	Col20a1
ENSMUSG00000016382	Pls3
ENSMUSG00000016386	Mpped2
ENSMUSG00000016409	Nkap
ENSMUSG00000016427	Ndufa1
ENSMUSG00000016458	Wt1
ENSMUSG00000016477	E2f3
ENSMUSG00000016481	Cr1l
ENSMUSG00000016487	Ppfibp1
ENSMUSG00000016493	Cd46
ENSMUSG00000016494	Cd34
ENSMUSG00000016495	Plgrkt
ENSMUSG00000016496	Cd274
ENSMUSG00000016498	Pdcd1lg2
ENSMUSG00000016503	Gtf3a
ENSMUSG00000016510	Mtif3
ENSMUSG00000016520	Lnx2
ENSMUSG00000016524	Il19
ENSMUSG00000016526	Dyrk3
ENSMUSG00000016528	Mapkapk2
ENSMUSG00000016529	Il10
ENSMUSG00000016534	Lamp2
ENSMUSG00000016541	Atxn10
ENSMUSG00000016552	Foxred2
ENSMUSG00000016554	Eif3d
ENSMUSG00000016559	H3f3b
ENSMUSG00000016619	Nup50
ENSMUSG00000016624	Phf21b
ENSMUSG00000016626	Nlrp14
ENSMUSG00000016637	Ift27
ENSMUSG00000016664	Pacsin2
ENSMUSG00000016756	Cmah
ENSMUSG00000016757	Ttll12
ENSMUSG00000016758	Bik
ENSMUSG00000016763	Scube1
ENSMUSG00000016831	Tox4
ENSMUSG00000016833	Mrps18c
ENSMUSG00000016918	Sulf1
ENSMUSG00000016921	Srsf6
ENSMUSG00000016933	Plcg1
ENSMUSG00000016940	Kctd2
ENSMUSG00000016942	Tmprss6
ENSMUSG00000016946	Kctd5
ENSMUSG00000016982	Pom121l2
ENSMUSG00000016984	Etaa1
ENSMUSG00000016995	Matn4
ENSMUSG00000016998	Svs4
ENSMUSG00000017000	Svs6
ENSMUSG00000017002	Slpi
ENSMUSG00000017003	Svs3a
ENSMUSG00000017004	Svs5
ENSMUSG00000017007	Rbpjl
ENSMUSG00000017009	Sdc4
ENSMUSG00000017049	Ccdc70
ENSMUSG00000017057	Il13ra1
ENSMUSG00000017064	Prl5a1
ENSMUSG00000017119	Nbr1
ENSMUSG00000017132	Cyth1
ENSMUSG00000017144	Rnd3
ENSMUSG00000017146	Brca1
ENSMUSG00000017165	Gast
ENSMUSG00000017167	Cntnap1
ENSMUSG00000017176	Nt5c3b
ENSMUSG00000017188	Coa3
ENSMUSG00000017195	Zpbp2
ENSMUSG00000017204	Gsdma
ENSMUSG00000017210	Med24
ENSMUSG00000017211	Gsdma2
ENSMUSG00000017221	Psmd3
ENSMUSG00000017264	Exosc10
ENSMUSG00000017286	Glod4
ENSMUSG00000017288	Vps53
ENSMUSG00000017291	Taok1
ENSMUSG00000017299	Dnttip1
ENSMUSG00000017300	Tnnc2
ENSMUSG00000017307	Acot8
ENSMUSG00000017309	Cd300lg
ENSMUSG00000017310	Spint4
ENSMUSG00000017311	Pyy
ENSMUSG00000017314	Mpp2
ENSMUSG00000017316	Ppy
ENSMUSG00000017344	Vtn
ENSMUSG00000017376	Nlk
ENSMUSG00000017386	Traf4
ENSMUSG00000017390	Aldoc
ENSMUSG00000017400	Stac2
ENSMUSG00000017404	Rpl19
ENSMUSG00000017405	Nek8
ENSMUSG00000017412	Cacnb4
ENSMUSG00000017417	Plxdc1
ENSMUSG00000017418	Arl5b
ENSMUSG00000017421	Zfp207
ENSMUSG00000017428	Psmd11
ENSMUSG00000017446	C1qtnf1
ENSMUSG00000017453	Pipox
ENSMUSG00000017466	Timp2
ENSMUSG00000017478	Zc3h18
ENSMUSG00000017485	Top2b
ENSMUSG00000017491	Rarb
ENSMUSG00000017493	Igfbp4
ENSMUSG00000017499	Cdc6
ENSMUSG00000017548	Suz12
ENSMUSG00000017550	Atad5
ENSMUSG00000017561	Crlf3
ENSMUSG00000017588	Krt27
ENSMUSG00000017607	Tns4
ENSMUSG00000017615	Tnfaip1
ENSMUSG00000017631	Abr
ENSMUSG00000017639	Rab11fip4
ENSMUSG00000017652	Cd40
ENSMUSG00000017664	Slc35c2
ENSMUSG00000017667	Zfp334
ENSMUSG00000017670	Elmo2
ENSMUSG00000017677	Wsb1
ENSMUSG00000017679	Ttpal
ENSMUSG00000017686	Rhot1
ENSMUSG00000017688	Hnf4g
ENSMUSG00000017692	Rhbdl3
ENSMUSG00000017697	Ada
ENSMUSG00000017707	Serinc3
ENSMUSG00000017713	Tha1
ENSMUSG00000017715	Pgs1
ENSMUSG00000017716	Birc5
ENSMUSG00000017718	Afmid
ENSMUSG00000017720	Trp53tg5
ENSMUSG00000017721	Pigt
ENSMUSG00000017723	Wfdc2
ENSMUSG00000017724	Etv4
ENSMUSG00000017733	Eppin
ENSMUSG00000017734	Dbndd2
ENSMUSG00000017737	Mmp9
ENSMUSG00000017740	Slc12a5
ENSMUSG00000017747	Ghdc
ENSMUSG00000017754	Pltp
ENSMUSG00000017756	Slc12a7
ENSMUSG00000017760	Ctsa
ENSMUSG00000017764	Zswim1
ENSMUSG00000017765	Slc12a4
ENSMUSG00000017767	Spata25
ENSMUSG00000017774	Myo1c
ENSMUSG00000017776	Crk
ENSMUSG00000017778	Cox7c
ENSMUSG00000017781	Pitpna
ENSMUSG00000017801	Mlx
ENSMUSG00000017802	Retreg3
ENSMUSG00000017817	Jph2
ENSMUSG00000017830	Dhx58
ENSMUSG00000017831	Rab5a
ENSMUSG00000017832	Hspb9
ENSMUSG00000017837	Nkiras2
ENSMUSG00000017843	Ppp2r5c
ENSMUSG00000017858	Ift52
ENSMUSG00000017861	Mybl2
ENSMUSG00000017868	Sgk2
ENSMUSG00000017897	Eya2
ENSMUSG00000017922	Prl3c1
ENSMUSG00000017929	B4galt5
ENSMUSG00000017943	Gdap1l1
ENSMUSG00000017950	Hnf4a
ENSMUSG00000017969	Ptgis
ENSMUSG00000017978	Cadps2
ENSMUSG00000017999	Ddx27
ENSMUSG00000018001	Cyth3
ENSMUSG00000018008	Cyth4
ENSMUSG00000018012	Rac3
ENSMUSG00000018040	Rrp7a
ENSMUSG00000018042	Cyb5r3
ENSMUSG00000018068	Ints2
ENSMUSG00000018076	Med13l
ENSMUSG00000018102	Hist1h2bc
ENSMUSG00000018126	Baiap2l2
ENSMUSG00000018143	Mafk
ENSMUSG00000018160	Med1
ENSMUSG00000018166	Erbb3
ENSMUSG00000018167	Stard3
ENSMUSG00000018168	Ikzf3
ENSMUSG00000018169	Mfng
ENSMUSG00000018171	Vmp1
ENSMUSG00000018189	Uchl5
ENSMUSG00000018196	Glrx2
ENSMUSG00000018199	Trove2
ENSMUSG00000018209	Stk4
ENSMUSG00000018211	Wfdc15b
ENSMUSG00000018217	Pmp22
ENSMUSG00000018238	Gdf9
ENSMUSG00000018239	Zcchc10
ENSMUSG00000018259	Prl8a2
ENSMUSG00000018263	Tbx5
ENSMUSG00000018286	Psmb6
ENSMUSG00000018287	Spag7
ENSMUSG00000018293	Pfn1
ENSMUSG00000018322	Tomm34
ENSMUSG00000018326	Ywhab
ENSMUSG00000018334	Ksr1
ENSMUSG00000018339	Gpx3
ENSMUSG00000018340	Anxa6
ENSMUSG00000018341	Il12rb2
ENSMUSG00000018347	Zkscan6
ENSMUSG00000018362	Kpna2
ENSMUSG00000018363	Smurf2
ENSMUSG00000018372	Cep95
ENSMUSG00000018377	Vezf1
ENSMUSG00000018378	Cuedc1
ENSMUSG00000018379	Srsf1
ENSMUSG00000018381	Abi3
ENSMUSG00000018387	Shroom1
ENSMUSG00000018395	Kif3a
ENSMUSG00000018398	2008-09-01
ENSMUSG00000018401	Mtmr4
ENSMUSG00000018405	Mrm1
ENSMUSG00000018411	Mapt
ENSMUSG00000018412	Kansl1
ENSMUSG00000018415	Gid4
ENSMUSG00000018417	Myo1b
ENSMUSG00000018425	Dhx40
ENSMUSG00000018427	Ypel2
ENSMUSG00000018428	Akap1
ENSMUSG00000018433	Nol11
ENSMUSG00000018442	Derl2
ENSMUSG00000018446	C1qbp
ENSMUSG00000018449	Rpain
ENSMUSG00000018451	6330403K07Rik
ENSMUSG00000018459	Slc13a3
ENSMUSG00000018470	Kcnab3
ENSMUSG00000018474	Chd3
ENSMUSG00000018476	Kdm6b
ENSMUSG00000018479	1700125H20Rik
ENSMUSG00000018481	Appbp2
ENSMUSG00000018486	Wnt9b
ENSMUSG00000018500	Adora2b
ENSMUSG00000018501	Ncor1
ENSMUSG00000018507	Trpv2
ENSMUSG00000018509	Cenpv
ENSMUSG00000018537	Pcgf2
ENSMUSG00000018541	Cwc25
ENSMUSG00000018543	1700001P01Rik
ENSMUSG00000018547	Pip4k2b
ENSMUSG00000018548	Trim37
ENSMUSG00000018554	Ybx2
ENSMUSG00000018559	Ctdnep1
ENSMUSG00000018565	Elp5
ENSMUSG00000018566	Slc2a4
ENSMUSG00000018567	Gabarap
ENSMUSG00000018569	Cldn7
ENSMUSG00000018570	2810408A11Rik
ENSMUSG00000018572	Phf23
ENSMUSG00000018574	Acadvl
ENSMUSG00000018581	Dnah11
ENSMUSG00000018583	G3bp1
ENSMUSG00000018585	Atox1
ENSMUSG00000018589	Glra2
ENSMUSG00000018593	Sparc
ENSMUSG00000018595	Glra4
ENSMUSG00000018599	Mief2
ENSMUSG00000018604	Tbx3
ENSMUSG00000018620	Mmp20
ENSMUSG00000018623	Mmp7
ENSMUSG00000018634	Crhr1
ENSMUSG00000018648	Dusp14
ENSMUSG00000018651	Tada2a
ENSMUSG00000018654	Ikzf1
ENSMUSG00000018656	Tcaf3
ENSMUSG00000018659	Pnpo
ENSMUSG00000018661	Cog1
ENSMUSG00000018666	Cbx1
ENSMUSG00000018669	Cdk5rap3
ENSMUSG00000018672	Copz2
ENSMUSG00000018677	Slc25a39
ENSMUSG00000018678	Sp2
ENSMUSG00000018697	Aatf
ENSMUSG00000018698	Lhx1
ENSMUSG00000018707	Dync1h1
ENSMUSG00000018727	Cpsf4l
ENSMUSG00000018733	Pex12
ENSMUSG00000018736	Ndel1
ENSMUSG00000018740	Slc25a35
ENSMUSG00000018750	Zbtb4
ENSMUSG00000018752	Tnfsfm13
ENSMUSG00000018761	Mpdu1
ENSMUSG00000018765	Fxr2
ENSMUSG00000018770	Atp5g3
ENSMUSG00000018774	Cd68
ENSMUSG00000018776	Slc35g3
ENSMUSG00000018796	Acsl1
ENSMUSG00000018800	Abca5
ENSMUSG00000018809	Smyd4
ENSMUSG00000018819	Lsp1
ENSMUSG00000018820	Zfyve27
[truncated: 53,487 more rows]
