# Supplementary material for: Loss of Nnt Increases Expression of Oxidative Phosphorylation Complexes in C57BL/6J Hearts
Source: Int J Mol Sci. 2021 Jun 5;22(11):6101. doi: 10.3390/ijms22116101 (PMC8201288; doi:10.3390/ijms22116101)
Supplement: Supplementary file 1 [file ijms-22-06101-s001.zip › Table S5.xlsx]

## Sheet: NAdrenal_vs_ResA_deseq2_differe
		baseMean	log2FoldChange	lfcSE	stat	pvalue	padj
ENSMUSG00000073643	Wdfy1	2331.34	-1.36715	0.0797058	-17.1524	6.02588e-66	1.18818e-61
ENSMUSG00000101939	Gm28438	1344.41	-1.87321	0.175904	-10.649	1.76182e-26	1.73698e-22
ENSMUSG00000025453	Nnt	531.973	1.77341	0.168223	10.542	5.53069e-26	3.63514e-22
ENSMUSG00000108460	Gm39041	157.631	-1.83025	0.204833	-8.93529	4.06094e-19	2.00184e-15
ENSMUSG00000044471	Lncpint	456.889	-1.30377	0.169235	-7.7039	1.31976e-14	5.20459e-11
ENSMUSG00000114496	Gm47601	19.5446	-1.61438	0.218286	-7.39572	1.40646e-13	4.6221e-10
ENSMUSG00000117465		236.782	-1.31716	0.185301	-7.10825	1.17527e-12	3.31057e-09
ENSMUSG00000032334	Loxl1	1816.4	0.650878	0.0947747	6.86763	6.52778e-12	1.60893e-08
ENSMUSG00000103780	Gm37524	94.6118	-1.47102	0.216571	-6.79234	1.10325e-11	2.41711e-08
ENSMUSG00000096490	Igkv10-94	33.8129	1.47757	0.219475	6.73229	1.67018e-11	3.29326e-08
ENSMUSG00000110386	Gm42031	41.9071	-1.45479	0.217836	-6.6784	2.4157e-11	4.33026e-08
ENSMUSG00000092341	Malat1	445294	-0.789981	0.123684	-6.3871	1.69065e-10	2.77802e-07
ENSMUSG00000048154	Kmt2d	10479.1	-0.628233	0.10046	-6.2536	4.0111e-10	6.08392e-07
ENSMUSG00000066677	Pydc3	131.176	1.36077	0.220076	6.18316	6.28313e-10	8.84933e-07
ENSMUSG00000096929	A330023F24Rik	2681.34	-0.738206	0.120198	-6.14158	8.17066e-10	1.07406e-06
ENSMUSG00000096768	Gm47283	275.922	1.26888	0.207937	6.10225	1.04586e-09	1.28889e-06
ENSMUSG00000021327	Zkscan3	6615.71	0.614923	0.10186	6.03692	1.57082e-09	1.82197e-06
ENSMUSG00000039457	Ppl	853.214	-0.835072	0.140585	-5.93999	2.85047e-09	3.10087e-06
ENSMUSG00000117294		66.8983	-1.28743	0.217023	-5.93226	2.98796e-09	3.10087e-06
ENSMUSG00000105703	Gm43305	1500.73	-1.07198	0.181356	-5.91094	3.40167e-09	3.3537e-06
ENSMUSG00000028776	Tinagl1	2189.21	0.45498	0.0796137	5.71485	1.09802e-08	1.03099e-05
ENSMUSG00000027360	Hdc	357.062	1.0735	0.188914	5.68248	1.32755e-08	1.18985e-05
ENSMUSG00000069804	Gm10277	72.7854	-1.12416	0.199254	-5.64186	1.68223e-08	1.44218e-05
ENSMUSG00000102856	Gm37084	162.815	-1.21762	0.216108	-5.63428	1.7579e-08	1.44426e-05
ENSMUSG00000104814	Gm42979	252.879	-0.807756	0.144885	-5.57515	2.47322e-08	1.95068e-05
ENSMUSG00000002028	Kmt2a	7716.21	-0.407941	0.0738878	-5.52109	3.36908e-08	2.55506e-05
ENSMUSG00000016024	Lbp	1907.86	0.423348	0.0771122	5.49002	4.01893e-08	2.93501e-05
ENSMUSG00000034156	Tspoap1	892.817	-0.775462	0.14146	-5.48185	4.20902e-08	2.96405e-05
ENSMUSG00000028019	Pdgfc	1265.31	0.660854	0.122476	5.39579	6.82226e-08	4.63867e-05
ENSMUSG00000027966	Col11a1	468.27	-0.873644	0.163589	-5.34049	9.26954e-08	5.99778e-05
ENSMUSG00000079494	Nat8f5	339.043	-0.951112	0.178198	-5.33739	9.42951e-08	5.99778e-05
ENSMUSG00000102953	Gm37019	100.911	-1.09469	0.20558	-5.32491	1.01001e-07	6.22357e-05
ENSMUSG00000059824	Dbp	6484.01	-0.597067	0.112836	-5.29148	1.2133e-07	7.03641e-05
ENSMUSG00000101823	Gm29438	149.052	-1.13107	0.2136	-5.29528	1.18832e-07	7.03641e-05
ENSMUSG00000033705	Stard9	2074.53	-0.505608	0.0959352	-5.27031	1.36196e-07	7.67289e-05
ENSMUSG00000062296	Trank1	24647.3	-0.726997	0.13817	-5.2616	1.42806e-07	7.82178e-05
ENSMUSG00000056054	S100a8	32.0023	1.1716	0.223153	5.25022	1.5192e-07	8.05065e-05
ENSMUSG00000106475	Gm43011	120.042	-1.00198	0.190986	-5.24634	1.5515e-07	8.05065e-05
ENSMUSG00000051022	Hs3st1	294.416	0.838559	0.160255	5.23265	1.67096e-07	8.44819e-05
ENSMUSG00000074634	Tmem267	149.745	0.95807	0.183627	5.21748	1.81375e-07	8.9409e-05
ENSMUSG00000087366	Junos	184.402	-0.745932	0.143814	-5.18679	2.13947e-07	0.000102893
ENSMUSG00000064360	mt-Nd3	613.874	0.977231	0.190679	5.12501	2.97522e-07	0.000136431
ENSMUSG00000111212	Gm47087	74.3608	-1.13462	0.221217	-5.12902	2.91257e-07	0.000136431
ENSMUSG00000046324	Ermp1	5800.57	0.417548	0.0815667	5.1191	3.06998e-07	0.000137577
ENSMUSG00000048038	Ccdc187	576.95	-0.643051	0.127226	-5.05439	4.31765e-07	0.00018919
ENSMUSG00000038685	Rtel1	1294.74	-0.400588	0.0797412	-5.0236	5.07129e-07	0.000217382
ENSMUSG00000055022	Cntn1	816.154	-0.572204	0.114263	-5.00778	5.50604e-07	0.000230996
ENSMUSG00000036572	Upf3b	1820.39	-0.378464	0.0757684	-4.99501	5.88314e-07	0.000241675
ENSMUSG00000024087	Cyp1b1	6253.41	0.559273	0.112261	4.98188	6.29703e-07	0.000253397
ENSMUSG00000027386	Fbln7	685.9	0.566895	0.11428	4.96056	7.0291e-07	0.0002772
ENSMUSG00000024620	Pdgfrb	3670.26	0.382426	0.0773149	4.94634	7.562e-07	0.000292368
ENSMUSG00000021876	Rnase4	3648.26	0.610914	0.124644	4.90126	9.52254e-07	0.000347714
ENSMUSG00000104292	Gm38042	106.146	-1.0013	0.204172	-4.90419	9.38136e-07	0.000347714
ENSMUSG00000108709	4933431G14Rik	127.819	-1.03196	0.21036	-4.90568	9.31063e-07	0.000347714
ENSMUSG00000037443	Cep85	2049.21	-0.575319	0.117707	-4.88773	1.02007e-06	0.000365703
ENSMUSG00000022822	Abcc5	6272.69	-0.362094	0.0742239	-4.8784	1.06948e-06	0.000376571
ENSMUSG00000076934	Iglv1	112.758	1.03925	0.215147	4.83039	1.36264e-06	0.000471377
ENSMUSG00000079487	Med12	3199.77	-0.323884	0.0672662	-4.81496	1.47227e-06	0.000500523
ENSMUSG00000040943	Tet2	4631.05	-0.399542	0.0830844	-4.80887	1.51786e-06	0.000507274
ENSMUSG00000102594	Gm38381	101.429	-1.02166	0.213234	-4.79123	1.65758e-06	0.000544736
ENSMUSG00000046111	Cep295	931.814	-0.449637	0.0942898	-4.76868	1.85441e-06	0.000589762
ENSMUSG00000052974	Cyp2f2	1251.56	0.986086	0.206677	4.77115	1.8318e-06	0.000589762
ENSMUSG00000000301	Pemt	146.583	0.868497	0.182559	4.75735	1.9615e-06	0.000596779
ENSMUSG00000027460	Angpt4	126.092	0.978414	0.205553	4.75992	1.93673e-06	0.000596779
ENSMUSG00000108521	Gm44639	136.865	-1.05523	0.221838	-4.75676	1.96727e-06	0.000596779
ENSMUSG00000051041	Olfml1	741.758	0.737763	0.156863	4.70323	2.5608e-06	0.000765059
ENSMUSG00000002233	Rhoc	2033.16	0.351878	0.0752473	4.67628	2.92121e-06	0.000859709
ENSMUSG00000113665	Gm47603	50.7479	-1.04148	0.223526	-4.65933	3.17243e-06	0.000919911
ENSMUSG00000030208	Emp1	3323.2	0.476506	0.103349	4.61066	4.01402e-06	0.00111499
ENSMUSG00000056870	Gulp1	997.057	0.767084	0.166374	4.61061	4.01484e-06	0.00111499
ENSMUSG00000072844	G530011O06Rik	70.2351	1.03425	0.22412	4.61471	3.93646e-06	0.00111499
ENSMUSG00000029231	Pdgfra	5621.1	0.720821	0.156731	4.5991	4.24325e-06	0.00116206
ENSMUSG00000030004	Nat8	469.954	-0.811212	0.17775	-4.56378	5.02419e-06	0.00135708
ENSMUSG00000076258	Gm23935	78625.4	-0.532548	0.116918	-4.55488	5.24152e-06	0.00139489
ENSMUSG00000097305	Gm17276	459.676	-0.973964	0.213949	-4.55233	5.30563e-06	0.00139489
ENSMUSG00000098973	Mir6236	1115.01	-0.571113	0.126016	-4.53207	5.8409e-06	0.00151541
ENSMUSG00000030451	Herc2	5676.28	-0.323833	0.0717166	-4.51546	6.3179e-06	0.00161787
ENSMUSG00000021390	Ogn	10014.2	0.595789	0.132524	4.4957	6.93421e-06	0.00173637
ENSMUSG00000040329	Il7	119.665	0.76177	0.169571	4.49233	7.04481e-06	0.00173637
ENSMUSG00000088609	Gm24187	1186.74	-0.607829	0.135274	-4.4933	7.01273e-06	0.00173637
ENSMUSG00000022103	Gfra2	845.456	0.623648	0.139012	4.48628	7.24772e-06	0.00176433
ENSMUSG00000031872	Bean1	278.958	-0.881979	0.196899	-4.47935	7.4872e-06	0.0018004
ENSMUSG00000079495	Nat8f6	40.2104	-0.988577	0.221185	-4.46946	7.84164e-06	0.00186291
ENSMUSG00000067818	Myl9	1884.22	0.65928	0.147951	4.45608	8.34722e-06	0.00195941
ENSMUSG00000017493	Igfbp4	9919.02	0.648114	0.145792	4.44546	8.77031e-06	0.00201603
ENSMUSG00000097816	Gm26811	90.9497	-0.930952	0.209442	-4.44491	8.79292e-06	0.00201603
ENSMUSG00000104369	Gm38082	93.9203	-0.970456	0.21946	-4.42203	9.77793e-06	0.00221611
ENSMUSG00000036596	Cpz	122.2	0.971736	0.220275	4.41147	1.0267e-05	0.00228729
ENSMUSG00000042625	Safb2	3161.49	-0.411199	0.0932878	-4.40785	1.044e-05	0.00228729
ENSMUSG00000095562	Gm21887	186.608	0.83172	0.188673	4.40825	1.04208e-05	0.00228729
ENSMUSG00000032249	Anp32a	4977.85	0.415129	0.0942894	4.40272	1.06904e-05	0.00229123
ENSMUSG00000034832	Tet3	2948.25	-0.360901	0.0819684	-4.40293	1.068e-05	0.00229123
ENSMUSG00000029580	Actb	91399.2	0.294917	0.0678465	4.34683	1.38119e-05	0.002779
ENSMUSG00000085334	Gm12940	1070.86	-0.588343	0.135278	-4.34914	1.36671e-05	0.002779
ENSMUSG00000094526	Gm21451	21.2237	0.912441	0.209378	4.35787	1.31333e-05	0.002779
ENSMUSG00000096751	Gm28373	38.9598	-0.971596	0.223276	-4.35155	1.35179e-05	0.002779
ENSMUSG00000103238	Gm36527	45.5732	-0.972661	0.223573	-4.35053	1.35812e-05	0.002779
ENSMUSG00000106386	Gm42991	98.9869	-0.962298	0.221331	-4.34777	1.37527e-05	0.002779
ENSMUSG00000020123	Avpr1a	180.385	0.771907	0.177806	4.3413	1.41645e-05	0.00279295
ENSMUSG00000021313	Ryr2	1348.64	-0.540672	0.124519	-4.34207	1.41148e-05	0.00279295
ENSMUSG00000035202	Lars2	176235	-0.472035	0.10904	-4.32901	1.49784e-05	0.0029242
ENSMUSG00000111394	AC160637.1	1112.29	-0.47693	0.11035	-4.32197	1.54642e-05	0.00298945
ENSMUSG00000092274	Neat1	31388	-0.528368	0.122506	-4.313	1.61053e-05	0.00308314
ENSMUSG00000021488	Nsd1	8966.42	-0.308118	0.0715825	-4.30438	1.67455e-05	0.00317488
ENSMUSG00000029823	Luc7l2	14666	-0.367845	0.0855439	-4.30007	1.70747e-05	0.00320647
ENSMUSG00000064853	Gm23442	69.0575	-0.893964	0.20808	-4.29624	1.73716e-05	0.00323145
ENSMUSG00000039683	Sdk1	774.91	-0.583874	0.136028	-4.29232	1.76819e-05	0.00323734
ENSMUSG00000040327	Cul9	1892.48	-0.375656	0.087531	-4.29169	1.77316e-05	0.00323734
ENSMUSG00000086324	Gm15564	16773.1	-0.494548	0.115619	-4.27738	1.89107e-05	0.00342093
ENSMUSG00000043183	Simc1	1263.8	-0.452526	0.105935	-4.27174	1.93957e-05	0.00347677
ENSMUSG00000021775	Nr1d2	8920.23	-0.372413	0.0872911	-4.26633	1.98712e-05	0.00352991
ENSMUSG00000104994	Gm42989	26.6543	-0.936956	0.220347	-4.25218	2.11697e-05	0.003727
ENSMUSG00000078651	Aoc2	232.667	-0.73978	0.174097	-4.24925	2.14489e-05	0.00374274
ENSMUSG00000048191	Muc6	172.059	-0.944137	0.22232	-4.24674	2.16902e-05	0.00375165
ENSMUSG00000051727	Kctd14	568.01	0.937506	0.220983	4.24244	2.21104e-05	0.00375839
ENSMUSG00000098202	B830012L14Rik	867.172	-0.79183	0.1866	-4.24346	2.20099e-05	0.00375839
ENSMUSG00000072647	Adam1a	233.607	-0.610379	0.143998	-4.23879	2.24729e-05	0.00378736
ENSMUSG00000033760	Rbm4b	1664.71	-0.362337	0.0855905	-4.23338	2.30205e-05	0.00384677
ENSMUSG00000004328	Hif3a	686.276	-0.623534	0.147375	-4.23094	2.32716e-05	0.00385604
ENSMUSG00000020721	Helz	4550.61	-0.38342	0.0906903	-4.2278	2.35993e-05	0.00387775
ENSMUSG00000067768	Xlr4b	34.2548	0.945895	0.224162	4.21969	2.44641e-05	0.00398663
ENSMUSG00000026409	Pfkfb2	2493.4	-0.610878	0.145425	-4.20064	2.6616e-05	0.00430176
ENSMUSG00000045039	Megf8	5376.93	-0.336592	0.0801641	-4.19879	2.68347e-05	0.00430184
ENSMUSG00000091243	Vgll3	672.284	0.565188	0.134688	4.19627	2.71341e-05	0.00431477
ENSMUSG00000031375	Bgn	31629.2	0.347742	0.083337	4.17273	3.00978e-05	0.00460053
ENSMUSG00000038708	Golga4	6425.51	-0.337496	0.080874	-4.17311	3.00471e-05	0.00460053
ENSMUSG00000047996	Prrg1	386.45	0.579553	0.138843	4.17414	2.99108e-05	0.00460053
ENSMUSG00000053877	Srcap	696.995	-0.498051	0.119298	-4.17484	2.98197e-05	0.00460053
ENSMUSG00000077025	Mir493	33.4284	-0.883729	0.21165	-4.17543	2.97425e-05	0.00460053
ENSMUSG00000025261	Huwe1	17874.4	-0.275506	0.066176	-4.16322	3.13786e-05	0.00475941
ENSMUSG00000096336	Igkv1-135	37.9574	0.8459	0.203408	4.15864	3.20147e-05	0.00481882
ENSMUSG00000026014	Raph1	9488.09	-0.633982	0.152675	-4.15249	3.28874e-05	0.00487723
ENSMUSG00000061882	Ccdc62	429.978	-0.578099	0.139277	-4.15071	3.31448e-05	0.00487723
ENSMUSG00000104466	Gm10513	23.5562	-0.890697	0.214563	-4.15121	3.30718e-05	0.00487723
ENSMUSG00000033004	Mycbp2	9562.34	-0.379749	0.0916096	-4.14529	3.39378e-05	0.00495692
ENSMUSG00000038271	Iffo1	2167.55	-0.411713	0.0994165	-4.14129	3.45356e-05	0.00500715
ENSMUSG00000031673	Cdh11	1650.65	0.588151	0.142147	4.13762	3.50924e-05	0.00505075
ENSMUSG00000006205	Htra1	2815.81	0.463633	0.112211	4.13181	3.59912e-05	0.00514257
ENSMUSG00000105985	Gm42993	74.1677	-0.856281	0.20766	-4.12348	3.73198e-05	0.00529405
ENSMUSG00000025321	Itgb8	697.045	0.559833	0.13597	4.11732	3.833e-05	0.00536022
ENSMUSG00000102423	Gm37465	21.7323	-0.859904	0.208795	-4.1184	3.81505e-05	0.00536022
ENSMUSG00000061535	C1qtnf7	466.08	0.487083	0.118617	4.10635	4.01952e-05	0.00558148
ENSMUSG00000085708	Gm16063	185.947	-0.696717	0.17023	-4.0928	4.26197e-05	0.00587674
ENSMUSG00000030336	Cd27	233.498	-0.806474	0.197179	-4.09006	4.31257e-05	0.00590523
ENSMUSG00000020571	Pdia6	5908.11	0.301081	0.0738906	4.07469	4.60756e-05	0.00619604
ENSMUSG00000041936	Agrn	3065.32	-0.316613	0.0777135	-4.0741	4.61922e-05	0.00619604
ENSMUSG00000097231	Gm26852	93.1149	-0.842047	0.206542	-4.07688	4.5645e-05	0.00619604
ENSMUSG00000107161	Gm43850	21.3475	-0.900939	0.22228	-4.05317	5.05283e-05	0.00673187
ENSMUSG00000101609	Kcnq1ot1	3135.17	-0.522288	0.128919	-4.05128	5.09391e-05	0.00674106
ENSMUSG00000104339	C130089K02Rik	54.8688	-0.905168	0.224127	-4.03865	5.37605e-05	0.007067
ENSMUSG00000003814	Calr	29712.3	0.31444	0.0780864	4.02683	5.65343e-05	0.00725958
ENSMUSG00000022558	Mroh1	2602.88	-0.393586	0.0977574	-4.02615	5.66982e-05	0.00725958
ENSMUSG00000066361	Serpina3c	513.759	0.88262	0.219192	4.02671	5.65639e-05	0.00725958
ENSMUSG00000085088	4931413K12Rik	53.0814	-0.897343	0.222708	-4.02923	5.59597e-05	0.00725958
ENSMUSG00000054387	Mdm4	9958.13	-0.280912	0.0698686	-4.02058	5.80562e-05	0.00734573
ENSMUSG00000073791	Efcab7	198.992	-0.635725	0.158127	-4.02033	5.81161e-05	0.00734573
ENSMUSG00000058740	Kcnt1	1424.47	-0.566722	0.141132	-4.01555	5.93077e-05	0.00744859
ENSMUSG00000003746	Man1a	2494.49	0.557892	0.138991	4.01388	5.97279e-05	0.00745388
ENSMUSG00000035934	Pknox2	422.648	0.574934	0.143305	4.01197	6.02146e-05	0.00746737
ENSMUSG00000028266	Lmo4	1915.86	0.432075	0.107747	4.01007	6.07011e-05	0.00748065
ENSMUSG00000103867	9630010A21Rik	84.0176	-0.864756	0.216245	-3.99896	6.36206e-05	0.00779175
ENSMUSG00000023004	Tuba1b	3724.19	0.427835	0.107113	3.99425	6.49004e-05	0.00788834
ENSMUSG00000102657	Gm37899	314.937	-0.795369	0.199185	-3.99312	6.52095e-05	0.00788834
ENSMUSG00000059562	Ccdc154	23.5103	-0.87256	0.219338	-3.97815	6.94526e-05	0.00835041
ENSMUSG00000102758	Naaladl2	813.486	0.598962	0.150668	3.97538	7.0268e-05	0.00839724
ENSMUSG00000110529	Gm45694	94.9084	-0.881967	0.222308	-3.96731	7.26877e-05	0.00863407
ENSMUSG00000019278	Dpep1	4101.08	0.428044	0.108102	3.95962	7.50683e-05	0.0088107
ENSMUSG00000056481	Cd248	560.359	0.784914	0.198221	3.9598	7.50141e-05	0.0088107
ENSMUSG00000036103	Colec12	2152.17	0.389676	0.0984835	3.95676	7.59717e-05	0.00886396
ENSMUSG00000030337	Vamp1	6188.54	-0.456706	0.11557	-3.95176	7.75794e-05	0.00890176
ENSMUSG00000033717	Adra2a	41.3002	0.857066	0.216894	3.95154	7.765e-05	0.00890176
ENSMUSG00000038366	Lasp1	7140.42	0.330672	0.0836437	3.95333	7.70696e-05	0.00890176
ENSMUSG00000042510	AA986860	554.75	-0.624081	0.158115	-3.94701	7.91349e-05	0.00901954
ENSMUSG00000084519	Gm22478	33.7575	-0.883118	0.224122	-3.94035	8.13637e-05	0.00922029
ENSMUSG00000040950	Mgl2	335.497	0.828599	0.210398	3.93825	8.20775e-05	0.00924803
ENSMUSG00000051331	Cacna1c	11559.4	-0.547033	0.138959	-3.93666	8.26245e-05	0.00925676
ENSMUSG00000000948	Gm38393	246.3	0.742144	0.188745	3.93199	8.42447e-05	0.00938496
ENSMUSG00000004951	Hspb1	4032.79	0.428117	0.108919	3.9306	8.47328e-05	0.0093863
ENSMUSG00000021186	Fbln5	2633.07	0.402817	0.102598	3.92617	8.63086e-05	0.00948469
ENSMUSG00000101335	Gm28229	206.447	-0.633893	0.161485	-3.92541	8.6583e-05	0.00948469
ENSMUSG00000032855	Pkd1	6503.87	-0.321049	0.0818355	-3.92311	8.74146e-05	0.00952288
ENSMUSG00000031289	Il13ra2	58.8136	0.830746	0.211907	3.92033	8.84266e-05	0.0095802
ENSMUSG00000074994	Qser1	3500.6	0.267208	0.0682132	3.91725	8.95661e-05	0.00965062
ENSMUSG00000027712	Anxa5	16399.1	0.376148	0.0961516	3.91203	9.15221e-05	0.00975477
ENSMUSG00000097379	Gm26873	281.018	-0.638971	0.163314	-3.91254	9.13317e-05	0.00975477
ENSMUSG00000040473	Cfap69	954.954	-0.505476	0.129291	-3.9096	9.24483e-05	0.00980051
ENSMUSG00000021268	Meg3	87385.8	-0.475366	0.12177	-3.9038	9.46944e-05	0.00993
ENSMUSG00000026836	Acvr1	3750.7	-0.454307	0.116437	-3.90173	9.55064e-05	0.00993
ENSMUSG00000038085	Cnbd2	149.315	-0.82513	0.211502	-3.90128	9.56841e-05	0.00993
ENSMUSG00000092200	Tnxa	1971.83	-0.654692	0.167744	-3.90292	9.50384e-05	0.00993
ENSMUSG00000030217	Art4	742.046	0.442677	0.113577	3.8976	9.71494e-05	0.0100293
ENSMUSG00000103882	Gm37452	31.3474	-0.871302	0.22371	-3.89479	9.82846e-05	0.0100936
ENSMUSG00000031273	Col4a6	403.793	0.672832	0.173059	3.88788	0.000101122	0.0102802
ENSMUSG00000055368	Slc6a2	1982.46	0.597212	0.153611	3.88783	0.000101145	0.0102802
ENSMUSG00000029095	Ablim2	706.926	-0.418746	0.107748	-3.88634	0.000101766	0.0102904
ENSMUSG00000085925	Rtl1	1757.59	-0.606764	0.15632	-3.88156	0.00010379	0.0104415
ENSMUSG00000031209	Heph	733.638	0.649323	0.167358	3.87984	0.000104524	0.010462
ENSMUSG00000022181	C6	845.878	0.676085	0.174723	3.86948	0.000109069	0.0108343
ENSMUSG00000053886	Sh2d4a	225.944	0.589081	0.15231	3.86764	0.000109892	0.0108343
ENSMUSG00000103976	Gm37677	40.1959	-0.866963	0.224151	-3.86777	0.000109834	0.0108343
ENSMUSG00000037455	Slc18b1	2049.65	0.475837	0.123071	3.86636	0.000110472	0.0108373
ENSMUSG00000026790	Odf2	2295.88	-0.34269	0.0887922	-3.85946	0.000113637	0.0110379
ENSMUSG00000107362	Gm40309	83.2231	-0.862315	0.223414	-3.85971	0.000113521	0.0110379
ENSMUSG00000042804	Gpr153	769.289	0.566862	0.147087	3.85393	0.000116238	0.0111804
ENSMUSG00000107624	Gm44005	36.4618	-0.864059	0.224168	-3.85452	0.000115956	0.0111804
ENSMUSG00000024063	Lbh	4335.18	0.344958	0.0896565	3.84756	0.000119301	0.0114193
ENSMUSG00000106375	Gm43361	130.201	-0.827543	0.215412	-3.84168	0.000122196	0.0116399
ENSMUSG00000008307	1700109H08Rik	212.64	-0.51351	0.134055	-3.8306	0.000127832	0.0119347
ENSMUSG00000020592	Sdc1	607.183	0.576	0.150402	3.82973	0.000128286	0.0119347
ENSMUSG00000024598	Fbn2	86.1446	0.842061	0.220004	3.82749	0.000129457	0.0119347
ENSMUSG00000032786	Alas1	29467.4	-0.508989	0.132944	-3.82859	0.000128877	0.0119347
ENSMUSG00000045327	6330549D23Rik	83.0902	-0.768184	0.200709	-3.82735	0.000129528	0.0119347
ENSMUSG00000108633	Gm44694	72.9956	-0.772608	0.201762	-3.8293	0.000128509	0.0119347
ENSMUSG00000114253	Gm47798	231.471	-0.618601	0.161539	-3.82943	0.000128441	0.0119347
ENSMUSG00000022894	Adamts5	3364.44	0.406822	0.106537	3.81862	0.000134202	0.0121944
ENSMUSG00000033697	Arhgap39	855.049	-0.458622	0.120044	-3.82044	0.000133215	0.0121944
ENSMUSG00000068566	Myadm	6758.14	0.34265	0.0897267	3.81882	0.00013409	0.0121944
ENSMUSG00000028028	Alpk1	861.78	-0.528851	0.138727	-3.81216	0.000137759	0.012293
ENSMUSG00000032198	Dock6	3915.55	-0.3759	0.0985601	-3.81391	0.000136783	0.012293
ENSMUSG00000032403	2300009A05Rik	227.585	0.609226	0.159813	3.81212	0.000137781	0.012293
ENSMUSG00000040054	Baz2a	6956.74	-0.248194	0.0651001	-3.8125	0.000137567	0.012293
ENSMUSG00000067149	Jchain	1059.34	0.824442	0.216456	3.80882	0.00013963	0.0124019
ENSMUSG00000043940	Wdfy3	4556.54	-0.258124	0.067825	-3.80573	0.000141385	0.0125015
ENSMUSG00000023026	Dip2b	2266.94	-0.365016	0.096034	-3.8009	0.000144171	0.0126909
ENSMUSG00000021134	Srsf5	21065.7	-0.313821	0.0826061	-3.799	0.000145279	0.0127316
ENSMUSG00000023224	Serping1	11929.1	0.392669	0.103709	3.78627	0.000152927	0.0133425
ENSMUSG00000075027	4631405J19Rik	63.7195	-0.836211	0.221036	-3.78314	0.000154862	0.0134518
ENSMUSG00000035569	Ankrd11	5525.56	-0.276537	0.07319	-3.77834	0.000157879	0.013535
ENSMUSG00000044676	Zfp612	1386.27	-0.402328	0.106425	-3.78039	0.00015658	0.013535
ENSMUSG00000087291	Gm11946	58.7163	-0.820184	0.217056	-3.77868	0.000157663	0.013535
ENSMUSG00000027522	Stx16	3776.58	-0.264033	0.0699206	-3.77618	0.000159252	0.0135681
ENSMUSG00000051111	Sv2c	317.579	0.688421	0.182356	3.77515	0.000159913	0.0135681
ENSMUSG00000085465	Gm15347	24.927	-0.844772	0.22381	-3.7745	0.000160329	0.0135681
ENSMUSG00000033964	Zbtb41	2545.74	0.35293	0.0937517	3.76452	0.000166869	0.0140314
ENSMUSG00000097261	4930532G15Rik	48.6172	-0.843159	0.224007	-3.76399	0.000167227	0.0140314
ENSMUSG00000031253	Srpx2	462.907	0.673897	0.179791	3.74822	0.000178093	0.0146938
ENSMUSG00000035258	Abi3bp	1116.96	0.534353	0.142623	3.7466	0.000179245	0.0146938
ENSMUSG00000041355	Ssr2	2563.9	0.331138	0.0883822	3.74666	0.000179206	0.0146938
ENSMUSG00000054708	Ankrd24	1380.15	-0.437617	0.116681	-3.75055	0.000176448	0.0146938
ENSMUSG00000106671	Gm42900	46.6744	-0.838712	0.223888	-3.74612	0.000179592	0.0146938
ENSMUSG00000107390	Gm43323	45.4139	-0.833857	0.222403	-3.74931	0.000177319	0.0146938
ENSMUSG00000074476	Spc24	50.6145	-0.795118	0.21232	-3.7449	0.000180465	0.0147042
ENSMUSG00000102466	Gm38200	49.1757	-0.825305	0.220559	-3.74188	0.000182648	0.01476
ENSMUSG00000114282	5330431K02Rik	76.3025	-0.7596	0.202946	-3.74286	0.000181934	0.01476
ENSMUSG00000048970	C1galt1c1	895.095	0.34613	0.0925635	3.73938	0.000184477	0.014847
ENSMUSG00000036782	Klhl13	2143.97	0.367044	0.098189	3.73814	0.000185386	0.0148596
ENSMUSG00000006307	Kmt2b	3281.68	-0.255441	0.068363	-3.73654	0.000186568	0.0148937
ENSMUSG00000032135	Mcam	2580.86	0.518237	0.138933	3.73011	0.000191395	0.0152174
ENSMUSG00000038112	AW551984	2355.11	-0.482388	0.129433	-3.72692	0.000193834	0.0153495
ENSMUSG00000027824	Vmn2r1	57.0964	-0.823245	0.220983	-3.72537	0.000195028	0.0153823
ENSMUSG00000044854	1700056E22Rik	39.4206	0.831349	0.223422	3.72099	0.000198445	0.0155276
ENSMUSG00000113379	Gm46436	30.5647	-0.767661	0.206286	-3.72135	0.000198162	0.0155276
ENSMUSG00000089736	Tgfbr3l	247.91	-0.59973	0.161286	-3.71841	0.000200479	0.0156247
ENSMUSG00000017446	C1qtnf1	1060.38	0.3984	0.107233	3.71527	0.000202986	0.0156831
ENSMUSG00000026384	Ptpn4	2823.95	0.489381	0.131753	3.71438	0.000203701	0.0156831
ENSMUSG00000050010	Shisa3	179.251	0.745925	0.200868	3.7135	0.00020441	0.0156831
ENSMUSG00000102440	Pcdhga9	142.677	0.702818	0.189166	3.71535	0.000202922	0.0156831
ENSMUSG00000025813	Homer2	529.398	-0.554067	0.149307	-3.71093	0.000206503	0.0157822
ENSMUSG00000066036	Ubr4	9024.43	-0.308802	0.0832599	-3.7089	0.000208165	0.0158479
ENSMUSG00000000631	Myo18a	6386.06	-0.459038	0.123829	-3.70704	0.000209694	0.0158767
ENSMUSG00000038002	Cramp1l	3004.63	-0.327359	0.0883206	-3.70649	0.000210154	0.0158767
ENSMUSG00000105592	Gm42527	126.054	-0.77453	0.209092	-3.70426	0.000212011	0.0159558
ENSMUSG00000094356	Igkv8-28	18.8916	0.648494	0.175233	3.70075	0.000214965	0.0161166
ENSMUSG00000030068	Gm20696	38.4603	-0.817954	0.221088	-3.69968	0.000215871	0.0161233
ENSMUSG00000032060	Cryab	1349.09	0.573967	0.155211	3.69797	0.000217332	0.0161712
ENSMUSG00000060935	Tmem263	1860.71	0.287338	0.077722	3.69699	0.000218171	0.0161725
ENSMUSG00000018651	Tada2a	876.954	-0.520315	0.140922	-3.69222	0.000222303	0.0163558
ENSMUSG00000109529	Gm44801	19.7568	-0.72692	0.196869	-3.6924	0.000222148	0.0163558
ENSMUSG00000037966	Ninj1	1325.09	0.318467	0.0862895	3.69068	0.000223654	0.0163941
ENSMUSG00000042744	Hectd4	3272.47	-0.304594	0.0826418	-3.68571	0.000228066	0.0166556
ENSMUSG00000108465	Gm45110	178.475	-0.576704	0.156625	-3.68208	0.00023134	0.0168324
ENSMUSG00000025515	Muc2	70.024	-0.783509	0.212869	-3.68071	0.000232588	0.0168609
ENSMUSG00000038485	Socs7	2554.89	-0.323215	0.0878446	-3.67939	0.000233792	0.0168861
ENSMUSG00000074665	Bpifb4	20.5083	0.664711	0.180795	3.67659	0.000236369	0.01701
ENSMUSG00000066406	Akap13	7906.58	-0.282656	0.076922	-3.67458	0.000238238	0.0170821
ENSMUSG00000030849	Fgfr2	9721.32	-0.499978	0.136204	-3.67079	0.000241797	0.0172121
ENSMUSG00000104293	Gm38043	148.18	-0.714795	0.194692	-3.67142	0.000241205	0.0172121
ENSMUSG00000025278	Flnb	4146.14	-0.294375	0.080252	-3.66813	0.000244334	0.0173301
ENSMUSG00000029185	Fam114a1	1582.89	0.320733	0.0875697	3.66261	0.000249661	0.0175829
ENSMUSG00000031740	Mmp2	1089.5	0.697633	0.190475	3.66259	0.000249681	0.0175829
ENSMUSG00000015656	Hspa8	44925.1	0.358401	0.097898	3.66096	0.00025127	0.0176318
ENSMUSG00000048387	Osr1	132.348	0.819282	0.223914	3.65891	0.000253289	0.0177105
ENSMUSG00000023336	Wfdc1	510.555	0.602172	0.164646	3.65737	0.000254817	0.0177543
ENSMUSG00000002731	Prkra	992.159	0.355722	0.0973812	3.65288	0.000259312	0.0179542
ENSMUSG00000076522	Igkv16-104	33.788	0.722314	0.197749	3.65269	0.000259507	0.0179542
ENSMUSG00000024045	Akap8	5457.57	-0.278884	0.076398	-3.65041	0.000261826	0.0179885
ENSMUSG00000037738	Nek5	865.31	-0.534978	0.146542	-3.65068	0.000261547	0.0179885
ENSMUSG00000022510	Trp63	29.1052	0.803966	0.220542	3.64541	0.000266967	0.018278
ENSMUSG00000020467	Efemp1	6176.54	0.384397	0.105627	3.63919	0.000273498	0.0186603
ENSMUSG00000075316	Scn9a	124.801	-0.754461	0.207423	-3.63731	0.000275497	0.0186936
ENSMUSG00000105870	7330423F06Rik	1104.64	-0.615126	0.169132	-3.63695	0.000275881	0.0186936
ENSMUSG00000027171	Prrg4	623.951	-0.579324	0.159674	-3.62816	0.000285447	0.0192755
ENSMUSG00000052373	Mpp3	1944.65	-0.536482	0.147986	-3.62521	0.000288724	0.0194302
ENSMUSG00000108076	9530086O07Rik	33.9034	-0.803986	0.22191	-3.62303	0.000291168	0.019528
ENSMUSG00000055436	Srsf11	11453.5	-0.209304	0.0578067	-3.62076	0.000293738	0.0196337
ENSMUSG00000034243	Golgb1	6808.87	-0.317577	0.0877642	-3.61853	0.000296281	0.0197367
ENSMUSG00000020122	Egfr	901.952	0.599228	0.165772	3.61477	0.000300613	0.0199578
ENSMUSG00000020953	Coch	110.114	0.806954	0.223753	3.60645	0.000310412	0.0202004
ENSMUSG00000021944	Gata4	188.086	0.796151	0.22064	3.60837	0.000308131	0.0202004
ENSMUSG00000029581	Fscn1	1605.66	0.489919	0.13579	3.60791	0.00030867	0.0202004
ENSMUSG00000036256	Igfbp7	14877.4	0.349445	0.0968129	3.60949	0.000306804	0.0202004
ENSMUSG00000046318	Ccbe1	5999.07	-0.448345	0.124235	-3.60885	0.000307555	0.0202004
ENSMUSG00000090958	Lrrc32	1466.35	0.400362	0.11101	3.60653	0.000310322	0.0202004
ENSMUSG00000033227	Wnt6	633.048	0.677957	0.188253	3.60131	0.000316621	0.0204693
ENSMUSG00000074743	Thbd	2522.69	0.438502	0.121756	3.60148	0.000316411	0.0204693
ENSMUSG00000104030	5330406M23Rik	81.7005	-0.801172	0.222741	-3.59687	0.000322068	0.0207534
ENSMUSG00000030562	Nox4	142.052	0.621084	0.172853	3.59313	0.000326731	0.020894
ENSMUSG00000070436	Serpinh1	6555.19	0.523892	0.14582	3.59272	0.000327248	0.020894
ENSMUSG00000092540	Gm8738	48.5117	-0.801429	0.223079	-3.59257	0.00032743	0.020894
ENSMUSG00000030329	Pianp	525.273	0.620854	0.173123	3.5862	0.000335527	0.0213417
ENSMUSG00000085208	Brip1os	2195.05	0.266516	0.0743768	3.58332	0.000339258	0.0215096
ENSMUSG00000117313		30.8753	-0.800567	0.223743	-3.57806	0.000346151	0.0218763
ENSMUSG00000058006	Mdn1	2611.3	-0.323167	0.0903476	-3.57693	0.000347658	0.0219014
ENSMUSG00000054400	Cklf	2046.7	-0.555831	0.15544	-3.57586	0.000349082	0.021921
ENSMUSG00000037885	Stk35	2843.85	-0.38687	0.108362	-3.57016	0.000356763	0.0223322
ENSMUSG00000116953		97.5924	0.666388	0.186763	3.5681	0.000359578	0.0224372
ENSMUSG00000001657	Hoxc8	2214.27	0.632938	0.177522	3.5654	0.000363296	0.0225977
ENSMUSG00000020388	Pdlim4	425.688	0.576396	0.161839	3.56155	0.000368673	0.0228455
ENSMUSG00000113140	Gm48624	49.0119	-0.765831	0.215067	-3.56089	0.000369597	0.0228455
ENSMUSG00000032621	Srek1	5142.76	-0.268125	0.0754419	-3.55406	0.000379328	0.0233737
ENSMUSG00000108897	Gm44861	36.3491	-0.793862	0.223434	-3.553	0.000380859	0.0233949
ENSMUSG00000015968	Cacna1d	2758.43	-0.409294	0.115441	-3.54548	0.000391901	0.0239985
ENSMUSG00000102573	Gm7265	53.0825	-0.7589	0.214146	-3.54384	0.00039435	0.0240737
ENSMUSG00000052371	Hoxd3os1	199.098	-0.652092	0.184138	-3.54132	0.000398127	0.0242292
ENSMUSG00000036687	Tmem184a	66.1018	0.735407	0.207767	3.53958	0.000400768	0.0243149
ENSMUSG00000020241	Col6a2	2720.29	0.536255	0.151655	3.53601	0.000406219	0.02457
ENSMUSG00000053025	Sv2b	41.5132	0.790485	0.223644	3.53457	0.00040844	0.0246288
ENSMUSG00000030220	Arhgdib	1073.58	0.520768	0.147384	3.53339	0.00041026	0.0246631
ENSMUSG00000022500	Litaf	2586.43	0.374498	0.106064	3.53086	0.000414218	0.0246862
ENSMUSG00000022505	Emp2	630.031	0.541289	0.153308	3.53074	0.0004144	0.0246862
ENSMUSG00000102989	Gm38318	16.1562	-0.744872	0.210912	-3.53167	0.000412944	0.0246862
ENSMUSG00000001525	Tubb5	9836.01	0.346435	0.0981524	3.52957	0.000416239	0.0247211
ENSMUSG00000022816	Fstl1	3317.45	0.451118	0.127872	3.5279	0.000418874	0.0248029
ENSMUSG00000026421	Csrp1	6260.36	0.403419	0.114461	3.52452	0.000424252	0.0250414
ENSMUSG00000030554	Synm	1074.2	-0.47835	0.135749	-3.52378	0.000425442	0.0250414
ENSMUSG00000089818	Gm15950	29.5854	-0.789351	0.224083	-3.52258	0.000427365	0.0250797
ENSMUSG00000024163	Mapk8ip3	7444.5	-0.332312	0.0944119	-3.51981	0.000431849	0.0252676
ENSMUSG00000038593	Tctn1	1197.69	-0.382229	0.108637	-3.5184	0.000434161	0.0253278
ENSMUSG00000025784	Clec3b	531.475	0.778468	0.221381	3.51642	0.000437403	0.0254416
ENSMUSG00000025243	Slc6a20b	17.4152	-0.742531	0.211491	-3.51093	0.000446549	0.0258213
ENSMUSG00000047443	Erfe	166.364	0.687684	0.195832	3.5116	0.000445422	0.0258213
ENSMUSG00000040459	Arglu1	7229.39	-0.313803	0.0894031	-3.50998	0.000448139	0.0258375
ENSMUSG00000009281	Rarres2	1406.17	0.62941	0.179527	3.50593	0.000455015	0.0261574
ENSMUSG00000094786	Gm14403	402.577	0.658911	0.188052	3.50387	0.000458551	0.026216
ENSMUSG00000095134	Mid1-ps1	105.879	-0.784803	0.224067	-3.50253	0.000460856	0.026216
ENSMUSG00000104034	2900092N22Rik	47.202	-0.783111	0.223602	-3.50225	0.000461353	0.026216
ENSMUSG00000106991	Gm43399	158.191	-0.689167	0.196729	-3.50312	0.000459841	0.026216
ENSMUSG00000021270	Hsp90aa1	15298	0.35698	0.102042	3.49836	0.000468122	0.0265242
ENSMUSG00000035133	Arhgap5	5505.94	0.309626	0.0886902	3.49109	0.000481046	0.0271784
ENSMUSG00000068284	Usf3	3571.93	-0.206181	0.0590812	-3.48979	0.000483409	0.0272339
ENSMUSG00000027875	Hmgcs2	2145.23	0.708898	0.203272	3.48745	0.000487658	0.027395
ENSMUSG00000024076	Vit	422.051	0.600387	0.172375	3.48303	0.000495777	0.0277559
ENSMUSG00000028273	Pdlim5	3011.83	0.336964	0.0967859	3.48154	0.000498538	0.0277559
ENSMUSG00000028784	Spocd1	40.8212	-0.773762	0.222335	-3.48016	0.000501121	0.0277559
ENSMUSG00000029304	Spp1	1307.38	0.659366	0.189444	3.48053	0.000500414	0.0277559
ENSMUSG00000085229	Gm11672	31.3215	-0.780472	0.224187	-3.48134	0.000498918	0.0277559
ENSMUSG00000021384	Susd3	1787.74	-0.577918	0.166477	-3.47147	0.000517624	0.0285223
ENSMUSG00000034751	Mast4	8154.06	-0.528123	0.152138	-3.47135	0.000517851	0.0285223
ENSMUSG00000020053	Igf1	3286.42	0.628236	0.181146	3.46811	0.000524124	0.0287874
ENSMUSG00000031984	2810004N23Rik	1176.53	-0.297775	0.0859128	-3.46602	0.00052823	0.0289323
ENSMUSG00000035597	Prpf39	3931.23	-0.267842	0.0774378	-3.45881	0.00054257	0.0295597
ENSMUSG00000049550	Clip1	6491.37	-0.354984	0.102662	-3.45781	0.000544595	0.0295597
ENSMUSG00000090084	Srpx	424.58	0.534696	0.154636	3.45777	0.000544663	0.0295597
ENSMUSG00000090264	Eif4ebp3	34.5606	-0.762492	0.220548	-3.45727	0.000545681	0.0295597
ENSMUSG00000104420	E230020A03Rik	152.937	-0.658031	0.1904	-3.45605	0.000548159	0.0296126
ENSMUSG00000029661	Col1a2	8050.26	0.509204	0.14759	3.45014	0.000560299	0.0301857
ENSMUSG00000089942	Pira2	14.5767	0.764008	0.221497	3.4493	0.00056205	0.0301975
ENSMUSG00000096370	Gm21992	155.261	-0.697546	0.202307	-3.44796	0.000564832	0.0302645
ENSMUSG00000038702	Dsel	841.365	0.338326	0.0981693	3.44636	0.000568202	0.0303626
ENSMUSG00000066640	Fbxl18	1211	-0.312417	0.0907602	-3.44223	0.000576949	0.0307467
ENSMUSG00000031954	Cfdp1	2431.51	0.283725	0.0824728	3.44023	0.000581226	0.0308911
ENSMUSG00000020785	Camkk1	673.079	-0.446209	0.129773	-3.43839	0.000585189	0.030935
ENSMUSG00000029761	Cald1	7488.83	0.371401	0.10801	3.43857	0.000584805	0.030935
ENSMUSG00000032580	Rbm5	8657.07	-0.257902	0.0751779	-3.43056	0.000602347	0.031588
ENSMUSG00000095147	Mir3070a	17.7478	-0.761016	0.221793	-3.4312	0.000600917	0.031588
ENSMUSG00000110928	Gm48114	199.758	-0.726527	0.211705	-3.43179	0.000599621	0.031588
ENSMUSG00000026399	Cd55	2860.41	-0.507881	0.148305	-3.42457	0.000615776	0.0319151
ENSMUSG00000076609	Igkc	3802.14	0.731918	0.213751	3.42417	0.000616679	0.0319151
ENSMUSG00000083087	Gm11249	247.674	0.529554	0.154591	3.42551	0.000613641	0.0319151
ENSMUSG00000109165	Gm45148	22.5222	-0.766373	0.223766	-3.42489	0.000615048	0.0319151
ENSMUSG00000116604		53.5763	-0.707123	0.206351	-3.42679	0.000610756	0.0319151
ENSMUSG00000015852	Fcrls	201	0.753365	0.220111	3.42265	0.00062013	0.0320063
ENSMUSG00000025854	Fam20c	1057.42	0.350651	0.10247	3.42197	0.000621686	0.0320063
ENSMUSG00000037820	Tgm2	4164.15	0.466798	0.136488	3.42007	0.000626049	0.0320635
ENSMUSG00000037989	Wnk2	529.305	-0.510266	0.149196	-3.4201	0.000625971	0.0320635
ENSMUSG00000040123	Zmym5	3178.86	-0.219761	0.0642952	-3.41799	0.000630848	0.0322255
ENSMUSG00000041559	Fmod	2229.55	0.536442	0.157261	3.41115	0.000646887	0.0329595
ENSMUSG00000106262	Gm43375	69.0319	-0.68138	0.199837	-3.40968	0.000650385	0.0330523
ENSMUSG00000039218	Srrm2	41289.6	-0.351118	0.103053	-3.40717	0.000656412	0.0332728
ENSMUSG00000031351	Zfp185	516.086	0.577249	0.169542	3.40476	0.00066223	0.0334817
ENSMUSG00000023067	Cdkn1a	1080.83	0.558591	0.164239	3.40108	0.0006712	0.0338484
ENSMUSG00000022961	Son	28012.9	-0.331064	0.0974259	-3.39811	0.000678526	0.0341305
ENSMUSG00000113986	CT010462.1	125.662	-0.746556	0.219778	-3.39687	0.000681618	0.0341989
ENSMUSG00000009681	Bcr	3662.39	-0.344845	0.101632	-3.39307	0.000691141	0.0345886
ENSMUSG00000021900	Btd	1780.12	0.245009	0.0722883	3.38933	0.000700648	0.034694
ENSMUSG00000023886	Smoc2	3969.08	0.386039	0.113834	3.39126	0.000695731	0.034694
ENSMUSG00000029096	Htra3	3040.3	0.54451	0.16068	3.38878	0.000702045	0.034694
ENSMUSG00000050541	Adra1b	252.359	0.672004	0.198255	3.3896	0.000699952	0.034694
ENSMUSG00000066440	Zfyve26	1690.18	-0.306097	0.0902981	-3.38985	0.000699304	0.034694
ENSMUSG00000052310	Slc39a1	4638.37	0.305361	0.0901499	3.38726	0.000705939	0.0347993
ENSMUSG00000043088	Il17re	136.272	0.758797	0.224219	3.38418	0.000713903	0.0351041
ENSMUSG00000080316	Spaca6	2286.49	-0.356775	0.105556	-3.37996	0.000724961	0.0354709
ENSMUSG00000115837	AC144772.3	186.029	-0.635139	0.187886	-3.38045	0.000723683	0.0354709
ENSMUSG00000099746	Ppnr	20.4294	-0.681929	0.201853	-3.37835	0.00072922	0.035591
ENSMUSG00000022803	Popdc2	147.39	0.732344	0.217093	3.37341	0.000742424	0.0361459
ENSMUSG00000020982	Nemf	4002.71	-0.25328	0.0751568	-3.37002	0.00075164	0.0364031
ENSMUSG00000069049	Eif2s3y	3609.27	0.468027	0.138908	3.36933	0.000753499	0.0364031
ENSMUSG00000102602	A930004J17Rik	388.495	-0.542127	0.160838	-3.37063	0.000749961	0.0364031
ENSMUSG00000103611	Gm37195	39.3128	-0.744305	0.220968	-3.36839	0.000756088	0.0364031
ENSMUSG00000107086	Gm43808	58.5422	-0.753521	0.223724	-3.36808	0.000756935	0.0364031
ENSMUSG00000024186	Rgs11	2353.62	-0.412418	0.122653	-3.36247	0.000772486	0.0369706
ENSMUSG00000084319	Tpt1-ps3	3755.62	0.233632	0.0694703	3.36305	0.000770866	0.0369706
ENSMUSG00000029647	Pan3	4642.05	-0.231832	0.0690039	-3.3597	0.000780273	0.0372528
ENSMUSG00000016494	Cd34	2848.88	0.384449	0.114463	3.35871	0.000783079	0.0372965
ENSMUSG00000030643	Rab30	583.365	0.457702	0.13639	3.35585	0.000791224	0.0375936
ENSMUSG00000031980	Agt	223.348	0.719401	0.214613	3.35209	0.000802042	0.038016
ENSMUSG00000075217	4833423E24Rik	29.2483	-0.728836	0.217866	-3.34533	0.000821832	0.0388607
ENSMUSG00000003617	Cp	12741.1	0.422279	0.12631	3.34319	0.000828222	0.0390691
ENSMUSG00000028567	Txndc12	1968.37	0.216025	0.0646872	3.33954	0.000839182	0.0394916
ENSMUSG00000021495	Fam193b	3696.34	-0.360886	0.108115	-3.33799	0.000843866	0.0395846
ENSMUSG00000035713	Usp35	847.929	-0.382043	0.114468	-3.33756	0.000845173	0.0395846
ENSMUSG00000039086	Ss18l1	1132.28	-0.369283	0.110678	-3.33656	0.000848235	0.0396339
ENSMUSG00000000957	Mmp14	2803.34	0.341956	0.102539	3.3349	0.000853312	0.0397769
ENSMUSG00000115276	AC149588.1	195.513	-0.65656	0.197181	-3.32973	0.000869311	0.0404271
ENSMUSG00000028249	Sdcbp	12184.4	0.20548	0.0617446	3.32791	0.000875009	0.0405963
ENSMUSG00000098807	Mir300	16.2862	-0.699953	0.210551	-3.32439	0.000886117	0.0409191
ENSMUSG00000107610	D530018E20Rik	114.07	-0.66475	0.199945	-3.32467	0.000885243	0.0409191
ENSMUSG00000032936	Camkv	601.03	-0.446021	0.134301	-3.32105	0.000896805	0.0413159
ENSMUSG00000085415	Selenok-ps1	33.4718	-0.740981	0.223218	-3.31953	0.000901679	0.0414436
ENSMUSG00000018593	Sparc	65013.1	0.412216	0.124225	3.31829	0.000905689	0.0415311
ENSMUSG00000022512	Cldn1	1634.55	0.445277	0.134261	3.31652	0.000911473	0.0416994
ENSMUSG00000087396	4933407K13Rik	267.507	-0.466902	0.140811	-3.3158	0.000913827	0.0417103
ENSMUSG00000044456	Rin3	922.812	0.329143	0.0993003	3.31462	0.000917677	0.0417893
ENSMUSG00000113467	AC138767.1	14.0906	-0.661141	0.199556	-3.31306	0.00092282	0.0419266
ENSMUSG00000042436	Mfap4	604.212	0.546379	0.165007	3.31125	0.000928807	0.0421017
ENSMUSG00000111434	Gm47121	14.9363	-0.656677	0.198395	-3.30994	0.000933159	0.0422019
ENSMUSG00000022514	Il1rap	390.118	0.481205	0.145454	3.3083	0.000938654	0.0423533
ENSMUSG00000046818	Ddit4l	134.993	0.711501	0.215594	3.30019	0.000966197	0.0434965
ENSMUSG00000033253	Szt2	2054.74	-0.358289	0.108667	-3.29714	0.000976762	0.043872
ENSMUSG00000021905	Dph3	1072.67	0.286354	0.0869471	3.29343	0.000989735	0.0443441
ENSMUSG00000040840	4930579G18Rik	274.687	-0.485149	0.147334	-3.29285	0.000991771	0.0443441
ENSMUSG00000027204	Fbn1	1340.43	0.52637	0.159964	3.29056	0.00099988	0.0446055
ENSMUSG00000100801	Gm15459	1013.86	0.348206	0.10586	3.2893	0.00100437	0.0447048
ENSMUSG00000026770	Il2ra	134.129	0.600847	0.183047	3.28247	0.00102902	0.0456988
ENSMUSG00000042066	Tmcc2	862.857	-0.362099	0.110402	-3.27983	0.00103869	0.0460246
ENSMUSG00000046338	Gpat2	74.042	-0.657729	0.200829	-3.27507	0.00105634	0.0467016
ENSMUSG00000002204	Napsa	131.277	0.634654	0.193885	3.27335	0.00106283	0.0468832
ENSMUSG00000022754	Tmem45a	355.797	0.542907	0.166066	3.26921	0.00107847	0.0474669
ENSMUSG00000028398	Dmac1	774.698	0.323143	0.098916	3.26684	0.00108753	0.0477595
ENSMUSG00000087480	Gm15910	63.4381	-0.66101	0.202582	-3.26292	0.00110269	0.0483173
ENSMUSG00000025586	Cpeb1	3500.91	-0.385121	0.118058	-3.26214	0.00110574	0.0483438
ENSMUSG00000105740	Gm42685	45.2461	-0.730873	0.22423	-3.25947	0.00111619	0.0486925
ENSMUSG00000026730	Pter	399.395	0.456502	0.140216	3.2557	0.00113112	0.0491518
ENSMUSG00000035783	Acta2	3213.01	0.557865	0.171391	3.25493	0.0011342	0.0491518
ENSMUSG00000040782	Cop1	2370.28	0.302774	0.0930121	3.25521	0.00113308	0.0491518
ENSMUSG00000031451	Gas6	8426.06	0.472384	0.145177	3.25386	0.00113849	0.0492295
ENSMUSG00000031070	Mrgprf	147.604	0.598645	0.184182	3.25029	0.00115287	0.0497425
ENSMUSG00000105990	Gm43307	35.8489	-0.6823	0.209996	-3.2491	0.0011577	0.0498417
ENSMUSG00000030795	Fus	12349	-0.216609	0.0667347	-3.24582	0.00117111	0.0501481
ENSMUSG00000039168	Dap	3929.73	0.243543	0.0750318	3.24586	0.00117095	0.0501481
ENSMUSG00000046093	Hpcal4	364.659	-0.536607	0.165339	-3.2455	0.00117245	0.0501481
ENSMUSG00000031283	Chrdl1	636.951	0.654037	0.201607	3.24412	0.00117814	0.0502824
ENSMUSG00000026199	Ankzf1	1092.44	-0.33131	0.102169	-3.24277	0.00118373	0.0504122
ENSMUSG00000022057	Adamdec1	58.7406	-0.709204	0.218796	-3.2414	0.00118944	0.0505463
ENSMUSG00000007815	Rhoa	15416.2	0.216244	0.0667989	3.23724	0.00120693	0.0508739
ENSMUSG00000014329	Bicc1	1659.14	0.388914	0.120333	3.23198	0.00122934	0.0508739
ENSMUSG00000020703	5530401A14Rik	14.1559	-0.639914	0.198044	-3.23117	0.00123285	0.0508739
ENSMUSG00000022389	Tef	10168	-0.432943	0.134092	-3.22869	0.0012436	0.0508739
ENSMUSG00000022802	Lmln	1542.91	-0.491633	0.152212	-3.22992	0.00123823	0.0508739
ENSMUSG00000023977	Ubr2	6433.11	-0.292533	0.0905772	-3.22965	0.00123942	0.0508739
ENSMUSG00000028194	Ddah1	104.478	0.715801	0.221136	3.23693	0.00120825	0.0508739
ENSMUSG00000030513	Pcsk6	1190.71	0.650228	0.201367	3.22907	0.00124194	0.0508739
ENSMUSG00000031425	Plp1	1539.33	0.660245	0.203894	3.23818	0.00120294	0.0508739
ENSMUSG00000037818	Abhd18	679.055	-0.317913	0.0982069	-3.23718	0.00120717	0.0508739
ENSMUSG00000043909	Trp53bp1	3141.24	-0.318015	0.0984947	-3.22876	0.0012433	0.0508739
ENSMUSG00000071054	Safb	3172.26	-0.284165	0.0879576	-3.2307	0.00123487	0.0508739
ENSMUSG00000073399	Trim40	271.478	-0.629608	0.194849	-3.23127	0.00123243	0.0508739
ENSMUSG00000085862	Gm13483	90.2475	-0.68936	0.213007	-3.23633	0.00121079	0.0508739
ENSMUSG00000094162	Ccl19-ps3	23.2559	0.642884	0.198691	3.2356	0.00121387	0.0508739
ENSMUSG00000096606	Tpbgl	1215.71	0.420275	0.130084	3.2308	0.00123442	0.0508739
ENSMUSG00000102850	Gm37082	39.0973	-0.718899	0.2225	-3.23101	0.00123353	0.0508739
ENSMUSG00000109654	Gm3912	23.886	0.701401	0.21694	3.23315	0.00122431	0.0508739
ENSMUSG00000022000	Zc3h13	1627.24	-0.303768	0.0942535	-3.22288	0.00126908	0.0518091
ENSMUSG00000023805	Synj2	1175.32	-0.274293	0.0852917	-3.21594	0.00130017	0.052803
ENSMUSG00000042284	Itga1	4431.73	0.424585	0.132037	3.21566	0.00130146	0.052803
ENSMUSG00000046020	Pofut1	5809.29	-0.295681	0.0919369	-3.21613	0.00129934	0.052803
ENSMUSG00000021614	Vcan	241.943	0.655278	0.203942	3.21306	0.00131328	0.0530303
ENSMUSG00000026814	Eng	7081.18	0.300757	0.0936279	3.21226	0.00131696	0.0530303
ENSMUSG00000027869	Hsd3b6	1556.68	-0.61273	0.190759	-3.21207	0.00131782	0.0530303
ENSMUSG00000076281	Gm24270	5335.46	-0.435514	0.13558	-3.21223	0.00131711	0.0530303
ENSMUSG00000031494	Cd209a	81.8059	0.705967	0.22023	3.2056	0.00134783	0.0537292
ENSMUSG00000038463	Olfml2b	455.656	0.508488	0.158544	3.20723	0.00134021	0.0537292
ENSMUSG00000074305	Peak1	5660.74	-0.248863	0.0776389	-3.20539	0.00134882	0.0537292
ENSMUSG00000106384	Gm43188	24.9395	-0.680787	0.212349	-3.20598	0.00134604	0.0537292
ENSMUSG00000113669	AC163354.1	768.81	0.640404	0.199787	3.20543	0.00134862	0.0537292
ENSMUSG00000095079	Igha	2690.68	0.643538	0.200856	3.20398	0.00135541	0.0538831
ENSMUSG00000049960	Mrps16	1044.11	0.360973	0.112794	3.20029	0.0013729	0.0544685
ENSMUSG00000048271	Rbm33	4394.17	-0.243225	0.076088	-3.19662	0.00139047	0.0550547
ENSMUSG00000026656	Fcgr2b	1332.71	0.548655	0.171687	3.19567	0.00139509	0.0551269
ENSMUSG00000102780	Gm38253	104.198	0.687549	0.215202	3.1949	0.0013988	0.0551631
ENSMUSG00000108574	Gm44981	33.0155	-0.666955	0.2088	-3.19424	0.00140201	0.0551795
ENSMUSG00000052133	Sema5b	2191.1	-0.549507	0.172153	-3.19197	0.00141308	0.0554162
ENSMUSG00000080972	Gm16061	22.8378	-0.602314	0.188704	-3.19185	0.00141365	0.0554162
ENSMUSG00000018425	Dhx40	2408.97	0.283114	0.0887312	3.1907	0.0014193	0.0554743
ENSMUSG00000028957	Per3	3907.42	-0.479657	0.150344	-3.1904	0.00142076	0.0554743
ENSMUSG00000023764	Sfi1	1297.03	-0.32332	0.101383	-3.18909	0.0014272	0.0556156
ENSMUSG00000029309	Sparcl1	5802.73	0.495225	0.155351	3.18778	0.0014337	0.0556491
ENSMUSG00000052026	Slc6a7	253.743	-0.695679	0.21821	-3.18812	0.00143201	0.0556491
ENSMUSG00000040225	Prrc2c	11333.5	-0.241638	0.0758271	-3.1867	0.00143907	0.0557478
ENSMUSG00000090610	Gm3571	131.151	0.63716	0.20014	3.18357	0.00145473	0.0561973
ENSMUSG00000104436	Gm37423	18.6458	-0.680772	0.213861	-3.18324	0.00145638	0.0561973
ENSMUSG00000021514	Zfp369	1806.51	-0.299141	0.0940294	-3.18136	0.00146587	0.0562708
ENSMUSG00000085962	Gm16984	98.5295	-0.685612	0.215512	-3.18131	0.00146609	0.0562708
ENSMUSG00000117113		523.51	-0.435823	0.137001	-3.18116	0.00146684	0.0562708
ENSMUSG00000114310	Gm48602	37.4391	-0.707027	0.222566	-3.17671	0.00148957	0.0570318
ENSMUSG00000030380	Mzf1	257.904	-0.425951	0.134253	-3.17274	0.00151006	0.0577023
ENSMUSG00000031537	Ikbkb	2830.4	-0.230461	0.0726504	-3.17219	0.00151294	0.0577023
ENSMUSG00000031393	Mecp2	5803.81	-0.18825	0.0593717	-3.17071	0.00152066	0.057885
ENSMUSG00000008200	Fnbp4	4179.76	-0.267971	0.0845741	-3.16847	0.00153243	0.057997
ENSMUSG00000044788	Fads6	4975.88	-0.498275	0.15725	-3.16868	0.00153132	0.057997
ENSMUSG00000074676	Foxs1	90.3627	0.710347	0.224164	3.16887	0.00153032	0.057997
ENSMUSG00000029321	Slc10a6	134.741	-0.590915	0.186536	-3.16783	0.00153583	0.0580144
ENSMUSG00000019929	Dcn	24754.4	0.534577	0.168922	3.16463	0.00155281	0.0584452
ENSMUSG00000026887	Mrrf	998.113	0.347491	0.109807	3.16456	0.00155316	0.0584452
ENSMUSG00000038056	Kmt2c	5908.43	-0.242687	0.0767325	-3.16276	0.0015628	0.0586958
ENSMUSG00000078453	Abracl	394.345	0.474203	0.150054	3.16021	0.00157656	0.0590999
ENSMUSG00000116908		220.417	-0.515671	0.163301	-3.1578	0.00158964	0.0594772
ENSMUSG00000028871	Rspo1	283.605	0.540086	0.171195	3.1548	0.00160606	0.0599779
ENSMUSG00000061360	Phf5a	1509.94	0.288228	0.0913965	3.1536	0.00161268	0.0601112
ENSMUSG00000028977	Casz1	1096.29	-0.403088	0.127891	-3.15182	0.00162255	0.0603652
ENSMUSG00000034308	Sdr42e1	255.27	0.597999	0.19005	3.14654	0.00165212	0.0610048
ENSMUSG00000037419	Endod1	1730.62	0.292929	0.0930671	3.14751	0.0016467	0.0610048
ENSMUSG00000038000	Acd	818.093	0.388626	0.12348	3.14727	0.00164801	0.0610048
ENSMUSG00000058145	Adamts17	200.291	-0.596909	0.189683	-3.14688	0.00165021	0.0610048
ENSMUSG00000046574	Prr12	3437.57	-0.306332	0.097388	-3.14548	0.00165815	0.061113
ENSMUSG00000009995	Taz	3363.57	-0.196526	0.0625157	-3.14363	0.00166868	0.0613863
ENSMUSG00000097585	E230029C05Rik	99.9306	-0.661363	0.210477	-3.14221	0.0016768	0.0615701
ENSMUSG00000041757	Plekha6	3015.76	-0.399051	0.127095	-3.13979	0.00169069	0.0618498
ENSMUSG00000086134	Gm16159	16.6482	-0.643266	0.204864	-3.13996	0.00168972	0.0618498
ENSMUSG00000029622	Arpc1b	4088.72	0.286577	0.0913156	3.13831	0.00169924	0.0619416
ENSMUSG00000040189	Ccdc114	1429.91	-0.464558	0.148056	-3.13773	0.00170262	0.0619416
ENSMUSG00000040855	Reps2	599.058	0.509597	0.162401	3.13789	0.00170166	0.0619416
ENSMUSG00000041415	Dicer1	3922.85	-0.248915	0.0794421	-3.13329	0.0017286	0.0625403
ENSMUSG00000091754	Gm3636	20.6247	0.623148	0.198853	3.13371	0.00172612	0.0625403
ENSMUSG00000100510	AV026068	7109.75	-0.417239	0.133128	-3.13412	0.00172371	0.0625403
ENSMUSG00000029505	Ep400	5139.51	-0.222919	0.0711898	-3.13133	0.00174014	0.0628426
ENSMUSG00000038766	Gabpb2	4288.86	-0.178481	0.0570512	-3.12843	0.00175743	0.0633512
ENSMUSG00000040569	Slc26a7	16.3232	0.498568	0.159458	3.12665	0.00176809	0.0636191
ENSMUSG00000041040	Fam117b	4229.85	-0.277255	0.0887219	-3.12499	0.0017781	0.0638625
ENSMUSG00000030725	Lipt2	188.907	0.520364	0.166567	3.12405	0.00178381	0.0639514
ENSMUSG00000027907	S100a11	2767.87	0.544008	0.174363	3.11996	0.00180873	0.0643806
ENSMUSG00000036864	Proser3	336.905	-0.433187	0.138828	-3.12031	0.00180663	0.0643806
ENSMUSG00000040687	Madd	2008.57	-0.322736	0.103472	-3.11907	0.00181422	0.0643806
ENSMUSG00000048118	Arid4a	1655.3	-0.292414	0.0937559	-3.11888	0.00181538	0.0643806
ENSMUSG00000111605	4632418H02Rik	86.9069	-0.698258	0.223829	-3.1196	0.00181096	0.0643806
ENSMUSG00000115044	CT573086.2	14.6064	-0.606493	0.194366	-3.12036	0.00180627	0.0643806
ENSMUSG00000005397	Nid1	7199.86	0.447914	0.143662	3.11783	0.00182191	0.0644962
ENSMUSG00000036114	Rpp25l	480.94	0.360768	0.115757	3.1166	0.00182952	0.0646282
ENSMUSG00000045573	Penk	2702.62	0.506657	0.16259	3.11617	0.00183219	0.0646282
ENSMUSG00000027248	Pdia3	22598.6	0.204556	0.0657153	3.11276	0.00185348	0.0652625
ENSMUSG00000034462	Pkd2	4998.25	-0.196676	0.0631982	-3.11205	0.00185791	0.0653017
ENSMUSG00000024121	Atp6v0c	6631.66	0.2134	0.0686312	3.10937	0.00187487	0.0657397
ENSMUSG00000029664	Tfpi2	70.2257	0.675925	0.217468	3.10816	0.00188253	0.0657397
ENSMUSG00000033216	Eefsec	414.429	0.387008	0.124521	3.10798	0.00188371	0.0657397
ENSMUSG00000054065	Pkp3	88.5418	0.665758	0.214153	3.1088	0.0018785	0.0657397
ENSMUSG00000102121	Gm28065	88.6317	0.684392	0.220291	3.10677	0.00189145	0.065777
ENSMUSG00000108526	Gm45828	37.1393	-0.642447	0.206763	-3.10717	0.00188889	0.065777
ENSMUSG00000036752	Tubb4b	4077.93	0.372761	0.120031	3.10554	0.00189935	0.0659356
ENSMUSG00000033565	Rbfox2	5718.14	-0.207452	0.0668283	-3.10426	0.00190755	0.0661037
ENSMUSG00000073802	Cdkn2b	208.399	0.498257	0.160672	3.10109	0.00192809	0.0666985
ENSMUSG00000034248	Slc25a37	5375.34	-0.365039	0.117911	-3.0959	0.00196219	0.067744
ENSMUSG00000063663	Brwd3	920.811	0.291853	0.0943005	3.09493	0.00196862	0.067744
ENSMUSG00000105541	Gm43136	27.9407	-0.68717	0.222014	-3.09516	0.00196708	0.067744
ENSMUSG00000113200	Gm48632	31.1119	-0.638379	0.206341	-3.09381	0.00197604	0.0678806
ENSMUSG00000118383		255.218	0.647241	0.20957	3.08843	0.00201218	0.069002
ENSMUSG00000026077	Npas2	137.56	0.67716	0.219346	3.08718	0.00202066	0.0691727
ENSMUSG00000040165	Cd209c	13.5705	0.650485	0.210772	3.0862	0.0020273	0.0691768
ENSMUSG00000040543	Pitpnm3	401.949	-0.537359	0.174121	-3.08613	0.0020278	0.0691768
ENSMUSG00000102844	Gm38034	19.9596	-0.669752	0.217083	-3.08524	0.0020339	0.0692651
ENSMUSG00000111415	AC148328.1	36.1861	-0.680558	0.220622	-3.08472	0.00203742	0.0692653
ENSMUSG00000001416	Cct3	5841.95	0.223128	0.0723683	3.08323	0.00204763	0.0694927
ENSMUSG00000000759	Tubgcp3	2134.09	-0.25591	0.0830224	-3.08242	0.00205322	0.0695627
ENSMUSG00000025026	Add3	2606.78	0.367963	0.119541	3.07812	0.00208313	0.0703958
ENSMUSG00000055024	Ep300	6508.26	-0.241575	0.078501	-3.07735	0.00208853	0.0703958
ENSMUSG00000114617	Gm48766	26.0741	-0.674325	0.219117	-3.07746	0.0020877	0.0703958
ENSMUSG00000105526	Gm43490	42.5507	-0.688273	0.223749	-3.07609	0.00209732	0.0705716
ENSMUSG00000097520	4930488L21Rik	24.1991	-0.657298	0.213821	-3.07405	0.00211173	0.0709355
ENSMUSG00000049881	2810025M15Rik	382.471	0.394917	0.128582	3.07133	0.00213107	0.0714634
ENSMUSG00000063458	Lrmda	74.9435	0.671215	0.218684	3.06934	0.00214531	0.0718189
ENSMUSG00000024712	Rfk	3296.47	0.277212	0.0903659	3.06766	0.00215744	0.0718926
ENSMUSG00000024812	Tjp2	819.22	0.338495	0.110427	3.06533	0.00217429	0.0718926
ENSMUSG00000029373	Pf4	218.618	0.634843	0.206955	3.06755	0.00215824	0.0718926
ENSMUSG00000029817	Tra2a	4660.93	-0.327031	0.106699	-3.065	0.00217669	0.0718926
ENSMUSG00000044017	Adgrd1	397.812	0.680934	0.222144	3.06528	0.00217467	0.0718926
ENSMUSG00000052560	Cpne8	544.385	0.43322	0.141308	3.06579	0.00217098	0.0718926
ENSMUSG00000060992	Copz1	5505.88	0.208384	0.0679712	3.06577	0.00217109	0.0718926
ENSMUSG00000078515	Ddi2	3935	-0.23354	0.0761953	-3.06502	0.00217658	0.0718926
ENSMUSG00000029715	Pop7	356.636	0.398981	0.130213	3.06407	0.0021835	0.0719971
ENSMUSG00000109679	Gm45342	37.6835	-0.686129	0.223976	-3.06341	0.00218833	0.0720358
ENSMUSG00000018286	Psmb6	2823.1	0.222121	0.0725426	3.06193	0.00219912	0.0722704
ENSMUSG00000026365	Cfh	31938.8	0.276962	0.0904946	3.06054	0.00220937	0.0723853
ENSMUSG00000097993	Ptprv	83.5914	0.639006	0.208794	3.06046	0.00220996	0.0723853
ENSMUSG00000028807	Zbtb8a	240.769	0.425572	0.139153	3.0583	0.00222596	0.072688
ENSMUSG00000038793	Lefty1	495.041	-0.482223	0.157681	-3.05822	0.00222657	0.072688
ENSMUSG00000073664	Nbeal1	5863.6	0.361655	0.118276	3.05771	0.00223035	0.0726908
ENSMUSG00000028053	Ash1l	6538.46	-0.174302	0.0570508	-3.05521	0.00224903	0.0730586
ENSMUSG00000087263	Gm15726	15.7101	0.524573	0.171698	3.05521	0.00224904	0.0730586
ENSMUSG00000021972	Hmbox1	3350.47	-0.28871	0.0945271	-3.05425	0.00225623	0.0731716
ENSMUSG00000104263	9430062P05Rik	91.9525	-0.659657	0.216148	-3.05187	0.00227418	0.0736326
ENSMUSG00000027861	Casq2	101.525	0.65211	0.213925	3.04832	0.00230127	0.0743876
ENSMUSG00000023868	Pde10a	1634.72	-0.553923	0.181784	-3.04715	0.00231022	0.0745546
ENSMUSG00000078348	Sf3b5	996.184	0.306424	0.100605	3.04582	0.00232046	0.0747627
ENSMUSG00000087384	Gm15558	14.653	-0.64072	0.210535	-3.04329	0.00234005	0.075271
ENSMUSG00000017737	Mmp9	156.942	0.659856	0.216923	3.04189	0.00235097	0.075499
ENSMUSG00000084390	Gm15425	128.834	-0.676177	0.222332	-3.0413	0.00235562	0.0755253
ENSMUSG00000017057	Il13ra1	847.01	0.350514	0.1153	3.04002	0.00236562	0.0757228
ENSMUSG00000031910	Has3	171.141	-0.583055	0.19187	-3.03881	0.00237515	0.0757755
ENSMUSG00000038633	Degs1	4470.22	0.267169	0.0879499	3.03774	0.00238361	0.0757755
ENSMUSG00000079111	Kdelr2	5481.32	0.245593	0.080857	3.03738	0.00238648	0.0757755
ENSMUSG00000079184	Mphosph8	1263.59	-0.259692	0.0854669	-3.03851	0.00237749	0.0757755
ENSMUSG00000116305	AC162302.2	200.033	-0.608099	0.2002	-3.03746	0.00238585	0.0757755
ENSMUSG00000034659	Tmem109	4979.77	0.252239	0.0830788	3.03614	0.00239628	0.0759643
ENSMUSG00000097601	Gm26660	167.837	-0.56331	0.185566	-3.03563	0.00240033	0.0759706
ENSMUSG00000022096	Hr	704.702	0.481549	0.158739	3.03359	0.00241663	0.0763641
ENSMUSG00000078919	Dpm1	669.805	-0.362405	0.119503	-3.03261	0.00242448	0.0764893
ENSMUSG00000025780	Itih5	8072.51	0.394954	0.130368	3.02954	0.0024493	0.0770252
ENSMUSG00000026167	Wnt10a	120.522	0.627036	0.20716	3.02682	0.00247145	0.0770252
ENSMUSG00000026208	Des	1279.21	0.448872	0.148238	3.02805	0.00246136	0.0770252
ENSMUSG00000034158	Lrrc58	14660.2	0.284716	0.0940429	3.02751	0.0024658	0.0770252
ENSMUSG00000076677	Ighv6-3	18.1604	0.588044	0.194208	3.02791	0.0024625	0.0770252
ENSMUSG00000084965	Gm13857	1494.28	-0.655059	0.216464	-3.02618	0.00247662	0.0770252
ENSMUSG00000096687	Mfsd4b4	848.059	-0.324231	0.107074	-3.0281	0.00246094	0.0770252
ENSMUSG00000103050	Gm38273	54.0423	-0.671564	0.221791	-3.02791	0.00246253	0.0770252
ENSMUSG00000107116	Gm43274	26.732	-0.623243	0.205948	-3.02621	0.00247637	0.0770252
ENSMUSG00000107120	Gm43059	65.5797	-0.671299	0.221901	-3.02522	0.00248454	0.07715
ENSMUSG00000003779	Kif20a	137.037	-0.601445	0.198908	-3.02373	0.00249681	0.077194
ENSMUSG00000020385	Clk4	4907.87	-0.3041	0.100591	-3.02315	0.00250162	0.077194
ENSMUSG00000032492	Pth1r	407.59	0.529679	0.175152	3.02411	0.00249368	0.077194
ENSMUSG00000095061	E030018B13Rik	27.5554	-0.631535	0.208874	-3.02352	0.00249853	0.077194
ENSMUSG00000062822	4833420G17Rik	2286.66	-0.289069	0.0956616	-3.02179	0.00251287	0.0773575
ENSMUSG00000083745	Gm13543	15.4035	-0.589433	0.195076	-3.02156	0.00251477	0.0773575
ENSMUSG00000113913	Gm46323	28.8471	0.655143	0.216991	3.01921	0.00253433	0.077838
ENSMUSG00000107706	Gm44022	41.4218	-0.662619	0.219673	-3.01638	0.00255812	0.0784463
ENSMUSG00000034177	Rnf43	333.653	-0.637484	0.211451	-3.01481	0.00257142	0.0786098
ENSMUSG00000061898	Rbak	672.078	-0.283609	0.0940678	-3.01494	0.00257028	0.0786098
ENSMUSG00000018339	Gpx3	9735.6	0.544233	0.180759	3.01083	0.00260538	0.0788674
ENSMUSG00000020994	Pnn	3216.89	-0.20787	0.0690569	-3.01013	0.00261136	0.0788674
ENSMUSG00000033987	Dnah17	105.76	-0.618327	0.205345	-3.01117	0.00260245	0.0788674
ENSMUSG00000038372	Gmds	321.311	0.398182	0.132282	3.01011	0.00261156	0.0788674
ENSMUSG00000038872	Zfhx3	11473.9	-0.377908	0.125484	-3.0116	0.00259879	0.0788674
ENSMUSG00000049148	Plcxd3	115.736	0.646259	0.214552	3.01213	0.00259421	0.0788674
ENSMUSG00000056763	Cspp1	1561.51	-0.25723	0.0854016	-3.012	0.0025953	0.0788674
ENSMUSG00000092526	Gm17907	42.4803	-0.674013	0.223919	-3.01007	0.00261185	0.0788674
ENSMUSG00000026544	Dusp23	306.13	0.468739	0.155876	3.00712	0.00263736	0.0794022
ENSMUSG00000054199	Gon4l	1390.46	-0.283552	0.0943205	-3.00626	0.00264484	0.0794022
ENSMUSG00000057614	Gnai1	2089.67	0.618791	0.205841	3.00616	0.00264567	0.0794022
ENSMUSG00000076672	Ighv3-6	48.5247	0.636308	0.211652	3.00638	0.00264375	0.0794022
ENSMUSG00000039852	Rere	15798.5	-0.274144	0.0913036	-3.00255	0.00267726	0.0802284
ENSMUSG00000034892	Rps29	7772.54	0.293399	0.0977414	3.00179	0.00268398	0.0803075
ENSMUSG00000034621	Gpatch8	3480.55	-0.228666	0.0762089	-3.00052	0.00269522	0.0803998
ENSMUSG00000055065	Ddx17	30025.6	-0.185717	0.0618948	-3.00053	0.00269508	0.0803998
ENSMUSG00000020538	Srebf1	7545.61	0.382538	0.127558	2.99893	0.00270932	0.0804423
ENSMUSG00000022032	Scara5	1049.16	0.525946	0.175452	2.99767	0.00272054	0.0804423
ENSMUSG00000024899	Papss2	1364.54	0.484313	0.161591	2.99715	0.0027252	0.0804423
ENSMUSG00000034739	Mfrp	21.1776	-0.60503	0.201851	-2.99741	0.00272287	0.0804423
ENSMUSG00000093798	Gm8355	145.172	0.501162	0.167102	2.99914	0.00270745	0.0804423
ENSMUSG00000106458	Gm42633	301.865	-0.600634	0.200239	-2.99959	0.00270344	0.0804423
ENSMUSG00000114278	AC157931.1	198.818	-0.605868	0.202057	-2.9985	0.00271316	0.0804423
ENSMUSG00000110997	2610028D06Rik	69.9914	-0.668906	0.223241	-2.99634	0.00273243	0.0805352
ENSMUSG00000016552	Foxred2	867.019	-0.325719	0.108735	-2.99552	0.00273978	0.0806312
ENSMUSG00000020911	Krt19	91.8941	0.648931	0.21694	2.99129	0.00277804	0.0813928
ENSMUSG00000055897	Ppp4r1l-ps	1858.74	-0.282646	0.0944788	-2.99163	0.00277491	0.0813928
ENSMUSG00000084244	Gm14020	16.8367	-0.596176	0.199285	-2.99158	0.00277538	0.0813928
ENSMUSG00000020988	L2hgdh	1180.4	-0.350872	0.117478	-2.9867	0.00282002	0.0823026
ENSMUSG00000049521	Cdc42ep1	2667.2	0.314629	0.105341	2.98676	0.00281953	0.0823026
ENSMUSG00000078185	Chml	793.479	0.32027	0.107243	2.98639	0.00282293	0.0823026
ENSMUSG00000115381	AC102847.2	53.926	-0.631611	0.211519	-2.98608	0.00282579	0.0823026
ENSMUSG00000032412	Atp1b3	9097.01	0.20867	0.0699611	2.98266	0.00285754	0.0831046
ENSMUSG00000033634	Nat8f2	65.3109	0.587102	0.196928	2.98131	0.00287019	0.083227
ENSMUSG00000045680	Tcf21	726.105	0.51418	0.172446	2.9817	0.00286655	0.083227
ENSMUSG00000068205	Macrod2	219.536	-0.456012	0.153018	-2.98011	0.00288142	0.0834299
ENSMUSG00000036545	Adamts2	1036.87	0.471927	0.158411	2.97913	0.00289064	0.0835741
ENSMUSG00000029206	Nsun7	107.403	-0.667086	0.223957	-2.97864	0.00289535	0.0835878
ENSMUSG00000034377	Tulp4	4070.11	-0.2123	0.0712977	-2.97766	0.0029046	0.0837323
ENSMUSG00000022438	Parvb	1388.93	0.331385	0.111361	2.97578	0.00292246	0.0838794
ENSMUSG00000047878	A4galt	785.913	0.40166	0.134962	2.97611	0.00291935	0.0838794
ENSMUSG00000087516	Tbx3os1	7154.9	-0.439852	0.147805	-2.97589	0.00292142	0.0838794
ENSMUSG00000061894	Zscan20	271.69	-0.481126	0.161777	-2.97401	0.00293939	0.0841536
ENSMUSG00000116564		2405.11	-0.362148	0.121776	-2.97388	0.00294055	0.0841536
ENSMUSG00000009687	Fxyd5	1366.68	0.329335	0.11086	2.97073	0.00297094	0.0847192
ENSMUSG00000018217	Pmp22	5871.6	0.314893	0.106009	2.97042	0.00297393	0.0847192
ENSMUSG00000077167	Gm24119	123.427	-0.666032	0.224229	-2.97032	0.00297493	0.0847192
ENSMUSG00000101599	Gm20342	630.842	-0.380885	0.128242	-2.97005	0.0029775	0.0847192
ENSMUSG00000018585	Atox1	1633.36	0.347791	0.117174	2.96816	0.00299589	0.0849132
ENSMUSG00000038241	Cep250	1188.52	-0.310103	0.104465	-2.96848	0.00299281	0.0849132
ENSMUSG00000097571	Jpx	470.968	-0.400483	0.134933	-2.96802	0.00299724	0.0849132
ENSMUSG00000032702	Kank1	760.577	0.432212	0.145752	2.9654	0.0030229	0.0855172
ENSMUSG00000090145	Ugt1a6b	52.9498	0.640509	0.216103	2.96391	0.00303757	0.085809
ENSMUSG00000029104	Htt	4518.68	-0.219441	0.074134	-2.96005	0.00307585	0.0867664
ENSMUSG00000030302	Atp2b2	1031.06	-0.40447	0.136754	-2.95765	0.00309989	0.0873195
ENSMUSG00000037355	Uvssa	1663.51	-0.294752	0.0997123	-2.95602	0.00311633	0.0875324
ENSMUSG00000040761	Spen	3394.64	-0.271862	0.0919586	-2.95636	0.00311297	0.0875324
ENSMUSG00000109555	Gm44891	252.785	-0.499482	0.169479	-2.94715	0.00320715	0.0899554
ENSMUSG00000000753	Serpinf1	1369.75	0.573645	0.194734	2.94579	0.00322133	0.0900002
ENSMUSG00000001506	Col1a1	4280.47	0.471954	0.160219	2.94568	0.00322244	0.0900002
ENSMUSG00000097068	Gm26760	22.9498	0.583821	0.198157	2.94625	0.00321652	0.0900002
ENSMUSG00000022708	Zbtb20	41528.1	-0.323048	0.109728	-2.94407	0.00323931	0.0903434
ENSMUSG00000035458	Tnni3	114.089	0.633132	0.215155	2.94268	0.00325386	0.090621
ENSMUSG00000078870	Gm14410	334.024	0.416877	0.141777	2.94036	0.0032783	0.0911127
ENSMUSG00000111854	Gm48740	21.5963	-0.60628	0.206209	-2.94013	0.00328076	0.0911127
ENSMUSG00000026064	Ptp4a1	334.309	-0.642244	0.218551	-2.93864	0.00329657	0.091423
ENSMUSG00000037206	Islr	3081.91	0.419397	0.14278	2.93737	0.0033101	0.0915408
ENSMUSG00000054808	Actn4	9323.48	0.219465	0.0747127	2.93744	0.0033093	0.0915408
ENSMUSG00000015647	Lama5	3060.28	-0.381223	0.129823	-2.93649	0.00331954	0.0916326
ENSMUSG00000095204	Ighv1-52	18.3916	0.510387	0.173826	2.93619	0.00332271	0.0916326
ENSMUSG00000110282	B930086L07Rik	45.2461	-0.65229	0.222206	-2.93553	0.00332983	0.0917007
ENSMUSG00000035545	Leng8	12163	-0.255114	0.086979	-2.93305	0.00335652	0.0922558
ENSMUSG00000071793	2610005L07Rik	262.846	-0.425984	0.145249	-2.93279	0.00335935	0.0922558
ENSMUSG00000024188	Luc7l	5181.75	-0.254729	0.0869723	-2.92885	0.00340216	0.0932238
ENSMUSG00000064427	Gm22748	38.2028	-0.603855	0.20621	-2.92835	0.00340768	0.0932238
ENSMUSG00000109394	A230057D06Rik	512.524	-0.51467	0.17576	-2.92825	0.00340878	0.0932238
ENSMUSG00000022003	Slc25a30	8633.72	-0.527269	0.180105	-2.92756	0.00341634	0.093301
ENSMUSG00000038384	Setd1b	3913.15	-0.244059	0.083393	-2.92661	0.00342678	0.0933277
ENSMUSG00000043987	Cep164	1585.41	-0.327551	0.111919	-2.92667	0.00342609	0.0933277
ENSMUSG00000093629	Prox2os	28.3989	-0.65575	0.224112	-2.92599	0.00343367	0.0933864
ENSMUSG00000106320	Gm42992	92.1707	-0.647641	0.221381	-2.92546	0.0034395	0.0934161
ENSMUSG00000039899	Fgl2	1836.88	0.455916	0.155961	2.92328	0.00346369	0.0937148
ENSMUSG00000040481	Bptf	5961.17	-0.18381	0.0628803	-2.92318	0.00346476	0.0937148
ENSMUSG00000095130	Ighv1-39	23.9849	0.450959	0.154226	2.92402	0.00345544	0.0937148
ENSMUSG00000038664	Herc1	5272.17	-0.231344	0.0791553	-2.92266	0.0034706	0.0937441
ENSMUSG00000073274	Gm14636	36.7266	-0.648497	0.22209	-2.91997	0.00350061	0.0944254
ENSMUSG00000027678	Ncoa3	3481.57	-0.273645	0.0937845	-2.9178	0.00352511	0.0948572
ENSMUSG00000040187	Arntl2	292.933	-0.477574	0.163682	-2.9177	0.00352623	0.0948572
ENSMUSG00000026131	Dst	11306.4	-0.245653	0.084237	-2.91622	0.00354303	0.0951792
ENSMUSG00000023972	Ptk7	360.039	0.551408	0.189215	2.91419	0.00356614	0.0954144
ENSMUSG00000031970	Dbndd1	225.578	-0.498273	0.170982	-2.91417	0.00356631	0.0954144
ENSMUSG00000059326	Csf2ra	1691.49	-0.234609	0.0804936	-2.91463	0.00356111	0.0954144
ENSMUSG00000022763	Aifm3	1597.09	-0.514434	0.176758	-2.91038	0.00360989	0.0963935
ENSMUSG00000035407	Kank4	318.685	0.406365	0.139638	2.91014	0.00361268	0.0963935
ENSMUSG00000026043	Col3a1	3695.21	0.636659	0.218823	2.90947	0.00362042	0.0964696
ENSMUSG00000039096	Rsad1	1361.36	-0.287014	0.0986658	-2.90896	0.00362638	0.0964979
ENSMUSG00000028980	H6pd	8807.22	0.382352	0.131497	2.90769	0.00364109	0.0967587
ENSMUSG00000027848	Olfml3	4593.88	0.341087	0.117443	2.90427	0.00368113	0.0976911
ENSMUSG00000036698	Ago2	6779.19	-0.266526	0.0917913	-2.9036	0.00368895	0.097767
ENSMUSG00000020262	Adarb1	3313.05	-0.399165	0.137591	-2.9011	0.0037186	0.0984205
ENSMUSG00000023904	Hcfc1r1	2294.37	0.378151	0.130432	2.89923	0.00374081	0.0988758
ENSMUSG00000116395	AC163018.2	23.2791	-0.639028	0.22071	-2.89532	0.00378767	0.0999802
ENSMUSG00000020661	Dnmt3a	3095.55	-0.26017	0.0899487	-2.89243	0.00382272	0.100331
ENSMUSG00000027188	Pamr1	144.53	0.646935	0.223741	2.89144	0.00383475	0.100331
ENSMUSG00000035198	Tubg1	1026.87	0.328602	0.113572	2.89333	0.0038118	0.100331
ENSMUSG00000068240	Gm11808	1050.41	0.335465	0.116026	2.8913	0.00383657	0.100331
ENSMUSG00000074272	Ceacam1	704.928	0.388679	0.134345	2.89315	0.00381405	0.100331
ENSMUSG00000095127	Ighv1-82	15.9173	0.440926	0.152467	2.89195	0.00382862	0.100331
ENSMUSG00000110195	Pde2a	44.8898	-0.620547	0.214607	-2.89155	0.00383345	0.100331
ENSMUSG00000026915	Strbp	2202.79	-0.288584	0.0998282	-2.89081	0.00384256	0.100354
ENSMUSG00000006724	Cyp27b1	37.9002	-0.647736	0.224237	-2.88863	0.00386929	0.100838
ENSMUSG00000015087	Rabl6	4334.63	-0.250727	0.0868093	-2.88825	0.00387398	0.100838
ENSMUSG00000069808	Fam57a	304.218	0.367819	0.127359	2.88805	0.00387643	0.100838
ENSMUSG00000087231	E230016M11Rik	147.742	-0.516572	0.17898	-2.8862	0.00389924	0.101298
ENSMUSG00000045466	Zfp956	600.435	-0.355839	0.123369	-2.88434	0.0039224	0.101766
ENSMUSG00000063455	D630045J12Rik	1198.61	-0.411116	0.142649	-2.88201	0.00395145	0.102385
ENSMUSG00000050830	Vwc2	143.777	0.598136	0.207718	2.87956	0.00398227	0.102913
ENSMUSG00000081189	Hspd1-ps4	66.3235	0.608269	0.211225	2.87972	0.00398029	0.102913
ENSMUSG00000044937	Ttc41	305.784	-0.385412	0.13388	-2.87878	0.00399221	0.102965
ENSMUSG00000059278	Naa38	519.224	0.359331	0.124829	2.87858	0.00399474	0.102965
ENSMUSG00000063511	Snrnp70	9248.5	-0.247403	0.0859687	-2.87783	0.00400422	0.103031
ENSMUSG00000104388	Gm37033	143.904	-0.643979	0.223794	-2.87755	0.00400773	0.103031
ENSMUSG00000035314	Gdpd5	658.833	-0.370031	0.12871	-2.87493	0.00404118	0.103755
ENSMUSG00000001157	Gmcl1	1210.21	-0.344671	0.120003	-2.87219	0.00407641	0.103902
ENSMUSG00000004565	Pnpla6	2424.3	-0.275111	0.0957898	-2.87202	0.00407852	0.103902
ENSMUSG00000032041	Tirap	482.298	0.36175	0.125924	2.87276	0.00406901	0.103902
ENSMUSG00000058013	2011-09-01	3187.11	0.280674	0.0977242	2.8721	0.00407753	0.103902
ENSMUSG00000102874	Gm37137	17.2644	-0.588649	0.204857	-2.87346	0.00406003	0.103902
ENSMUSG00000110795	Gm47179	16.0904	0.548265	0.19088	2.8723	0.00407494	0.103902
ENSMUSG00000102555	6430511E19Rik	164.657	0.515629	0.179603	2.87094	0.00409252	0.104124
ENSMUSG00000041740	Rnf10	10629.3	0.216034	0.0752927	2.86926	0.00411438	0.104546
ENSMUSG00000039037	St6galnac5	137.707	0.609537	0.212497	2.86845	0.00412483	0.104654
ENSMUSG00000056856	Jakmip3	600.268	-0.388607	0.135492	-2.86811	0.00412927	0.104654
ENSMUSG00000046402	Rbp1	759.485	0.479422	0.167195	2.86744	0.00413805	0.104742
ENSMUSG00000010830	Kdelr3	159.019	0.560747	0.195585	2.86703	0.00414342	0.104744
ENSMUSG00000045211	Nudt18	988.691	0.433998	0.151406	2.86644	0.00415111	0.104804
ENSMUSG00000085028	Slc2a4rg-ps	643.213	-0.437244	0.152709	-2.86326	0.00419311	0.105459
ENSMUSG00000085148	Mir22hg	1588.16	-0.328687	0.114774	-2.86378	0.00418623	0.105459
ENSMUSG00000118138		52.17	-0.632249	0.220802	-2.86342	0.00419095	0.105459
ENSMUSG00000018820	Zfyve27	2026.66	-0.306409	0.107088	-2.86127	0.00421942	0.10553
ENSMUSG00000027447	Cst3	18642	0.269182	0.0940462	2.86223	0.0042067	0.10553
ENSMUSG00000032332	Col12a1	2708	0.413079	0.144381	2.86103	0.00422268	0.10553
ENSMUSG00000039208	Metrnl	219.103	0.502091	0.175395	2.86263	0.00420147	0.10553
ENSMUSG00000117679		1790.32	-0.326475	0.114097	-2.86139	0.00421787	0.10553
ENSMUSG00000021120	Pigh	346.848	0.458989	0.160482	2.86006	0.00423557	0.105716
ENSMUSG00000047230	Cldn2	34.728	0.619557	0.216678	2.85935	0.00424511	0.105716
ENSMUSG00000097391	Mirg	1923.56	-0.4268	0.149269	-2.85927	0.00424623	0.105716
ENSMUSG00000070509	Rgma	815.676	0.508038	0.177734	2.85842	0.00425759	0.105865
ENSMUSG00000089817	Gm7162	55.4615	-0.57818	0.202403	-2.85658	0.00428237	0.106347
ENSMUSG00000085133	B930095G15Rik	319.041	-0.417758	0.146277	-2.85594	0.00429101	0.106428
ENSMUSG00000090098	Alms1-ps2	63.7731	-0.625992	0.219309	-2.85438	0.00431211	0.106722
ENSMUSG00000107668	Gm44424	20.5828	-0.615572	0.215668	-2.85426	0.00431368	0.106722
ENSMUSG00000019320	Noxo1	40.6077	-0.638257	0.22383	-2.85152	0.00435102	0.107016
ENSMUSG00000032518	Rpsa	18277.5	0.217411	0.0762125	2.85269	0.00433512	0.107016
ENSMUSG00000082860	Gm13204	36.9865	-0.637769	0.223669	-2.8514	0.00435271	0.107016
ENSMUSG00000085345	Gm16064	60.784	-0.639269	0.224188	-2.85149	0.00435148	0.107016
ENSMUSG00000094335	Igkv1-117	98.1473	0.591241	0.207347	2.85145	0.00435201	0.107016
ENSMUSG00000107567	4930480K02Rik	117.177	-0.612292	0.214814	-2.85034	0.00436726	0.10724
ENSMUSG00000103869	Gm37420	22.55	-0.559466	0.196447	-2.84792	0.00440058	0.107924
ENSMUSG00000006958	Chrd	641.876	-0.435808	0.153135	-2.84591	0.00442848	0.108214
ENSMUSG00000036585	Fgf1	2772.05	0.318869	0.112025	2.84641	0.0044215	0.108214
ENSMUSG00000108614	2610306O10Rik	79.8184	-0.632303	0.222182	-2.84588	0.0044289	0.108214
ENSMUSG00000030483	Cyp2b10	37.9896	0.603239	0.212098	2.84416	0.00445293	0.108343
ENSMUSG00000070044	Fam149a	921.133	0.336439	0.118287	2.84426	0.00445144	0.108343
ENSMUSG00000087556	Gm15764	227.45	-0.5473	0.192435	-2.84408	0.00445405	0.108343
ENSMUSG00000108291	Gm44292	27.3133	-0.627643	0.220696	-2.84393	0.00445614	0.108343
ENSMUSG00000030670	Cyp2r1	68.7417	0.598202	0.210402	2.84313	0.00446722	0.108463
ENSMUSG00000038742	Angptl6	64.331	0.576076	0.202673	2.8424	0.00447756	0.108463
ENSMUSG00000106944	Gm43843	385.328	-0.564221	0.19849	-2.84256	0.00447522	0.108463
ENSMUSG00000026072	Il1r1	743.984	0.386324	0.136024	2.84011	0.00450974	0.108502
ENSMUSG00000037275	Gemin5	1522.63	-0.315364	0.110987	-2.84144	0.00449106	0.108502
ENSMUSG00000055692	Tmem191c	420.373	-0.44382	0.156252	-2.84041	0.00450549	0.108502
ENSMUSG00000059401	Mamld1	2658.57	-0.385405	0.135709	-2.83994	0.0045122	0.108502
ENSMUSG00000097617	Gm10687	222.057	0.481478	0.169466	2.84114	0.00449527	0.108502
ENSMUSG00000110558	Gm45779	53.6608	-0.609937	0.214721	-2.8406	0.00450288	0.108502
ENSMUSG00000032607	Amt	675.923	-0.289668	0.102167	-2.83525	0.00457897	0.109706
ENSMUSG00000043716	Rpl7	18241.2	0.199975	0.0705187	2.83577	0.00457149	0.109706
ENSMUSG00000046687	Gm5424	443.513	0.473864	0.16713	2.8353	0.00457824	0.109706
ENSMUSG00000018770	Atp5g3	9635.24	0.222143	0.0784219	2.83266	0.0046162	0.11033
ENSMUSG00000063171	Rps4l	603.678	0.494287	0.174493	2.8327	0.00461561	0.11033
ENSMUSG00000029716	Tfr2	165.748	0.633141	0.223573	2.83192	0.00462693	0.110452
ENSMUSG00000031119	Gpc4	4575.15	0.246816	0.0871896	2.8308	0.00464324	0.110708
ENSMUSG00000035356	Nfkbiz	646.51	-0.466667	0.164906	-2.82989	0.00465639	0.110887
ENSMUSG00000108551	Gm20274	50.0953	-0.626108	0.221339	-2.82873	0.00467331	0.111156
ENSMUSG00000021416	Eci3	96.19	0.610619	0.215998	2.82697	0.00469909	0.111634
ENSMUSG00000030862	Cpxm2	2570.6	0.345152	0.122175	2.82506	0.00472719	0.112167
ENSMUSG00000022225	Cma1	85.5943	0.626469	0.221853	2.82381	0.00474565	0.11226
ENSMUSG00000036106	Prr5	324.014	0.482913	0.171026	2.82362	0.00474841	0.11226
ENSMUSG00000038722	Bud31	1242.1	0.244966	0.0867562	2.82362	0.00474852	0.11226
ENSMUSG00000061100	Retnla	736.074	0.586152	0.207644	2.82287	0.00475958	0.11226
ENSMUSG00000107756	Gm44164	63.3656	0.631171	0.223575	2.82309	0.00475633	0.11226
ENSMUSG00000032816	Igdcc4	3343.5	-0.41011	0.145359	-2.82135	0.00478214	0.112406
ENSMUSG00000034647	Ankrd12	3181.54	-0.294428	0.104377	-2.82081	0.00479019	0.112406
ENSMUSG00000037280	Galnt6	409.024	0.358083	0.126972	2.82016	0.00479997	0.112406
ENSMUSG00000078878	Gm14305	328.022	0.308874	0.109502	2.82072	0.00479163	0.112406
ENSMUSG00000106951	5930430L01Rik	478.483	-0.354654	0.12575	-2.8203	0.00479781	0.112406
ENSMUSG00000112824	Gm47917	18.1737	0.543363	0.192597	2.82124	0.00478391	0.112406
ENSMUSG00000033392	Clasp2	12356.6	-0.294595	0.104576	-2.81704	0.00484689	0.113169
ENSMUSG00000038217	Tlcd2	418.255	0.569594	0.20221	2.81685	0.00484976	0.113169
ENSMUSG00000070047	Fat1	5879.85	-0.370766	0.131606	-2.81723	0.00484397	0.113169
ENSMUSG00000037720	Tmem33	4593.89	0.226212	0.08034	2.81568	0.00486743	0.113447
ENSMUSG00000046605	B3gntl1	430.938	-0.417856	0.148496	-2.81391	0.00489422	0.113936
ENSMUSG00000020642	Rnf144a	1233.22	0.393871	0.140048	2.81241	0.00491722	0.114013
ENSMUSG00000027004	Frzb	1463.94	0.539696	0.191988	2.81109	0.0049374	0.114013
ENSMUSG00000030218	Mgp	8058.48	0.452499	0.160894	2.81241	0.00491725	0.114013
ENSMUSG00000047497	Adamts12	399.97	0.570586	0.202913	2.81197	0.00492387	0.114013
ENSMUSG00000107091	Gm43343	126.745	-0.474136	0.168596	-2.81226	0.00491953	0.114013
ENSMUSG00000109031	Gm45201	135.216	-0.580722	0.206551	-2.81152	0.00493079	0.114013
ENSMUSG00000113472	Gm47602	34.0133	-0.596048	0.212037	-2.81105	0.00493797	0.114013
ENSMUSG00000024769	Cdc42bpg	1540.21	-0.337799	0.120219	-2.80987	0.00495619	0.1143
ENSMUSG00000001986	Gria3	4236.14	-0.421515	0.150062	-2.80894	0.00497048	0.114495
ENSMUSG00000046897	Zfp740	3771.5	-0.251553	0.0896318	-2.80652	0.00500805	0.115226
ENSMUSG00000018160	Med1	4361.05	-0.225422	0.0803359	-2.80599	0.0050162	0.115279
ENSMUSG00000030256	Bhlhe41	2423.66	-0.42584	0.151782	-2.8056	0.00502226	0.115284
ENSMUSG00000028780	Sema3c	451.261	0.609956	0.217451	2.80503	0.00503113	0.115353
ENSMUSG00000035699	Slc51a	38.6595	-0.62538	0.223091	-2.80325	0.00505905	0.115724
ENSMUSG00000083421	Gm14776	22.5224	-0.607933	0.216844	-2.80354	0.00505443	0.115724
ENSMUSG00000070934	Rraga	3468.09	0.222013	0.0792302	2.80213	0.0050767	0.115994
ENSMUSG00000046169	Adamts6	658.033	-0.498317	0.177925	-2.80071	0.00509902	0.116369
ENSMUSG00000032525	Nktr	4844.87	-0.238262	0.0850954	-2.79994	0.00511122	0.116378
ENSMUSG00000053714	4732471J01Rik	265.17	-0.480176	0.171481	-2.80017	0.0051076	0.116378
ENSMUSG00000035649	Zcchc7	3083.82	-0.263881	0.0942967	-2.79841	0.00513544	0.116541
ENSMUSG00000066026	Dhrs3	3094.51	0.450264	0.160894	2.79851	0.00513387	0.116541
ENSMUSG00000085499	Gm15713	21.6153	-0.562914	0.201158	-2.79837	0.00513613	0.116541
ENSMUSG00000022193	Psmb5	2560.2	0.261157	0.093381	2.79669	0.00516295	0.116673
ENSMUSG00000041577	Prelp	8363.86	0.411319	0.147053	2.79707	0.00515678	0.116673
ENSMUSG00000102882	Gm2065	41.863	-0.567479	0.202923	-2.79652	0.00516562	0.116673
ENSMUSG00000110433	Gm45820	27.2222	-0.627213	0.224206	-2.79749	0.00515015	0.116673
ENSMUSG00000045482	Trrap	5437.46	-0.229381	0.0820422	-2.79589	0.00517575	0.116768
ENSMUSG00000022603	Mroh4	29.938	-0.60989	0.218569	-2.79039	0.00526454	0.118636
ENSMUSG00000018559	Ctdnep1	2847.18	0.247966	0.0889087	2.789	0.00528714	0.119009
ENSMUSG00000058799	Nap1l1	6966.89	0.195707	0.0701891	2.78829	0.00529878	0.119135
ENSMUSG00000037148	Arhgap10	651.592	0.314533	0.112854	2.78709	0.0053184	0.11944
ENSMUSG00000037266	Rsrp1	28094.8	-0.239294	0.0859639	-2.78366	0.0053749	0.120571
ENSMUSG00000028932	Psmc2	3930.53	0.204013	0.0733064	2.78302	0.00538555	0.120673
ENSMUSG00000028420	Tmem38b	984.813	0.464812	0.167084	2.7819	0.0054042	0.120816
ENSMUSG00000105983	Gm42770	66.447	-0.621637	0.223444	-2.78206	0.00540146	0.120816
ENSMUSG00000051786	Tubgcp6	1045.59	-0.311711	0.112068	-2.78146	0.00541157	0.120844
ENSMUSG00000022756	Slc7a4	1259.73	-0.475676	0.17105	-2.78092	0.0054205	0.120907
ENSMUSG00000022987	Zfp641	681.593	-0.339531	0.122126	-2.78018	0.00543295	0.121047
ENSMUSG00000037824	Tspan14	1946.62	0.366457	0.131857	2.77919	0.00544941	0.121277
ENSMUSG00000058258	Idi1	710.297	0.48786	0.175583	2.77851	0.00546083	0.121394
ENSMUSG00000085913	Gm15601	116.446	-0.618924	0.222783	-2.77815	0.00546699	0.121394
ENSMUSG00000043753	Dmrta1	39.0037	0.552712	0.198981	2.77771	0.00547438	0.121401
ENSMUSG00000087014	Gm16364	66.9726	-0.587234	0.211433	-2.7774	0.0054796	0.121401
ENSMUSG00000021819	Zswim8	6630.92	-0.249282	0.0897925	-2.7762	0.00549983	0.121499
ENSMUSG00000072770	Acrbp	240.337	-0.464861	0.167455	-2.77604	0.00550252	0.121499
ENSMUSG00000085030	2810455O05Rik	63.9516	-0.60716	0.218662	-2.7767	0.00549134	0.121499
ENSMUSG00000040152	Thbs1	2024.31	0.491743	0.17723	2.7746	0.00552696	0.121902
ENSMUSG00000002778	Kdelr1	6481.99	0.222625	0.080259	2.77383	0.00553999	0.122053
ENSMUSG00000041375	Ccdc9	1184.72	-0.273424	0.0986111	-2.77275	0.00555849	0.122324
ENSMUSG00000037957	Wdr20	1032.83	-0.220519	0.0795773	-2.77112	0.00558633	0.1228
ENSMUSG00000039519	Cyp7b1	310.455	0.496604	0.179379	2.76846	0.00563212	0.123668
ENSMUSG00000020793	Galr2	44.2676	-0.619131	0.223751	-2.76706	0.00565652	0.12368
ENSMUSG00000022025	Cnmd	42.7377	0.532509	0.192464	2.7668	0.00566096	0.12368
ENSMUSG00000040586	Ofd1	743.976	-0.337048	0.121776	-2.76776	0.00564426	0.12368
ENSMUSG00000054675	Tmem119	1083.01	0.411535	0.14875	2.76662	0.00566399	0.12368
ENSMUSG00000105368	Gm43759	115.41	-0.538042	0.194435	-2.76722	0.00565372	0.12368
ENSMUSG00000025823	Pdia4	4519.55	0.239153	0.0864861	2.76521	0.00568855	0.124078
ENSMUSG00000074240	Cib3	16.3173	0.54311	0.196441	2.76474	0.00569676	0.12412
ENSMUSG00000029338	Antxr2	2503.57	0.338074	0.122331	2.76359	0.00571687	0.124421
ENSMUSG00000029075	Tnfrsf4	59.106	-0.585495	0.211925	-2.76275	0.00573163	0.124604
ENSMUSG00000021822	Plau	1397.91	0.546276	0.197783	2.762	0.00574483	0.124628
ENSMUSG00000112955	Gm48889	15.8278	-0.556416	0.201456	-2.76197	0.00574533	0.124628
ENSMUSG00000001098	Kctd10	1833.1	0.261897	0.0949046	2.75958	0.00578751	0.125267
ENSMUSG00000112105	Rps7-ps2	26.3136	-0.607237	0.220046	-2.75959	0.0057874	0.125267
ENSMUSG00000029108	Pcdh7	299.586	0.503495	0.182544	2.75821	0.00581185	0.125656
ENSMUSG00000025132	Arhgdia	11090.4	0.190537	0.0691259	2.75637	0.00584467	0.126089
ENSMUSG00000074797	Itpa	1438.54	0.298144	0.108159	2.75654	0.00584162	0.126089
ENSMUSG00000014498	Ankrd52	5504.02	-0.315676	0.114551	-2.75578	0.00585528	0.12618
ENSMUSG00000023032	Slc4a8	1503.13	-0.325627	0.118192	-2.75506	0.00586812	0.126199
ENSMUSG00000039887	Alg14	1307.98	0.258632	0.0939068	2.75413	0.00588481	0.126199
ENSMUSG00000042349	Ikbke	969.386	-0.320376	0.116299	-2.75476	0.00587359	0.126199
ENSMUSG00000056220	Pla2g4a	737.953	0.396356	0.143923	2.75394	0.00588819	0.126199
ENSMUSG00000105950	Gm43679	51.091	-0.613406	0.222685	-2.75459	0.0058766	0.126199
ENSMUSG00000024387	Csnk2b	3524.31	0.206411	0.0749634	2.75349	0.00589642	0.126239
ENSMUSG00000024773	Atg2a	2529.43	-0.238346	0.0866083	-2.752	0.00592318	0.126537
ENSMUSG00000024810	Il33	2134.38	0.344807	0.12528	2.7523	0.00591784	0.126537
ENSMUSG00000031858	Mau2	4005.39	-0.200383	0.0728793	-2.74951	0.0059684	0.127227
ENSMUSG00000035799	Twist1	209.073	0.523391	0.190355	2.74956	0.00596757	0.127227
ENSMUSG00000020014	Cfap54	112.179	-0.600655	0.218737	-2.74602	0.0060324	0.127557
ENSMUSG00000030232	Aebp2	2622.56	-0.249068	0.090686	-2.74649	0.00602365	0.127557
ENSMUSG00000032425	Zfp949	674.034	-0.32456	0.118201	-2.74584	0.00603563	0.127557
ENSMUSG00000039153	Runx2	1461.44	-0.525164	0.19115	-2.7474	0.00600706	0.127557
ENSMUSG00000055116	Arntl	410.094	0.597423	0.217551	2.74612	0.0060304	0.127557
ENSMUSG00000085189	Gm11963	14.2454	-0.59065	0.21494	-2.74798	0.00599638	0.127557
ENSMUSG00000095332	Gm9821	357.644	-0.466141	0.16976	-2.74588	0.0060349	0.127557
ENSMUSG00000097368	Gm10390	18.6934	-0.539319	0.196341	-2.74685	0.00601705	0.127557
ENSMUSG00000009075	Cabp7	30.8815	-0.588291	0.214342	-2.74463	0.00605786	0.12789
ENSMUSG00000052684	Jun	9694.13	-0.402892	0.146825	-2.74403	0.00606908	0.127989
ENSMUSG00000045259	Klhdc9	83.4676	-0.566707	0.206639	-2.74249	0.00609744	0.128313
ENSMUSG00000053617	Sh3pxd2a	3934.51	0.481869	0.175694	2.74266	0.00609442	0.128313
ENSMUSG00000036466	Megf11	255.201	-0.487707	0.177867	-2.74198	0.00610702	0.128378
ENSMUSG00000024421	Lama3	701.539	-0.369814	0.134905	-2.74129	0.00611978	0.128509
ENSMUSG00000015468	Notch4	1460.72	-0.305593	0.111529	-2.74004	0.00614324	0.128577
ENSMUSG00000024831	Ighmbp2	395.759	-0.33108	0.120824	-2.74018	0.00614065	0.128577
ENSMUSG00000032482	Cspg5	407.801	-0.476519	0.173911	-2.74002	0.00614358	0.128577
ENSMUSG00000051008	4930412M03Rik	31.1594	-0.614054	0.224158	-2.73937	0.00615562	0.128577
ENSMUSG00000061436	Hipk2	9912.87	-0.267307	0.0975701	-2.73965	0.00615055	0.128577
ENSMUSG00000036402	Gng12	2915.03	0.228963	0.0836272	2.7379	0.0061833	0.128914
ENSMUSG00000055866	Per2	5495.59	-0.482577	0.176264	-2.73782	0.00618485	0.128914
ENSMUSG00000004961	Syt5	173.009	0.572907	0.209426	2.73561	0.00622651	0.129236
ENSMUSG00000087047	1700110K17Rik	27.8002	-0.570312	0.208473	-2.73566	0.00622545	0.129236
ENSMUSG00000098188	Sowahc	2901.9	0.391117	0.142925	2.73652	0.00620929	0.129236
ENSMUSG00000118619		14.5368	-0.527835	0.192948	-2.73564	0.00622587	0.129236
ENSMUSG00000018293	Pfn1	12901.1	0.175473	0.0641585	2.73499	0.00623818	0.129253
ENSMUSG00000042138	Msantd2	1157.74	-0.353865	0.12939	-2.73487	0.00624043	0.129253
ENSMUSG00000002625	Akap8l	5079.21	-0.273754	0.100222	-2.73148	0.00630511	0.129951
ENSMUSG00000004815	Dgkq	833.634	-0.340049	0.124472	-2.73194	0.00629627	0.129951
ENSMUSG00000019539	Rcn3	1699.33	0.345648	0.126519	2.73199	0.00629527	0.129951
ENSMUSG00000022860	Chodl	51.5814	0.603486	0.22103	2.73034	0.00632686	0.129951
ENSMUSG00000034342	Cbl	5215.46	-0.184441	0.0675187	-2.7317	0.00630084	0.129951
ENSMUSG00000058761	Rnf169	2125.36	-0.264835	0.0969697	-2.73111	0.00631217	0.129951
ENSMUSG00000108918	Gm44802	26.7048	-0.580632	0.212657	-2.73036	0.00632648	0.129951
ENSMUSG00000110638	Gm45887	14.9283	-0.506519	0.185505	-2.73049	0.00632394	0.129951
ENSMUSG00000065714	Gm25652	23.0092	-0.596334	0.218441	-2.72995	0.00633436	0.12997
ENSMUSG00000073599	Ecscr	322.15	0.348619	0.127755	2.7288	0.00635644	0.130287
ENSMUSG00000106383	E330034L11Rik	99.29	-0.609841	0.223529	-2.72825	0.00636722	0.130373
ENSMUSG00000056201	Cfl1	13027.3	0.166374	0.0610134	2.72683	0.00639453	0.13066
ENSMUSG00000112991	Gm36635	53.8536	-0.58779	0.215555	-2.72686	0.00639401	0.13066
ENSMUSG00000030737	Slco2b1	2515.32	0.306312	0.112419	2.72475	0.0064351	0.131082
ENSMUSG00000044749	Abca6	461.174	0.465588	0.170853	2.72508	0.00642854	0.131082
ENSMUSG00000072235	Tuba1a	3313.5	0.316825	0.116267	2.72498	0.00643045	0.131082
ENSMUSG00000015222	Map2	3038.69	-0.330949	0.121553	-2.72268	0.00647538	0.131586
ENSMUSG00000028779	Pef1	2762.07	0.232775	0.0855233	2.72178	0.00649322	0.131586
ENSMUSG00000029165	Agbl5	969.934	-0.29322	0.107729	-2.72184	0.00649195	0.131586
ENSMUSG00000038538	Ubn2	5940.93	-0.288905	0.106096	-2.72304	0.00646839	0.131586
ENSMUSG00000079168	Cd209g	47.246	0.605046	0.222253	2.72233	0.0064823	0.131586
ENSMUSG00000074925	Ptar1	3024.51	0.258629	0.0951115	2.71921	0.00654373	0.132474
ENSMUSG00000021068	Nin	2350.85	-0.308925	0.113639	-2.71846	0.00655859	0.132638
ENSMUSG00000019579	Mydgf	1339.81	0.284305	0.104633	2.71716	0.00658445	0.133025
ENSMUSG00000025981	Coq10b	5536.25	-0.428471	0.157801	-2.71527	0.00662215	0.133252
ENSMUSG00000067925	Rtl8a	690.781	0.300448	0.110652	2.71524	0.00662275	0.133252
ENSMUSG00000087055	Gm11948	13.9903	-0.580083	0.213606	-2.71567	0.00661424	0.133252
ENSMUSG00000101122	Gm17971	247.603	-0.608879	0.224208	-2.71569	0.0066138	0.133252
ENSMUSG00000106864	Gtf3c2	2256.09	-0.28088	0.103468	-2.71465	0.0066346	0.133355
ENSMUSG00000026688	Mgst3	1605.78	0.332171	0.122393	2.71397	0.00664816	0.133359
ENSMUSG00000111390	Gm48796	172.868	-0.491591	0.181134	-2.71396	0.00664835	0.133359
ENSMUSG00000106022	Gm42929	38.693	-0.589064	0.217093	-2.71342	0.00665927	0.133443
ENSMUSG00000025384	Faap100	1293.37	-0.345678	0.127449	-2.71229	0.00668208	0.133512
ENSMUSG00000036867	Smad6	366.206	0.387168	0.142748	2.71224	0.00668304	0.133512
ENSMUSG00000038132	Rbm24	395.794	-0.513252	0.189214	-2.71254	0.0066769	0.133512
ENSMUSG00000028538	St3gal3	1569.92	0.354999	0.131037	2.70914	0.00674571	0.134085
ENSMUSG00000029068	Ccnl2	8005.19	-0.243046	0.0897069	-2.70934	0.00674175	0.134085
ENSMUSG00000076549	Igkv4-68	16.7073	0.45154	0.166644	2.70962	0.00673612	0.134085
ENSMUSG00000107570	Gm44207	27.7367	-0.557507	0.205748	-2.70966	0.00673514	0.134085
ENSMUSG00000115098	AC159006.1	43.6008	-0.599397	0.22118	-2.70999	0.00672849	0.134085
ENSMUSG00000085568	Gm14858	23.4434	-0.593079	0.21898	-2.70837	0.00676145	0.134262
ENSMUSG00000002486	Tchp	459.484	-0.374926	0.138521	-2.70664	0.00679672	0.134286
ENSMUSG00000024869	Nudt8	74.1955	-0.550338	0.203281	-2.70728	0.00678371	0.134286
ENSMUSG00000059248	2009-09-01	5579.18	0.207813	0.076747	2.70777	0.00677361	0.134286
ENSMUSG00000102145	Gm38056	47.8782	-0.605211	0.223541	-2.70738	0.00678172	0.134286
ENSMUSG00000107023	Gm42715	168.779	-0.492136	0.18181	-2.70687	0.00679209	0.134286
ENSMUSG00000115918	AC146911.1	20.9018	-0.553084	0.20441	-2.70575	0.00681494	0.134511
ENSMUSG00000037060	Cavin3	864.481	0.407849	0.150792	2.70471	0.00683631	0.134798
ENSMUSG00000039210	Gpatch2	1265.21	-0.246033	0.0910014	-2.70362	0.00685892	0.135109
ENSMUSG00000025500	Lmntd2	36.4124	-0.605287	0.223931	-2.703	0.0068716	0.135222
ENSMUSG00000026672	Optn	4022.71	-0.361362	0.133771	-2.70135	0.00690578	0.135222
ENSMUSG00000029439	Sfswap	2566.5	-0.30412	0.112573	-2.70153	0.00690219	0.135222
ENSMUSG00000031871	Cdh5	5291.1	0.343457	0.12711	2.70204	0.00689146	0.135222
ENSMUSG00000039883	Lrrc17	250.134	0.568521	0.210438	2.70161	0.00690045	0.135222
ENSMUSG00000069662	Marcks	6780.13	0.279644	0.1035	2.70187	0.00689512	0.135222
ENSMUSG00000016763	Scube1	581.468	-0.367834	0.136201	-2.70067	0.00691991	0.135364
ENSMUSG00000051048	P4ha3	16.7569	0.574216	0.212647	2.70033	0.00692707	0.13537
ENSMUSG00000001029	Icam2	570.853	0.318306	0.117936	2.69898	0.00695532	0.135388
ENSMUSG00000042487	Leo1	637.789	0.369414	0.136894	2.69855	0.0069642	0.135388
ENSMUSG00000068748	Ptprz1	620.374	-0.397304	0.147202	-2.69904	0.00695389	0.135388
ENSMUSG00000074785	Plxnc1	886.546	0.358285	0.132781	2.69831	0.00696921	0.135388
ENSMUSG00000086753	Gm15751	229.198	-0.492326	0.182426	-2.69877	0.00695953	0.135388
ENSMUSG00000103672	Gm37621	87.8329	-0.561496	0.20804	-2.69898	0.00695528	0.135388
ENSMUSG00000096981	Gm16845	84.3276	-0.530247	0.19657	-2.6975	0.00698619	0.135451
ENSMUSG00000113917	Gm48382	19.163	-0.603671	0.223783	-2.69757	0.00698483	0.135451
ENSMUSG00000026042	Col5a2	706.734	0.429317	0.159216	2.69645	0.0070083	0.135635
ENSMUSG00000034563	Ccpg1	61.3185	-0.593177	0.219989	-2.69639	0.00700946	0.135635
ENSMUSG00000029714	Gigyf1	3268.61	-0.214531	0.0796078	-2.69485	0.00704203	0.136132
ENSMUSG00000059355	Wdr83os	1142.82	0.241092	0.0894963	2.69387	0.00706269	0.136398
ENSMUSG00000019813	Cep57l1	396.797	-0.34382	0.127687	-2.69268	0.00708795	0.136575
ENSMUSG00000034771	Tle2	3595.53	-0.385425	0.14315	-2.69246	0.00709267	0.136575
ENSMUSG00000106229	Gm19409	26.7244	-0.591326	0.219582	-2.69296	0.007082	0.136575
ENSMUSG00000030865	Chp2	118.035	0.601354	0.223418	2.6916	0.00711092	0.136793
ENSMUSG00000036890	Gtdc1	413.827	-0.359284	0.133547	-2.69033	0.00713822	0.137185
ENSMUSG00000108067	Gm43953	40.1897	-0.594243	0.220939	-2.68962	0.00715329	0.13734
ENSMUSG00000001173	Ocrl	8383.67	-0.307387	0.114318	-2.68887	0.00716949	0.137518
ENSMUSG00000025497	Cdhr5	200.522	-0.421035	0.156612	-2.6884	0.00717957	0.137577
ENSMUSG00000017897	Eya2	230.448	0.533793	0.198622	2.68749	0.00719921	0.137819
ENSMUSG00000098021	Gm9522	57.8365	-0.599098	0.222959	-2.68704	0.00720888	0.137871
ENSMUSG00000110751	C230053D17Rik	14.925	-0.469689	0.174872	-2.68591	0.00723336	0.138205
ENSMUSG00000031548	Sfrp1	2771.24	0.317127	0.118112	2.68498	0.00725345	0.138454
ENSMUSG00000062372	Otof	52.6377	-0.599543	0.223331	-2.68455	0.00726272	0.138497
ENSMUSG00000041362	Shtn1	2113.8	-0.27757	0.103429	-2.68367	0.00728187	0.138728
ENSMUSG00000031575	Ash2l	3848.67	-0.34194	0.127464	-2.68264	0.00730444	0.139024
ENSMUSG00000022529	Zfp263	1749.72	-0.218637	0.0815388	-2.68138	0.00733185	0.139411
ENSMUSG00000023046	Igfbp6	2206.69	0.405473	0.151265	2.68055	0.00735009	0.139623
ENSMUSG00000085833	Gm13003	61.1389	-0.589633	0.220004	-2.6801	0.00735998	0.139677
ENSMUSG00000026701	Prdx6	8816.99	0.242066	0.0903316	2.67974	0.00736783	0.139691
ENSMUSG00000063564	Col23a1	243.545	-0.434921	0.162381	-2.6784	0.00739758	0.14012
ENSMUSG00000030177	Ccdc77	551.664	-0.34264	0.127964	-2.67762	0.00741472	0.140176
ENSMUSG00000040936	Ulk4	241.545	-0.461664	0.172408	-2.67774	0.00741213	0.140176
ENSMUSG00000004896	Rrnad1	1343.4	-0.287207	0.107317	-2.67625	0.00744517	0.140498
ENSMUSG00000030672	Mylpf	24.5656	0.590556	0.220689	2.67596	0.00745153	0.140498
ENSMUSG00000047619	Ddi1	25.2376	-0.569845	0.212956	-2.67589	0.00745314	0.140498
ENSMUSG00000027651	Rprd1b	2119.6	0.196264	0.0733686	2.67504	0.00747208	0.140586
ENSMUSG00000056598	Drc3	147.009	-0.520301	0.194484	-2.67529	0.0074665	0.140586
ENSMUSG00000033998	Kcnk1	1104.84	-0.478406	0.178983	-2.67291	0.00751958	0.141011
ENSMUSG00000034472	Rasd2	550.381	-0.334553	0.125172	-2.67275	0.00752324	0.141011
ENSMUSG00000034641	Cd300ld	294.051	0.552901	0.206807	2.67351	0.00750625	0.141011
ENSMUSG00000044317	Gpr4	477.166	0.397715	0.148796	2.67289	0.00752002	0.141011
ENSMUSG00000009378	Slc16a12	209.995	0.528539	0.19785	2.67141	0.00755328	0.141439
ENSMUSG00000031799	Tpm4	6449.78	0.232545	0.0870739	2.67066	0.00757026	0.141623
ENSMUSG00000015659	Serac1	471.354	-0.415814	0.155779	-2.66926	0.00760175	0.141943
ENSMUSG00000049436	Upk1b	109.363	0.598495	0.2242	2.66946	0.00759725	0.141943
ENSMUSG00000086837	Gm16618	36.977	-0.591945	0.221862	-2.66808	0.00762866	0.14231
ENSMUSG00000117596		13.7413	-0.583184	0.218622	-2.66755	0.00764069	0.1424
ENSMUSG00000049152	Ugt3a2	39.1546	0.55912	0.209671	2.66665	0.00766119	0.142647
ENSMUSG00000105289	Gm43483	19.8058	-0.53264	0.199842	-2.6653	0.00769196	0.143085
ENSMUSG00000031021	Tmem9b	1800.82	0.273049	0.102574	2.66197	0.00776848	0.143973
ENSMUSG00000034810	Scn7a	2766.61	0.504082	0.189326	2.6625	0.00775615	0.143973
ENSMUSG00000101431	Gm7901	40.4257	0.581194	0.218334	2.66195	0.00776889	0.143973
ENSMUSG00000114605	C130051F05Rik	232.117	-0.417294	0.15671	-2.66284	0.00774836	0.143973
ENSMUSG00000054364	Rhob	13382	0.293988	0.110457	2.66156	0.00777789	0.144004
ENSMUSG00000001025	S100a6	1651.2	0.488792	0.183743	2.66019	0.00780958	0.14432
ENSMUSG00000022054	Nefm	181.055	0.470023	0.176686	2.66021	0.00780914	0.14432
ENSMUSG00000029406	Pitpnm2	3166.55	-0.233544	0.0879196	-2.65633	0.00789962	0.145574
ENSMUSG00000097587	4930578M01Rik	275.827	-0.498158	0.187521	-2.65654	0.00789464	0.145574
ENSMUSG00000105378	Gm42515	18.7387	-0.564988	0.212671	-2.65663	0.00789265	0.145574
ENSMUSG00000001632	Brpf1	1541.31	-0.236308	0.0890216	-2.6545	0.00794261	0.145879
ENSMUSG00000040387	Klhl32	595.223	-0.367412	0.138418	-2.65437	0.00794573	0.145879
ENSMUSG00000042286	Stab1	4542.4	-0.287394	0.108265	-2.65455	0.0079414	0.145879
ENSMUSG00000108571	Gm6855	20.7447	-0.563938	0.212433	-2.65466	0.00793874	0.145879
ENSMUSG00000033361	Prrg3	4226.83	0.447995	0.168822	2.65365	0.00796255	0.146052
ENSMUSG00000105636	Gm43625	22.0602	-0.555372	0.209326	-2.65314	0.00797475	0.14614
ENSMUSG00000027797	Dclk1	191.271	0.561769	0.211845	2.65179	0.00800665	0.146336
ENSMUSG00000054612	Mgmt	307.529	0.405829	0.15306	2.65143	0.00801517	0.146336
ENSMUSG00000102623	Gm37673	13.5316	-0.461286	0.173973	-2.65149	0.00801381	0.146336
ENSMUSG00000106024	A530083M17Rik	16.0559	-0.570006	0.214963	-2.65165	0.00801004	0.146336
ENSMUSG00000006276	Eps15l1	2799.02	-0.235464	0.0888915	-2.6489	0.00807553	0.147121
ENSMUSG00000009621	Vav2	2478.13	-0.197059	0.0743974	-2.64873	0.00807939	0.147121
ENSMUSG00000112297	Gm17816	54.071	-0.592539	0.223711	-2.64868	0.00808056	0.147121
ENSMUSG00000022999	Lmbr1l	689.297	-0.305098	0.115222	-2.64791	0.00809922	0.147325
ENSMUSG00000026821	Ralgds	2846.32	0.199737	0.0754933	2.64575	0.0081509	0.148072
ENSMUSG00000103935	AY702102	13.6561	-0.445546	0.168412	-2.64557	0.0081553	0.148072
ENSMUSG00000021796	Bmpr1a	6012.04	0.274953	0.10398	2.64429	0.00818635	0.148363
ENSMUSG00000039911	Spsb1	779.492	0.351004	0.132738	2.64434	0.00818502	0.148363
ENSMUSG00000027245	Hypk	164.618	-0.427211	0.161621	-2.64329	0.00821046	0.148663
ENSMUSG00000031262	Cenpi	149.937	-0.54672	0.206972	-2.64152	0.00825359	0.149307
ENSMUSG00000072941	Sod3	14323.9	0.300895	0.113942	2.64077	0.00827171	0.149497
ENSMUSG00000057230	Aak1	6492.32	-0.244247	0.0925196	-2.63995	0.00829179	0.149723
ENSMUSG00000042462	Dctpp1	204.591	0.441841	0.167457	2.63853	0.00832653	0.150186
ENSMUSG00000078868	Gm14412	98.516	0.57094	0.216406	2.63828	0.00833266	0.150186
ENSMUSG00000024462	Gabbr1	2662.07	-0.276111	0.104675	-2.63779	0.00834488	0.150269
ENSMUSG00000005198	Polr2a	12765.3	-0.215641	0.0817795	-2.63685	0.0083679	0.150453
ENSMUSG00000038777	Sema6c	387.608	-0.423088	0.16049	-2.63623	0.00838329	0.150453
ENSMUSG00000041215	Yeats2	1864.4	-0.296235	0.112375	-2.63614	0.0083856	0.150453
ENSMUSG00000086219	Srrm4os	31.1595	-0.588155	0.223073	-2.6366	0.0083742	0.150453
ENSMUSG00000030750	Nsmce1	1079.33	0.274583	0.104238	2.63418	0.00843416	0.151186
ENSMUSG00000053925	Gm9929	111.94	-0.49447	0.187743	-2.63376	0.0084446	0.151236
ENSMUSG00000005553	Atp4a	202.335	-0.527762	0.20043	-2.63315	0.00845959	0.151367
ENSMUSG00000074519	Zfp971	330.819	0.457236	0.173667	2.63284	0.00846745	0.15137
ENSMUSG00000000552	Zfp385a	1061.6	0.344881	0.131023	2.63222	0.00848295	0.15151
ENSMUSG00000020803	Txndc17	2176.27	0.251894	0.0957235	2.63147	0.00850158	0.151585
ENSMUSG00000041378	Cldn5	901.148	0.44153	0.167791	2.63143	0.00850256	0.151585
ENSMUSG00000021431	Snrnp48	2380.93	-0.280194	0.106517	-2.6305	0.00852587	0.151622
ENSMUSG00000022324	Matn2	3342.98	0.256019	0.0973264	2.63052	0.00852545	0.151622
ENSMUSG00000051316	Taf7	411.634	0.36273	0.13793	2.62982	0.00854303	0.151622
ENSMUSG00000086330	1700007J10Rik	43.1519	-0.554761	0.21093	-2.63007	0.00853683	0.151622
ENSMUSG00000104735	C130075A20Rik	13.7001	-0.468413	0.178094	-2.63014	0.00853485	0.151622
ENSMUSG00000030786	Itgam	215.635	0.53444	0.20326	2.62935	0.00855494	0.151696
ENSMUSG00000038564	Ift172	2071.53	-0.278437	0.105914	-2.62888	0.00856656	0.151766
ENSMUSG00000063856	Gpx1	9009.96	0.429172	0.163325	2.62772	0.00859595	0.15215
ENSMUSG00000042408	Zmym6	1871.76	-0.183836	0.0699955	-2.6264	0.00862931	0.15233
ENSMUSG00000062210	Tnfaip8	701.6	0.545396	0.207653	2.62647	0.00862749	0.15233
ENSMUSG00000104383	Gm37553	22.247	-0.578743	0.220352	-2.62645	0.00862797	0.15233
ENSMUSG00000037487	Ubr5	8900.05	-0.172706	0.0657722	-2.62582	0.00864402	0.152453
ENSMUSG00000055653	Gpc3	7903.08	0.343606	0.130872	2.62551	0.00865203	0.152458
ENSMUSG00000009145	Dqx1	510.469	-0.381664	0.145406	-2.62481	0.00866968	0.152497
ENSMUSG00000103891	Gm37941	283.413	-0.490274	0.186768	-2.62504	0.00866385	0.152497
ENSMUSG00000030706	Mrpl48	1572.01	0.262591	0.100063	2.62426	0.00868383	0.152609
ENSMUSG00000117061		19.2788	-0.510526	0.194615	-2.62326	0.00870917	0.152918
ENSMUSG00000026388	3110009E18Rik	49.9896	-0.572408	0.218233	-2.62292	0.0087179	0.152936
ENSMUSG00000045071	E130308A19Rik	1212.18	-0.291653	0.111252	-2.62154	0.0087533	0.15342
ENSMUSG00000117084		28.3963	-0.5549	0.211698	-2.62118	0.00876251	0.153445
ENSMUSG00000001473	Tubb6	1675.09	0.338189	0.129104	2.61951	0.0088057	0.153816
ENSMUSG00000022676	Snai2	190.435	0.51834	0.197875	2.61954	0.00880489	0.153816
ENSMUSG00000101930	Gm5441	21.2293	-0.555228	0.211977	-2.61929	0.00881133	0.153816
ENSMUSG00000117371		13.6476	0.554181	0.211588	2.61915	0.0088149	0.153816
ENSMUSG00000032059	Alg9	978.925	0.246428	0.0941251	2.61809	0.00884238	0.154159
ENSMUSG00000094910	D430019H16Rik	1657.29	-0.398634	0.152285	-2.61769	0.00885265	0.154202
ENSMUSG00000024780	Cdc37l1	4055.75	-0.184606	0.070553	-2.61656	0.00888214	0.154579
ENSMUSG00000108035	Gm44021	39.676	-0.584239	0.223322	-2.61613	0.0088932	0.154635
ENSMUSG00000030096	Slc6a6	31086.3	-0.390108	0.149134	-2.61582	0.00890123	0.154638
ENSMUSG00000050473	Slc35d3	2060.79	-0.34653	0.132538	-2.61457	0.00893397	0.15507
ENSMUSG00000066441	Rdh11	1319.83	0.224549	0.085904	2.61396	0.00895002	0.155212
ENSMUSG00000032679	Cd59a	4531.37	-0.343206	0.131326	-2.61339	0.00896498	0.155335
ENSMUSG00000033595	Lgi3	610.547	-0.388775	0.148806	-2.61264	0.00898465	0.155539
ENSMUSG00000105517	Gm42436	16.4423	-0.530231	0.202996	-2.61203	0.00900066	0.15568
ENSMUSG00000010097	Nxf1	5857.84	-0.241325	0.0924501	-2.61033	0.00904562	0.155784
ENSMUSG00000025894	Aasdhppt	1621.68	0.301652	0.115557	2.61042	0.00904324	0.155784
ENSMUSG00000026198	Abcb6	79.5313	-0.558372	0.213935	-2.61001	0.00905406	0.155784
ENSMUSG00000040078	Ptges3-ps	1199.45	0.276175	0.105813	2.61004	0.00905327	0.155784
ENSMUSG00000041774	Ydjc	197.358	-0.473684	0.181393	-2.61137	0.00901793	0.155784
ENSMUSG00000090559	Gm17137	33.0226	-0.581352	0.222653	-2.61102	0.00902723	0.155784
ENSMUSG00000032353	Tmed3	2506.89	0.174919	0.0670364	2.60931	0.0090725	0.155829
ENSMUSG00000099032	Tcf24	239.781	0.559676	0.214479	2.60947	0.00906824	0.155829
ENSMUSG00000067889	Sptbn2	602.367	-0.407288	0.156119	-2.60884	0.00908503	0.155908
ENSMUSG00000022234	Cct5	7007.81	0.232792	0.089278	2.6075	0.00912059	0.156111
ENSMUSG00000051225	Fam83a	111.718	0.562721	0.21576	2.60808	0.00910505	0.156111
ENSMUSG00000104291	A130071D04Rik	79.1056	-0.555258	0.212941	-2.60756	0.00911893	0.156111
ENSMUSG00000016262	Sertad4	672.434	0.414157	0.15887	2.60689	0.00913684	0.156118
ENSMUSG00000106139	Gm30648	105.633	0.550022	0.210986	2.60692	0.00913614	0.156118
ENSMUSG00000042978	Sbk1	1919.38	0.298461	0.114548	2.60554	0.00917283	0.156327
ENSMUSG00000086370	Ftx	1024.69	-0.343588	0.131856	-2.60578	0.00916656	0.156327
ENSMUSG00000106048	Gm42444	52.9748	-0.573003	0.219911	-2.60562	0.00917091	0.156327
ENSMUSG00000029163	Emilin1	2470.93	0.292657	0.112354	2.60477	0.00919362	0.15641
ENSMUSG00000085784	Gm12158	13.8981	-0.56322	0.216203	-2.60505	0.00918614	0.15641
ENSMUSG00000039982	Dtx4	1629.78	0.4036	0.155001	2.60386	0.00921793	0.156689
ENSMUSG00000026566	Mpzl1	872.934	0.31659	0.121637	2.60274	0.00924823	0.157069
ENSMUSG00000108137	Gm44053	62.763	-0.572124	0.219867	-2.60214	0.00926442	0.157208
ENSMUSG00000040009	Gnaz	385.618	0.387655	0.149001	2.60169	0.00927669	0.157281
ENSMUSG00000043301	Kcnj6	110.834	-0.540988	0.208065	-2.60009	0.00931997	0.157879
ENSMUSG00000116903		187.543	0.56867	0.218879	2.59811	0.00937392	0.158657
ENSMUSG00000043411	Usp48	5892.86	-0.209959	0.0808293	-2.59756	0.00938879	0.158772
ENSMUSG00000021018	Polr2h	926.632	-0.251802	0.0969692	-2.59672	0.00941184	0.159025
ENSMUSG00000030276	Ttll3	204.244	-0.405215	0.156188	-2.5944	0.00947566	0.15983
ENSMUSG00000109179	Gm35339	335.223	-0.408679	0.157518	-2.5945	0.00947296	0.15983
ENSMUSG00000044071	Fam19a2	114.375	-0.541899	0.208949	-2.59346	0.00950163	0.160131
ENSMUSG00000022973	Synj1	2834.1	-0.244764	0.0944448	-2.59161	0.00955268	0.160716
ENSMUSG00000049404	Rarres1	136.744	0.579888	0.223747	2.59171	0.00954989	0.160716
ENSMUSG00000001333	Sync	78.3223	0.509582	0.196867	2.58846	0.00964057	0.161287
ENSMUSG00000020072	Pbld2	131.231	-0.463743	0.1792	-2.58786	0.00965746	0.161287
ENSMUSG00000026812	Tsc1	2255.74	-0.207076	0.0799967	-2.58855	0.00963799	0.161287
ENSMUSG00000028798	Eif3i	3093.36	0.290759	0.112358	2.5878	0.00965914	0.161287
ENSMUSG00000030761	Myo7a	10992.6	-0.427173	0.165074	-2.58776	0.00966023	0.161287
ENSMUSG00000042116	Vwa1	694.792	0.441274	0.170445	2.58895	0.00962678	0.161287
ENSMUSG00000056498	Tmem154	249.601	0.412377	0.159305	2.5886	0.00963678	0.161287
ENSMUSG00000058620	Adra2b	69.9522	0.536968	0.207447	2.58846	0.00964069	0.161287
ENSMUSG00000074211	Sdhaf1	215.106	0.401403	0.154981	2.59002	0.00959712	0.161287
ENSMUSG00000104891	2510017J16Rik	70.2665	-0.568443	0.219698	-2.58738	0.00967076	0.161327
ENSMUSG00000017713	Tha1	400.19	-0.418117	0.161618	-2.58706	0.00967976	0.16134
ENSMUSG00000047888	Tnrc6b	8353.1	-0.234905	0.09083	-2.5862	0.00970399	0.161471
ENSMUSG00000094694	Ighv1-9	30.9108	0.464542	0.17962	2.58625	0.00970273	0.161471
ENSMUSG00000022665	Ccdc80	3510.04	0.577358	0.223293	2.58565	0.00971961	0.161595
ENSMUSG00000039308	Ndst2	1433.89	-0.23095	0.0893398	-2.58507	0.00973586	0.161728
ENSMUSG00000017868	Sgk2	16.7777	0.46406	0.179559	2.58445	0.00975339	0.161883
ENSMUSG00000071722	Spin4	135.423	0.520407	0.20145	2.5833	0.00978595	0.162287
ENSMUSG00000005803	Sqor	2500.79	0.33251	0.12878	2.58199	0.00982313	0.162705
ENSMUSG00000029028	Lrrc47	1147.59	-0.244191	0.0945911	-2.58155	0.00983591	0.162705
ENSMUSG00000046634	Pkd1l1	16.5284	-0.471951	0.182813	-2.58161	0.00983413	0.162705
ENSMUSG00000039313	AF529169	26.0172	-0.544842	0.211118	-2.58075	0.00985871	0.162783
ENSMUSG00000042369	Rbm45	987.474	0.269268	0.104345	2.58057	0.00986384	0.162783
ENSMUSG00000059495	Arhgef12	13711.2	-0.215041	0.0833326	-2.58051	0.00986539	0.162783
ENSMUSG00000105748	Gm43088	57.7001	-0.577679	0.223989	-2.57905	0.00990721	0.163336
ENSMUSG00000026674	Ddr2	3192.03	0.369678	0.143413	2.57771	0.00994566	0.163746
ENSMUSG00000076313	Mir665	17.5627	-0.54404	0.211064	-2.57761	0.00994866	0.163746
ENSMUSG00000071847	Apcdd1	1256.97	0.279736	0.108604	2.57575	0.0100022	0.16449
ENSMUSG00000021288	Klc1	3289.24	-0.25934	0.100778	-2.57338	0.0100709	0.165482
ENSMUSG00000027408	Cpxm1	724.32	0.449696	0.174826	2.57225	0.010104	0.165763
ENSMUSG00000057110	Cntrl	1606.05	-0.343395	0.133501	-2.57222	0.0101048	0.165763
ENSMUSG00000106099	Gm42664	301.516	0.508961	0.197947	2.5712	0.0101347	0.166115
ENSMUSG00000034345	Gtf2h5	1962.9	0.274766	0.106946	2.56921	0.010193	0.166931
ENSMUSG00000074405	Zfp865	1356.82	-0.26563	0.103409	-2.56872	0.0102076	0.167032
ENSMUSG00000027997	Casp6	798.092	-0.302107	0.117692	-2.56694	0.0102602	0.167475
ENSMUSG00000033389	Arhgap44	809.841	-0.320271	0.124768	-2.56694	0.0102602	0.167475
ENSMUSG00000057469	E2f6	1766.39	0.218234	0.0850136	2.56704	0.0102569	0.167475
ENSMUSG00000048402	Gli2	182.887	0.517774	0.201764	2.56624	0.0102807	0.167672
ENSMUSG00000014232	Cluap1	554.061	-0.282967	0.110294	-2.56556	0.0103008	0.167819
ENSMUSG00000030287	Itpr2	3123.43	-0.275165	0.107273	-2.56508	0.0103153	0.167819
ENSMUSG00000056708	Ier5	685.934	0.357212	0.139254	2.56518	0.0103123	0.167819
ENSMUSG00000001864	Aif1l	2121.66	-0.519219	0.202536	-2.56358	0.0103597	0.168219
ENSMUSG00000048368	Omd	700.873	0.442079	0.172463	2.56333	0.0103673	0.168219
ENSMUSG00000107331	Gm42732	301.424	-0.386271	0.150659	-2.56387	0.0103513	0.168219
ENSMUSG00000117440		44.6338	-0.567166	0.221281	-2.56311	0.010374	0.168219
ENSMUSG00000045053	Kcng3	262.554	-0.455985	0.177929	-2.56274	0.0103849	0.168258
ENSMUSG00000039016	Timm8b	905.398	0.317682	0.124032	2.56129	0.0104285	0.168825
ENSMUSG00000107021	Gm42853	33.8727	-0.543319	0.212182	-2.56063	0.0104482	0.169005
ENSMUSG00000028878	Fam76a	2236.09	-0.232493	0.0908073	-2.56029	0.0104585	0.16902
ENSMUSG00000059493	Nhs	438.534	0.393118	0.15356	2.56003	0.0104662	0.16902
ENSMUSG00000001773	Folh1	279.977	0.47208	0.184452	2.55936	0.0104865	0.169208
ENSMUSG00000022548	Apod	1312.9	0.387009	0.151258	2.5586	0.0105095	0.169441
ENSMUSG00000033377	Palmd	3273.37	0.266163	0.104085	2.55716	0.0105529	0.170002
ENSMUSG00000111685	Gm10686	37.2861	-0.569376	0.222732	-2.55633	0.0105782	0.170271
ENSMUSG00000030779	Rbbp6	4443.85	-0.175252	0.0685808	-2.55541	0.0106061	0.170442
ENSMUSG00000098022	Zfp82	27.8857	0.567209	0.221956	2.5555	0.0106036	0.170442
ENSMUSG00000023944	Hsp90ab1	62474.7	0.206424	0.0808109	2.55441	0.0106369	0.170797
ENSMUSG00000018707	Dync1h1	11936.3	-0.223116	0.0873974	-2.55289	0.0106834	0.171403
ENSMUSG00000064284	Cdpf1	285.758	0.409381	0.160399	2.55227	0.0107023	0.171567
ENSMUSG00000022637	Cblb	2618.71	-0.280913	0.11016	-2.55005	0.0107707	0.172524
ENSMUSG00000062115	Rai1	2265.4	-0.271345	0.106502	-2.54779	0.0108408	0.173505
ENSMUSG00000031320	Rps4x	23743.1	0.221992	0.0871544	2.54711	0.010862	0.173564
ENSMUSG00000031399	Fam3a	1409.44	0.201825	0.0792359	2.54715	0.0108608	0.173564
ENSMUSG00000070942	Il1rl2	211.843	0.442474	0.173749	2.54662	0.0108771	0.173663
ENSMUSG00000025158	Rfng	1038.93	0.335838	0.132017	2.54391	0.010962	0.174446
ENSMUSG00000026839	Upp2	552.473	-0.387094	0.152161	-2.54398	0.0109597	0.174446
ENSMUSG00000031971	Ccsap	114.934	-0.538956	0.211884	-2.54364	0.0109704	0.174446
ENSMUSG00000072640	Lyrm9	2627.67	-0.318337	0.125129	-2.54408	0.0109566	0.174446
ENSMUSG00000079051	Gm14025	25.8021	-0.570416	0.224196	-2.54428	0.0109504	0.174446
ENSMUSG00000026435	Slc45a3	2194.09	-0.341897	0.134433	-2.54325	0.0109826	0.1745
ENSMUSG00000009614	Sardh	662.742	0.485361	0.190876	2.54281	0.0109966	0.174582
ENSMUSG00000096833	Igkv4-55	38.8739	0.44067	0.173324	2.54246	0.0110074	0.174613
ENSMUSG00000038146	Notch3	2028.78	-0.461073	0.181433	-2.54129	0.0110445	0.17506
ENSMUSG00000051844	B230319C09Rik	34.3734	-0.561108	0.220862	-2.54053	0.0110683	0.175157
ENSMUSG00000065987	Cd209b	81.2385	0.532604	0.209636	2.54062	0.0110656	0.175157
ENSMUSG00000026832	Cytip	663.015	-0.443186	0.174491	-2.53987	0.0110892	0.175206
ENSMUSG00000032743	D430042O09Rik	1498.5	-0.24578	0.096759	-2.54012	0.0110814	0.175206
ENSMUSG00000030249	Abcc9	2678.66	0.252701	0.0995625	2.53812	0.0111451	0.175688
ENSMUSG00000047284	Neurl4	2318.59	-0.244647	0.0963775	-2.53843	0.0111351	0.175688
ENSMUSG00000049336	Tenm2	125.426	0.517656	0.203956	2.53807	0.0111464	0.175688
ENSMUSG00000032327	Stra6	259.232	0.485901	0.191477	2.53765	0.01116	0.175761
ENSMUSG00000086602	Gm15609	79.0617	-0.568646	0.224138	-2.53703	0.0111797	0.17593
ENSMUSG00000037339	Fam53a	1434.72	-0.234645	0.0925012	-2.53666	0.0111914	0.175975
ENSMUSG00000015357	Clpx	2629.68	0.291243	0.11487	2.53542	0.0112312	0.17646
ENSMUSG00000025592	Dach2	101.027	-0.552436	0.217943	-2.53477	0.0112522	0.176509
ENSMUSG00000104548	Gm43857	142.587	-0.445143	0.175615	-2.53477	0.0112521	0.176509
ENSMUSG00000020893	Per1	7072.7	-0.450704	0.177877	-2.5338	0.0112835	0.176577
ENSMUSG00000037593	BC030499	38.5194	-0.566406	0.223518	-2.53405	0.0112753	0.176577
ENSMUSG00000053192	Mllt11	541.879	-0.312561	0.123351	-2.53391	0.0112797	0.176577
ENSMUSG00000037243	Zfp692	681.874	-0.267724	0.105681	-2.53331	0.011299	0.176681
ENSMUSG00000053199	Arhgap20	291.095	0.51924	0.204996	2.53293	0.0113113	0.176733
ENSMUSG00000024948	Map4k2	2729.83	-0.192042	0.0758425	-2.53212	0.0113376	0.176742
ENSMUSG00000026596	Abl2	2268.08	-0.201738	0.0796736	-2.53206	0.0113396	0.176742
ENSMUSG00000028745	Capzb	7155.54	0.187762	0.0741613	2.5318	0.0113478	0.176742
ENSMUSG00000086933	4933426K07Rik	14.7723	-0.413384	0.163256	-2.53212	0.0113376	0.176742
ENSMUSG00000071337	Tia1	5428.8	-0.213994	0.0845559	-2.5308	0.0113804	0.17711
ENSMUSG00000021062	Rab15	418.514	-0.392654	0.155191	-2.53013	0.0114022	0.177164
ENSMUSG00000042254	Cilp	657.098	0.464997	0.183766	2.53038	0.011394	0.177164
ENSMUSG00000094410	Gm38394	2499.55	0.273193	0.107987	2.52986	0.0114108	0.177164
ENSMUSG00000032051	Fdx1	30551.8	-0.432079	0.170819	-2.52946	0.0114238	0.177227
ENSMUSG00000022185	Acin1	5657.52	-0.218056	0.0862213	-2.52902	0.011438	0.177307
ENSMUSG00000021550	2210016F16Rik	1373.87	0.248242	0.098206	2.52777	0.0114791	0.177665
ENSMUSG00000035067	Xkr6	918.63	-0.29984	0.118614	-2.52785	0.0114762	0.177665
ENSMUSG00000020963	Tshr	553.826	0.56555	0.223771	2.52736	0.0114924	0.177731
ENSMUSG00000011114	Tbrg1	2112.99	0.268842	0.106424	2.52614	0.0115325	0.177793
ENSMUSG00000028766	Alpl	1573.62	-0.425422	0.16836	-2.52686	0.0115086	0.177793
ENSMUSG00000029576	Radil	163.707	0.420733	0.166518	2.52666	0.0115154	0.177793
ENSMUSG00000044927	H1fx	157.648	0.429531	0.170033	2.52616	0.0115317	0.177793
ENSMUSG00000024413	Npc1	4134.43	-0.314813	0.124678	-2.52502	0.0115693	0.178141
ENSMUSG00000030110	Ret	343.545	0.404952	0.160383	2.5249	0.0115731	0.178141
ENSMUSG00000061601	Pclo	4251.44	-0.366524	0.145252	-2.52336	0.0116239	0.178783
ENSMUSG00000089995	Gm15716	38.6511	-0.564386	0.223716	-2.52278	0.0116431	0.178939
ENSMUSG00000039110	Mycbpap	131.748	-0.444079	0.176055	-2.52239	0.0116561	0.178941
ENSMUSG00000043463	Rab9b	152.965	0.427869	0.169649	2.52209	0.0116659	0.178941
ENSMUSG00000089940	Gm4117	90.1708	-0.476825	0.189069	-2.52196	0.0116704	0.178941
ENSMUSG00000108624	Gm45091	21.8374	0.550611	0.218399	2.52113	0.011698	0.179022
ENSMUSG00000115252	AC115746.1	20.0474	-0.460903	0.182827	-2.52098	0.011703	0.179022
ENSMUSG00000118040		26.2482	-0.550063	0.218155	-2.52143	0.0116879	0.179022
ENSMUSG00000117604		131.937	0.519067	0.205948	2.52038	0.0117229	0.179188
ENSMUSG00000020471	Pold2	715.328	0.287647	0.114151	2.51988	0.0117396	0.179304
ENSMUSG00000031972	Acta1	167.408	0.482083	0.191359	2.51926	0.0117601	0.179446
ENSMUSG00000048763	Hoxb3	420.609	-0.402247	0.15969	-2.51893	0.0117713	0.179446
ENSMUSG00000103593	Gm37352	266.354	-0.43678	0.173409	-2.51878	0.0117762	0.179446
ENSMUSG00000009291	Pttg1ip	8720.19	0.181191	0.0719473	2.51838	0.0117895	0.179509
ENSMUSG00000013236	Ptprs	12274.8	-0.333391	0.132405	-2.51797	0.0118034	0.179583
ENSMUSG00000034275	Igsf9b	1004.86	-0.345619	0.13728	-2.51762	0.011815	0.17962
ENSMUSG00000019880	Rspo3	3612.05	0.403536	0.160395	2.51588	0.0118734	0.180231
ENSMUSG00000107304	Gm43775	27.612	-0.564188	0.224236	-2.51604	0.0118682	0.180231
ENSMUSG00000029713	Gnb2	8727.05	0.158424	0.0630068	2.5144	0.0119235	0.180574
ENSMUSG00000038803	Ost4	1146.52	0.222177	0.0883578	2.51451	0.0119198	0.180574
ENSMUSG00000071072	Ptges3	6192.62	0.230557	0.0916888	2.51456	0.0119179	0.180574
ENSMUSG00000118012		183.192	0.367863	0.146319	2.51411	0.0119333	0.180583
ENSMUSG00000082691	Dynlt1-ps1	409.02	0.31829	0.12666	2.51295	0.0119725	0.181039
ENSMUSG00000026999	Nup35	657.998	0.259884	0.103446	2.51228	0.0119955	0.181246
ENSMUSG00000039804	Ncoa5	1472.26	0.24297	0.0967275	2.5119	0.0120084	0.181303
ENSMUSG00000085255	Taco1os	21.3579	-0.552198	0.219956	-2.5105	0.0120561	0.181885
ENSMUSG00000052821	Cysltr1	160.749	0.532851	0.21231	2.50977	0.0120809	0.182118
ENSMUSG00000016624	Phf21b	253.076	-0.430208	0.171432	-2.5095	0.0120901	0.182119
ENSMUSG00000110863	Gm34655	31.2167	-0.549194	0.218946	-2.50835	0.0121296	0.182574
ENSMUSG00000026547	Tagln2	3434.31	0.264907	0.105634	2.50777	0.0121494	0.182658
ENSMUSG00000029070	Mxra8	2817.87	0.293349	0.116982	2.50765	0.0121537	0.182658
ENSMUSG00000029093	Sorcs2	1557.67	0.427621	0.170628	2.50616	0.0122052	0.183291
ENSMUSG00000109095	Gm44799	170.379	-0.536718	0.214229	-2.50534	0.0122332	0.183573
ENSMUSG00000018076	Med13l	3541.93	-0.18949	0.0756522	-2.50475	0.0122538	0.183742
ENSMUSG00000024483	Ankhd1	3508.66	-0.219677	0.0877436	-2.50363	0.0122928	0.184116
ENSMUSG00000033032	Afap1l1	587.938	0.278131	0.111097	2.50349	0.0122975	0.184116
ENSMUSG00000006611	Hfe	2174.5	0.351642	0.140514	2.50255	0.0123304	0.184198
ENSMUSG00000021910	Nisch	16323.7	-0.153455	0.0613178	-2.50263	0.0123276	0.184198
ENSMUSG00000024194	Cuta	1843.55	0.232698	0.093005	2.50199	0.0123496	0.184198
ENSMUSG00000068917	Clk2	1973.6	-0.27474	0.109806	-2.50206	0.0123472	0.184198
ENSMUSG00000100151	Gm28382	4020.16	-0.466123	0.1863	-2.502	0.0123493	0.184198
ENSMUSG00000053754	Chd8	5253.51	-0.225236	0.0900376	-2.50157	0.0123643	0.184277
ENSMUSG00000012428	Steap4	4105.24	0.558674	0.223487	2.4998	0.0124262	0.184614
ENSMUSG00000025810	Nrp1	6433.94	0.298003	0.119281	2.49833	0.0124782	0.184614
ENSMUSG00000030591	Psmd8	4033.24	0.26446	0.105826	2.49901	0.0124541	0.184614
ENSMUSG00000033910	Gucy1a1	3968.91	0.254587	0.101817	2.50044	0.012404	0.184614
ENSMUSG00000048721	Fndc9	45.5968	-0.545578	0.218286	-2.49937	0.0124414	0.184614
ENSMUSG00000057604	Lmcd1	364.48	0.489935	0.196089	2.49854	0.0124708	0.184614
ENSMUSG00000102324	Gm19721	53.2614	-0.560077	0.224143	-2.49875	0.0124632	0.184614
ENSMUSG00000103591	Gm38365	35.4959	-0.558499	0.223555	-2.49826	0.0124805	0.184614
ENSMUSG00000104724	Gm43162	43.5274	-0.554839	0.221936	-2.5	0.0124194	0.184614
ENSMUSG00000105906	Iglc1	126.009	0.410617	0.16426	2.4998	0.0124264	0.184614
ENSMUSG00000033943	Mga	5129.92	-0.16365	0.0655279	-2.49741	0.0125103	0.184631
ENSMUSG00000104585	4921511C10Rik	16.1211	-0.444066	0.177811	-2.4974	0.0125107	0.184631
ENSMUSG00000109511	Nup62	1164.38	0.253229	0.101385	2.49769	0.0125005	0.184631
ENSMUSG00000109608	Gm45597	224.031	-0.501648	0.200893	-2.49709	0.0125217	0.184631
ENSMUSG00000116505	AL589670.5	27.3831	-0.546271	0.21878	-2.4969	0.0125285	0.184631
ENSMUSG00000101249	Gm29216	3433.68	0.385999	0.154708	2.49502	0.012595	0.185473
ENSMUSG00000110373	Gm42303	64.4911	-0.556551	0.22311	-2.49452	0.0126129	0.185598
ENSMUSG00000032251	Irak1bp1	438.866	0.398168	0.159713	2.49302	0.0126661	0.186083
ENSMUSG00000083246	Gm11839	38.6782	-0.558161	0.223933	-2.49253	0.0126836	0.186083
ENSMUSG00000110185	Igip	3078.26	-0.273592	0.109753	-2.4928	0.012674	0.186083
ENSMUSG00000113626	Gm7240	123.833	0.471492	0.189146	2.49274	0.0126762	0.186083
ENSMUSG00000031825	Crispld2	2038.71	0.361886	0.145229	2.49183	0.0127085	0.186241
ENSMUSG00000039671	Zmynd8	4054.04	-0.220931	0.0886757	-2.49145	0.0127223	0.186241
ENSMUSG00000091577	Gm6211	42.5977	-0.515504	0.20691	-2.49144	0.0127227	0.186241
ENSMUSG00000030589	Rasgrp4	92.188	0.501339	0.201282	2.49073	0.012748	0.186318
ENSMUSG00000036779	Papd5	2303.67	-0.230762	0.092642	-2.4909	0.0127419	0.186318
ENSMUSG00000045136	Tubb2b	79.8231	0.511996	0.205707	2.48896	0.0128116	0.186318
ENSMUSG00000046215	Rprml	32.489	0.452783	0.181919	2.48892	0.012813	0.186318
ENSMUSG00000056091	St3gal5	10160.1	-0.413491	0.166129	-2.48898	0.0128111	0.186318
ENSMUSG00000059714	Flot1	1982.42	-0.231708	0.093063	-2.4898	0.0127814	0.186318
ENSMUSG00000073805	Fam196a	827.212	-0.451125	0.181139	-2.4905	0.0127564	0.186318
ENSMUSG00000102516	Gm38340	73.394	-0.533093	0.214124	-2.48964	0.0127872	0.186318
ENSMUSG00000107352	Gm43660	223.676	-0.441328	0.177278	-2.48947	0.0127933	0.186318
ENSMUSG00000097451	Rian	29147.8	-0.273709	0.110003	-2.4882	0.012839	0.186558
ENSMUSG00000070822	Zscan18	433.741	-0.364911	0.146761	-2.48644	0.012903	0.187257
ENSMUSG00000098708	Gm27252	86.7895	-0.510178	0.205192	-2.48635	0.0129061	0.187257
ENSMUSG00000029061	Mmp23	341.888	0.490479	0.19729	2.48607	0.0129161	0.187264
ENSMUSG00000040213	Kyat3	486.066	0.444027	0.17868	2.48504	0.0129537	0.187534
ENSMUSG00000114501	Gm48582	72.721	-0.555033	0.223339	-2.48516	0.0129492	0.187534
ENSMUSG00000009741	Ubp1	3831.15	-0.209974	0.0845419	-2.48367	0.0130035	0.188116
ENSMUSG00000014748	Tex261	7153.29	0.235297	0.094794	2.48219	0.0130577	0.18852
ENSMUSG00000037725	Ckap2	115.844	-0.470084	0.189388	-2.48213	0.01306	0.18852
ENSMUSG00000074768	Bhmt	311.325	0.547321	0.220483	2.48237	0.0130511	0.18852
ENSMUSG00000028743	Akr7a5	1381.84	0.274274	0.110555	2.48089	0.0131055	0.189038
ENSMUSG00000008475	Arpc5	3522.14	0.193196	0.0779007	2.48003	0.0131371	0.189217
ENSMUSG00000104273	A530064N14Rik	58.5268	-0.55344	0.223141	-2.48022	0.01313	0.189217
ENSMUSG00000009545	Kcnq1	463.114	-0.40298	0.162532	-2.47939	0.0131609	0.18942
ENSMUSG00000053279	Aldh1a1	20469.3	-0.404118	0.163016	-2.47901	0.0131749	0.189484
ENSMUSG00000052707	Tnrc6a	7556.68	-0.215966	0.0871347	-2.47853	0.0131925	0.189599
ENSMUSG00000016541	Atxn10	5677.75	0.200916	0.0811028	2.4773	0.0132382	0.190117
ENSMUSG00000022658	Tagln3	269.59	0.44975	0.181575	2.47694	0.0132516	0.190171
ENSMUSG00000029859	Epha1	114.556	-0.458129	0.185125	-2.47471	0.0133346	0.191223
ENSMUSG00000041617	Ccdc74a	91.7125	0.535998	0.216641	2.47412	0.0133563	0.191395
ENSMUSG00000013698	Pea15a	3154.17	0.240541	0.097277	2.47275	0.0134079	0.191446
ENSMUSG00000018974	Sart3	1272.3	-0.256238	0.103701	-2.47093	0.0134764	0.191446
ENSMUSG00000022861	Dgkg	315.074	-0.387101	0.156548	-2.47273	0.0134087	0.191446
ENSMUSG00000025724	Sec11a	2136.95	0.213379	0.0863525	2.47102	0.0134729	0.191446
ENSMUSG00000026728	Vim	10260.3	0.489005	0.197885	2.47115	0.0134678	0.191446
ENSMUSG00000032363	Adamts7	418.925	-0.399537	0.161531	-2.47344	0.0133818	0.191446
ENSMUSG00000037762	Slc16a9	407.987	0.469531	0.189884	2.47273	0.0134086	0.191446
ENSMUSG00000040987	Mill2	1403.04	-0.338097	0.136805	-2.47138	0.0134592	0.191446
ENSMUSG00000044072	Eml6	788.762	-0.358195	0.144959	-2.47102	0.013473	0.191446
ENSMUSG00000044600	Smim7	4464.48	0.204798	0.0828157	2.47294	0.0134007	0.191446
ENSMUSG00000095440	Fignl2	387.865	-0.30632	0.123917	-2.47197	0.0134372	0.191446
ENSMUSG00000105586	Gm43009	21.0833	-0.467683	0.189181	-2.47214	0.0134307	0.191446
ENSMUSG00000025332	Kdm5c	3215.78	-0.246948	0.099971	-2.47019	0.013504	0.191649
ENSMUSG00000026620	Mark1	767.098	0.300819	0.121856	2.46865	0.0135624	0.191649
ENSMUSG00000028480	Glipr2	205.96	0.473641	0.191875	2.46849	0.0135684	0.191649
ENSMUSG00000030717	Nupr1	483.527	0.495278	0.200601	2.46897	0.0135502	0.191649
ENSMUSG00000066491	Gm6265	243.022	0.47286	0.191547	2.46863	0.0135631	0.191649
ENSMUSG00000072972	Adam4	57.3896	-0.544772	0.220582	-2.4697	0.0135226	0.191649
ENSMUSG00000081991	Gm13859	21.0413	-0.523473	0.211935	-2.46997	0.0135124	0.191649
ENSMUSG00000112393	Gm48655	97.2482	-0.502953	0.203675	-2.46938	0.0135346	0.191649
ENSMUSG00000005611	Mrvi1	1373.99	0.445865	0.180651	2.4681	0.0135831	0.191719
ENSMUSG00000000282	Mnt	1719.31	-0.243905	0.0989446	-2.46507	0.0136986	0.19246
ENSMUSG00000009013	Dynll1	2650.39	0.290111	0.117637	2.46615	0.0136575	0.19246
ENSMUSG00000018604	Tbx3	22782.4	-0.350538	0.142191	-2.46526	0.0136913	0.19246
ENSMUSG00000021418	Rpp40	385.455	0.314525	0.127558	2.46574	0.0136732	0.19246
ENSMUSG00000037761	Actr5	395.391	-0.313793	0.127316	-2.46468	0.0137137	0.19246
ENSMUSG00000070814	Zswim9	623.234	-0.272287	0.110445	-2.46537	0.0136873	0.19246
ENSMUSG00000097113	Gm19705	101.952	-0.515513	0.209152	-2.46478	0.0137098	0.19246
ENSMUSG00000102151	Gm37472	45.8891	-0.551347	0.223556	-2.46626	0.0136533	0.19246
ENSMUSG00000053398	Phgdh	1194.2	0.552327	0.224151	2.46409	0.0137363	0.192503
ENSMUSG00000087445	Gm14286	108.996	-0.490061	0.198874	-2.46418	0.0137328	0.192503
ENSMUSG00000022387	Brd1	3501.31	-0.249648	0.101328	-2.46377	0.0137485	0.192537
ENSMUSG00000020397	Med7	886.42	0.247031	0.10029	2.46317	0.0137715	0.192723
ENSMUSG00000001158	Snrnp27	651.235	0.272369	0.110607	2.4625	0.0137973	0.192947
ENSMUSG00000030382	Slc27a5	32.5919	0.477061	0.193861	2.46084	0.0138611	0.193373
ENSMUSG00000031349	Nsdhl	1620.8	0.478161	0.194289	2.46108	0.0138519	0.193373
ENSMUSG00000055723	Rras2	1452.58	0.244387	0.0993165	2.46069	0.013867	0.193373
ENSMUSG00000073530	Pappa2	22.6354	0.542064	0.220237	2.46127	0.0138444	0.193373
ENSMUSG00000043496	Tril	813.608	0.377044	0.15334	2.45888	0.0139371	0.193861
ENSMUSG00000085767	Gm13563	125.538	-0.401012	0.163094	-2.45877	0.0139413	0.193861
ENSMUSG00000091561	Gm6665	608.054	0.407643	0.165775	2.45902	0.0139318	0.193861
ENSMUSG00000101337	Dnah7c	134.114	-0.467341	0.190028	-2.45933	0.0139196	0.193861
ENSMUSG00000027487	Cdk5rap1	551.571	-0.455179	0.185165	-2.45823	0.0139624	0.193881
ENSMUSG00000027499	Pkia	781.615	0.348661	0.141849	2.45798	0.0139723	0.193881
ENSMUSG00000046747	Gm9812	20.2458	0.535252	0.217756	2.45803	0.0139701	0.193881
ENSMUSG00000111375	Btbd8	467.116	-0.356381	0.145015	-2.45754	0.0139891	0.193979
ENSMUSG00000031066	Usp11	3756.36	-0.27198	0.110698	-2.45695	0.0140123	0.194163
ENSMUSG00000024037	Wdr4	1032.37	-0.290926	0.118457	-2.45598	0.0140503	0.194553
ENSMUSG00000027952	Pmvk	727.74	0.529561	0.215709	2.45498	0.0140894	0.194958
ENSMUSG00000031790	Mmp15	479.578	0.37606	0.153211	2.45452	0.0141073	0.195029
ENSMUSG00000062980	Cped1	5152.54	0.265728	0.108269	2.45434	0.0141143	0.195029
ENSMUSG00000037608	Bclaf1	8405.37	-0.218949	0.0892471	-2.45329	0.0141557	0.195464
ENSMUSG00000034269	Setd5	8257.29	-0.215897	0.0880191	-2.45284	0.0141732	0.195569
ENSMUSG00000074165	Zfp788	1772.83	-0.225176	0.0918449	-2.4517	0.0142183	0.196053
ENSMUSG00000010608	Rbm25	8258.17	-0.171106	0.0698072	-2.45113	0.014241	0.196152
ENSMUSG00000042359	Osbpl6	2208.79	0.442983	0.180734	2.45102	0.0142453	0.196152
ENSMUSG00000012017	Scarf2	1497.61	0.29927	0.122117	2.45068	0.0142585	0.196196
ENSMUSG00000032740	Ccdc88a	1531.39	0.236467	0.0965531	2.44909	0.0143219	0.196931
ENSMUSG00000034055	Phka1	1603.56	-0.256785	0.104919	-2.44746	0.0143867	0.197684
ENSMUSG00000009876	Cox4i2	127.42	0.512921	0.209662	2.44641	0.0144286	0.198121
ENSMUSG00000021933	Gucy1b2	60.5096	-0.546203	0.223348	-2.44553	0.0144641	0.198338
ENSMUSG00000038369	Ncoa6	3682.93	-0.157692	0.064482	-2.44552	0.0144644	0.198338
ENSMUSG00000009569	Mkl2	3909.56	-0.268149	0.109897	-2.44	0.0146873	0.198918
ENSMUSG00000020057	Dram1	1375.89	0.480337	0.19684	2.44024	0.0146775	0.198918
ENSMUSG00000026082	Rev1	888.88	-0.299369	0.122527	-2.44329	0.0145541	0.198918
ENSMUSG00000028691	Prdx1	19808.9	0.215541	0.0882658	2.44195	0.014608	0.198918
ENSMUSG00000034120	Srsf2	7978.3	-0.180793	0.0740024	-2.44307	0.0145631	0.198918
ENSMUSG00000036381	P2ry14	1310.12	-0.350033	0.143302	-2.44263	0.0145805	0.198918
ENSMUSG00000037225	Fgf2	1057.86	0.357087	0.146258	2.44149	0.0146269	0.198918
ENSMUSG00000045414	1190002N15Rik	1420.63	0.373217	0.15271	2.44396	0.0145272	0.198918
ENSMUSG00000048445	Ccdc57	783.815	-0.372339	0.152484	-2.44182	0.0146133	0.198918
ENSMUSG00000067780	Pi15	258.678	0.360612	0.147713	2.44131	0.0146342	0.198918
ENSMUSG00000070427	Il18bp	669.021	-0.501738	0.205467	-2.44195	0.0146084	0.198918
ENSMUSG00000078496	Zfp982	227.431	0.470269	0.1927	2.44042	0.0146701	0.198918
ENSMUSG00000099998	Gm6501	27.5858	-0.516149	0.211459	-2.4409	0.0146507	0.198918
ENSMUSG00000104546	Gm43858	324.701	-0.407848	0.166995	-2.44228	0.0145947	0.198918
ENSMUSG00000106643	Gm43422	115.264	-0.53512	0.219059	-2.44281	0.0145733	0.198918
ENSMUSG00000107905	Gm44230	14.5179	-0.502757	0.20605	-2.43997	0.0146884	0.198918
ENSMUSG00000109385	Gm44518	22.675	-0.532298	0.218116	-2.44043	0.0146697	0.198918
ENSMUSG00000109585	Gm45358	14.8373	-0.457948	0.187583	-2.44131	0.0146341	0.198918
ENSMUSG00000016481	Cr1l	3973.35	0.186749	0.0766419	2.43664	0.0148246	0.200488
ENSMUSG00000021411	Pxdc1	259.945	0.474086	0.194564	2.43666	0.0148238	0.200488
ENSMUSG00000059474	Mbtd1	2149.66	-0.21185	0.0870057	-2.4349	0.0148959	0.201314
ENSMUSG00000103041	Gm37305	370.609	0.374183	0.153746	2.43377	0.0149423	0.201803
ENSMUSG00000033590	Myo5c	91.2302	0.521098	0.214248	2.43222	0.0150066	0.202533
ENSMUSG00000013089	Etv5	2019.44	0.319777	0.131533	2.43115	0.0150508	0.202713
ENSMUSG00000025481	Urah	29.0183	0.545177	0.224236	2.43126	0.0150464	0.202713
ENSMUSG00000106826	Gm42583	17.6963	-0.527738	0.217035	-2.43158	0.0150331	0.202713
ENSMUSG00000042745	Id1	1808.34	0.362415	0.14909	2.43084	0.0150638	0.202749
ENSMUSG00000016458	Wt1	264.077	0.54416	0.224125	2.42793	0.0151854	0.202958
ENSMUSG00000020258	Glyctk	79.4287	0.483148	0.198967	2.42829	0.0151703	0.202958
ENSMUSG00000020695	Mrc2	1847.11	0.284074	0.116957	2.42886	0.0151463	0.202958
ENSMUSG00000026034	Clk1	13427.4	-0.276111	0.113694	-2.42854	0.0151598	0.202958
ENSMUSG00000027612	Mmp24	355.172	-0.34005	0.140018	-2.42862	0.0151564	0.202958
ENSMUSG00000028159	Dapp1	835.56	-0.288761	0.11884	-2.42982	0.0151063	0.202958
ENSMUSG00000031309	Rps6ka3	4842.94	0.233505	0.0961812	2.42776	0.0151925	0.202958
ENSMUSG00000038095	Sbno1	7541.72	-0.173618	0.0714622	-2.4295	0.0151195	0.202958
ENSMUSG00000051627	Hist1h1e	138.065	0.498677	0.205393	2.42791	0.015186	0.202958
ENSMUSG00000075227	Znhit2	630.64	0.316258	0.130177	2.42944	0.0151222	0.202958
ENSMUSG00000087368	BC065397	121.508	-0.39821	0.163996	-2.42816	0.0151757	0.202958
ENSMUSG00000024856	Cdk2ap2	1530.82	0.258337	0.106444	2.42696	0.0152258	0.203265
ENSMUSG00000017721	Pigt	2944.22	0.187391	0.077236	2.42621	0.0152573	0.203547
ENSMUSG00000068011	Mkrn2os	38.5619	-0.539715	0.222519	-2.42548	0.0152884	0.203824
ENSMUSG00000024247	Pkdcc	1070.26	0.329315	0.135888	2.42343	0.0153747	0.204698
ENSMUSG00000104621	Gm43185	44.0338	-0.535334	0.22089	-2.42353	0.0153706	0.204698
ENSMUSG00000032112	Trappc4	1140.18	0.256838	0.106013	2.42271	0.0154054	0.204926
ENSMUSG00000041189	Chrnb1	424.007	-0.350866	0.144834	-2.42254	0.0154125	0.204926
ENSMUSG00000040385	Ppp1ca	4813.16	0.208797	0.086201	2.42221	0.0154263	0.204971
ENSMUSG00000106166	Gm43484	19.8559	-0.512658	0.211716	-2.42144	0.0154591	0.20513
ENSMUSG00000106570	C230071H17Rik	16.9206	-0.489611	0.20219	-2.42154	0.0154551	0.20513
ENSMUSG00000029563	Foxp2	1143.99	0.341695	0.141148	2.42083	0.0154849	0.205329
ENSMUSG00000043943	Naalad2	665.049	0.338081	0.139701	2.42003	0.0155193	0.205329
ENSMUSG00000054976	Nyap2	210.819	0.415766	0.171777	2.42038	0.0155042	0.205329
ENSMUSG00000083767	Gm11405	26.9144	0.542616	0.224234	2.41987	0.0155262	0.205329
ENSMUSG00000116641		47.2403	-0.526933	0.217751	-2.41988	0.0155256	0.205329
ENSMUSG00000117563		40.3591	-0.527687	0.21812	-2.41925	0.0155524	0.205538
ENSMUSG00000031137	Fgf13	500.054	0.381734	0.157822	2.41876	0.0155737	0.205681
ENSMUSG00000020719	Ddx5	71828.2	-0.168364	0.0696274	-2.41807	0.0156031	0.205931
ENSMUSG00000058656	Samd12	4222.96	-0.326669	0.135135	-2.41734	0.0156342	0.206204
ENSMUSG00000026278	Bok	628.764	0.36441	0.150793	2.41662	0.0156654	0.206333
ENSMUSG00000070733	Fryl	3234.91	-0.198033	0.0819481	-2.41657	0.0156677	0.206333
ENSMUSG00000103662	Gm34294	126.736	-0.521145	0.215671	-2.41639	0.0156754	0.206333
ENSMUSG00000022871	Fetub	259.101	0.53574	0.221885	2.4145	0.0157568	0.207267
ENSMUSG00000048277	Syngr2	2114.16	0.205255	0.0850269	2.414	0.0157786	0.207277
ENSMUSG00000052423	B4galt3	1109.62	-0.254769	0.105549	-2.41375	0.0157892	0.207277
ENSMUSG00000105987	AI506816	1105.06	0.339088	0.14048	2.41378	0.015788	0.207277
ENSMUSG00000103132	Gm37978	77.5157	-0.50884	0.210843	-2.41336	0.0158063	0.207364
ENSMUSG00000040188	Scamp2	3075.03	0.213862	0.0886448	2.41258	0.0158403	0.207672
ENSMUSG00000007122	Casq1	18.9263	-0.531511	0.220368	-2.41193	0.0158685	0.207904
ENSMUSG00000020477	Mrps24	605.168	0.366692	0.152085	2.4111	0.0159044	0.208235
ENSMUSG00000078671	Chd2	2842.31	-0.216169	0.0896655	-2.41084	0.015916	0.208249
ENSMUSG00000107000	Gm43481	518.377	-0.30747	0.127567	-2.41026	0.0159411	0.20844
ENSMUSG00000032384	Csnk1g1	2115.3	-0.258014	0.107102	-2.40905	0.015994	0.208716
ENSMUSG00000032633	Flcn	3078.25	-0.26217	0.108806	-2.40951	0.0159738	0.208716
ENSMUSG00000060373	Hnrnpc	7212.3	0.203022	0.0842747	2.40905	0.015994	0.208716
ENSMUSG00000068134	Zfp120	969.677	0.309638	0.128578	2.40818	0.0160325	0.20908
ENSMUSG00000026311	Asb1	1844.05	-0.215819	0.0896408	-2.40759	0.016058	0.209274
ENSMUSG00000037990	Sh3rf3	87.9275	0.481266	0.200002	2.4063	0.0161149	0.209877
ENSMUSG00000100555	Gm8173	17.3621	-0.521266	0.216661	-2.4059	0.0161327	0.20997
ENSMUSG00000017188	Coa3	1160.9	0.247485	0.102956	2.40378	0.0162264	0.210356
ENSMUSG00000031502	Col4a1	12524.3	0.239754	0.0997234	2.40419	0.0162084	0.210356
ENSMUSG00000035632	Cnot3	2176.28	-0.176358	0.0733653	-2.40384	0.0162239	0.210356
ENSMUSG00000035824	Tk2	3512.4	-0.245231	0.102009	-2.404	0.0162168	0.210356
ENSMUSG00000043099	Hic1	561.517	0.334608	0.139142	2.4048	0.0161813	0.210356
ENSMUSG00000051811	Cox6b2	227.904	0.522267	0.217205	2.40449	0.0161951	0.210356
ENSMUSG00000022090	Pdlim2	1274.61	0.362817	0.151064	2.40174	0.0163172	0.210589
ENSMUSG00000024667	Tmem216	662.004	0.280987	0.116951	2.40259	0.0162793	0.210589
ENSMUSG00000030108	Slc6a13	275.065	0.538525	0.224168	2.40233	0.0162909	0.210589
ENSMUSG00000040520	Manea	1490.72	0.22895	0.0953425	2.40134	0.016335	0.210589
ENSMUSG00000040594	Ranbp17	315.528	-0.386502	0.16096	-2.40122	0.0163404	0.210589
ENSMUSG00000040952	Rps19	7490.27	0.185427	0.0772104	2.40158	0.0163243	0.210589
ENSMUSG00000063364	3300002I08Rik	123.264	0.4861	0.202284	2.40306	0.0162586	0.210589
ENSMUSG00000075419	Dolk	1017.58	0.40965	0.170566	2.4017	0.016319	0.210589
ENSMUSG00000102691	Gm37780	40.0107	-0.537459	0.22376	-2.40194	0.0163085	0.210589
ENSMUSG00000024423	Impact	9391.62	-0.166861	0.069548	-2.39922	0.0164298	0.211602
ENSMUSG00000050751	Pgbd5	590.061	-0.296848	0.123782	-2.39815	0.0164782	0.211885
ENSMUSG00000076580	Igkv8-27	28.4675	0.378481	0.157831	2.39802	0.016484	0.211885
ENSMUSG00000104077	Gm37027	55.494	-0.537115	0.223983	-2.39802	0.016484	0.211885
ENSMUSG00000024976	Shoc2	2822.51	0.171964	0.0717544	2.39657	0.0165493	0.212586
ENSMUSG00000067878	Map7d3	105.493	0.455095	0.189938	2.39602	0.0165744	0.21277
ENSMUSG00000060657	Marf1	13275	-0.330246	0.137902	-2.39479	0.0166299	0.212931
ENSMUSG00000089875	Etohd2	245.148	-0.350379	0.146295	-2.39502	0.0166193	0.212931
ENSMUSG00000090290	Tarbp1	703.226	-0.287861	0.120199	-2.39487	0.0166261	0.212931
ENSMUSG00000109390	Gm45718	57.3696	-0.532517	0.222365	-2.39478	0.0166302	0.212931
ENSMUSG00000024354	Slc23a1	83.6003	-0.521105	0.217712	-2.39355	0.0166861	0.213509
ENSMUSG00000026743	Mllt10	1916.82	-0.226887	0.0948262	-2.39267	0.0167264	0.213885
ENSMUSG00000038605	Samd10	1125.07	-0.342401	0.143147	-2.39196	0.0167584	0.214018
ENSMUSG00000062929	Cfl2	7860.15	-0.38816	0.162264	-2.39215	0.0167498	0.214018
ENSMUSG00000087312	Gm13833	28.7184	-0.472725	0.197658	-2.39163	0.0167736	0.214073
ENSMUSG00000039087	Rreb1	3456.13	-0.262836	0.109936	-2.39081	0.0168114	0.214416
ENSMUSG00000015501	Hivep2	2644.04	-0.173736	0.0727182	-2.38917	0.0168864	0.215058
ENSMUSG00000032388	Spg21	2693.17	0.330463	0.138327	2.389	0.0168945	0.215058
ENSMUSG00000034456	Uroc1	40.6958	0.489053	0.204692	2.38921	0.0168845	0.215058
ENSMUSG00000019899	Lama2	3200.97	0.343706	0.143909	2.38836	0.0169238	0.215176
ENSMUSG00000035615	Frmpd1	993.567	-0.433412	0.181471	-2.38832	0.0169255	0.215176
ENSMUSG00000021640	Naip1	23.4753	0.485194	0.203234	2.38737	0.0169693	0.215438
ENSMUSG00000022508	Bcl6	2501.28	0.382752	0.160311	2.38756	0.0169605	0.215438
ENSMUSG00000037149	Ddx1	3570.99	0.18131	0.0759522	2.38716	0.0169789	0.215438
ENSMUSG00000070808	Bicra	1361.28	-0.237005	0.0992971	-2.38683	0.0169945	0.215497
ENSMUSG00000105720	Gm42440	20.5787	-0.470181	0.197067	-2.38589	0.0170378	0.21563
ENSMUSG00000106106	CT010467.1	8.35044e+06	-0.297832	0.124828	-2.38593	0.0170358	0.21563
ENSMUSG00000113326	Gm47586	40.6698	-0.531378	0.222709	-2.38598	0.0170337	0.21563
ENSMUSG00000031075	Ano1	3027.9	0.292783	0.122747	2.38525	0.0170673	0.215726
ENSMUSG00000073565	Prr16	229.917	0.533332	0.223575	2.38548	0.017057	0.215726
ENSMUSG00000068220	Lgals1	9543.35	0.40012	0.167787	2.38468	0.0170939	0.215878
ENSMUSG00000087059	Gm12339	21.6532	-0.50352	0.211162	-2.38452	0.0171012	0.215878
ENSMUSG00000024659	Anxa1	1572.78	0.455913	0.191237	2.38402	0.0171247	0.215985
ENSMUSG00000103772	Gm36933	26.0478	-0.508673	0.213381	-2.38387	0.0171316	0.215985
ENSMUSG00000049739	Zfp646	1607.64	-0.197762	0.0829804	-2.38324	0.0171612	0.21622
ENSMUSG00000118436		52.4217	-0.533506	0.223903	-2.38276	0.0171836	0.216364
ENSMUSG00000020604	Arsg	739.627	-0.319083	0.133966	-2.38182	0.0172273	0.216523
ENSMUSG00000034059	Ypel4	652.771	-0.394153	0.165472	-2.38199	0.0172194	0.216523
ENSMUSG00000108655	Gm44949	72.0771	-0.515478	0.216426	-2.38178	0.0172292	0.216523
ENSMUSG00000028560	Usp1	1498.6	0.231492	0.0972145	2.38125	0.0172539	0.216696
ENSMUSG00000021950	Anxa8	66.8285	0.525187	0.220649	2.38019	0.0173037	0.216907
ENSMUSG00000046793	Gpr61	67.6732	0.520075	0.218474	2.38049	0.0172897	0.216907
ENSMUSG00000061911	Myt1l	320.554	-0.435072	0.182787	-2.38021	0.0173029	0.216907
ENSMUSG00000031402	Mpp1	2815.03	0.412947	0.173581	2.37899	0.0173602	0.217222
ENSMUSG00000043333	Rhbdl2	57.6463	-0.532427	0.223807	-2.37895	0.0173619	0.217222
ENSMUSG00000115955	AL731707.1	26.7509	-0.480676	0.202021	-2.37933	0.0173442	0.217222
ENSMUSG00000029478	Ncor2	7718.34	-0.292301	0.12289	-2.37855	0.0173809	0.217322
ENSMUSG00000092981	Mir5125	718.917	-0.354149	0.148933	-2.37791	0.0174109	0.217559
ENSMUSG00000109574	B230206I08Rik	56.8336	-0.532697	0.224064	-2.37743	0.0174337	0.217706
ENSMUSG00000020387	Jade2	3160.71	-0.214038	0.0901143	-2.37519	0.01754	0.218756
ENSMUSG00000035969	Rusc2	1604.57	-0.208963	0.087975	-2.37525	0.0175368	0.218756
ENSMUSG00000026994	Galnt3	217.78	-0.409621	0.172507	-2.37452	0.0175718	0.219009
ENSMUSG00000035297	Cops4	2316.56	0.188261	0.0792911	2.3743	0.0175824	0.219009
ENSMUSG00000036560	Lgi4	167.082	0.335873	0.141481	2.37398	0.0175976	0.219059
ENSMUSG00000037286	Stag1	3174.99	0.159207	0.0670824	2.37331	0.0176295	0.219317
ENSMUSG00000055371	Stam2	2180.29	0.208429	0.0879087	2.37097	0.0177416	0.220573
ENSMUSG00000000326	Comt	7700.45	0.375698	0.158552	2.36955	0.0178097	0.220585
ENSMUSG00000024871	Doc2g	64.8373	-0.530739	0.223959	-2.3698	0.0177977	0.220585
ENSMUSG00000025056	Nr0b1	103.358	0.531355	0.224198	2.37002	0.0177871	0.220585
ENSMUSG00000030763	Lcmt1	1210.37	0.228169	0.0962844	2.36974	0.0178006	0.220585
ENSMUSG00000041120	Nbl1	4137.74	0.309128	0.13042	2.37025	0.0177763	0.220585
ENSMUSG00000045441	Gprin3	349.284	0.450086	0.189885	2.37031	0.0177733	0.220585
ENSMUSG00000117286		33.8297	-0.524098	0.221214	-2.36919	0.0178271	0.220662
ENSMUSG00000026401	Cd55b	13.3944	-0.457903	0.193306	-2.36879	0.0178463	0.220761
ENSMUSG00000002308	Cd320	495.159	0.309003	0.130529	2.36732	0.0179173	0.22108
ENSMUSG00000018931	Natd1	1498.16	0.2766	0.116855	2.36703	0.0179315	0.22108
ENSMUSG00000038388	Mpp6	1049.12	0.241709	0.102111	2.36711	0.0179275	0.22108
ENSMUSG00000055044	Pdlim1	297.475	0.517523	0.218679	2.36659	0.017953	0.22108
ENSMUSG00000103505	Gm38374	42.2224	-0.497418	0.210105	-2.36747	0.01791	0.22108
ENSMUSG00000107201	5930420M18Rik	131.896	-0.454289	0.191945	-2.36677	0.0179442	0.22108
ENSMUSG00000108365	Gm44951	23.8856	-0.492661	0.208104	-2.36737	0.0179149	0.22108
ENSMUSG00000113328	Gm47260	327.487	-0.424708	0.179474	-2.3664	0.0179618	0.22108
ENSMUSG00000113427	AC163040.1	23.5064	-0.527908	0.223115	-2.36608	0.0179775	0.221136
ENSMUSG00000018476	Kdm6b	3607.96	-0.27012	0.114186	-2.36562	0.018	0.22118
ENSMUSG00000020961	Ston2	406.161	0.34329	0.145121	2.36555	0.0180035	0.22118
ENSMUSG00000004665	Cnn2	2463.65	0.304115	0.128665	2.36362	0.0180972	0.221509
ENSMUSG00000027080	Med19	1300.25	0.221065	0.0935214	2.3638	0.0180888	0.221509
ENSMUSG00000027273	Snap25	5769.13	-0.233463	0.0987737	-2.36362	0.0180976	0.221509
ENSMUSG00000036622	Atp13a2	2645.44	-0.211971	0.0896805	-2.36362	0.0180973	0.221509
ENSMUSG00000074595	Wfdc6a	50.7708	0.528608	0.223561	2.36449	0.0180547	0.221509
ENSMUSG00000095585	CR974586.3	25.8687	0.482386	0.204088	2.36361	0.0180978	0.221509
ENSMUSG00000070565	Rasal2	1681.62	-0.249464	0.105557	-2.36331	0.0181125	0.221552
ENSMUSG00000096910	Zfp955b	756.204	0.252765	0.106978	2.36278	0.0181385	0.221732
ENSMUSG00000002985	Apoe	34565.3	0.308757	0.130739	2.36164	0.0181945	0.221785
ENSMUSG00000024487	Yipf5	3033.82	0.152947	0.0647699	2.36139	0.0182066	0.221785
ENSMUSG00000029641	Rasl11a	148.855	0.508351	0.215283	2.36131	0.0182103	0.221785
ENSMUSG00000031285	Dcx	250.671	-0.478481	0.202552	-2.36227	0.0181636	0.221785
ENSMUSG00000037712	Fermt2	4144.09	0.220412	0.093314	2.36205	0.0181741	0.221785
ENSMUSG00000087412	Gm15501	580.518	0.276824	0.117211	2.36176	0.0181884	0.221785
ENSMUSG00000021877	Arf4	9129.1	0.194814	0.0825438	2.36013	0.0182686	0.222359
ENSMUSG00000026349	Ccnt2	5214.02	-0.180002	0.0762923	-2.35938	0.0183057	0.222672
ENSMUSG00000007777	0610009B22Rik	1005.54	0.253015	0.107337	2.35721	0.0184128	0.223699
ENSMUSG00000026933	Camsap1	2161.44	-0.187368	0.0794803	-2.35742	0.0184025	0.223699
ENSMUSG00000043631	Ecm2	1495.51	0.315727	0.133964	2.35681	0.0184328	0.223804
ENSMUSG00000105552	Gm19710	86.3641	-0.484661	0.205683	-2.35635	0.0184555	0.223942
ENSMUSG00000103713	Gm2136	25.8403	-0.521949	0.221636	-2.35499	0.0185233	0.224626
ENSMUSG00000032017	Grik4	361.653	-0.422216	0.179326	-2.35447	0.0185494	0.224789
ENSMUSG00000102649	Gm38021	86.9663	-0.515245	0.218856	-2.35426	0.0185595	0.224789
ENSMUSG00000106691	2700029L08Rik	13.8322	-0.435493	0.185003	-2.35398	0.0185738	0.224824
ENSMUSG00000064043	Trerf1	2933.95	-0.328583	0.139621	-2.35339	0.018603	0.225039
ENSMUSG00000007656	Arpp19	3512.87	0.218069	0.0926953	2.35253	0.0186462	0.225423
ENSMUSG00000027227	Sord	4601.56	-0.19928	0.0847461	-2.3515	0.0186981	0.225795
ENSMUSG00000029524	Sirt4	891.162	-0.246325	0.104764	-2.35123	0.0187113	0.225795
ENSMUSG00000034274	Thoc5	1267.77	0.241757	0.102817	2.35133	0.0187064	0.225795
ENSMUSG00000086587	Gm11837	40.8513	0.525613	0.223626	2.35042	0.0187524	0.226152
ENSMUSG00000041642	Kif21b	1004.54	-0.394445	0.167855	-2.34992	0.0187777	0.226319
ENSMUSG00000022306	Zfpm2	725.587	0.313855	0.133599	2.34923	0.0188122	0.226458
ENSMUSG00000041235	Chd7	1217.18	-0.285216	0.121397	-2.34945	0.0188012	0.226458
ENSMUSG00000107877	Gm43951	42.8786	-0.519091	0.221068	-2.3481	0.0188693	0.227008
ENSMUSG00000022528	Hes1	1300.38	-0.324283	0.138119	-2.34785	0.0188821	0.227023
ENSMUSG00000018819	Lsp1	1133.01	0.421738	0.179704	2.34685	0.0189326	0.227435
ENSMUSG00000056174	Col8a2	436.547	0.346689	0.147739	2.34663	0.0189441	0.227435
ENSMUSG00000096054	Syne1	3652.81	-0.268594	0.114466	-2.34649	0.018951	0.227435
ENSMUSG00000070644	Etnk2	780.183	-0.348222	0.148516	-2.34468	0.0190437	0.228269
ENSMUSG00000108752	Gm45191	39.088	-0.470063	0.200468	-2.34482	0.0190361	0.228269
ENSMUSG00000020657	Dnajc27	758.591	-0.261912	0.111731	-2.34414	0.0190711	0.228459
ENSMUSG00000118049		157.446	-0.415866	0.177487	-2.34308	0.0191255	0.228972
ENSMUSG00000028989	Angptl7	91.2804	-0.477577	0.203957	-2.34155	0.0192036	0.2296
ENSMUSG00000041329	Atp1b2	4767.56	0.35055	0.149734	2.34115	0.0192245	0.2296
ENSMUSG00000077450	Rab11b	6108.83	0.170276	0.0727188	2.34157	0.0192029	0.2296
ENSMUSG00000087159	Gm15246	32.3416	-0.518514	0.221469	-2.34125	0.0192194	0.2296
ENSMUSG00000005682	Pan2	2283.31	-0.187388	0.0801126	-2.33906	0.0193323	0.230746
ENSMUSG00000008438	Adam21	21.3218	-0.483544	0.206745	-2.33884	0.0193439	0.230746
ENSMUSG00000022843	Clcn2	1805.54	-0.301323	0.12886	-2.33837	0.019368	0.230754
ENSMUSG00000055923	Aasdh	765.893	-0.250668	0.107188	-2.33858	0.0193571	0.230754
ENSMUSG00000022706	Mrpl40	670.758	0.35189	0.150552	2.33733	0.0194221	0.231143
ENSMUSG00000049103	Ccr2	762.553	0.434595	0.18594	2.33729	0.0194241	0.231143
ENSMUSG00000032637	Atxn2l	8821.44	-0.185367	0.0793244	-2.33682	0.0194488	0.231158
ENSMUSG00000117219		155.373	-0.458702	0.196291	-2.33685	0.019447	0.231158
ENSMUSG00000023153	Tmem52	491.907	-0.453673	0.194187	-2.33627	0.0194769	0.231353
ENSMUSG00000024553	Galr1	61.544	0.52012	0.222692	2.33561	0.0195118	0.231628
ENSMUSG00000036529	Sbf1	2925.84	-0.190947	0.0817891	-2.33462	0.0195631	0.232097
ENSMUSG00000041417	Pik3r1	9103.54	0.29769	0.127538	2.33413	0.019589	0.232264
ENSMUSG00000014668	Chfr	1245.5	-0.188266	0.0807237	-2.33223	0.0196885	0.233304
ENSMUSG00000004096	Cwc15	2672.91	0.171087	0.073367	2.33193	0.0197043	0.233351
ENSMUSG00000011158	Brf1	1535.98	-0.208458	0.0894269	-2.33104	0.0197511	0.233765
ENSMUSG00000107171	Gm42572	41.0691	-0.517083	0.221951	-2.32972	0.0198212	0.234453
ENSMUSG00000030022	Adamts9	1023.98	0.415412	0.178443	2.32799	0.0199129	0.235397
ENSMUSG00000021647	Cartpt	284.252	0.502872	0.216076	2.32729	0.0199499	0.235666
ENSMUSG00000063646	Jakmip1	71.2177	-0.474003	0.203688	-2.32711	0.0199596	0.235666
ENSMUSG00000074899	Sptbn5	66.5635	-0.518636	0.222989	-2.32583	0.0200274	0.236326
ENSMUSG00000034949	Zfr2	933.7	-0.338334	0.145493	-2.32542	0.0200493	0.236442
ENSMUSG00000045377	Tmem88	436.318	0.297438	0.127945	2.32474	0.020086	0.236734
ENSMUSG00000105358	Gm43099	19.8569	-0.487688	0.209835	-2.32415	0.0201176	0.236965
ENSMUSG00000022186	Oxct1	5994.29	0.338943	0.145891	2.32326	0.0201651	0.237256
ENSMUSG00000035930	Chst4	49.2267	0.47145	0.202939	2.32312	0.0201728	0.237256
ENSMUSG00000036983	Tfb1m	350.687	0.335865	0.144593	2.32283	0.0201881	0.237256
ENSMUSG00000040339	Fam102b	1147.21	0.400381	0.172387	2.32257	0.0202025	0.237256
ENSMUSG00000110676	Gm45897	15.5676	-0.446271	0.19213	-2.32276	0.0201922	0.237256
ENSMUSG00000088789	Scarna13	19.4216	-0.484816	0.208773	-2.32222	0.0202212	0.237335
ENSMUSG00000018372	Cep95	684.421	-0.297214	0.128061	-2.32089	0.020293	0.237682
ENSMUSG00000020010	Vnn3	366.301	0.51269	0.220854	2.3214	0.0202654	0.237682
ENSMUSG00000021388	Aspn	616.775	0.432983	0.186622	2.32011	0.0203352	0.237682
ENSMUSG00000027438	Napb	735.415	-0.243285	0.104846	-2.3204	0.0203191	0.237682
ENSMUSG00000078721	Fam205a1	17.9572	-0.512338	0.220807	-2.32029	0.0203249	0.237682
ENSMUSG00000081400	Gm13680	274.264	0.367272	0.158239	2.321	0.0202871	0.237682
ENSMUSG00000103162	Gm38147	24.2588	-0.494673	0.213185	-2.32039	0.0203197	0.237682
ENSMUSG00000108954	Gm44901	41.1197	-0.455201	0.196304	-2.31886	0.0204028	0.238331
ENSMUSG00000023048	Prr13	2601.13	0.236136	0.10194	2.31643	0.020535	0.238671
ENSMUSG00000026433	Rab29	575.581	0.30474	0.131518	2.31709	0.0204987	0.238671
ENSMUSG00000027642	Rpn2	11573.5	0.213448	0.092149	2.31633	0.0205401	0.238671
ENSMUSG00000034022	Cpsf1	3418.74	-0.210081	0.0906663	-2.31708	0.0204992	0.238671
ENSMUSG00000039405	Prss23	578.147	0.445307	0.192198	2.31692	0.0205082	0.238671
ENSMUSG00000041775	Mapk1ip1	1253.49	-0.245044	0.105745	-2.31731	0.0204868	0.238671
ENSMUSG00000061028	Clasrp	1537.95	-0.234726	0.101261	-2.31803	0.0204477	0.238671
ENSMUSG00000066613	Zfp932	1154.1	-0.243243	0.105014	-2.31629	0.0205422	0.238671
ENSMUSG00000074802	Gas2l3	349.208	-0.420901	0.181728	-2.3161	0.020553	0.238671
ENSMUSG00000089975	Gm7420	41.2789	-0.51966	0.224198	-2.31787	0.0204567	0.238671
ENSMUSG00000031214	Ophn1	996.941	0.338367	0.146109	2.31586	0.0205662	0.238684
ENSMUSG00000001151	Pcnt	1160.04	-0.199445	0.0861665	-2.31464	0.0206326	0.238783
ENSMUSG00000024165	Jpt2	1201.93	0.225965	0.0976323	2.31445	0.0206428	0.238783
ENSMUSG00000032434	Cmtm6	4168.23	0.227889	0.0984853	2.31394	0.020671	0.238783
ENSMUSG00000039637	Coro7	1609.94	-0.245889	0.10622	-2.3149	0.0206183	0.238783
ENSMUSG00000042390	Gatad2b	7354.46	-0.158388	0.0684378	-2.31434	0.0206492	0.238783
ENSMUSG00000055334	Snupn	466.135	0.366437	0.15828	2.31512	0.0206064	0.238783
ENSMUSG00000071866	Ppia	15674	0.158302	0.0683845	2.31488	0.0206195	0.238783
ENSMUSG00000105843	Gm19439	16.1152	-0.430973	0.186252	-2.31393	0.0206716	0.238783
ENSMUSG00000105742	Gm42748	96.1807	-0.507867	0.219558	-2.31313	0.0207156	0.239151
ENSMUSG00000020869	Lrrc59	2833.78	0.261982	0.113275	2.31279	0.0207344	0.239228
ENSMUSG00000115284	AC160550.2	18.0943	0.434828	0.18805	2.3123	0.0207613	0.239399
ENSMUSG00000043760	Pkhd1	20.1317	0.456438	0.197498	2.3111	0.0208273	0.239869
ENSMUSG00000059201	Lep	2887.91	0.439388	0.190127	2.31102	0.0208317	0.239869
ENSMUSG00000104936	2610011E03Rik	24.0649	-0.514241	0.222529	-2.3109	0.0208386	0.239869
ENSMUSG00000024990	Rbp4	1373.63	0.502198	0.217415	2.30985	0.0208963	0.239973
ENSMUSG00000030655	Smg1	7496.65	-0.187398	0.0811239	-2.31002	0.0208869	0.239973
ENSMUSG00000031314	Taf1	3331.71	-0.163433	0.0707485	-2.31005	0.0208853	0.239973
ENSMUSG00000110580	D830024N08Rik	94.1794	-0.510558	0.221026	-2.30995	0.020891	0.239973
ENSMUSG00000040570	Rundc3b	636.82	-0.292867	0.126826	-2.30921	0.0209322	0.23999
ENSMUSG00000065530	Mir99a	35.7617	-0.508775	0.220328	-2.30917	0.0209343	0.23999
ENSMUSG00000073787	Gm10575	58.3169	-0.47756	0.206805	-2.30922	0.0209313	0.23999
ENSMUSG00000021113	Snapc1	1330.75	-0.219031	0.0948762	-2.30859	0.0209661	0.240171
ENSMUSG00000046186	Cd109	51.0064	0.515664	0.223397	2.30828	0.0209834	0.240171
ENSMUSG00000108371	Gm38832	18.0051	-0.452423	0.196005	-2.30822	0.0209866	0.240171
ENSMUSG00000022403	St13	10244.4	0.236096	0.102307	2.30773	0.0210141	0.240346
ENSMUSG00000043346	Gm6741	33.7239	-0.516229	0.223741	-2.30726	0.0210404	0.240368
ENSMUSG00000083327	Vcp-rs	3433.1	0.268594	0.116405	2.3074	0.0210323	0.240368
ENSMUSG00000029004	Kmt2e	8350.87	-0.137606	0.0596491	-2.30692	0.0210591	0.240442
ENSMUSG00000031495	Cd209d	44.4795	0.493371	0.213928	2.30625	0.0210965	0.24073
ENSMUSG00000052566	Hook2	509.928	-0.360899	0.156551	-2.30531	0.0211491	0.24119
ENSMUSG00000016319	Slc25a5	7856.47	0.324045	0.140595	2.30482	0.0211769	0.241368
ENSMUSG00000027194	Ttc17	1872.38	0.230856	0.100203	2.30388	0.0212292	0.241684
ENSMUSG00000030134	Rasgef1a	69.168	-0.497012	0.215722	-2.30395	0.0212254	0.241684
ENSMUSG00000084218	Gm8145	18.4805	-0.473673	0.205635	-2.30346	0.0212528	0.241813
ENSMUSG00000003500	Impdh1	1520.7	0.294074	0.127704	2.30278	0.0212914	0.242113
ENSMUSG00000020698	Cct6b	57.8605	-0.51142	0.222141	-2.30223	0.0213222	0.242324
ENSMUSG00000024529	Lox	660.464	0.4692	0.203834	2.30188	0.021342	0.242409
ENSMUSG00000020363	Gfpt2	382.301	0.452579	0.196659	2.30134	0.0213724	0.242552
ENSMUSG00000041544	Disp3	55.2357	-0.504937	0.219421	-2.30122	0.0213792	0.242552
ENSMUSG00000004113	Cacna1b	814.74	-0.337704	0.147031	-2.29682	0.0216291	0.242672
ENSMUSG00000005103	Wdr1	5742.37	0.210459	0.0916527	2.29627	0.0216605	0.242672
ENSMUSG00000021536	Adcy2	119.108	0.455867	0.198234	2.29964	0.0214683	0.242672
ENSMUSG00000025047	Pdcd11	1826.13	-0.197401	0.0859351	-2.2971	0.021613	0.242672
ENSMUSG00000025138	Sirt7	1756.2	-0.304754	0.132511	-2.29984	0.0214571	0.242672
ENSMUSG00000026238	Ptma	14578.3	0.168148	0.0732143	2.29665	0.0216388	0.242672
ENSMUSG00000027201	Myef2	2019.05	-0.260947	0.113549	-2.29809	0.0215568	0.242672
ENSMUSG00000027716	Trpc3	117.061	-0.445787	0.19389	-2.29918	0.0214947	0.242672
ENSMUSG00000028407	Smim27	58.6827	0.483222	0.210162	2.29928	0.0214888	0.242672
ENSMUSG00000029516	Cit	435.843	-0.32539	0.141675	-2.29674	0.0216338	0.242672
ENSMUSG00000030144	Clec4d	122.671	0.49351	0.214657	2.29906	0.0215014	0.242672
ENSMUSG00000035770	Dync1li2	6988.13	-0.243971	0.106177	-2.29777	0.0215748	0.242672
ENSMUSG00000045237	1110012L19Rik	503.227	0.298271	0.129886	2.29641	0.0216525	0.242672
ENSMUSG00000050578	Mmp13	332.421	-0.513039	0.223356	-2.29696	0.0216213	0.242672
ENSMUSG00000053646	Plxnb1	7326.92	-0.342492	0.149148	-2.29633	0.0216572	0.242672
ENSMUSG00000070923	Klhl9	5474.64	0.189362	0.0824017	2.29803	0.0215599	0.242672
ENSMUSG00000074457	S100a16	1205	0.312298	0.135952	2.29712	0.0216119	0.242672
ENSMUSG00000079460	4933403O08Rik	38.9947	0.509769	0.221622	2.30017	0.0214385	0.242672
ENSMUSG00000086013	Gm15706	76.3982	-0.448582	0.195032	-2.30004	0.0214459	0.242672
ENSMUSG00000097523	1700022N22Rik	23.0769	0.51506	0.224224	2.29708	0.0216145	0.242672
ENSMUSG00000097726	9530036O11Rik	28.0496	-0.514143	0.22385	-2.29682	0.0216293	0.242672
ENSMUSG00000099267	Mir6955	14.1278	-0.483999	0.210638	-2.29778	0.0215745	0.242672
ENSMUSG00000022521	Crebbp	6979.78	-0.162615	0.0708305	-2.29583	0.0216858	0.242817
ENSMUSG00000015354	Pcolce2	171.772	0.512905	0.22349	2.29498	0.0217342	0.243221
ENSMUSG00000026879	Gsn	33188.3	0.505245	0.220373	2.29268	0.0218664	0.243667
ENSMUSG00000028164	Manba	1376.45	-0.246808	0.107638	-2.29293	0.0218519	0.243667
ENSMUSG00000029650	Slc46a3	1131.5	-0.264266	0.115241	-2.29317	0.0218384	0.243667
ENSMUSG00000032435	Dync1li1	2057.24	0.188371	0.0821555	2.29286	0.021856	0.243667
ENSMUSG00000036023	Parp2	1196.34	-0.238659	0.104075	-2.29314	0.0218397	0.243667
ENSMUSG00000046807	Lrrc75b	70.1855	-0.509474	0.222109	-2.2938	0.021802	0.243667
ENSMUSG00000103835	Gm37612	16.4375	-0.486561	0.212214	-2.29279	0.0218603	0.243667
ENSMUSG00000107017	Gm43196	48.5595	-0.513967	0.224188	-2.29257	0.0218729	0.243667
ENSMUSG00000021806	Nid2	699.094	0.363764	0.158694	2.29224	0.0218919	0.24374
ENSMUSG00000026558	Uck2	1505.56	0.249209	0.108729	2.29202	0.0219045	0.243743
ENSMUSG00000027170	Eif3m	3717.94	0.235668	0.102858	2.29118	0.0219528	0.244005
ENSMUSG00000029254	Stap1	157.262	0.465874	0.203331	2.29121	0.0219515	0.244005
ENSMUSG00000039741	Bahcc1	1562.79	-0.289535	0.126464	-2.28948	0.0220516	0.24469
ENSMUSG00000077222	Gm22270	60.5507	-0.489318	0.213719	-2.28954	0.0220479	0.24469
ENSMUSG00000106254	Gm42907	28.9563	-0.447427	0.195427	-2.28948	0.0220513	0.24469
ENSMUSG00000052957	Gas1	1730.43	0.223777	0.0978015	2.28807	0.0221333	0.245458
ENSMUSG00000014504	Srp19	1377.65	-0.157414	0.0688253	-2.28716	0.0221866	0.245844
ENSMUSG00000028344	Invs	1347.04	-0.282425	0.123531	-2.28627	0.0222384	0.245844
ENSMUSG00000028719	Cmpk1	4421.29	0.270439	0.118267	2.28667	0.0222149	0.245844
ENSMUSG00000032383	Ppib	2528.61	0.212199	0.0928013	2.2866	0.0222194	0.245844
ENSMUSG00000036446	Lum	3396.91	0.387225	0.169343	2.28663	0.0222172	0.245844
ENSMUSG00000047123	Ticam1	1321.29	0.273079	0.119447	2.28619	0.0222429	0.245844
ENSMUSG00000008450	Nutf2	849.956	0.2645	0.115743	2.28523	0.0222992	0.245851
ENSMUSG00000026749	Nek6	1147.49	0.280642	0.122808	2.2852	0.022301	0.245851
ENSMUSG00000030268	Bcat1	409.326	0.455688	0.1994	2.2853	0.0222955	0.245851
ENSMUSG00000085274	BC046401	17.8719	-0.425187	0.186022	-2.28569	0.0222725	0.245851
ENSMUSG00000112084	Gm10773	21.7323	-0.482329	0.211074	-2.28512	0.0223059	0.245851
ENSMUSG00000041548	Hspb8	3157.86	0.336808	0.147425	2.2846	0.0223366	0.246052
ENSMUSG00000017009	Sdc4	4492.95	0.193177	0.0845723	2.28416	0.0223622	0.246059
ENSMUSG00000028937	Acot7	1286.97	0.199797	0.0874625	2.28437	0.0223497	0.246059
ENSMUSG00000107468	5730507A11Rik	58.3593	-0.510925	0.223756	-2.2834	0.0224068	0.246412
ENSMUSG00000004187	Kifc2	763.141	-0.274867	0.120396	-2.28303	0.0224283	0.24644
ENSMUSG00000069755	Zfp125	271.552	0.352933	0.154596	2.28293	0.0224343	0.24644
ENSMUSG00000026062	Slc9a2	29.1171	0.480817	0.210667	2.28235	0.0224684	0.24649
ENSMUSG00000030201	Lrp6	7868.66	-0.191034	0.0837053	-2.28222	0.0224764	0.24649
ENSMUSG00000064289	Tank	1667.08	0.276263	0.121045	2.28231	0.0224708	0.24649
ENSMUSG00000015812	Gnrh1	54.0619	-0.508892	0.223006	-2.28197	0.0224912	0.246516
ENSMUSG00000000568	Hnrnpd	3680.6	-0.16491	0.0722998	-2.28091	0.0225536	0.246576
ENSMUSG00000024661	Fth1	85432.7	0.212942	0.0933617	2.28083	0.0225585	0.246576
ENSMUSG00000041353	Tmem29	574.036	-0.279371	0.122487	-2.28082	0.0225592	0.246576
ENSMUSG00000042770	Hebp1	556.575	0.45625	0.199973	2.28156	0.0225153	0.246576
ENSMUSG00000051726	Kcnf1	137.694	0.502259	0.220151	2.28143	0.0225233	0.246576
ENSMUSG00000104524	Gm37333	28.8503	-0.496386	0.217681	-2.28034	0.0225875	0.246748
ENSMUSG00000020776	Fbf1	1705.78	-0.262626	0.115196	-2.27982	0.0226181	0.246823
ENSMUSG00000021738	Atxn7	2455.48	-0.194465	0.0853037	-2.27968	0.0226266	0.246823
ENSMUSG00000084230	Gm14388	35.3762	0.511125	0.224218	2.27959	0.0226319	0.246823
ENSMUSG00000021287	Xrcc3	777.925	-0.279373	0.122578	-2.27915	0.022658	0.246834
ENSMUSG00000097929	Tunar	104.219	-0.499561	0.219182	-2.2792	0.022655	0.246834
ENSMUSG00000010914	Pdhx	2036.93	0.31266	0.13723	2.27837	0.0227046	0.247155
ENSMUSG00000031016	Wee1	1009.31	-0.273211	0.119922	-2.27824	0.0227124	0.247155
ENSMUSG00000045667	Smtnl2	173.625	0.41761	0.183366	2.27747	0.0227584	0.247212
ENSMUSG00000063434	Sorcs3	21.3845	0.342754	0.150482	2.27771	0.0227439	0.247212
ENSMUSG00000112300	Gm47976	145.938	-0.409109	0.179619	-2.27765	0.0227476	0.247212
ENSMUSG00000114751	5430425E15Rik	33.0066	-0.480898	0.21117	-2.27731	0.0227679	0.247212
ENSMUSG00000023826	Park2	588.004	-0.324769	0.142635	-2.27692	0.0227908	0.247325
ENSMUSG00000029433	Diablo	585.475	-0.32398	0.142343	-2.27605	0.022843	0.247755
ENSMUSG00000109600	Gm18212	18.2042	-0.402434	0.176876	-2.27523	0.0228919	0.248148
ENSMUSG00000027883	Gpsm2	154.566	0.425138	0.186902	2.27466	0.0229265	0.248387
ENSMUSG00000053846	Lipg	96.0777	0.477965	0.210222	2.27363	0.0229884	0.248817
ENSMUSG00000055633	Zfp580	268.112	0.381687	0.167895	2.27337	0.023004	0.248817
ENSMUSG00000117872		14.8642	0.489569	0.215337	2.2735	0.022996	0.248817
ENSMUSG00000106032	Gm42463	86.6668	-0.468411	0.206076	-2.273	0.0230262	0.248921
ENSMUSG00000037965	Zc3h7a	4286.88	-0.223592	0.0983825	-2.27268	0.0230457	0.248995
ENSMUSG00000055670	Zzef1	3274.97	-0.206058	0.0906779	-2.27241	0.0230616	0.24903
ENSMUSG00000039956	Mrap	3490.7	0.354545	0.156084	2.27151	0.0231163	0.249484
ENSMUSG00000053062	Jam2	2924.68	0.322541	0.14202	2.27109	0.0231414	0.249618
ENSMUSG00000020263	Appl2	4547.66	-0.296763	0.130716	-2.27028	0.0231908	0.249878
ENSMUSG00000034361	Cpne2	1044.93	0.251334	0.110701	2.27039	0.0231841	0.249878
ENSMUSG00000041926	Rnpep	1891.48	0.244642	0.107787	2.26968	0.0232268	0.250129
ENSMUSG00000033439	Trmt13	375.91	-0.320517	0.141273	-2.26877	0.0232822	0.250182
ENSMUSG00000041144	Dnah7b	933.272	-0.367099	0.161799	-2.26885	0.0232772	0.250182
ENSMUSG00000047909	Ankrd16	1845.84	-0.264533	0.116619	-2.26835	0.0233079	0.250182
ENSMUSG00000061479	Snrpa	1221.98	0.259169	0.114253	2.26837	0.0233065	0.250182
ENSMUSG00000105935	Gm43628	13.8759	-0.406886	0.179348	-2.2687	0.0232868	0.250182
ENSMUSG00000113750	Gm5628	34.2123	-0.496705	0.218908	-2.26901	0.0232678	0.250182
ENSMUSG00000034973	Dopey1	2326.69	-0.151702	0.0669087	-2.26731	0.0233716	0.250693
ENSMUSG00000107134	Gm42528	142.509	0.457822	0.201937	2.26715	0.0233809	0.250693
ENSMUSG00000038668	Lpar1	1508.98	0.272585	0.120285	2.26617	0.0234413	0.251204
ENSMUSG00000001739	Cldn15	629.572	0.342954	0.151397	2.26526	0.023497	0.251453
ENSMUSG00000029127	Zbtb49	273.308	-0.409979	0.180962	-2.26555	0.023479	0.251453
ENSMUSG00000081520	Gm16200	40.7083	-0.506083	0.223421	-2.26516	0.0235028	0.251453
ENSMUSG00000027002	Nckap1	10239.5	0.146868	0.0648529	2.26464	0.0235347	0.251658
ENSMUSG00000008540	Mgst1	11754.9	0.397259	0.175443	2.26432	0.0235547	0.251735
ENSMUSG00000032009	Sesn3	6791.87	-0.279788	0.123597	-2.26371	0.0235919	0.251997
ENSMUSG00000005533	Igf1r	8751.04	-0.259131	0.11451	-2.26296	0.0236382	0.252217
ENSMUSG00000074758	Gm5535	102.389	0.397167	0.175495	2.26312	0.0236281	0.252217
ENSMUSG00000074971	Fibin	515.139	0.369528	0.163331	2.26245	0.0236697	0.252417
ENSMUSG00000074643	Cpne1	19.9258	-0.506297	0.22385	-2.26178	0.0237113	0.252595
ENSMUSG00000078552	Dcdc2b	120.809	-0.443199	0.195953	-2.26176	0.023712	0.252595
ENSMUSG00000063077	Kif1b	15376.5	-0.192168	0.0849716	-2.26156	0.0237248	0.252595
ENSMUSG00000005779	Psmb4	5462.26	0.133246	0.0589231	2.26135	0.0237377	0.252596
ENSMUSG00000106574	Gm2451	29.1765	0.504852	0.223287	2.261	0.023759	0.252686
ENSMUSG00000049929	Lpar4	209.461	0.421987	0.186666	2.26065	0.0237808	0.252781
ENSMUSG00000073680	Tmem88b	74.0253	0.505165	0.223508	2.26016	0.023811	0.252967
ENSMUSG00000023033	Scn8a	884.78	-0.35197	0.156	-2.25621	0.0240573	0.253941
ENSMUSG00000026175	Vil1	28.2863	-0.505199	0.223898	-2.25638	0.0240466	0.253941
ENSMUSG00000031074	Fgf3	64.1808	0.505314	0.223928	2.25659	0.0240335	0.253941
ENSMUSG00000031734	Irx3	331.946	-0.375793	0.166443	-2.25779	0.0239587	0.253941
ENSMUSG00000031924	Cyb5b	38129.3	0.245289	0.108679	2.25701	0.0240078	0.253941
ENSMUSG00000049511	Htr1b	201.487	-0.498694	0.220955	-2.257	0.0240083	0.253941
ENSMUSG00000072809	9330160F10Rik	69.5062	-0.482104	0.213589	-2.25716	0.0239981	0.253941
ENSMUSG00000079580	Tmem217	15.0468	-0.407647	0.180568	-2.25758	0.0239717	0.253941
ENSMUSG00000106654	Gm2623	20.1694	-0.481948	0.213572	-2.25661	0.0240326	0.253941
ENSMUSG00000110945	Gm9856	141.935	-0.42694	0.18908	-2.25799	0.0239466	0.253941
ENSMUSG00000112252	Gm32802	14.9872	0.502753	0.222716	2.25738	0.0239844	0.253941
ENSMUSG00000113852	Gm48062	472.739	-0.39393	0.174595	-2.25625	0.024055	0.253941
ENSMUSG00000034616	Ssh3	1702.47	-0.192479	0.0853457	-2.25528	0.0241155	0.254366
ENSMUSG00000044468	Fam46c	734.181	0.371274	0.164633	2.25516	0.0241234	0.254366
ENSMUSG00000010505	Myt1	512.089	-0.434818	0.192833	-2.2549	0.0241397	0.254402
ENSMUSG00000044452	Zfp507	1315.3	-0.214261	0.0950397	-2.25443	0.0241688	0.254573
ENSMUSG00000085884	Gm15342	37.2769	-0.484936	0.215146	-2.25399	0.0241971	0.254734
ENSMUSG00000051435	Fhad1	160.88	-0.421851	0.18724	-2.253	0.0242591	0.255251
ENSMUSG00000034732	Pabpc5	17.0621	0.463538	0.205839	2.25194	0.0243261	0.25582
ENSMUSG00000083796	Gm13369	27.4216	-0.43379	0.192664	-2.25154	0.0243511	0.255946
ENSMUSG00000007805	Twist2	56.9494	0.503603	0.223721	2.25103	0.0243836	0.256015
ENSMUSG00000019996	Map7	984.598	-0.30098	0.133701	-2.25114	0.0243769	0.256015
ENSMUSG00000070867	Trabd2b	404.753	0.468468	0.208175	2.25036	0.0244261	0.256325
ENSMUSG00000039205	Ciz1	2284.26	-0.190963	0.0848676	-2.25013	0.0244409	0.256343
ENSMUSG00000004070	Hmox2	1592.07	0.245845	0.109309	2.24907	0.0245078	0.256635
ENSMUSG00000020922	Lsm12	4323.68	0.269369	0.119769	2.24907	0.0245081	0.256635
ENSMUSG00000053565	Eif3k	3997.26	0.149216	0.0663466	2.24904	0.0245101	0.256635
ENSMUSG00000054823	Nsd3	4531.22	-0.160658	0.0714394	-2.24887	0.0245207	0.256635
ENSMUSG00000022765	Snap29	2107.23	0.203071	0.0903846	2.24674	0.0246566	0.25792
ENSMUSG00000033047	Eif3l	5690.65	0.224187	0.0998328	2.24562	0.0247283	0.258395
ENSMUSG00000091102	5830462I19Rik	25.8963	-0.489007	0.217746	-2.24577	0.0247186	0.258395
ENSMUSG00000021185	Dglucy	1018.51	0.293839	0.130882	2.24507	0.0247634	0.258625
ENSMUSG00000024011	Pi16	465.875	0.482822	0.215168	2.24393	0.0248368	0.259255
ENSMUSG00000072847	A530017D24Rik	390.067	-0.345971	0.154195	-2.24372	0.0248503	0.259258
ENSMUSG00000034157	Cipc	2471.17	-0.204236	0.0910451	-2.24324	0.0248814	0.259445
ENSMUSG00000007564	Ppp2r1a	9053.48	0.203512	0.0907386	2.24284	0.0249071	0.259576
ENSMUSG00000102553	D930036K23Rik	72.5613	-0.464041	0.206925	-2.24256	0.0249252	0.259628
ENSMUSG00000049985	Ankrd55	238.929	-0.404132	0.180233	-2.24227	0.0249436	0.259682
ENSMUSG00000083305	Gm13315	34.7503	-0.502325	0.22407	-2.24182	0.0249728	0.259849
ENSMUSG00000029447	Cct6a	5517.41	0.166758	0.0744123	2.241	0.0250263	0.259858
ENSMUSG00000056671	Prelid2	33.7735	0.49264	0.219824	2.24107	0.0250218	0.259858
ENSMUSG00000074506	Gm10705	248.401	-0.495388	0.221036	-2.24121	0.0250124	0.259858
ENSMUSG00000085385	Snhg17	1211.26	-0.241887	0.107912	-2.24151	0.0249931	0.259858
ENSMUSG00000052539	Magi3	1601.1	-0.254528	0.113602	-2.24052	0.0250569	0.260038
ENSMUSG00000034768	Asb16	171.197	-0.436861	0.195	-2.24031	0.0250707	0.260044
ENSMUSG00000021767	Kat6b	2746.15	-0.209012	0.0933916	-2.23801	0.0252202	0.260272
ENSMUSG00000023094	Msrb2	790.845	0.289897	0.129458	2.23931	0.0251357	0.260272
ENSMUSG00000029648	Flt1	7565.69	-0.218641	0.0977501	-2.23673	0.0253038	0.260272
ENSMUSG00000038342	Mlxip	3404.07	-0.178368	0.0797327	-2.23707	0.0252814	0.260272
ENSMUSG00000040562	Gstm2	9012.39	0.252061	0.112689	2.23679	0.0253002	0.260272
ENSMUSG00000041135	Ripk2	629.363	0.288253	0.128794	2.23809	0.0252151	0.260272
ENSMUSG00000046352	Gjb2	52.7564	0.49311	0.220347	2.23788	0.0252291	0.260272
ENSMUSG00000053390	Zfp952	1073.12	-0.221279	0.0989164	-2.23703	0.0252843	0.260272
ENSMUSG00000056234	Ncoa4	2950.88	0.340854	0.152319	2.23777	0.0252363	0.260272
ENSMUSG00000078502	Gm13212	127.593	0.44904	0.200724	2.23711	0.0252794	0.260272
ENSMUSG00000085779	Atcayos	21.4788	-0.484797	0.216654	-2.23766	0.0252434	0.260272
ENSMUSG00000097934	6720483E21Rik	86.4004	-0.472051	0.210857	-2.23873	0.0251734	0.260272
ENSMUSG00000104114	Gm37297	28.5033	-0.437928	0.195743	-2.23726	0.0252695	0.260272
ENSMUSG00000106288	Gm43593	26.046	0.500237	0.223525	2.23794	0.0252247	0.260272
ENSMUSG00000112847	Gm47573	74.7644	-0.501761	0.224071	-2.2393	0.0251365	0.260272
ENSMUSG00000114104	Gm47585	43.7575	-0.49763	0.222304	-2.23851	0.0251879	0.260272
ENSMUSG00000086922	Gm13835	1126.42	0.247601	0.110728	2.23612	0.0253437	0.260546
ENSMUSG00000028423	Nfx1	7747.46	-0.298483	0.133509	-2.23568	0.0253729	0.260687
ENSMUSG00000049526	Tmem202	65.3285	-0.465003	0.208008	-2.23551	0.0253838	0.260687
ENSMUSG00000027823	Gmps	3911.14	0.148979	0.0666596	2.23492	0.0254228	0.260951
ENSMUSG00000103313	Gm38357	41.4758	-0.500707	0.22406	-2.2347	0.025437	0.26096
ENSMUSG00000001436	Slc19a1	751.951	0.331132	0.148327	2.23244	0.0255857	0.261417
ENSMUSG00000004988	Fxyd4	24.3762	-0.473942	0.212294	-2.23248	0.025583	0.261417
ENSMUSG00000020225	Tmbim4	2484.51	0.166453	0.0745456	2.2329	0.0255556	0.261417
ENSMUSG00000039840	Epg5	2378.32	-0.302557	0.135529	-2.23242	0.0255875	0.261417
ENSMUSG00000064358	mt-Co3	4892.64	0.417507	0.186928	2.23352	0.0255148	0.261417
ENSMUSG00000089716	Gm6264	34.128	0.464978	0.208155	2.2338	0.0254961	0.261417
ENSMUSG00000103216	Gm37248	27.3548	-0.452414	0.202614	-2.23289	0.0255562	0.261417
ENSMUSG00000109314	Gm44699	54.233	-0.498841	0.223437	-2.23258	0.0255767	0.261417
ENSMUSG00000030986	Dhx32	1989.3	0.23943	0.107274	2.23194	0.0256189	0.261602
ENSMUSG00000009630	Ppp2cb	1586.22	0.172223	0.0771726	2.23166	0.0256371	0.261653
ENSMUSG00000026586	Prrx1	1631.29	0.35827	0.160601	2.23081	0.0256937	0.261689
ENSMUSG00000029394	Cdk2ap1	1540.2	0.218687	0.0980127	2.23121	0.0256673	0.261689
ENSMUSG00000037613	Tnfrsf23	233.611	0.387746	0.173811	2.23085	0.025691	0.261689
ENSMUSG00000045636	Mtus1	6303.13	0.275943	0.123705	2.23066	0.0257035	0.261689
ENSMUSG00000054383	Pnma1	57.6483	-0.481921	0.216049	-2.23061	0.0257071	0.261689
ENSMUSG00000018909	Arrb1	5297.39	0.160596	0.0720074	2.23027	0.0257293	0.261781
ENSMUSG00000025821	Zfp282	638.15	-0.325488	0.146003	-2.22932	0.0257924	0.262287
ENSMUSG00000030116	Mfap5	452.951	0.426946	0.191572	2.22864	0.0258378	0.262563
ENSMUSG00000042498	D330045A20Rik	135.738	-0.480524	0.215625	-2.22852	0.0258461	0.262563
ENSMUSG00000003037	Rab8a	2369.81	0.198873	0.0893005	2.22701	0.0259463	0.263046
ENSMUSG00000022947	Cbr3	374.314	0.365073	0.163898	2.22744	0.0259178	0.263046
ENSMUSG00000027195	Hsd17b12	7107.98	0.411659	0.184849	2.227	0.0259471	0.263046
ENSMUSG00000105201	Gm43362	136.187	-0.472921	0.212335	-2.22724	0.0259313	0.263046
ENSMUSG00000057440	Mpp7	860.475	0.389253	0.174808	2.22675	0.0259643	0.263085
ENSMUSG00000038437	Mllt6	6336.7	-0.248294	0.111521	-2.22643	0.0259854	0.263164
ENSMUSG00000029385	Ccng2	1028.39	0.312556	0.140447	2.22543	0.0260525	0.263573
ENSMUSG00000090307	1700071M16Rik	30.9146	-0.45881	0.206163	-2.22547	0.0260496	0.263573
ENSMUSG00000020231	Dip2a	1826.32	-0.190608	0.0856607	-2.22515	0.026071	0.263616
ENSMUSG00000083374	Gm11449	56.2968	0.490373	0.220396	2.22497	0.0260836	0.263616
ENSMUSG00000005087	Cd44	3525.07	0.422788	0.190041	2.22472	0.0260997	0.263645
ENSMUSG00000035722	Abca7	2542.94	-0.228023	0.102512	-2.22435	0.0261248	0.263763
ENSMUSG00000041688	Amot	673.855	0.299055	0.134484	2.22372	0.0261674	0.263948
ENSMUSG00000056508	1700001K19Rik	82.4031	-0.409907	0.184337	-2.22368	0.0261699	0.263948
ENSMUSG00000037253	Mex3c	2120.5	0.208069	0.0935858	2.2233	0.0261956	0.264072
ENSMUSG00000021929	Kpna3	2779.47	0.231765	0.104281	2.2225	0.0262495	0.26448
ENSMUSG00000028551	Cdkn2c	2036.35	0.421778	0.189841	2.22175	0.0263002	0.264721
ENSMUSG00000046500	Fam19a4	24.475	-0.451197	0.203073	-2.22184	0.026294	0.264721
ENSMUSG00000026036	Nif3l1	1127.43	0.187868	0.0845822	2.22113	0.0263424	0.26501
ENSMUSG00000054469	Lclat1	2594.92	0.193352	0.0870857	2.22025	0.0264017	0.265471
ENSMUSG00000033107	Rnf125	240.757	0.468335	0.211075	2.21881	0.0265	0.26625
ENSMUSG00000039831	Arhgap29	3555.73	0.367601	0.165688	2.21863	0.0265117	0.26625
ENSMUSG00000054013	Tmem179	1436.37	0.379581	0.17112	2.21821	0.0265402	0.26625
ENSMUSG00000076545	Igkv4-72	29.0667	0.399282	0.180009	2.21812	0.0265467	0.26625
ENSMUSG00000102964	9430034N14Rik	79.0615	-0.486972	0.219541	-2.21814	0.0265456	0.26625
ENSMUSG00000036835	Psenen	1425.36	0.231525	0.104418	2.21729	0.0266033	0.266412
ENSMUSG00000054793	Cadm4	150.321	0.422323	0.190466	2.21732	0.0266016	0.266412
ENSMUSG00000102559	Gm37570	132.192	-0.424425	0.19141	-2.21736	0.0265984	0.266412
ENSMUSG00000035024	Ncapd3	1277.4	-0.210983	0.0951824	-2.21662	0.0266493	0.266505
ENSMUSG00000103614	Gm37949	35.7276	-0.4939	0.222827	-2.21652	0.0266561	0.266505
ENSMUSG00000104156	Gm38102	196.809	-0.350558	0.158128	-2.21692	0.0266283	0.266505
ENSMUSG00000105922	Gm42769	34.8793	-0.460362	0.20771	-2.21636	0.0266667	0.266505
ENSMUSG00000004567	Mcoln1	2148.28	-0.188261	0.0849659	-2.21573	0.0267103	0.266535
ENSMUSG00000027803	Wwtr1	3278.62	0.238163	0.10748	2.21588	0.0266998	0.266535
ENSMUSG00000042035	Igsf3	583.322	-0.32268	0.145612	-2.21603	0.0266895	0.266535
ENSMUSG00000021951	Eef1akmt1	445.27	0.282208	0.127379	2.21551	0.0267251	0.266548
ENSMUSG00000106992	Gm43167	35.595	-0.480929	0.217145	-2.21478	0.0267751	0.266911
ENSMUSG00000024053	Emilin2	292.219	0.480786	0.217114	2.21444	0.0267984	0.266935
ENSMUSG00000086288	Gm15265	80.1494	-0.433125	0.195599	-2.21435	0.0268046	0.266935
ENSMUSG00000021708	Rasgrf2	525.914	0.386486	0.174593	2.21363	0.0268539	0.26708
ENSMUSG00000034075	Zdhhc5	4094.67	0.203344	0.0918514	2.21384	0.0268398	0.26708
ENSMUSG00000047414	Flrt2	2003.09	0.29452	0.133064	2.21337	0.0268722	0.26708
ENSMUSG00000117875		1401.64	0.197391	0.0891818	2.21335	0.0268732	0.26708
ENSMUSG00000029454	Mapkapk5	129.911	-0.39497	0.178597	-2.21152	0.0270001	0.268071
ENSMUSG00000114251	Tmed10-ps	515.604	0.273454	0.123641	2.21167	0.0269895	0.268071
ENSMUSG00000105962	Gm42432	17.8511	-0.430175	0.194631	-2.21021	0.0270907	0.2687
ENSMUSG00000108704	Gm44636	16.2286	-0.474985	0.214896	-2.2103	0.027084	0.2687
ENSMUSG00000111017	Gm48314	31.578	-0.484016	0.219056	-2.20955	0.0271361	0.269014
ENSMUSG00000058571	Gpc6	864.703	0.302665	0.136999	2.20925	0.027157	0.269086
ENSMUSG00000115003	AC093043.1	19.2296	0.473844	0.214554	2.20851	0.0272091	0.269467
ENSMUSG00000071657	Bscl2	4138.39	0.396648	0.179677	2.20756	0.027275	0.269985
ENSMUSG00000029238	Clock	5372.19	0.215795	0.0977853	2.20682	0.0273266	0.270255
ENSMUSG00000043252	Tmem64	4321.75	0.19568	0.0886958	2.20619	0.0273709	0.270255
ENSMUSG00000070337	Gpr179	718.848	-0.367606	0.166592	-2.20662	0.0273406	0.270255
ENSMUSG00000086782	E130102H24Rik	206.007	-0.411024	0.186272	-2.20658	0.0273435	0.270255
ENSMUSG00000116842		16.7589	-0.394591	0.178846	-2.20632	0.0273619	0.270255
ENSMUSG00000098232	Gm3671	18.8162	0.489971	0.222146	2.20563	0.02741	0.270506
ENSMUSG00000031906	Smpd3	1144.88	-0.164004	0.0743687	-2.20528	0.0274347	0.270614
[truncated: 53,488 more rows]
