# Supplementary material for: Loss of Nnt Increases Expression of Oxidative Phosphorylation Complexes in C57BL/6J Hearts
Source: Int J Mol Sci. 2021 Jun 5;22(11):6101. doi: 10.3390/ijms22116101 (PMC8201288; doi:10.3390/ijms22116101)
Supplement: Supplementary file 1 [file ijms-22-06101-s001.zip › Table S6.xlsx]

## Sheet: JA_vs_ResA_deseq2_differential_
		baseMean	log2FoldChange	lfcSE	stat	pvalue	padj
ENSMUSG00000025453	Nnt	462.299	1.74534	0.231239	7.54775	4.42834e-14	4.00233e-10
ENSMUSG00000079343	C1s2	132.168	-1.53297	0.201147	-7.62114	2.51453e-14	4.00233e-10
ENSMUSG00000044471	Lncpint	457.238	-1.32052	0.182522	-7.23484	4.66066e-13	2.8082e-09
ENSMUSG00000108460	Gm39041	118.063	-1.3812	0.223034	-6.19279	5.91095e-10	2.67116e-06
ENSMUSG00000117294		68.3112	-1.2564	0.228591	-5.49627	3.879e-08	0.000140234
ENSMUSG00000026064	Ptp4a1	514.182	-1.20533	0.225111	-5.35439	8.58448e-08	0.000258622
ENSMUSG00000072612	Gm10382	166.541	-1.16095	0.220355	-5.26853	1.37522e-07	0.000355122
ENSMUSG00000108120	9930120I10Rik	32.2788	-1.10091	0.228724	-4.81328	1.48472e-06	0.00305525
ENSMUSG00000117727		44	1.07602	0.223778	4.80843	1.5212e-06	0.00305525
ENSMUSG00000076498	Trbc2	79.0011	1.04897	0.219403	4.78102	1.74408e-06	0.0031526
ENSMUSG00000026131	Dst	11813.7	-0.426967	0.0924865	-4.61653	3.90213e-06	0.00641226
ENSMUSG00000108064	Gm44423	169.605	-1.0494	0.231328	-4.5364	5.7222e-06	0.00848873
ENSMUSG00000114310	Gm48602	45.2729	-1.04905	0.23195	-4.52272	6.10498e-06	0.00848873
ENSMUSG00000077167	Gm24119	207.439	-1.03732	0.231281	-4.48512	7.28727e-06	0.0093817
ENSMUSG00000089817	Gm7162	69.9032	-0.951106	0.212727	-4.47101	7.78521e-06	0.0093817
ENSMUSG00000021327	Zkscan3	6374.75	0.610643	0.13834	4.41408	1.0144e-05	0.0114601
ENSMUSG00000065590	Mir212	52.9019	-0.877814	0.201938	-4.34695	1.38041e-05	0.0146778
ENSMUSG00000020644	Id2	8757.36	0.76406	0.179533	4.25581	2.08294e-05	0.0209173
ENSMUSG00000027257	Pacsin3	984.983	0.681466	0.161922	4.20861	2.56947e-05	0.0244452
ENSMUSG00000106475	Gm43011	101.783	-0.806441	0.192434	-4.19074	2.78051e-05	0.0251303
ENSMUSG00000043895	S1pr2	1233.72	0.498609	0.119936	4.1573	3.22033e-05	0.0277194
ENSMUSG00000040706	Agmat	106.113	0.93864	0.229912	4.08261	4.45329e-05	0.0365899
ENSMUSG00000018476	Kdm6b	4425.97	-0.708643	0.174831	-4.05329	5.05018e-05	0.0379041
ENSMUSG00000045327	6330549D23Rik	76.6283	-0.758719	0.18759	-4.04455	5.24232e-05	0.0379041
ENSMUSG00000107505	Gm18009	54.7115	-0.919662	0.226583	-4.05884	4.93181e-05	0.0379041
ENSMUSG00000021701	Plk2	4174.91	-0.81054	0.201522	-4.02208	5.76855e-05	0.0386194
ENSMUSG00000076934	Iglv1	122.957	0.933068	0.231735	4.02644	5.66266e-05	0.0386194
ENSMUSG00000051149	Adnp	228.718	-0.729378	0.181748	-4.01314	5.99175e-05	0.0386811
ENSMUSG00000020658	Efr3b	718.505	-0.520332	0.131555	-3.95524	7.64589e-05	0.0435593
ENSMUSG00000030220	Arhgdib	1054.48	0.505199	0.127528	3.96147	7.44904e-05	0.0435593
ENSMUSG00000106375	Gm43361	137.852	-0.898728	0.226142	-3.97418	7.06227e-05	0.0435593
ENSMUSG00000116840		33.7869	-0.917842	0.232177	-3.9532	7.71132e-05	0.0435593
ENSMUSG00000062545	Tlr12	204.903	0.846936	0.214973	3.93974	8.15695e-05	0.0446803
ENSMUSG00000029832	Nfe2l3	160.312	-0.891149	0.22743	-3.91834	8.91616e-05	0.0474025
ENSMUSG00000025889	Snca	267.452	-0.887884	0.227996	-3.8943	9.84836e-05	0.0508626
ENSMUSG00000034739	Mfrp	24.475	-0.86367	0.222446	-3.8826	0.000103347	0.0518916
ENSMUSG00000021097	Clmn	2901.17	-0.475951	0.124061	-3.83642	0.000124842	0.0603598
ENSMUSG00000107362	Gm40309	68.3651	-0.841993	0.219703	-3.83242	0.000126891	0.0603598
ENSMUSG00000026548	Slamf9	434.559	0.60134	0.15745	3.81925	0.000133856	0.0604893
ENSMUSG00000056220	Pla2g4a	695.893	0.501229	0.131176	3.82103	0.000132894	0.0604893
ENSMUSG00000064427	Gm22748	56.3313	-0.824823	0.217194	-3.79763	0.000146088	0.064407
ENSMUSG00000104339	C130089K02Rik	61.0477	-0.867739	0.229098	-3.78762	0.000152095	0.0654589
ENSMUSG00000103882	Gm37452	29.2689	-0.868978	0.23201	-3.74543	0.000180088	0.0757038
ENSMUSG00000066036	Ubr4	8985.4	-0.367851	0.0986368	-3.72935	0.000191978	0.078868
ENSMUSG00000085465	Gm15347	25.2763	-0.855629	0.231335	-3.69866	0.000216739	0.0870616
ENSMUSG00000025451	Paip1	4635.16	0.451821	0.122356	3.69266	0.000221919	0.0872046
ENSMUSG00000102953	Gm37019	75.9116	-0.763833	0.207255	-3.68548	0.000228275	0.0877937
ENSMUSG00000062101	Zfp119b	149.745	0.674414	0.184078	3.66374	0.000248557	0.0936025
ENSMUSG00000044734	Serpinb1a	358.348	0.836374	0.229375	3.64632	0.000266025	0.09463
ENSMUSG00000057596	Trim30d	1283.06	0.522242	0.143576	3.63738	0.000275425	0.09463
ENSMUSG00000103867	9630010A21Rik	85.8832	-0.833622	0.229906	-3.62592	0.000287932	0.09463
ENSMUSG00000104030	5330406M23Rik	67.0913	-0.841485	0.231033	-3.64227	0.000270249	0.09463
ENSMUSG00000106121	Gm42679	70.2934	-0.825471	0.227243	-3.63255	0.000280634	0.09463
ENSMUSG00000112084	Gm10773	32.4765	-0.817016	0.225219	-3.62766	0.000286007	0.09463
ENSMUSG00000115276	AC149588.1	202.425	-0.750245	0.206379	-3.63528	0.00027768	0.09463
ENSMUSG00000030276	Ttll3	236.073	-0.691012	0.191541	-3.60764	0.000308991	0.0992747
ENSMUSG00000034936	Arl4d	501.619	-0.739357	0.20517	-3.60364	0.000313797	0.0992747
ENSMUSG00000042351	Grap2	212.167	0.650581	0.18073	3.59974	0.00031854	0.0992747
ENSMUSG00000025243	Slc6a20b	23.3654	-0.759138	0.211379	-3.59137	0.00032895	0.100781
ENSMUSG00000018541	Cwc25	2201.68	-0.813765	0.228598	-3.5598	0.000371138	0.101692
ENSMUSG00000046879	Irgm1	1875.66	0.593259	0.166771	3.55732	0.000374661	0.101692
ENSMUSG00000051726	Kcnf1	127.853	0.744533	0.208581	3.56952	0.000357639	0.101692
ENSMUSG00000052566	Hook2	534.349	-0.534704	0.151262	-3.53495	0.000407856	0.101692
ENSMUSG00000053475	Tnfaip6	110.239	-0.780571	0.219768	-3.55179	0.000382615	0.101692
ENSMUSG00000074472	Zfp872	69.0782	0.764076	0.216261	3.53312	0.000410683	0.101692
ENSMUSG00000078597	Cyp4a12b	29.106	0.798137	0.224261	3.55896	0.000372326	0.101692
ENSMUSG00000085925	Rtl1	1932.02	-0.724941	0.204643	-3.54246	0.000396409	0.101692
ENSMUSG00000094441	Zfp955a	592.813	0.501247	0.141276	3.54799	0.000388184	0.101692
ENSMUSG00000097472	Gm26586	97.6361	-0.831063	0.231924	-3.58335	0.000339219	0.101692
ENSMUSG00000102657	Gm37899	292.71	-0.729633	0.205585	-3.54906	0.000386608	0.101692
ENSMUSG00000105586	Gm43009	23.4722	-0.780689	0.220629	-3.53846	0.000402462	0.101692
ENSMUSG00000108614	2610306O10Rik	103.855	-0.823399	0.232184	-3.54633	0.000390642	0.101692
ENSMUSG00000109807	Gm45244	60.5259	-0.808618	0.227616	-3.55255	0.000381514	0.101692
ENSMUSG00000096054	Syne1	3940.63	-0.498407	0.141508	-3.52212	0.000428113	0.103181
ENSMUSG00000117313		39.6279	-0.804622	0.228434	-3.52234	0.000427754	0.103181
ENSMUSG00000035828	Pim3	4036.1	-0.74412	0.211814	-3.51309	0.000442927	0.105347
ENSMUSG00000103780	Gm37524	52.676	-0.799646	0.227958	-3.50787	0.000451713	0.106041
ENSMUSG00000073274	Gm14636	50.2156	-0.791451	0.225847	-3.50437	0.000457695	0.106068
ENSMUSG00000041794	Myrip	370.89	-0.613334	0.176151	-3.48185	0.000497956	0.113937
ENSMUSG00000021880	Rnase6	172.455	0.718122	0.206631	3.47538	0.000510133	0.115265
ENSMUSG00000046167	Gldn	330.678	0.70332	0.202621	3.47111	0.000518304	0.115665
ENSMUSG00000110635	Gm45853	45.0182	-0.767081	0.221828	-3.458	0.000544202	0.119963
ENSMUSG00000103313	Gm38357	50.4868	-0.799984	0.231612	-3.45398	0.000552384	0.1203
ENSMUSG00000025279	Dnase1l3	207.412	0.744173	0.2163	3.44046	0.000580719	0.120659
ENSMUSG00000032578	Cish	477.29	-0.797291	0.232034	-3.43609	0.000590172	0.120659
ENSMUSG00000041538	H2-Ob	262.203	0.769351	0.223543	3.44163	0.000578223	0.120659
ENSMUSG00000046793	Gpr61	59.1589	0.783249	0.228067	3.4343	0.000594085	0.120659
ENSMUSG00000057143	Trim12c	1338.9	0.465977	0.135206	3.44642	0.000568063	0.120659
ENSMUSG00000070873	Lilra5	261.09	0.645662	0.187695	3.43995	0.000581822	0.120659
ENSMUSG00000080972	Gm16061	25.4687	-0.687105	0.20056	-3.42593	0.000612707	0.120929
ENSMUSG00000086219	Srrm4os	36.7006	-0.794299	0.231933	-3.4247	0.00061548	0.120929
ENSMUSG00000105201	Gm43362	159.771	-0.751655	0.219296	-3.42759	0.000608975	0.120929
ENSMUSG00000036249	Rbm43	921.585	0.364215	0.106507	3.41963	0.000627071	0.121881
ENSMUSG00000016150	Tenm1	111.482	-0.655223	0.193608	-3.38428	0.000713648	0.122726
ENSMUSG00000021453	Gadd45g	665.173	-0.702993	0.207467	-3.38845	0.000702887	0.122726
ENSMUSG00000022602	Arc	1375.83	-0.649831	0.192146	-3.38197	0.000719683	0.122726
ENSMUSG00000023064	Sncg	1481.17	0.691934	0.204337	3.38625	0.000708552	0.122726
ENSMUSG00000028794	A3galt2	91.4335	-0.784758	0.231607	-3.38832	0.000703231	0.122726
ENSMUSG00000029254	Stap1	148.776	0.612355	0.179908	3.40371	0.000664779	0.122726
ENSMUSG00000033970	Rfc3	291.498	0.585503	0.17254	3.39343	0.000690233	0.122726
ENSMUSG00000034833	Tespa1	39.4442	0.787138	0.232211	3.38975	0.000699573	0.122726
ENSMUSG00000038894	Irs2	2760.81	-0.746703	0.220088	-3.39275	0.000691942	0.122726
ENSMUSG00000044786	Zfp36	6433.04	-0.778782	0.230084	-3.38477	0.000712378	0.122726
ENSMUSG00000045817	Zfp36l2	6665.89	-0.645283	0.189818	-3.39949	0.000675119	0.122726
ENSMUSG00000069874	Irgm2	2353.07	0.6228	0.183167	3.40017	0.000673442	0.122726
ENSMUSG00000090264	Eif4ebp3	34.8438	-0.77866	0.229917	-3.3867	0.000707386	0.122726
ENSMUSG00000001029	Icam2	499.536	0.586759	0.174361	3.3652	0.00076487	0.128211
ENSMUSG00000109498	Gm45222	136.819	-0.760539	0.226029	-3.36479	0.000766031	0.128211
ENSMUSG00000003541	Ier3	2434.98	-0.71464	0.212669	-3.36034	0.000778465	0.129097
ENSMUSG00000036594	H2-Aa	12343.9	0.531228	0.158221	3.35751	0.000786475	0.129239
ENSMUSG00000020893	Per1	9092.02	-0.748822	0.223882	-3.34471	0.000823684	0.134134
ENSMUSG00000022440	C1qtnf6	830.62	0.477917	0.143069	3.34048	0.000836351	0.134981
ENSMUSG00000065537	Mir132	26.2562	-0.617383	0.185625	-3.32597	0.000881104	0.140945
ENSMUSG00000034127	Tspan8	263.417	0.580899	0.175541	3.30919	0.000935676	0.147072
ENSMUSG00000044583	Tlr7	421.59	0.588894	0.177877	3.31069	0.000930662	0.147072
ENSMUSG00000039031	Arhgap18	2920.33	0.404075	0.122496	3.29868	0.000971401	0.151281
ENSMUSG00000039126	Prune2	5253.96	-0.458478	0.139083	-3.29644	0.000979192	0.151281
ENSMUSG00000021313	Ryr2	1311.63	-0.516479	0.157109	-3.28739	0.00101119	0.154775
ENSMUSG00000029442	Wdr66	189.199	-0.63956	0.194676	-3.28525	0.00101893	0.154775
ENSMUSG00000112461	Gm47625	34.2174	-0.761338	0.232129	-3.27981	0.00103877	0.156473
ENSMUSG00000063087	Gm10125	147.335	-0.651128	0.198741	-3.27626	0.0010519	0.157142
ENSMUSG00000054083	Capn12	92.3103	-0.660405	0.20204	-3.26868	0.00108049	0.158789
ENSMUSG00000090963	Gm17655	94.2049	0.686973	0.210108	3.26962	0.00107692	0.158789
ENSMUSG00000026628	Atf3	928.567	-0.669238	0.205128	-3.26254	0.00110419	0.160963
ENSMUSG00000030554	Synm	1031.66	-0.456896	0.140377	-3.25479	0.00113477	0.164097
ENSMUSG00000035356	Nfkbiz	795.166	-0.715146	0.220563	-3.24237	0.0011854	0.165878
ENSMUSG00000035930	Chst4	43.4886	0.700858	0.215946	3.24552	0.00117238	0.165878
ENSMUSG00000037868	Egr2	1006.57	-0.643081	0.198582	-3.23837	0.00120214	0.165878
ENSMUSG00000038418	Egr1	30119.2	-0.706396	0.217519	-3.24752	0.00116416	0.165878
ENSMUSG00000086369	E330017L17Rik	756.263	0.588972	0.181771	3.24019	0.00119452	0.165878
ENSMUSG00000102856	Gm37084	125.18	-0.752229	0.232183	-3.23981	0.00119611	0.165878
ENSMUSG00000045038	Prkce	2979.36	-0.359507	0.11149	-3.22456	0.00126165	0.167775
ENSMUSG00000053560	Ier2	2633.71	-0.719897	0.223008	-3.22812	0.00124608	0.167775
ENSMUSG00000054988	Agtr1b	335.664	0.724082	0.224214	3.22943	0.00124039	0.167775
ENSMUSG00000085088	4931413K12Rik	49.9049	-0.748454	0.232121	-3.22441	0.0012623	0.167775
ENSMUSG00000108035	Gm44021	38.5961	-0.71056	0.220087	-3.22854	0.00124425	0.167775
ENSMUSG00000006574	Slc4a1	39.0428	-0.723531	0.224855	-3.21776	0.00129194	0.170461
ENSMUSG00000096833	Igkv4-55	37.2641	0.649079	0.201908	3.21472	0.0013057	0.171028
ENSMUSG00000098470	C1rb	133.127	-0.671143	0.20932	-3.20631	0.00134451	0.174845
ENSMUSG00000029397	Rchy1	1710.06	0.29865	0.0934177	3.19693	0.00138896	0.178407
ENSMUSG00000112991	Gm36635	53.2796	-0.678005	0.212117	-3.19638	0.00139164	0.178407
ENSMUSG00000108633	Gm44694	87.8103	-0.741458	0.23221	-3.19305	0.00140777	0.179203
ENSMUSG00000016206	H2-M3	448.45	0.518411	0.162742	3.18548	0.00144515	0.182675
ENSMUSG00000114094	Gm48375	26.3444	-0.737094	0.232188	-3.17456	0.00150064	0.188372
ENSMUSG00000024190	Dusp1	4475.99	-0.734577	0.231853	-3.16829	0.00153339	0.189258
ENSMUSG00000060063	Alox5ap	264.38	0.584874	0.184665	3.16721	0.00153911	0.189258
ENSMUSG00000111521	Gm48529	152.961	-0.727987	0.229759	-3.16849	0.00153234	0.189258
ENSMUSG00000041560	Nop53	4266.57	-0.625468	0.197661	-3.16434	0.00155433	0.189839
ENSMUSG00000022994	Adcy6	3202.12	-0.485303	0.153606	-3.1594	0.00158097	0.190763
ENSMUSG00000051969	Tlr11	78.8521	0.73011	0.231146	3.15865	0.00158504	0.190763
ENSMUSG00000107091	Gm43343	138.298	-0.632696	0.200405	-3.15708	0.00159356	0.190763
ENSMUSG00000025270	Alas2	836.374	-0.721347	0.229262	-3.14638	0.00165303	0.19658
ENSMUSG00000059089	Fcgr4	381.309	0.627957	0.199775	3.14331	0.00167047	0.197356
ENSMUSG00000029859	Epha1	123.537	-0.62548	0.200216	-3.12403	0.00178392	0.201795
ENSMUSG00000038268	Ovca2	865.967	-0.706725	0.226224	-3.12401	0.00178403	0.201795
ENSMUSG00000039579	Grin3a	232.977	-0.657395	0.210321	-3.12567	0.001774	0.201795
ENSMUSG00000047735	Samd9l	1593.77	0.432272	0.138253	3.12667	0.00176796	0.201795
ENSMUSG00000057135	Scimp	93.0088	0.713244	0.228097	3.12694	0.00176637	0.201795
ENSMUSG00000061589	Dot1l	5093.62	-0.69109	0.220497	-3.13424	0.00172298	0.201795
ENSMUSG00000113623	Gm48691	26.6006	0.719822	0.230442	3.12366	0.00178619	0.201795
ENSMUSG00000106386	Gm42991	109.562	-0.70363	0.225559	-3.1195	0.00181159	0.202137
ENSMUSG00000108521	Gm44639	112.093	-0.723824	0.231957	-3.12051	0.00180541	0.202137
ENSMUSG00000000682	Cd52	589.263	0.536177	0.172945	3.10027	0.00193344	0.209908
ENSMUSG00000026816	Gtf3c5	865.819	0.292914	0.0946817	3.09367	0.00197696	0.209908
ENSMUSG00000027082	Tfpi	2384.55	0.428032	0.138494	3.09063	0.00199735	0.209908
ENSMUSG00000027870	Hao2	12085.4	0.413421	0.133571	3.09514	0.00196719	0.209908
ENSMUSG00000028675	Pnrc2	5155.66	0.428773	0.13867	3.09203	0.00198795	0.209908
ENSMUSG00000035969	Rusc2	1652.54	-0.349317	0.112809	-3.09654	0.00195793	0.209908
ENSMUSG00000036698	Ago2	7051.02	-0.414505	0.134084	-3.09139	0.00199219	0.209908
ENSMUSG00000039976	Tbc1d16	1881.64	-0.41451	0.134103	-3.09098	0.00199496	0.209908
ENSMUSG00000110277	Gm45871	309.884	0.558281	0.180599	3.09127	0.00199305	0.209908
ENSMUSG00000115275	CT025535.2	67.7894	-0.718991	0.232192	-3.09654	0.00195795	0.209908
ENSMUSG00000060257	Scrt2	81.9273	-0.706482	0.228912	-3.08626	0.0020269	0.211782
ENSMUSG00000003382	Etv3	1862.2	-0.435157	0.142252	-3.05907	0.00222026	0.213936
ENSMUSG00000018648	Dusp14	523.535	-0.695198	0.228285	-3.0453	0.00232445	0.213936
ENSMUSG00000019775	Rgs17	416.344	-0.417905	0.136952	-3.05147	0.00227724	0.213936
ENSMUSG00000020423	Btg2	20073.5	-0.669765	0.218134	-3.07044	0.00213746	0.213936
ENSMUSG00000020793	Galr2	48.5071	-0.711236	0.232196	-3.06309	0.00219068	0.213936
ENSMUSG00000024610	Cd74	20103.9	0.494462	0.16175	3.05695	0.00223604	0.213936
ENSMUSG00000025779	Ly96	291.649	0.511331	0.167285	3.05664	0.0022383	0.213936
ENSMUSG00000025813	Homer2	507.365	-0.511778	0.166738	-3.06934	0.00214529	0.213936
ENSMUSG00000032265	Fam46a	2627.92	-0.68736	0.225493	-3.04826	0.00230173	0.213936
ENSMUSG00000032565	Nudt16	497.142	0.438438	0.142438	3.07809	0.00208332	0.213936
ENSMUSG00000042249	Grk3	2950.99	-0.388087	0.127476	-3.04438	0.00233157	0.213936
ENSMUSG00000042558	Adprhl2	589.909	0.395148	0.129412	3.05341	0.00226259	0.213936
ENSMUSG00000052629	Gm9885	55.5639	-0.703329	0.230781	-3.04761	0.00230673	0.213936
ENSMUSG00000069917	Hba-a2	3036.51	-0.681534	0.221288	-3.07985	0.00207103	0.213936
ENSMUSG00000073207	Ccdc160	654.814	0.657101	0.214234	3.06721	0.00216069	0.213936
ENSMUSG00000078920	Ifi47	496.431	0.618324	0.201357	3.07079	0.00213493	0.213936
ENSMUSG00000085609	1700016P03Rik	199.891	-0.576102	0.187686	-3.06949	0.00214422	0.213936
ENSMUSG00000096981	Gm16845	85.6102	-0.614354	0.201533	-3.0484	0.00230066	0.213936
ENSMUSG00000101059	Gm4017	78.7814	-0.701836	0.229191	-3.06224	0.0021969	0.213936
ENSMUSG00000105950	Gm43679	51.9305	-0.698101	0.2289	-3.04981	0.00228988	0.213936
ENSMUSG00000107756	Gm44164	128.56	-0.6722	0.21826	-3.07981	0.00207131	0.213936
ENSMUSG00000108291	Gm44292	26.066	-0.71055	0.231882	-3.06428	0.00218197	0.213936
ENSMUSG00000111375	Btbd8	461.838	-0.410506	0.133512	-3.07467	0.00210732	0.213936
ENSMUSG00000112278	Gm30025	72.3955	0.66193	0.217398	3.04479	0.00232844	0.213936
ENSMUSG00000035621	Midn	8593.61	-0.686813	0.2259	-3.04033	0.00236316	0.214656
ENSMUSG00000111415	AC148328.1	34.3036	-0.699907	0.230124	-3.04143	0.00235456	0.214656
ENSMUSG00000079462	Gm15737	39.6576	-0.690596	0.227393	-3.03702	0.00238929	0.215021
ENSMUSG00000097520	4930488L21Rik	24.128	-0.672423	0.221424	-3.03681	0.00239097	0.215021
ENSMUSG00000019647	Sema6a	1236.61	-0.301911	0.0996238	-3.03051	0.0024414	0.217393
ENSMUSG00000026669	Mcm10	214.572	-0.702396	0.231685	-3.03168	0.00243195	0.217393
ENSMUSG00000024014	Pim1	2871.26	-0.610111	0.201621	-3.02603	0.00247791	0.217828
ENSMUSG00000030324	Rho	55.4088	-0.700267	0.231733	-3.02187	0.00251221	0.217828
ENSMUSG00000030451	Herc2	5381.92	-0.261165	0.0864471	-3.02109	0.00251867	0.217828
ENSMUSG00000032788	Pdxk	2551.91	-0.397431	0.131624	-3.01945	0.00253234	0.217828
ENSMUSG00000039985	Fam60a	419.215	0.441772	0.146503	3.01544	0.00256604	0.217828
ENSMUSG00000055102	Zfp819	24.1204	-0.585795	0.193665	-3.02479	0.00248803	0.217828
ENSMUSG00000069919	Hba-a1	5718.93	-0.68089	0.225796	-3.01551	0.00256548	0.217828
ENSMUSG00000097261	4930532G15Rik	43.7541	-0.701412	0.231962	-3.02382	0.00249601	0.217828
ENSMUSG00000097929	Tunar	129.024	-0.699327	0.231922	-3.01535	0.0025668	0.217828
ENSMUSG00000117226		292.536	0.68977	0.228466	3.01914	0.00253494	0.217828
ENSMUSG00000050447	Lypd6	563.402	0.657735	0.218595	3.00892	0.00262182	0.221458
ENSMUSG00000090582	Gm17024	223.372	-0.692712	0.230739	-3.00214	0.00268086	0.225392
ENSMUSG00000008348	Ubc	8500.1	-0.559416	0.187012	-2.99133	0.00277764	0.230382
ENSMUSG00000028195	Cyr61	5437.59	-0.612856	0.204883	-2.99124	0.00277845	0.230382
ENSMUSG00000082990	Gm14052	124.249	-0.68525	0.228953	-2.99297	0.00276279	0.230382
ENSMUSG00000049489	Fam58b	801.248	0.459443	0.153801	2.98726	0.00281489	0.232338
ENSMUSG00000021318	Gli3	479.833	0.461114	0.15453	2.98398	0.00284526	0.232719
ENSMUSG00000024399	Ltb	83.607	0.668684	0.22407	2.98427	0.00284257	0.232719
ENSMUSG00000003746	Man1a	2504.22	0.444085	0.149264	2.97517	0.00292825	0.237499
ENSMUSG00000044827	Tlr1	229.319	0.61099	0.205376	2.97499	0.00292998	0.237499
ENSMUSG00000051682	Treml4	49.7614	0.649262	0.218414	2.97262	0.00295273	0.238275
ENSMUSG00000021140	Pcnx	6546.2	-0.258117	0.0869058	-2.97008	0.00297725	0.239186
ENSMUSG00000048154	Kmt2d	9509.09	-0.442802	0.149207	-2.96771	0.00300032	0.239973
ENSMUSG00000015647	Lama5	3032.63	-0.421823	0.142568	-2.95875	0.0030889	0.245969
ENSMUSG00000032010	Usp2	4842.45	-0.63278	0.214102	-2.95551	0.00312152	0.246625
ENSMUSG00000105970	Gm43360	49.1861	-0.686083	0.232159	-2.95522	0.00312443	0.246625
ENSMUSG00000047643	Gm5454	240.278	0.626193	0.212177	2.95127	0.00316465	0.248714
ENSMUSG00000102145	Gm38056	50.2968	-0.68331	0.231693	-2.9492	0.00318599	0.249307
ENSMUSG00000020258	Glyctk	73.9478	0.603038	0.204664	2.94648	0.00321412	0.250424
ENSMUSG00000006403	Adamts4	152.898	-0.678377	0.230388	-2.9445	0.00323479	0.250805
ENSMUSG00000102151	Gm37472	49.5744	-0.680432	0.231176	-2.94336	0.00324676	0.250805
ENSMUSG00000021886	Gpr65	264.748	0.572301	0.19494	2.93578	0.0033271	0.254842
ENSMUSG00000032436	Cmtm7	612.866	0.409304	0.13942	2.93577	0.00332722	0.254842
ENSMUSG00000112105	Rps7-ps2	27.1165	-0.671474	0.228932	-2.93307	0.00335628	0.255984
ENSMUSG00000019952	Poc1b	715.424	0.310573	0.106013	2.92958	0.00339423	0.256089
ENSMUSG00000022512	Cldn1	1470.64	0.583004	0.200081	2.91384	0.00357017	0.256089
ENSMUSG00000024118	Tedc2	333.641	0.521695	0.17844	2.92364	0.00345967	0.256089
ENSMUSG00000028629	Exo5	300.165	0.505608	0.173327	2.91707	0.00353336	0.256089
ENSMUSG00000030287	Itpr2	3260.66	-0.426145	0.146098	-2.91683	0.00353603	0.256089
ENSMUSG00000030921	Trim30a	1538.28	0.487166	0.166769	2.9212	0.00348681	0.256089
ENSMUSG00000031264	Btk	187.943	0.619307	0.21218	2.91878	0.00351404	0.256089
ENSMUSG00000040296	Ddx58	2809.03	0.406219	0.139292	2.9163	0.00354208	0.256089
ENSMUSG00000042857	Gm9776	259.775	0.532544	0.182706	2.91475	0.00355971	0.256089
ENSMUSG00000044288	Cnr1	1493.02	0.437706	0.149699	2.92392	0.00345656	0.256089
ENSMUSG00000052214	Opa3	1891.12	-0.439183	0.15036	-2.92088	0.00349039	0.256089
ENSMUSG00000074063	Osgin1	3839.91	0.420083	0.143566	2.92605	0.00343292	0.256089
ENSMUSG00000074272	Ceacam1	658.127	0.482534	0.165027	2.92398	0.00345589	0.256089
ENSMUSG00000106734	Gm20559	677.513	0.404297	0.138258	2.92421	0.00345333	0.256089
ENSMUSG00000116604		53.7399	-0.662468	0.226413	-2.92593	0.00343429	0.256089
ENSMUSG00000037605	Adgrl3	382.281	-0.521346	0.179014	-2.91231	0.00358762	0.256323
ENSMUSG00000058006	Mdn1	2580.29	-0.354815	0.122034	-2.90752	0.00364306	0.258115
ENSMUSG00000082292	Gm12250	115.701	0.650579	0.22384	2.90645	0.00365553	0.258115
ENSMUSG00000102121	Gm28065	83.623	0.674329	0.232009	2.90648	0.00365521	0.258115
ENSMUSG00000038056	Kmt2c	5814.01	-0.27406	0.0944097	-2.90288	0.00369751	0.260063
ENSMUSG00000042744	Hectd4	3178.84	-0.30093	0.103975	-2.89424	0.00380075	0.266288
ENSMUSG00000027894	Slc6a17	1759.13	-0.465171	0.160881	-2.8914	0.00383531	0.267199
ENSMUSG00000107086	Gm43808	46.6225	-0.669478	0.231594	-2.89074	0.00384331	0.267199
ENSMUSG00000007107	Atp1a4	61.7977	0.659673	0.22871	2.88432	0.00392261	0.26858
ENSMUSG00000022090	Pdlim2	1189.43	0.474501	0.164401	2.88625	0.00389868	0.26858
ENSMUSG00000033004	Mycbp2	9439.24	-0.396244	0.137314	-2.88568	0.00390564	0.26858
ENSMUSG00000057378	Ryr3	259.756	-0.60571	0.209934	-2.88525	0.00391107	0.26858
ENSMUSG00000029863	Casp2	1009.99	0.457409	0.158758	2.88116	0.00396208	0.270259
ENSMUSG00000005483	Dnajb1	5641.76	-0.580804	0.202033	-2.8748	0.00404281	0.271336
ENSMUSG00000034800	Zfp661	290.059	0.502409	0.174594	2.87759	0.00400725	0.271336
ENSMUSG00000052776	Oas1a	208.206	0.608895	0.21182	2.87459	0.00404555	0.271336
ENSMUSG00000075227	Znhit2	593.693	0.405018	0.140924	2.87401	0.00405292	0.271336
ENSMUSG00000087291	Gm11946	56.316	-0.667647	0.232021	-2.87753	0.00400797	0.271336
ENSMUSG00000109279	Gm45220	80.0648	-0.659217	0.229741	-2.86939	0.00411267	0.27432
ENSMUSG00000041264	Uspl1	1940.66	-0.479481	0.167434	-2.8637	0.00418728	0.278269
ENSMUSG00000026121	Sema4c	1257.17	-0.481649	0.168376	-2.86055	0.00422908	0.279313
ENSMUSG00000039917	Rhbdd2	2787.33	-0.4335	0.151686	-2.85788	0.0042648	0.279313
ENSMUSG00000104292	Gm38042	95.4262	-0.662821	0.231855	-2.85877	0.0042529	0.279313
ENSMUSG00000110982	Gm48565	37.6347	-0.493959	0.172812	-2.85836	0.0042584	0.279313
ENSMUSG00000033730	Egr3	1747.67	-0.49321	0.172815	-2.85397	0.00431767	0.281755
ENSMUSG00000118086		307.371	0.600936	0.210689	2.85223	0.00434132	0.28228
ENSMUSG00000025278	Flnb	4039.02	-0.297449	0.104441	-2.848	0.00439948	0.283007
ENSMUSG00000031935	Med17	1373.23	0.312447	0.109672	2.84893	0.00438659	0.283007
ENSMUSG00000102762	4930403P22Rik	25.4294	-0.602849	0.211649	-2.84835	0.00439468	0.283007
ENSMUSG00000020431	Adcy1	1333.54	-0.566162	0.198927	-2.84608	0.00442605	0.283707
ENSMUSG00000028967	Errfi1	4873.31	-0.648803	0.228665	-2.83735	0.00454892	0.290322
ENSMUSG00000035835	Plppr3	628.702	-0.470426	0.165885	-2.83585	0.00457044	0.290322
ENSMUSG00000100629	Gm28192	212.991	-0.479607	0.169152	-2.83536	0.00457743	0.290322
ENSMUSG00000022518	4930562C15Rik	56.7796	-0.646378	0.228467	-2.8292	0.00466642	0.294259
ENSMUSG00000043263	Ifi209	362.978	0.566468	0.200249	2.82882	0.00467206	0.294259
ENSMUSG00000035757	Selenoo	558.814	0.283203	0.100158	2.82756	0.00469043	0.29439
ENSMUSG00000002699	Lcp2	391.897	0.510651	0.180941	2.8222	0.00476958	0.296271
ENSMUSG00000042631	Xkr7	80.4891	-0.638176	0.22611	-2.82241	0.00476643	0.296271
ENSMUSG00000079055	Slc8a3	265.856	-0.512394	0.181543	-2.82243	0.00476607	0.296271
ENSMUSG00000086769	Gm15587	23.2176	-0.653303	0.231834	-2.81798	0.00483276	0.299167
ENSMUSG00000032094	Cd3d	58.2291	0.628809	0.223276	2.81628	0.00485829	0.299722
ENSMUSG00000087312	Gm13833	30.6435	-0.604137	0.214661	-2.81437	0.00488723	0.300482
ENSMUSG00000043940	Wdfy3	4403.49	-0.24349	0.0866135	-2.81122	0.0049354	0.301965
ENSMUSG00000052305	Hbb-bs	10421.3	-0.629134	0.223842	-2.81061	0.00494477	0.301965
ENSMUSG00000038146	Notch3	1988.92	-0.498135	0.177327	-2.80914	0.00496744	0.302328
ENSMUSG00000008855	Hdac5	3403.44	-0.339403	0.120965	-2.80579	0.00501929	0.304459
ENSMUSG00000005087	Cd44	3363.75	0.501895	0.179029	2.80344	0.00505613	0.304649
ENSMUSG00000098814	Igkv19-93	26.3734	0.517584	0.184584	2.80405	0.00504648	0.304649
ENSMUSG00000048445	Ccdc57	868.021	-0.560551	0.200382	-2.79741	0.00515141	0.309358
ENSMUSG00000014554	Dguok	1113.62	0.286175	0.102952	2.77971	0.00544079	0.310732
ENSMUSG00000022033	Pbk	59.444	0.640479	0.230528	2.77832	0.00546413	0.310732
ENSMUSG00000022376	Adcy8	50.0385	-0.626237	0.224334	-2.79154	0.00524582	0.310732
ENSMUSG00000022676	Snai2	191.537	0.477952	0.17229	2.77411	0.00553528	0.310732
ENSMUSG00000023868	Pde10a	1657.08	-0.578419	0.207025	-2.79395	0.00520683	0.310732
ENSMUSG00000027905	Ddx20	963.992	0.353643	0.12676	2.78985	0.00527321	0.310732
ENSMUSG00000029084	Cd38	1866.25	0.339379	0.121537	2.7924	0.00523191	0.310732
ENSMUSG00000031590	Frg1	1043.22	0.312576	0.112461	2.77941	0.00544578	0.310732
ENSMUSG00000037649	H2-DMa	756.232	0.514972	0.185502	2.77609	0.00550165	0.310732
ENSMUSG00000039457	Ppl	695.21	-0.457578	0.164573	-2.78039	0.00542934	0.310732
ENSMUSG00000041720	Pi4ka	4484.43	-0.257142	0.0924549	-2.78127	0.00541467	0.310732
ENSMUSG00000042625	Safb2	2968.83	-0.323541	0.116395	-2.77967	0.00544136	0.310732
ENSMUSG00000053714	4732471J01Rik	285.517	-0.585562	0.210473	-2.78213	0.00540042	0.310732
ENSMUSG00000056870	Gulp1	1041	0.510175	0.183689	2.77739	0.00547979	0.310732
ENSMUSG00000074211	Sdhaf1	197.816	0.522404	0.187799	2.78172	0.00540711	0.310732
ENSMUSG00000084897	Gm14226	333.399	-0.617674	0.222615	-2.77463	0.00552651	0.310732
ENSMUSG00000085499	Gm15713	25.1281	-0.557209	0.200833	-2.77449	0.00552885	0.310732
ENSMUSG00000098428	Gm2260	27.2129	0.576848	0.206869	2.78846	0.00529587	0.310732
ENSMUSG00000103094	Gm37558	68.6436	-0.645832	0.232188	-2.7815	0.00541076	0.310732
ENSMUSG00000103672	Gm37621	90.2896	-0.616609	0.221167	-2.78797	0.00530386	0.310732
ENSMUSG00000109946	Brd3os	652.635	0.427106	0.15293	2.79282	0.00522503	0.310732
ENSMUSG00000005338	Cadm3	492.275	-0.434601	0.156835	-2.77108	0.00558709	0.31267
ENSMUSG00000085772	D630024D03Rik	138.954	0.568829	0.205635	2.76621	0.00567127	0.315427
ENSMUSG00000097231	Gm26852	80.9909	-0.61979	0.224	-2.76692	0.00565886	0.315427
ENSMUSG00000029605	Oas1b	196.869	0.531923	0.19243	2.76424	0.00570551	0.316358
ENSMUSG00000034792	Gna15	73.1205	0.628804	0.227621	2.7625	0.00573609	0.316989
ENSMUSG00000060586	H2-Eb1	10041.9	0.475215	0.17208	2.7616	0.00575195	0.316989
ENSMUSG00000016356	Col20a1	345.23	-0.511756	0.186299	-2.74697	0.00601493	0.321397
ENSMUSG00000021090	Lrrc9	186.769	-0.432832	0.157249	-2.75252	0.0059138	0.321397
ENSMUSG00000024781	Lipa	5709.33	0.468687	0.170782	2.74435	0.00606308	0.321397
ENSMUSG00000025650	Col7a1	617.68	-0.538902	0.196253	-2.74595	0.00603354	0.321397
ENSMUSG00000030966	Trim21	856.01	0.414905	0.150772	2.75187	0.00592553	0.321397
ENSMUSG00000039182	AW209491	747.106	0.352904	0.128365	2.74922	0.00597366	0.321397
ENSMUSG00000040943	Tet2	4484.35	-0.370036	0.134652	-2.7481	0.00599415	0.321397
ENSMUSG00000041231	Ublcp1	1690.28	0.295485	0.10745	2.74998	0.00595996	0.321397
ENSMUSG00000051373	Plpp7	246.197	0.517844	0.188668	2.74474	0.00605588	0.321397
ENSMUSG00000067942	Zfp160	1054.26	0.29553	0.107587	2.74689	0.00601637	0.321397
ENSMUSG00000107355	AI839979	67.3851	-0.567223	0.206018	-2.75327	0.00590039	0.321397
ENSMUSG00000107523	Gm44451	30.1267	0.629049	0.229027	2.74662	0.00602134	0.321397
ENSMUSG00000117084		32.2332	-0.59135	0.215065	-2.74964	0.00596616	0.321397
ENSMUSG00000023087	Noct	1384.24	-0.621561	0.227539	-2.73166	0.00630155	0.322788
ENSMUSG00000028906	Epb41	3428.22	-0.386546	0.141128	-2.73897	0.00616314	0.322788
ENSMUSG00000031748	Gnao1	4297.26	-0.372909	0.136315	-2.73564	0.006226	0.322788
ENSMUSG00000043061	Tmem18	1350.67	0.351716	0.12845	2.73816	0.00617844	0.322788
ENSMUSG00000052525	Spdya	86.912	-0.63176	0.231281	-2.73157	0.00630333	0.322788
ENSMUSG00000054939	Zfp174	505.842	0.571639	0.208634	2.73991	0.00614556	0.322788
ENSMUSG00000069601	Ank3	2462.08	-0.462829	0.168936	-2.73967	0.00615007	0.322788
ENSMUSG00000072572	Slc39a2	98.2636	-0.625874	0.229047	-2.73252	0.00628518	0.322788
ENSMUSG00000087620	5330434G04Rik	184.504	-0.56017	0.205074	-2.73156	0.00630362	0.322788
ENSMUSG00000103966	Gm37120	60.5826	-0.6345	0.232203	-2.73253	0.00628508	0.322788
ENSMUSG00000105434	Gm43359	64.89	-0.615859	0.225303	-2.73347	0.00626715	0.322788
ENSMUSG00000111212	Gm47087	56.3788	-0.627491	0.229313	-2.73639	0.00621171	0.322788
ENSMUSG00000015605	Srf	1588.61	-0.57637	0.211196	-2.72907	0.00635125	0.323395
ENSMUSG00000031497	Tnfsf13b	281.844	0.500506	0.183339	2.72995	0.00633435	0.323395
ENSMUSG00000085156	Snhg15	982.964	-0.603562	0.221433	-2.72571	0.00641636	0.325793
ENSMUSG00000073940	Hbb-bt	2132.79	-0.58013	0.212972	-2.72397	0.00645017	0.326592
ENSMUSG00000005968	Tuft1	466.022	0.435056	0.160654	2.70803	0.00676842	0.328119
ENSMUSG00000027580	Helz2	3187.37	-0.411721	0.151597	-2.7159	0.00660968	0.328119
ENSMUSG00000028354	Fmn2	723.084	-0.502636	0.185845	-2.70459	0.00683883	0.328119
ENSMUSG00000028977	Casz1	1113.22	-0.463104	0.171129	-2.70617	0.00680643	0.328119
ENSMUSG00000031841	Cdh13	926.627	-0.43785	0.161055	-2.71863	0.00655525	0.328119
ENSMUSG00000032198	Dock6	3746.01	-0.331975	0.122437	-2.7114	0.00669995	0.328119
ENSMUSG00000034110	Kctd7	558.024	0.521441	0.19207	2.71484	0.0066307	0.328119
ENSMUSG00000036368	Rmdn2	6976.84	0.499067	0.184492	2.70508	0.00682878	0.328119
ENSMUSG00000037204	Atg101	883.9	-0.612674	0.226623	-2.7035	0.00686139	0.328119
ENSMUSG00000038564	Ift172	2024.15	-0.296249	0.108977	-2.71846	0.00655865	0.328119
ENSMUSG00000047619	Ddi1	30.9703	-0.568664	0.209467	-2.71481	0.00663135	0.328119
ENSMUSG00000049649	Gpr3	48.9389	-0.518533	0.191611	-2.70618	0.00680621	0.328119
ENSMUSG00000073176	Zfp449	379.376	0.428632	0.15826	2.7084	0.00676093	0.328119
ENSMUSG00000082860	Gm13204	38.8532	-0.619012	0.22831	-2.71128	0.00670242	0.328119
ENSMUSG00000086331	Gm16310	48.2316	-0.627332	0.232045	-2.70349	0.00686152	0.328119
ENSMUSG00000091694	Apol11b	67.7471	-0.624362	0.230029	-2.71427	0.00664212	0.328119
ENSMUSG00000092341	Malat1	397790	-0.522322	0.192404	-2.71472	0.00663319	0.328119
ENSMUSG00000095432	Zfp748	636.45	0.361103	0.133177	2.71145	0.00669904	0.328119
ENSMUSG00000098202	B830012L14Rik	768.596	-0.575427	0.212012	-2.71413	0.00664507	0.328119
ENSMUSG00000109429	Gm45223	119.477	-0.628322	0.232175	-2.70624	0.00680501	0.328119
ENSMUSG00000117219		160.616	-0.55971	0.205883	-2.71858	0.00655622	0.328119
ENSMUSG00000106254	Gm42907	33.6975	-0.560357	0.207658	-2.69846	0.00696602	0.332237
ENSMUSG00000021557	Agtpbp1	2240.14	-0.238503	0.0884797	-2.69556	0.00702696	0.333789
ENSMUSG00000038160	Atg5	1373.21	0.31051	0.115248	2.69429	0.00705396	0.333789
ENSMUSG00000084899	Gm15344	116.007	-0.603678	0.224005	-2.69493	0.00704025	0.333789
ENSMUSG00000025962	Fastkd2	1037.72	0.33177	0.123736	2.68128	0.00733405	0.334781
ENSMUSG00000030750	Nsmce1	1044.55	0.284244	0.105816	2.68621	0.00722672	0.334781
ENSMUSG00000032515	Csrnp1	1932.34	-0.585108	0.218084	-2.68294	0.0072977	0.334781
ENSMUSG00000035283	Adrb1	294.511	-0.618388	0.230659	-2.68096	0.00734121	0.334781
ENSMUSG00000038725	Pkhd1l1	150.875	0.618878	0.23022	2.6882	0.00718375	0.334781
ENSMUSG00000041515	Irf8	978.046	0.462952	0.172666	2.6812	0.00733596	0.334781
ENSMUSG00000042622	Maff	556.281	-0.592928	0.220773	-2.68569	0.00723803	0.334781
ENSMUSG00000046807	Lrrc75b	77.0561	-0.621213	0.231628	-2.68194	0.0073196	0.334781
ENSMUSG00000048647	Exd1	310.893	-0.577395	0.215228	-2.68271	0.00730282	0.334781
ENSMUSG00000063364	3300002I08Rik	119.398	0.528693	0.196441	2.69136	0.00711617	0.334781
ENSMUSG00000078651	Aoc2	219.739	-0.580285	0.215656	-2.69078	0.00712842	0.334781
ENSMUSG00000078700	D030028A08Rik	305.617	-0.486044	0.181294	-2.68097	0.00734088	0.334781
ENSMUSG00000104369	Gm38082	65.8434	-0.602235	0.224499	-2.68257	0.00730595	0.334781
ENSMUSG00000107835	Gm43999	23.2147	-0.55125	0.205339	-2.68458	0.00726202	0.334781
ENSMUSG00000113379	Gm46436	22.6639	-0.53802	0.200722	-2.68043	0.00735274	0.334781
ENSMUSG00000002006	Pdzd4	625.429	-0.426032	0.159249	-2.67526	0.00746711	0.33519
ENSMUSG00000021250	Fos	6882.46	-0.496357	0.185612	-2.67417	0.00749152	0.33519
ENSMUSG00000024330	Col11a2	68.3861	-0.600025	0.224262	-2.67555	0.0074606	0.33519
ENSMUSG00000028677	Rnf220	2833.39	0.3864	0.144275	2.67822	0.00740152	0.33519
ENSMUSG00000028696	Ipp	507.032	0.374238	0.139777	2.6774	0.00741963	0.33519
ENSMUSG00000072647	Adam1a	220.398	-0.498695	0.186483	-2.67421	0.00749049	0.33519
ENSMUSG00000103696	Gm37531	56.6388	-0.620746	0.231806	-2.67787	0.00740911	0.33519
ENSMUSG00000032501	Trib1	1602.8	-0.588645	0.220284	-2.67221	0.00753533	0.33542
ENSMUSG00000073856	Iqck	478.768	0.543229	0.203346	2.67145	0.00755233	0.33542
ENSMUSG00000112907	Gm47015	52.1261	0.61929	0.231735	2.67241	0.0075308	0.33542
ENSMUSG00000020657	Dnajc27	767.718	-0.353852	0.132825	-2.66406	0.00772048	0.342048
ENSMUSG00000032487	Ptgs2	1521.88	-0.512272	0.192399	-2.66255	0.0077552	0.342244
ENSMUSG00000084390	Gm15425	133.088	-0.593509	0.222938	-2.66222	0.00776278	0.342244
ENSMUSG00000023330	Dtwd1	207.661	0.511691	0.192519	2.65787	0.00786363	0.345007
ENSMUSG00000024109	Nrxn1	3293.47	-0.436257	0.164112	-2.65829	0.0078538	0.345007
ENSMUSG00000009030	Pdcl	2411.81	0.303876	0.114395	2.65638	0.0078984	0.345132
ENSMUSG00000011463	Cpb1	304.372	0.556239	0.209802	2.65126	0.00801921	0.345132
ENSMUSG00000033863	Klf9	6961.79	-0.386359	0.145567	-2.65417	0.00795035	0.345132
ENSMUSG00000043782	Bicdl2	24.0626	-0.464218	0.175003	-2.65263	0.00798668	0.345132
ENSMUSG00000051022	Hs3st1	319.204	0.461493	0.174048	2.65153	0.00801285	0.345132
ENSMUSG00000066042	Med18	252.571	0.446638	0.16839	2.6524	0.00799221	0.345132
ENSMUSG00000089542	Gm25835	102.137	-0.563933	0.212696	-2.65136	0.00801694	0.345132
ENSMUSG00000104214	Gm36638	51.1994	-0.613738	0.231235	-2.65418	0.00795014	0.345132
ENSMUSG00000051515	Fam181b	75.8306	0.614178	0.232034	2.64693	0.0081227	0.348755
ENSMUSG00000053063	Clec12a	364.369	0.47848	0.18084	2.64587	0.00814813	0.349018
ENSMUSG00000015968	Cacna1d	2791.27	-0.454114	0.171873	-2.64215	0.00823812	0.351155
ENSMUSG00000032712	2810474O19Rik	3377.53	-0.379658	0.143733	-2.64141	0.00825629	0.351155
ENSMUSG00000062867	Impdh2	2792.23	-0.581799	0.220208	-2.64204	0.00824079	0.351155
ENSMUSG00000003665	Has1	124.925	-0.612007	0.232014	-2.6378	0.00834454	0.351599
ENSMUSG00000026730	Pter	395.026	0.395859	0.149973	2.63954	0.00830191	0.351599
ENSMUSG00000042228	Lyn	1904.02	0.360065	0.136425	2.63929	0.00830804	0.351599
ENSMUSG00000106262	Gm43375	65.8188	-0.584397	0.221504	-2.63831	0.00833195	0.351599
ENSMUSG00000043932	Klri2	35.1082	0.611734	0.232034	2.63639	0.00837924	0.35224
ENSMUSG00000030068	Gm20696	27.7844	-0.602124	0.228639	-2.63351	0.0084507	0.35442
ENSMUSG00000030148	Clec4a2	214.099	0.5478	0.208207	2.63103	0.00851263	0.355396
ENSMUSG00000055541	Lair1	569.165	0.453693	0.172441	2.631	0.00851331	0.355396
ENSMUSG00000114617	Gm48766	23.9865	-0.586418	0.223289	-2.62628	0.00863248	0.359541
ENSMUSG00000097061	9330151L19Rik	303.435	0.419771	0.159969	2.62408	0.00868822	0.361031
ENSMUSG00000102594	Gm38381	76.5264	-0.602524	0.229726	-2.62279	0.00872125	0.361572
ENSMUSG00000071226	Cecr2	543.2	-0.445761	0.170013	-2.62192	0.00874347	0.361664
ENSMUSG00000035640	Cbarp	5587.2	-0.58382	0.222904	-2.61916	0.00881477	0.36378
ENSMUSG00000023984	Gm20517	22.8777	-0.524919	0.200638	-2.61624	0.00889034	0.364639
ENSMUSG00000028409	Smu1	2516.76	0.250032	0.0955772	2.61602	0.00889609	0.364639
ENSMUSG00000039385	Cdh6	388.447	0.605235	0.231221	2.61756	0.00885602	0.364639
ENSMUSG00000069808	Fam57a	290.179	0.402662	0.154108	2.61286	0.00897872	0.367193
ENSMUSG00000098284	A330093E20Rik	92.7413	0.59091	0.226239	2.61189	0.00900435	0.36741
ENSMUSG00000015501	Hivep2	2687.62	-0.28414	0.108934	-2.60836	0.00909766	0.367655
ENSMUSG00000045251	Zfp688	363.06	0.478137	0.183258	2.60908	0.00907848	0.367655
ENSMUSG00000063849	Ppcdc	808.383	0.337752	0.129417	2.60981	0.00905934	0.367655
ENSMUSG00000068742	Cry2	2701.34	-0.421083	0.161407	-2.60882	0.00908549	0.367655
ENSMUSG00000107706	Gm44022	41.7198	-0.571923	0.219311	-2.60782	0.00911205	0.367655
ENSMUSG00000027171	Prrg4	592.631	-0.494708	0.189823	-2.60616	0.00915641	0.367848
ENSMUSG00000052821	Cysltr1	160.824	0.519353	0.199287	2.60606	0.00915903	0.367848
ENSMUSG00000085961	Gm15904	48.971	-0.604889	0.232171	-2.60536	0.00917789	0.367848
ENSMUSG00000027499	Pkia	739.585	0.414608	0.159236	2.60374	0.00922124	0.368768
ENSMUSG00000046589	Lrrc8e	585.862	0.475406	0.182811	2.60053	0.00930788	0.369779
ENSMUSG00000051703	Tmem198	370.127	-0.594479	0.228577	-2.60078	0.00930124	0.369779
ENSMUSG00000087480	Gm15910	58.7158	-0.561229	0.215733	-2.60149	0.00928189	0.369779
ENSMUSG00000096929	A330023F24Rik	2330.27	-0.450204	0.173185	-2.59956	0.00933446	0.370021
ENSMUSG00000030134	Rasgef1a	73.1803	-0.589855	0.226998	-2.59851	0.00936297	0.370339
ENSMUSG00000022120	Rnf219	492.932	0.427191	0.16451	2.59675	0.00941106	0.370619
ENSMUSG00000054435	Gimap4	2086.73	0.3641	0.140208	2.59684	0.00940846	0.370619
ENSMUSG00000025056	Nr0b1	98.4027	0.60046	0.231822	2.59017	0.00959274	0.376953
ENSMUSG00000075528	Aarsd1	50.5066	-0.553054	0.213659	-2.58848	0.00963993	0.377168
ENSMUSG00000107456	Gm10400	25.4616	-0.574823	0.222062	-2.58857	0.00963759	0.377168
ENSMUSG00000036376	Abt1	570.91	-0.46408	0.179554	-2.58463	0.00974848	0.380591
ENSMUSG00000020399	Havcr2	358.571	0.436991	0.169222	2.58235	0.00981294	0.381168
ENSMUSG00000022528	Hes1	1494.98	-0.545556	0.211335	-2.58148	0.00983788	0.381168
ENSMUSG00000047330	Kcne4	622.962	-0.548487	0.212498	-2.58114	0.0098476	0.381168
ENSMUSG00000059878	Zfp422	1123.15	0.286359	0.110875	2.58272	0.00980242	0.381168
ENSMUSG00000010080	Epn3	811.273	0.513318	0.199042	2.57895	0.00991017	0.381987
ENSMUSG00000025261	Huwe1	17378.8	-0.270835	0.105047	-2.57824	0.00993051	0.381987
ENSMUSG00000033857	Engase	384.127	0.503016	0.195105	2.57818	0.00993216	0.381987
ENSMUSG00000036095	Dgkb	1884.81	-0.390972	0.151711	-2.57708	0.00996388	0.382393
ENSMUSG00000041124	Msantd4	2258.66	0.270985	0.105204	2.57582	0.0100003	0.382978
ENSMUSG00000038618	Rassf7	110.117	0.575228	0.223992	2.56808	0.0102264	0.389985
ENSMUSG00000066406	Akap13	7637.83	-0.26455	0.103015	-2.56808	0.0102263	0.389985
ENSMUSG00000049436	Upk1b	100.233	0.581611	0.226766	2.56481	0.0103233	0.392852
ENSMUSG00000036845	Lin37	645.956	0.388196	0.151409	2.5639	0.0103504	0.392964
ENSMUSG00000097816	Gm26811	67.9132	-0.556244	0.217007	-2.56325	0.0103698	0.392964
ENSMUSG00000016409	Nkap	1178.83	0.272336	0.106326	2.56134	0.010427	0.394307
ENSMUSG00000114278	AC157931.1	181.664	-0.522461	0.204047	-2.5605	0.0104523	0.394436
ENSMUSG00000025044	Msr1	349.121	0.48897	0.191039	2.55953	0.0104813	0.39471
ENSMUSG00000002052	Supt6	5859.79	-0.239059	0.093488	-2.5571	0.0105548	0.394807
ENSMUSG00000025332	Kdm5c	3176.23	-0.288054	0.112597	-2.55828	0.010519	0.394807
ENSMUSG00000028268	Gbp3	1057.82	0.460738	0.180307	2.55529	0.0106098	0.394807
ENSMUSG00000032641	Gpr19	405.91	-0.463567	0.181528	-2.5537	0.0106586	0.394807
ENSMUSG00000049037	Clec4a1	263.795	0.587812	0.230097	2.55462	0.0106303	0.394807
ENSMUSG00000054499	Dedd2	1003.77	-0.56276	0.220325	-2.55423	0.0106423	0.394807
ENSMUSG00000093668	Pou5f2	26.2658	-0.589186	0.230661	-2.55434	0.0106388	0.394807
ENSMUSG00000102602	A930004J17Rik	375.072	-0.489259	0.19146	-2.55541	0.0106063	0.394807
ENSMUSG00000052698	Tln2	4247.75	-0.379329	0.148623	-2.55229	0.0107017	0.395592
ENSMUSG00000028860	Sytl1	99.907	-0.588689	0.230784	-2.55082	0.0107471	0.395854
ENSMUSG00000110631	Gm42047	4782.18	0.533615	0.209209	2.55064	0.0107526	0.395854
ENSMUSG00000027811	4930579G24Rik	99.3855	0.452133	0.177527	2.54684	0.0108704	0.397423
ENSMUSG00000030336	Cd27	203.225	-0.561278	0.220371	-2.54697	0.0108663	0.397423
ENSMUSG00000030474	Siglece	197.423	0.54143	0.212491	2.54801	0.0108339	0.397423
ENSMUSG00000105592	Gm42527	118.918	-0.58851	0.231112	-2.54643	0.0108832	0.397423
ENSMUSG00000040703	Cyp2s1	202.622	0.525214	0.206382	2.54486	0.0109321	0.398405
ENSMUSG00000028560	Usp1	1442.78	0.255943	0.100702	2.5416	0.0110345	0.398664
ENSMUSG00000037762	Slc16a9	397.51	0.475688	0.187056	2.54302	0.0109899	0.398664
ENSMUSG00000055818	A230083G16Rik	99.2165	-0.563815	0.221714	-2.54298	0.0109911	0.398664
ENSMUSG00000104200	Gm37399	25.1577	-0.553752	0.217916	-2.54113	0.0110495	0.398664
ENSMUSG00000107145	Gm43442	39.5706	-0.580234	0.228304	-2.5415	0.011038	0.398664
ENSMUSG00000064065	Ipcef1	114.669	0.49559	0.195111	2.54004	0.0110838	0.399106
ENSMUSG00000027006	Dnajc10	4201.31	0.209852	0.0826462	2.53916	0.0111119	0.399142
ENSMUSG00000051007	Gatd1	1476.98	0.294506	0.11601	2.53862	0.011129	0.399142
ENSMUSG00000002329	Mdp1	1294.15	0.31442	0.124108	2.53344	0.011295	0.400417
ENSMUSG00000023034	Nr4a1	39554.8	-0.550079	0.21686	-2.53656	0.0111947	0.400417
ENSMUSG00000030056	Isy1	1305.77	-0.493729	0.194836	-2.53408	0.0112743	0.400417
ENSMUSG00000047907	Tshz2	5281.9	-0.336185	0.132635	-2.53466	0.0112555	0.400417
ENSMUSG00000057497	Fam136a	1422.8	0.265466	0.1047	2.53549	0.0112289	0.400417
ENSMUSG00000071267	Zfp942	740.412	0.314713	0.124227	2.53336	0.0112974	0.400417
ENSMUSG00000034472	Rasd2	537.192	-0.34426	0.135967	-2.53193	0.0113436	0.400482
ENSMUSG00000037447	Arid5a	282.495	-0.566749	0.223815	-2.53222	0.0113344	0.400482
ENSMUSG00000054477	Kcnn2	2644.27	0.420944	0.166382	2.52999	0.0114066	0.401141
ENSMUSG00000070520	Nsmce3	850.114	0.269644	0.106573	2.53013	0.011402	0.401141
ENSMUSG00000026581	Sell	143.443	0.585436	0.231518	2.52869	0.011449	0.401849
ENSMUSG00000091971	Hspa1a	2243.83	-0.405374	0.160812	-2.52079	0.0117091	0.409387
ENSMUSG00000113669	AC163354.1	751.515	0.557994	0.221311	2.52131	0.0116919	0.409387
ENSMUSG00000017418	Arl5b	3623.51	-0.556646	0.221057	-2.51811	0.0117987	0.411398
ENSMUSG00000020099	Unc5b	718.709	-0.42904	0.170414	-2.51763	0.0118146	0.411398
ENSMUSG00000063904	Dpp3	2468.47	0.335737	0.133386	2.51703	0.0118349	0.411398
ENSMUSG00000085568	Gm14858	23.9924	-0.556183	0.22125	-2.51383	0.0119429	0.411985
ENSMUSG00000090877	Hspa1b	6492.21	-0.400192	0.159187	-2.51398	0.0119378	0.411985
ENSMUSG00000102776	Gm38162	46.6026	-0.573481	0.228007	-2.51519	0.0118968	0.411985
ENSMUSG00000105368	Gm43759	134.479	-0.583399	0.231972	-2.51496	0.0119047	0.411985
ENSMUSG00000015134	Aldh1a3	1901.58	-0.351454	0.139877	-2.51259	0.011985	0.412649
ENSMUSG00000027523	Gnas	5107.9	-0.388539	0.154714	-2.51133	0.0120276	0.41333
ENSMUSG00000104621	Gm43185	54.0395	-0.574396	0.228932	-2.50902	0.0121065	0.414691
ENSMUSG00000110575	6330537M06Rik	28.4235	-0.579305	0.230906	-2.50883	0.0121131	0.414691
ENSMUSG00000022307	Oxr1	8060.65	0.372789	0.148693	2.5071	0.0121725	0.414811
ENSMUSG00000030187	Klra2	203.072	0.54845	0.218764	2.50703	0.0121749	0.414811
ENSMUSG00000066364	Serpina3b	35.7755	-0.545621	0.217663	-2.50673	0.0121855	0.414811
ENSMUSG00000025347	Mettl7b	56.0949	0.543372	0.217238	2.50127	0.0123749	0.418108
ENSMUSG00000032006	Pdgfd	1732.11	0.4128	0.164929	2.5029	0.012318	0.418108
ENSMUSG00000053907	Mat2a	29836.4	-0.531785	0.212496	-2.50257	0.0123297	0.418108
ENSMUSG00000105358	Gm43099	24.3057	-0.520255	0.20796	-2.50171	0.0123596	0.418108
ENSMUSG00000026923	Notch1	1645.06	-0.274121	0.10991	-2.49406	0.012629	0.418866
ENSMUSG00000027459	Fam110a	298.579	0.417726	0.167373	2.49578	0.0125679	0.418866
ENSMUSG00000028040	Efna4	57.3991	0.579141	0.232199	2.49416	0.0126257	0.418866
ENSMUSG00000028214	Gem	4744.59	-0.557017	0.222859	-2.49941	0.01244	0.418866
ENSMUSG00000048546	Tob2	5747.77	-0.491932	0.197219	-2.49435	0.0126188	0.418866
ENSMUSG00000073409	H2-Q6	1554.53	0.518082	0.207375	2.49829	0.0124795	0.418866
ENSMUSG00000074899	Sptbn5	69.5655	-0.578807	0.231861	-2.49635	0.0125479	0.418866
ENSMUSG00000075027	4631405J19Rik	53.1155	-0.579807	0.232123	-2.49784	0.0124952	0.418866
ENSMUSG00000079505	Gm11131	84.2725	0.57396	0.229985	2.49564	0.012573	0.418866
ENSMUSG00000102964	9430034N14Rik	74.7006	-0.527297	0.211403	-2.49427	0.0126217	0.418866
ENSMUSG00000031137	Fgf13	468.622	0.457882	0.183668	2.49299	0.0126671	0.41936
ENSMUSG00000021418	Rpp40	357.916	0.418293	0.167855	2.49198	0.0127032	0.419788
ENSMUSG00000020721	Helz	4471.15	-0.378155	0.151904	-2.48944	0.0127945	0.419867
ENSMUSG00000021638	Ocln	104.067	0.574598	0.230646	2.49126	0.0127292	0.419867
ENSMUSG00000070705	Eid2b	502.577	0.336888	0.135333	2.48933	0.0127986	0.419867
ENSMUSG00000084834	4930565N06Rik	132.41	-0.572267	0.22986	-2.48963	0.0127875	0.419867
ENSMUSG00000022951	Rcan1	960.506	-0.496923	0.199702	-2.48831	0.012835	0.4203
ENSMUSG00000022372	Sla	642.558	0.341164	0.137258	2.48557	0.0129344	0.422025
ENSMUSG00000074282	Zfp94	197.813	0.499525	0.200955	2.48576	0.0129276	0.422025
ENSMUSG00000026896	Ifih1	1137.26	0.431893	0.173861	2.48413	0.012987	0.422978
ENSMUSG00000028334	Nans	843.909	0.4057	0.163388	2.48305	0.0130265	0.4235
ENSMUSG00000007656	Arpp19	3320.2	0.2923	0.117753	2.48233	0.0130528	0.423595
ENSMUSG00000005131	4930550C14Rik	154.686	0.480995	0.194254	2.47611	0.0132822	0.424307
ENSMUSG00000021120	Pigh	340.775	0.41999	0.169556	2.477	0.0132493	0.424307
ENSMUSG00000024818	Slc25a45	598.907	0.318751	0.128633	2.47798	0.0132128	0.424307
ENSMUSG00000025371	Chmp6	526.187	0.330268	0.133295	2.47772	0.0132223	0.424307
ENSMUSG00000030707	Coro1a	1346.56	0.375399	0.151361	2.48015	0.0131328	0.424307
ENSMUSG00000035284	Vps13c	3817.96	-0.321404	0.129846	-2.47528	0.0133133	0.424307
ENSMUSG00000038664	Herc1	5255.12	-0.288831	0.116679	-2.47543	0.0133075	0.424307
ENSMUSG00000040322	Slc25a24	3029.36	0.342764	0.138262	2.47909	0.0131718	0.424307
ENSMUSG00000082691	Dynlt1-ps1	385.128	0.390703	0.157682	2.47779	0.0132199	0.424307
ENSMUSG00000086753	Gm15751	228.484	-0.506371	0.204139	-2.48052	0.013119	0.424307
ENSMUSG00000104936	2610011E03Rik	25.9766	-0.565705	0.228591	-2.47475	0.013333	0.424307
ENSMUSG00000020448	Rnf185	2003.52	0.255507	0.103513	2.46834	0.0135741	0.427768
ENSMUSG00000024142	Mlst8	737.08	0.331801	0.134526	2.46644	0.0136462	0.427768
ENSMUSG00000024998	Plce1	1352.55	-0.265965	0.107908	-2.46474	0.0137111	0.427768
ENSMUSG00000026490	Cdc42bpa	5375.27	-0.247985	0.100469	-2.46827	0.0135766	0.427768
ENSMUSG00000032044	Rpusd4	609.051	0.309534	0.12553	2.46582	0.0136698	0.427768
ENSMUSG00000039783	Kmo	100.071	0.563799	0.228768	2.46451	0.0137202	0.427768
ENSMUSG00000047462	A530099J19Rik	69.021	0.570254	0.231101	2.46755	0.0136041	0.427768
ENSMUSG00000063383	Zfp947	159.342	0.512417	0.20773	2.46675	0.0136345	0.427768
ENSMUSG00000084411	Gm11510	24.7119	-0.517868	0.210143	-2.46436	0.0137257	0.427768
ENSMUSG00000097333	Zfp87	569.517	0.408788	0.165833	2.46506	0.0136988	0.427768
ENSMUSG00000103593	Gm37352	267.726	-0.478996	0.194055	-2.46836	0.0135735	0.427768
ENSMUSG00000107624	Gm44005	40.5781	-0.503679	0.204107	-2.46773	0.0135973	0.427768
ENSMUSG00000026999	Nup35	610.853	0.371149	0.150697	2.46289	0.0137824	0.428795
ENSMUSG00000004951	Hspb1	6531.88	-0.55712	0.226416	-2.4606	0.0138705	0.430603
ENSMUSG00000027829	Ccnl1	6420.91	-0.534478	0.217255	-2.46014	0.0138881	0.430603
ENSMUSG00000106149	Gm43430	34.3643	-0.515708	0.209727	-2.45894	0.0139346	0.431306
ENSMUSG00000031302	Nlgn3	471.03	0.441305	0.179598	2.45718	0.0140034	0.432692
ENSMUSG00000029346	Srrd	259.699	-0.515597	0.209906	-2.45632	0.0140368	0.432985
ENSMUSG00000000531	Grasp	920.431	-0.548321	0.223354	-2.45494	0.0140907	0.433887
ENSMUSG00000027777	Schip1	24.0637	-0.569505	0.23215	-2.45317	0.0141602	0.433887
ENSMUSG00000034442	Trmt5	537.197	0.367825	0.14989	2.45397	0.0141289	0.433887
ENSMUSG00000040435	Ppp1r15a	2900.82	-0.568542	0.231762	-2.45313	0.014162	0.433887
ENSMUSG00000022332	Khdrbs3	1591.08	0.260389	0.106174	2.45248	0.0141876	0.433915
ENSMUSG00000048497	Mmgt2	1271.25	0.330043	0.134608	2.45189	0.014211	0.433915
ENSMUSG00000033906	Zdhhc15	313.184	0.364054	0.148735	2.44766	0.0143787	0.435037
ENSMUSG00000044968	Napepld	2325.37	0.421946	0.172463	2.44658	0.0144217	0.435037
ENSMUSG00000052146	Rps10	192.691	-0.475032	0.194025	-2.4483	0.0143531	0.435037
ENSMUSG00000061436	Hipk2	9949.47	-0.333476	0.136362	-2.44552	0.0144643	0.435037
ENSMUSG00000074269	Rec114	54.3683	-0.533455	0.217761	-2.44973	0.0142964	0.435037
ENSMUSG00000084965	Gm13857	1481.72	-0.515072	0.210607	-2.44565	0.0144592	0.435037
ENSMUSG00000092540	Gm8738	43.0572	-0.564031	0.23059	-2.44603	0.0144437	0.435037
ENSMUSG00000112411	Gm19337	52.3756	-0.568061	0.23197	-2.44885	0.0143312	0.435037
ENSMUSG00000113775	Gm48027	51.4437	-0.568596	0.232207	-2.44866	0.0143388	0.435037
ENSMUSG00000017485	Top2b	5987.57	0.238455	0.0975368	2.44477	0.0144946	0.435191
ENSMUSG00000038421	Fcrla	64.856	0.564963	0.231145	2.44419	0.0145176	0.435191
ENSMUSG00000037411	Serpine1	1086.79	-0.551063	0.225685	-2.44174	0.0146167	0.436759
ENSMUSG00000038712	Mindy1	3293.98	0.320124	0.131128	2.4413	0.0146344	0.436759
ENSMUSG00000042032	Mat2b	2832.77	0.262924	0.107707	2.4411	0.0146424	0.436759
ENSMUSG00000022000	Zc3h13	1561.5	-0.271561	0.111295	-2.44001	0.0146867	0.437358
ENSMUSG00000000982	Ccl3	68.2701	-0.560097	0.229715	-2.43823	0.0147595	0.43787
ENSMUSG00000008384	Sertad1	944.917	-0.561994	0.230588	-2.43722	0.0148008	0.43787
ENSMUSG00000022114	Spry2	1538.19	-0.457434	0.187642	-2.43781	0.0147767	0.43787
ENSMUSG00000027514	Zbp1	197.105	0.541611	0.22218	2.43771	0.0147806	0.43787
ENSMUSG00000017664	Slc35c2	1663.35	0.255111	0.104763	2.43513	0.0148865	0.438054
ENSMUSG00000034640	Tiparp	3085.12	-0.564387	0.231865	-2.43412	0.0149282	0.438054
ENSMUSG00000047631	Apof	73.3814	0.546206	0.224313	2.43501	0.0148912	0.438054
ENSMUSG00000052013	Btla	189.592	0.544534	0.223685	2.43438	0.0149173	0.438054
ENSMUSG00000113076	Gm47088	31.6328	-0.398794	0.163754	-2.43532	0.0148785	0.438054
ENSMUSG00000098973	Mir6236	1034.03	-0.426398	0.175351	-2.43168	0.0150289	0.440296
ENSMUSG00000032403	2300009A05Rik	235.261	0.410969	0.169069	2.43078	0.0150664	0.440679
ENSMUSG00000021662	Arhgef28	2460.06	-0.366466	0.150869	-2.42904	0.0151389	0.442085
ENSMUSG00000055866	Per2	5630.42	-0.512739	0.211203	-2.4277	0.0151947	0.443
ENSMUSG00000025323	Sp4	926.919	-0.303522	0.125155	-2.42518	0.015301	0.444522
ENSMUSG00000037432	Fer1l5	408.386	-0.345358	0.142376	-2.42567	0.0152803	0.444522
ENSMUSG00000081339	Gm16044	37.4539	-0.554222	0.228573	-2.42471	0.0153207	0.444522
ENSMUSG00000027080	Med19	1224.77	0.302425	0.124781	2.42364	0.0153658	0.444793
ENSMUSG00000092526	Gm17907	40.2318	-0.560624	0.231345	-2.42332	0.0153793	0.444793
ENSMUSG00000019947	Arid5b	2930.85	-0.27237	0.112569	-2.41959	0.0155379	0.445367
ENSMUSG00000026924	Sec16a	5453.38	-0.26256	0.108457	-2.42086	0.0154836	0.445367
ENSMUSG00000027859	Ngf	214.987	-0.556657	0.230137	-2.4188	0.0155716	0.445367
ENSMUSG00000029380	Cxcl1	61.0525	-0.50806	0.210026	-2.41903	0.0155619	0.445367
ENSMUSG00000073421	H2-Ab1	6713.39	0.409191	0.169077	2.42014	0.0155143	0.445367
ENSMUSG00000075273	Ttc30b	838.992	0.462204	0.190887	2.42135	0.0154631	0.445367
ENSMUSG00000085887	Arhgap27os3	52.5824	-0.559958	0.231399	-2.41988	0.0155255	0.445367
ENSMUSG00000099032	Tcf24	243.773	0.500649	0.207242	2.41576	0.0157022	0.448394
ENSMUSG00000028037	Ifi44	1036.4	0.401284	0.166195	2.41454	0.0157549	0.448437
ENSMUSG00000051615	Rap2a	1470.43	0.29373	0.121677	2.41402	0.0157777	0.448437
ENSMUSG00000070034	Sp110	371.131	0.407841	0.168948	2.41401	0.0157782	0.448437
ENSMUSG00000060509	Xcr1	170.223	0.553203	0.229438	2.41112	0.0159035	0.451289
ENSMUSG00000015314	Slamf6	58.6111	0.543851	0.225723	2.40938	0.0159798	0.452035
ENSMUSG00000020648	Dus4l	275.466	0.37009	0.153746	2.40716	0.0160773	0.452035
ENSMUSG00000021624	Cd180	508.896	0.5058	0.210266	2.40552	0.0161494	0.452035
ENSMUSG00000022828	Gtf2e1	851.083	0.304605	0.126591	2.40622	0.0161185	0.452035
ENSMUSG00000024338	Psmb8	907.819	0.397657	0.165185	2.40735	0.0160689	0.452035
ENSMUSG00000033355	Rtp4	673.928	0.504792	0.209584	2.40854	0.0160165	0.452035
ENSMUSG00000041859	Mcm3	619.27	0.323205	0.134302	2.40654	0.0161043	0.452035
ENSMUSG00000079164	Tlr5	187.314	-0.556016	0.231123	-2.40572	0.0161407	0.452035
ENSMUSG00000091534	Gm17195	33.6816	-0.555805	0.231066	-2.4054	0.0161548	0.452035
ENSMUSG00000051147	Nat2	218.237	0.514532	0.214359	2.40033	0.0163804	0.454983
ENSMUSG00000052837	Junb	7582.18	-0.478794	0.199421	-2.40093	0.0163537	0.454983
ENSMUSG00000060924	Csmd1	558.436	-0.428376	0.178382	-2.40146	0.01633	0.454983
ENSMUSG00000104872	1700008B11Rik	23.116	-0.557055	0.232012	-2.40098	0.0163512	0.454983
ENSMUSG00000113665	Gm47603	37.6927	-0.539988	0.224976	-2.4002	0.016386	0.454983
ENSMUSG00000031897	Psmb10	1198.53	0.301176	0.125576	2.39835	0.0164691	0.455192
ENSMUSG00000041997	Tlk1	3842.27	0.213451	0.0889793	2.39889	0.0164451	0.455192
ENSMUSG00000046245	Pilra	165.988	0.476724	0.198762	2.39847	0.0164637	0.455192
ENSMUSG00000037640	Zfp60	1159.19	0.342657	0.142983	2.39649	0.016553	0.45628
ENSMUSG00000044933	Sstr3	98.3866	0.510154	0.212887	2.39636	0.0165589	0.45628
ENSMUSG00000027871	Hsd3b1	220356	0.40854	0.17062	2.39444	0.0166456	0.457275
ENSMUSG00000043542	Zc2hc1a	1016.5	0.236582	0.0987832	2.39496	0.016622	0.457275
ENSMUSG00000002871	Tpra1	3117.79	0.311862	0.130327	2.39291	0.0167154	0.457801
ENSMUSG00000044468	Fam46c	992.959	-0.418388	0.174824	-2.39319	0.0167025	0.457801
ENSMUSG00000026202	Tuba4a	2129.67	-0.523048	0.218709	-2.39153	0.0167785	0.457965
ENSMUSG00000026395	Ptprc	2072.57	0.387715	0.162189	2.39051	0.0168249	0.457965
ENSMUSG00000035692	Isg15	243.479	0.515581	0.215712	2.39014	0.0168421	0.457965
ENSMUSG00000050668	Gpatch11	838.588	0.261124	0.109219	2.39083	0.0168104	0.457965
ENSMUSG00000072663	Spef2	53.476	-0.547348	0.229016	-2.39001	0.0168481	0.457965
ENSMUSG00000071793	2610005L07Rik	251.876	-0.386502	0.161957	-2.38645	0.017012	0.461725
ENSMUSG00000030725	Lipt2	185.06	0.459617	0.192798	2.38393	0.0171288	0.462494
ENSMUSG00000041353	Tmem29	565.721	-0.312788	0.131139	-2.38517	0.0170712	0.462494
ENSMUSG00000083087	Gm11249	245.379	0.437053	0.183304	2.3843	0.0171115	0.462494
ENSMUSG00000118049		159.262	-0.470735	0.197486	-2.38363	0.0171427	0.462494
ENSMUSG00000015176	Nolc1	2520.96	-0.373971	0.15711	-2.38031	0.0172983	0.463923
ENSMUSG00000029135	Fosl2	24937.7	-0.551789	0.231732	-2.38115	0.0172586	0.463923
ENSMUSG00000030905	Crym	86.6974	0.523626	0.219962	2.38053	0.0172879	0.463923
ENSMUSG00000056258	Kcnq3	1504.74	-0.418432	0.175685	-2.38172	0.0172321	0.463923
ENSMUSG00000004788	Eif2b2	1247.34	0.275208	0.115756	2.37749	0.0174309	0.466786
ENSMUSG00000037681	Esyt3	60.5744	-0.516459	0.217335	-2.37633	0.017486	0.467569
ENSMUSG00000054459	Vsnl1	1070.88	0.545745	0.229748	2.37541	0.0175295	0.46804
ENSMUSG00000043881	Kbtbd7	1021.14	0.301557	0.127015	2.37419	0.0175876	0.468207
ENSMUSG00000102258	Gm38257	44.8579	-0.521586	0.219678	-2.37432	0.0175815	0.468207
ENSMUSG00000084350	Znf41-ps	169.424	0.499905	0.210646	2.3732	0.0176346	0.468769
ENSMUSG00000003032	Klf4	2694.65	-0.52986	0.223405	-2.37175	0.0177042	0.469239
ENSMUSG00000118383		251.149	0.53972	0.227523	2.37215	0.0176847	0.469239
ENSMUSG00000026826	Nr4a2	8280.42	-0.415328	0.175213	-2.37042	0.017768	0.469553
ENSMUSG00000061601	Pclo	4260.46	-0.411383	0.173521	-2.3708	0.0177496	0.469553
ENSMUSG00000021719	Rgs7bp	976.807	-0.419132	0.177292	-2.36407	0.0180753	0.46957
ENSMUSG00000026308	Klhl30	145.376	0.534506	0.225722	2.36798	0.0178854	0.46957
ENSMUSG00000040749	Siah1b	148.325	0.419179	0.17724	2.36504	0.0180283	0.46957
ENSMUSG00000041235	Chd7	1239.21	-0.374715	0.158431	-2.36516	0.0180225	0.46957
ENSMUSG00000049093	Il23r	703.153	0.485607	0.205124	2.36738	0.0179144	0.46957
ENSMUSG00000052298	Cdc42se2	1895.48	0.222387	0.0939913	2.36604	0.0179794	0.46957
ENSMUSG00000055633	Zfp580	256.968	0.415371	0.175679	2.36437	0.0180608	0.46957
ENSMUSG00000056553	Ptprn2	2335.77	-0.453735	0.191938	-2.36397	0.0180804	0.46957
ENSMUSG00000084939	Gm830	73.8339	0.541676	0.228927	2.36615	0.0179742	0.46957
ENSMUSG00000097324	Carmn	280.808	-0.477705	0.202055	-2.36423	0.0180675	0.46957
ENSMUSG00000106383	E330034L11Rik	91.0541	-0.548048	0.231439	-2.368	0.0178846	0.46957
ENSMUSG00000118537		65.1127	0.487246	0.205834	2.36718	0.0179241	0.46957
ENSMUSG00000031774	Fam192a	1473.07	0.217865	0.092327	2.35971	0.0182891	0.470822
ENSMUSG00000036469	2001-03-01	337.043	0.482715	0.204603	2.35927	0.0183109	0.470822
ENSMUSG00000045903	Npas4	83.8034	-0.47469	0.20115	-2.35988	0.0182806	0.470822
ENSMUSG00000050503	Fbxl22	90.827	-0.534565	0.226544	-2.35965	0.0182921	0.470822
ENSMUSG00000050556	Kcnb1	2221.46	-0.351716	0.148946	-2.36136	0.0182082	0.470822
ENSMUSG00000105929	Gm43693	29.4311	-0.520968	0.220557	-2.36205	0.018174	0.470822
ENSMUSG00000108536	Gm45059	22.4984	-0.540772	0.22914	-2.36001	0.0182745	0.470822
ENSMUSG00000070923	Klhl9	5145.8	0.277023	0.117456	2.35853	0.0183475	0.471093
ENSMUSG00000037089	Slc35b2	1528.86	0.256047	0.108587	2.358	0.0183738	0.4711
ENSMUSG00000003545	Fosb	4044.29	-0.378666	0.1609	-2.35343	0.0186013	0.474981
ENSMUSG00000025492	Ifitm3	4041.2	0.390459	0.165915	2.35337	0.018604	0.474981
ENSMUSG00000106636	Gm43813	189.864	-0.513057	0.218	-2.35347	0.0185993	0.474981
ENSMUSG00000035208	Slfn8	590.057	0.448349	0.190664	2.35151	0.0186974	0.476691
ENSMUSG00000030666	Calcb	64.6838	0.545013	0.232096	2.34823	0.018863	0.479561
ENSMUSG00000109574	B230206I08Rik	65.7247	-0.525565	0.223781	-2.34857	0.0188459	0.479561
ENSMUSG00000012519	Mlkl	345.773	0.476267	0.203068	2.34535	0.0190091	0.479884
ENSMUSG00000017453	Pipox	134.057	0.478431	0.204035	2.34484	0.019035	0.479884
ENSMUSG00000022043	Trim35	7036.84	0.360505	0.153743	2.34485	0.0190348	0.479884
ENSMUSG00000040913	Fbxw4	391.495	-0.365246	0.155731	-2.34536	0.0190087	0.479884
ENSMUSG00000067629	Syngap1	1920.11	-0.346289	0.147574	-2.34655	0.0189481	0.479884
ENSMUSG00000106981	Gm45495	234.092	0.408663	0.174119	2.34704	0.0189234	0.479884
ENSMUSG00000048489	8430408G22Rik	301.403	-0.544306	0.232204	-2.34408	0.0190739	0.480195
ENSMUSG00000050088	1600012H06Rik	1415.12	0.257331	0.109807	2.3435	0.019104	0.480283
ENSMUSG00000033909	Usp36	2206.02	-0.360461	0.153896	-2.34224	0.0191682	0.481227
ENSMUSG00000003873	Bax	740.965	0.315609	0.135152	2.33522	0.0195321	0.481791
ENSMUSG00000004988	Fxyd4	24.7577	-0.517793	0.221501	-2.33766	0.0194051	0.481791
ENSMUSG00000020492	Ska2	499.008	0.329107	0.140615	2.34048	0.0192589	0.481791
ENSMUSG00000022864	D16Ertd472e	1616.37	-0.417626	0.17893	-2.33402	0.0195947	0.481791
ENSMUSG00000024335	Brd2	9805.39	-0.310804	0.133044	-2.33609	0.0194863	0.481791
ENSMUSG00000029009	Mthfr	2445.05	-0.3945	0.169043	-2.33373	0.0196101	0.481791
ENSMUSG00000032359	Ctsh	4851.61	0.284912	0.121707	2.34097	0.0192337	0.481791
ENSMUSG00000045691	Thtpa	359.554	0.37727	0.161768	2.33216	0.0196922	0.481791
ENSMUSG00000049764	Zfp280b	749.855	0.421587	0.180153	2.34016	0.0192753	0.481791
ENSMUSG00000050824	Sstr5	32.1902	0.541804	0.23217	2.33366	0.0196138	0.481791
ENSMUSG00000051335	Gfod1	660.292	-0.423058	0.181409	-2.33207	0.019697	0.481791
ENSMUSG00000055760	Gemin6	254.448	0.325641	0.139587	2.3329	0.0196536	0.481791
ENSMUSG00000067889	Sptbn2	599.751	-0.43141	0.184526	-2.33794	0.0193905	0.481791
ENSMUSG00000081021	Gm11964	59	0.540832	0.231316	2.33807	0.0193837	0.481791
ENSMUSG00000085063	Gm16024	30.1653	-0.54174	0.232204	-2.33303	0.0196465	0.481791
ENSMUSG00000087006	Gm13889	859.766	-0.534367	0.228701	-2.33653	0.0194637	0.481791
ENSMUSG00000103722	2700078F05Rik	34.5196	-0.496555	0.212274	-2.33921	0.0193244	0.481791
ENSMUSG00000105852	Gm42890	23.806	-0.539999	0.231412	-2.33349	0.0196224	0.481791
ENSMUSG00000105985	Gm42993	67.2429	-0.54274	0.232205	-2.33733	0.019422	0.481791
ENSMUSG00000022516	Nudt16l1	1048.33	0.319495	0.137223	2.32829	0.0198967	0.481819
ENSMUSG00000023467	Tulp2	89.4941	-0.539062	0.231654	-2.32701	0.0199647	0.481819
ENSMUSG00000029638	Glcci1	221.745	-0.473916	0.203508	-2.32874	0.0198729	0.481819
ENSMUSG00000031558	Slit2	2018.76	-0.411142	0.176467	-2.32985	0.0198142	0.481819
ENSMUSG00000034891	Sncb	112.923	-0.504134	0.216584	-2.32766	0.0199303	0.481819
ENSMUSG00000035960	Apex1	317.291	0.374794	0.160925	2.32899	0.0198594	0.481819
ENSMUSG00000067424	Zfp563	683.704	0.420668	0.180493	2.33066	0.0197713	0.481819
ENSMUSG00000086003	B230206L02Rik	42.398	-0.538067	0.231139	-2.32789	0.0199179	0.481819
ENSMUSG00000101122	Gm17971	249.631	-0.533892	0.229335	-2.32801	0.0199117	0.481819
ENSMUSG00000107610	D530018E20Rik	107.487	-0.524589	0.225421	-2.32716	0.019957	0.481819
ENSMUSG00000031906	Smpd3	1254.31	-0.402391	0.173213	-2.3231	0.0201738	0.485871
ENSMUSG00000037552	Plekhg2	1743.9	-0.444922	0.19154	-2.32287	0.0201864	0.485871
ENSMUSG00000022009	Nufip1	603.314	0.363269	0.156448	2.32197	0.0202344	0.486378
ENSMUSG00000035759	Bbs10	262.43	0.483132	0.208292	2.31949	0.0203684	0.488301
ENSMUSG00000104682	Gm42636	84.2798	-0.52029	0.22427	-2.31993	0.0203448	0.488301
ENSMUSG00000018387	Shroom1	594.093	-0.419348	0.180846	-2.31881	0.0204051	0.488304
ENSMUSG00000096696	Zfp960	147.017	0.493106	0.212684	2.31849	0.0204225	0.488304
ENSMUSG00000034300	Fam53c	3376.71	-0.236029	0.101905	-2.31618	0.0205485	0.488719
ENSMUSG00000038180	Spag4	127.422	-0.520056	0.224509	-2.31641	0.0205358	0.488719
ENSMUSG00000057346	Apol9a	104.273	0.53783	0.232057	2.31766	0.0204679	0.488719
ENSMUSG00000062284	Gm6030	57.3598	-0.521951	0.225393	-2.31574	0.0205725	0.488719
ENSMUSG00000109812	Gm45640	126.744	-0.502121	0.216834	-2.31569	0.0205751	0.488719
ENSMUSG00000021028	Mbip	499.709	0.37036	0.159994	2.31484	0.0206215	0.489014
ENSMUSG00000028811	Yars	2001.4	0.267333	0.115505	2.31448	0.0206416	0.489014
ENSMUSG00000018707	Dync1h1	11759.6	-0.255566	0.110548	-2.31181	0.020788	0.491502
ENSMUSG00000027520	Zdbf2	2369.4	-0.5272	0.228166	-2.31059	0.0208554	0.491502
ENSMUSG00000039699	Batf2	93.7314	0.483236	0.209064	2.31142	0.0208095	0.491502
ENSMUSG00000095788	Sirpb1a	35.0154	0.53107	0.229802	2.31099	0.0208332	0.491502
ENSMUSG00000079737	3110001I22Rik	106.361	-0.425013	0.183981	-2.31009	0.0208829	0.49151
ENSMUSG00000005198	Polr2a	12287	-0.19381	0.0840302	-2.30643	0.0210865	0.491576
ENSMUSG00000016283	H2-M2	406.502	0.534899	0.232086	2.30474	0.021181	0.491576
ENSMUSG00000027412	Lpin3	1550.83	0.436178	0.189148	2.30601	0.0211098	0.491576
ENSMUSG00000027488	Snta1	1018.12	-0.288172	0.125038	-2.30467	0.0211849	0.491576
ENSMUSG00000028649	Macf1	11956.1	-0.242824	0.105227	-2.30762	0.0210204	0.491576
ENSMUSG00000030270	Cpne9	522.647	-0.454276	0.196914	-2.30697	0.0210565	0.491576
ENSMUSG00000033900	Map9	1074.33	-0.308042	0.133658	-2.30469	0.0211839	0.491576
ENSMUSG00000048450	Msx1	86.6879	-0.49877	0.216163	-2.30737	0.021034	0.491576
ENSMUSG00000053198	Prx	366.425	-0.36564	0.158335	-2.30928	0.0209279	0.491576
ENSMUSG00000108076	9530086O07Rik	26.7204	-0.506699	0.219526	-2.30815	0.0209907	0.491576
ENSMUSG00000109536	9330162G02Rik	305.61	-0.471669	0.204483	-2.30664	0.0210751	0.491576
ENSMUSG00000055850	Rnf181	8301.29	0.300409	0.130408	2.3036	0.021245	0.492339
ENSMUSG00000031931	Ankrd49	655.069	0.321944	0.139886	2.30147	0.0213651	0.493225
ENSMUSG00000069792	Wfdc17	215.151	0.496435	0.215649	2.30206	0.0213321	0.493225
ENSMUSG00000075224	Lrrc55	969.393	0.512999	0.2229	2.30147	0.0213648	0.493225
ENSMUSG00000032177	Pde4a	1156.32	-0.358168	0.155692	-2.30049	0.0214204	0.493388
ENSMUSG00000040387	Klhl32	592.88	-0.396418	0.172327	-2.30038	0.0214267	0.493388
ENSMUSG00000069135	Fgfr1op	782.083	0.290892	0.126626	2.29726	0.0216038	0.496833
ENSMUSG00000041396	Mettl18	170.693	0.508858	0.221557	2.29673	0.0216341	0.496896
ENSMUSG00000106940	Gm42930	35.3982	-0.498607	0.217158	-2.29606	0.0216725	0.497147
ENSMUSG00000055493	Epm2a	1108.27	-0.240139	0.10468	-2.29403	0.0217886	0.498545
ENSMUSG00000062783	Csprs	43.867	0.527478	0.229912	2.29426	0.0217757	0.498545
ENSMUSG00000031314	Taf1	3411.04	-0.28582	0.124633	-2.2933	0.0218306	0.498876
ENSMUSG00000039683	Sdk1	708.348	-0.412511	0.18	-2.29173	0.0219212	0.499682
ENSMUSG00000057738	Sptan1	12727.8	-0.189468	0.0826702	-2.29186	0.021914	0.499682
ENSMUSG00000035385	Ccl2	129.467	-0.506352	0.2211	-2.29015	0.0220125	0.500915
ENSMUSG00000109866	Gm45714	132.337	0.471259	0.205805	2.28984	0.0220307	0.500915
ENSMUSG00000021244	Ylpm1	4080.9	-0.242928	0.1063	-2.28532	0.0222942	0.501774
ENSMUSG00000021432	Slc35b3	681.648	0.306876	0.134251	2.28584	0.0222638	0.501774
ENSMUSG00000029657	Hsph1	9108.74	-0.477877	0.209275	-2.28349	0.0224016	0.501774
ENSMUSG00000036362	P2ry13	201.831	0.511817	0.224082	2.28406	0.022368	0.501774
ENSMUSG00000036537	Rnf113a1	83.5718	0.496465	0.217396	2.28369	0.02239	0.501774
ENSMUSG00000036676	Tmtc3	2028.28	0.232873	0.101959	2.28399	0.0223722	0.501774
ENSMUSG00000042129	Rassf4	896.86	0.415683	0.181816	2.28628	0.0222381	0.501774
ENSMUSG00000053470	Kdm3a	2069.06	-0.230779	0.100894	-2.28734	0.0221761	0.501774
ENSMUSG00000054945	Gm9958	86.9917	0.466845	0.204007	2.28838	0.0221154	0.501774
ENSMUSG00000055137	Sugct	389.299	-0.529439	0.23172	-2.28482	0.0223234	0.501774
ENSMUSG00000070644	Etnk2	883.935	-0.503945	0.220574	-2.28469	0.0223307	0.501774
ENSMUSG00000086330	1700007J10Rik	39.0551	-0.49285	0.215793	-2.2839	0.0223771	0.501774
ENSMUSG00000020973	Dnaaf2	53.6975	0.525186	0.230095	2.28247	0.0224614	0.502118
ENSMUSG00000024911	Fibp	1624.89	0.225366	0.0987502	2.28218	0.0224785	0.502118
ENSMUSG00000102097	A930006L05Rik	41.0523	-0.4932	0.216188	-2.28134	0.0225281	0.502118
ENSMUSG00000107205	Gm42576	46.7273	-0.529447	0.232049	-2.28162	0.0225117	0.502118
ENSMUSG00000012819	Cdh23	96.9484	-0.526368	0.231349	-2.27521	0.0228931	0.502152
ENSMUSG00000018442	Derl2	2951.24	0.257011	0.112899	2.27646	0.0228183	0.502152
ENSMUSG00000024222	Fkbp5	5676.2	-0.317655	0.139744	-2.27311	0.0230194	0.502152
ENSMUSG00000026014	Raph1	8329.18	-0.404014	0.17782	-2.27204	0.0230843	0.502152
ENSMUSG00000027496	Aurka	108.954	-0.468284	0.206196	-2.27106	0.0231434	0.502152
ENSMUSG00000027962	Vcam1	2467.67	0.356984	0.156525	2.28068	0.0225673	0.502152
ENSMUSG00000028291	Akirin2	1887.19	0.205666	0.0902327	2.27928	0.0226502	0.502152
ENSMUSG00000029321	Slc10a6	123.061	-0.460671	0.202484	-2.2751	0.0228998	0.502152
ENSMUSG00000030994	D7Ertd443e	665.452	0.397494	0.174811	2.27385	0.0229749	0.502152
ENSMUSG00000034795	Ccdc122	397.107	0.415789	0.183009	2.27196	0.0230891	0.502152
ENSMUSG00000036908	Unc93b1	2952.36	0.299874	0.131959	2.27249	0.0230571	0.502152
ENSMUSG00000037808	Fam76b	1718.48	0.270884	0.118797	2.28022	0.0225946	0.502152
ENSMUSG00000037962	Rflna	161.482	-0.513624	0.226175	-2.27091	0.0231522	0.502152
ENSMUSG00000039899	Fgl2	1825.86	0.378754	0.166393	2.27626	0.0228303	0.502152
ENSMUSG00000041324	Inhba	751.794	-0.412103	0.181522	-2.27027	0.0231914	0.502152
ENSMUSG00000045589	Frrs1l	318.819	-0.416177	0.183218	-2.27148	0.0231177	0.502152
ENSMUSG00000049421	Zfp260	2704.19	0.19241	0.0848062	2.26881	0.0232797	0.502152
ENSMUSG00000054423	Cadps	1091.93	-0.436001	0.191676	-2.27467	0.0229255	0.502152
ENSMUSG00000057134	Ado	1515.21	0.215313	0.0947015	2.27359	0.0229906	0.502152
ENSMUSG00000061046	Haghl	771.378	0.387256	0.170232	2.27487	0.022914	0.502152
ENSMUSG00000085178	Kdm6bos	72.1687	-0.526936	0.232168	-2.26964	0.0232297	0.502152
ENSMUSG00000093989	Rnasek	29.5086	0.518398	0.228183	2.27185	0.0230957	0.502152
ENSMUSG00000097124	A530020G20Rik	5544.07	0.463326	0.203957	2.27169	0.0231055	0.502152
ENSMUSG00000104388	Gm37033	131.058	-0.527581	0.232146	-2.27262	0.0230489	0.502152
ENSMUSG00000105748	Gm43088	53.5354	-0.52648	0.231999	-2.26932	0.0232487	0.502152
ENSMUSG00000110218	Gm20219	94.732	-0.52088	0.229582	-2.26882	0.0232791	0.502152
ENSMUSG00000114282	5330431K02Rik	74.5096	-0.52895	0.23219	-2.27809	0.0227213	0.502152
ENSMUSG00000002661	Alkbh7	606.384	0.352217	0.155294	2.26807	0.0233249	0.502312
ENSMUSG00000016552	Foxred2	850.091	-0.331914	0.146411	-2.26701	0.0233897	0.502312
ENSMUSG00000039110	Mycbpap	126.199	-0.416285	0.18361	-2.26723	0.0233762	0.502312
ENSMUSG00000044562	Rasip1	594.116	-0.335025	0.147792	-2.26687	0.0233982	0.502312
ENSMUSG00000033706	Smyd5	1156.66	0.251347	0.110931	2.2658	0.0234634	0.502517
ENSMUSG00000103373	Gm37238	73.2036	-0.507001	0.223729	-2.26614	0.0234428	0.502517
ENSMUSG00000041205	Map6d1	71.2879	0.522928	0.231099	2.26279	0.0236486	0.503501
ENSMUSG00000070699	Sars2	515.04	0.362376	0.160136	2.26293	0.0236399	0.503501
ENSMUSG00000075408	6030408B16Rik	154.433	-0.515215	0.227658	-2.26311	0.0236291	0.503501
ENSMUSG00000078502	Gm13212	123.75	0.462268	0.204288	2.26283	0.0236463	0.503501
ENSMUSG00000117679		1877.89	-0.429372	0.189753	-2.26279	0.0236483	0.503501
ENSMUSG00000022014	Epsti1	334.674	0.451527	0.199675	2.26131	0.0237402	0.503671
ENSMUSG00000026049	Tex30	131.009	0.463289	0.204859	2.2615	0.0237281	0.503671
ENSMUSG00000090698	Apold1	854.883	-0.485027	0.214484	-2.26136	0.0237368	0.503671
ENSMUSG00000020843	Timm22	1124.86	0.233969	0.103498	2.26061	0.0237836	0.504001
ENSMUSG00000022748	Cmss1	328.842	0.334507	0.148005	2.26011	0.0238145	0.504065
ENSMUSG00000020205	Phlda1	2105.25	-0.519346	0.230454	-2.25357	0.024223	0.504891
ENSMUSG00000020723	Cacng4	357.811	-0.444634	0.197195	-2.25479	0.0241465	0.504891
ENSMUSG00000025340	Rabgef1	1010.06	-0.316461	0.140339	-2.25497	0.0241351	0.504891
ENSMUSG00000028890	Mtf1	1530.55	-0.280241	0.124309	-2.25439	0.0241714	0.504891
ENSMUSG00000031591	Asah1	4677.09	0.240288	0.106511	2.25598	0.0240717	0.504891
ENSMUSG00000039701	Usp53	2040.05	-0.471789	0.209414	-2.2529	0.0242654	0.504891
ENSMUSG00000044676	Zfp612	1346.63	-0.367653	0.16309	-2.2543	0.0241773	0.504891
ENSMUSG00000051839	Gypa	22.2766	-0.430273	0.190871	-2.25426	0.0241799	0.504891
ENSMUSG00000069208	Zfp825	457.112	0.33213	0.147296	2.25484	0.0241431	0.504891
ENSMUSG00000081451	Gm12734	23.4179	-0.513507	0.227943	-2.25279	0.0242725	0.504891
ENSMUSG00000085492	Trmt61b	354.007	-0.523633	0.23221	-2.255	0.0241335	0.504891
ENSMUSG00000091474	2610021A01Rik	834.827	0.274767	0.121662	2.25845	0.0239176	0.504891
ENSMUSG00000104213	Ighd	189.58	0.52101	0.231183	2.25366	0.0242173	0.504891
ENSMUSG00000113140	Gm48624	47.8483	-0.518602	0.230154	-2.25328	0.0242415	0.504891
ENSMUSG00000114493	Gm47071	103.079	-0.504934	0.223696	-2.25723	0.0239934	0.504891
ENSMUSG00000075010	AW112010	521.207	0.474656	0.210786	2.25184	0.0243323	0.505552
ENSMUSG00000063455	D630045J12Rik	1180.14	-0.405781	0.180299	-2.2506	0.0244109	0.506603
ENSMUSG00000024068	Spast	1667.96	0.271645	0.12073	2.25001	0.024448	0.506792
ENSMUSG00000039652	Cpeb3	1580.59	-0.331432	0.147445	-2.24784	0.0245866	0.509082
ENSMUSG00000105541	Gm43136	22.8943	-0.5103	0.227234	-2.2457	0.0247229	0.511318
ENSMUSG00000032280	Tle3	5182.64	-0.307603	0.137028	-2.24482	0.0247795	0.511902
ENSMUSG00000034593	Myo5a	5341.88	-0.267708	0.119328	-2.24347	0.0248667	0.511948
ENSMUSG00000038112	AW551984	2226.28	-0.387828	0.172822	-2.24409	0.0248266	0.511948
ENSMUSG00000097343	9030407P20Rik	101.072	0.50872	0.226744	2.24359	0.0248591	0.511948
ENSMUSG00000018736	Ndel1	3024.17	-0.414883	0.185278	-2.23924	0.02514	0.514675
ENSMUSG00000026097	Ormdl1	793.18	0.39907	0.178187	2.23962	0.0251155	0.514675
ENSMUSG00000030498	Gas2	969.027	0.339064	0.15142	2.23922	0.0251415	0.514675
ENSMUSG00000037426	Depdc5	1471.88	-0.324911	0.14505	-2.23999	0.0250914	0.514675
ENSMUSG00000073555	Gm4951	313.269	0.445783	0.199023	2.23985	0.0251005	0.514675
ENSMUSG00000034317	Trim59	286.417	0.430344	0.192311	2.23775	0.0252375	0.515044
ENSMUSG00000107990	Gm7890	73.0992	-0.511011	0.228371	-2.23763	0.025245	0.515044
ENSMUSG00000110588	Gm45774	163.756	-0.50923	0.227492	-2.23845	0.0251918	0.515044
ENSMUSG00000024037	Wdr4	989.727	-0.263624	0.118146	-2.23134	0.0256585	0.515582
ENSMUSG00000024219	Anks1	1792.91	-0.265108	0.118602	-2.23527	0.0253994	0.515582
ENSMUSG00000024912	Fosl1	31.5927	-0.36609	0.164434	-2.22637	0.0259897	0.515582
ENSMUSG00000025185	Loxl4	196.538	-0.500465	0.224868	-2.22559	0.0260415	0.515582
ENSMUSG00000026399	Cd55	2589.96	-0.353838	0.158494	-2.2325	0.025582	0.515582
ENSMUSG00000026519	Tmem63a	2594.38	0.305759	0.137229	2.2281	0.0258739	0.515582
ENSMUSG00000027690	Slc2a2	35.2194	0.427981	0.192152	2.22731	0.0259268	0.515582
ENSMUSG00000028344	Invs	1339.52	-0.328005	0.146893	-2.23295	0.0255521	0.515582
ENSMUSG00000028882	Ppp1r8	1241.26	0.225126	0.101119	2.22634	0.0259912	0.515582
ENSMUSG00000029322	Plac8	346.752	0.468345	0.209438	2.2362	0.0253387	0.515582
ENSMUSG00000031997	Trpc6	101.238	0.505682	0.227156	2.22615	0.0260044	0.515582
ENSMUSG00000032855	Pkd1	6364.32	-0.31672	0.142062	-2.22945	0.025784	0.515582
ENSMUSG00000035171	1110059E24Rik	996.46	0.270645	0.121498	2.22758	0.0259088	0.515582
ENSMUSG00000036327	Qsox2	1351.85	0.27915	0.125077	2.23182	0.025627	0.515582
ENSMUSG00000037321	Tap1	1464.67	0.423358	0.189675	2.23202	0.0256138	0.515582
ENSMUSG00000037926	Ssh2	2770.77	-0.343458	0.153982	-2.23051	0.0257134	0.515582
ENSMUSG00000041144	Dnah7b	913.551	-0.380705	0.170608	-2.23146	0.0256505	0.515582
ENSMUSG00000053600	Zfp472	297.518	0.348877	0.156624	2.22748	0.0259155	0.515582
ENSMUSG00000058748	Zfp958	465.414	0.344484	0.154773	2.22574	0.0260314	0.515582
ENSMUSG00000078519	2310026L22Rik	25.1086	0.509051	0.227905	2.23362	0.0255084	0.515582
ENSMUSG00000079419	Ms4a6c	263.353	0.393377	0.176538	2.22828	0.0258617	0.515582
ENSMUSG00000089716	Gm6264	31.004	0.445747	0.199396	2.23549	0.0253854	0.515582
ENSMUSG00000089940	Gm4117	93.8886	-0.498514	0.223356	-2.23193	0.0256197	0.515582
ENSMUSG00000096842	Gm10736	633.69	-0.363892	0.162993	-2.23257	0.0255776	0.515582
ENSMUSG00000101660	Gm18666	26.9945	0.463764	0.207476	2.23527	0.0253996	0.515582
ENSMUSG00000102758	Naaladl2	836.147	0.397487	0.178394	2.22814	0.025871	0.515582
ENSMUSG00000108563	Gm44686	60.8447	-0.501862	0.225475	-2.2258	0.0260275	0.515582
ENSMUSG00000025019	Lcor	1233.94	-0.342527	0.153991	-2.22433	0.0261264	0.515644
ENSMUSG00000038525	Armc10	1318.1	0.302846	0.136125	2.22476	0.0260972	0.515644
ENSMUSG00000052270	Fpr2	25.4054	0.406471	0.182778	2.22385	0.0261588	0.515644
ENSMUSG00000103509	Gm38372	153.056	-0.497398	0.223665	-2.22385	0.0261586	0.515644
ENSMUSG00000017405	Nek8	576.663	0.237895	0.10714	2.22042	0.0263905	0.516351
ENSMUSG00000021270	Hsp90aa1	22508	-0.490899	0.220882	-2.22245	0.0262527	0.516351
ENSMUSG00000025776	Crispld1	312.948	0.361285	0.162571	2.22232	0.0262619	0.516351
ENSMUSG00000034765	Dusp5	753.403	-0.43594	0.196255	-2.2213	0.0263307	0.516351
ENSMUSG00000039220	Ppp1r10	3173.57	-0.432225	0.194522	-2.22198	0.0262845	0.516351
ENSMUSG00000059897	Zfp930	559.67	0.272384	0.122647	2.22088	0.0263593	0.516351
ENSMUSG00000102516	Gm38340	71.8025	-0.50513	0.2275	-2.22036	0.0263946	0.516351
ENSMUSG00000033983	Coil	475.146	0.368747	0.166213	2.21852	0.0265191	0.517891
ENSMUSG00000038080	Kdm1b	991.116	-0.382845	0.172611	-2.21796	0.0265573	0.517891
ENSMUSG00000058331	Zfp85	221.3	0.46613	0.210204	2.21752	0.0265879	0.517891
ENSMUSG00000106464	C130083M11Rik	172.027	-0.428741	0.193336	-2.2176	0.0265821	0.517891
ENSMUSG00000024165	Jpt2	1144.32	0.276335	0.124699	2.21602	0.02669	0.518762
ENSMUSG00000060802	B2m	44009	0.398465	0.179785	2.21635	0.0266678	0.518762
ENSMUSG00000039410	Prdm16	708.916	-0.382707	0.172763	-2.21522	0.0267449	0.519271
ENSMUSG00000102691	Gm37780	36.2427	-0.514189	0.232172	-2.21469	0.0267814	0.519421
ENSMUSG00000032802	Srxn1	11660.5	-0.492913	0.2227	-2.21336	0.0268732	0.51954
ENSMUSG00000064441	Snord37	36.2845	-0.509527	0.230203	-2.21338	0.0268714	0.51954
ENSMUSG00000070337	Gpr179	746.483	-0.449553	0.20311	-2.21335	0.0268737	0.51954
ENSMUSG00000014980	Tsen15	573.339	0.317198	0.143367	2.21249	0.0269326	0.519715
ENSMUSG00000032633	Flcn	3111.68	-0.338085	0.152844	-2.21197	0.026969	0.519715
ENSMUSG00000055567	Unc80	2866.15	-0.384128	0.173643	-2.21217	0.0269552	0.519715
ENSMUSG00000000402	Egfl6	146.771	0.512058	0.231552	2.21142	0.0270066	0.519885
ENSMUSG00000001627	Ifrd1	3495.01	-0.489809	0.22161	-2.21023	0.0270895	0.520753
ENSMUSG00000042460	C1galt1	2351.8	0.285942	0.129407	2.20963	0.0271307	0.520753
ENSMUSG00000104420	E230020A03Rik	137.021	-0.47217	0.213698	-2.20952	0.0271382	0.520753
ENSMUSG00000046111	Cep295	860.718	-0.310368	0.140528	-2.20858	0.027204	0.521462
ENSMUSG00000022708	Zbtb20	43027	-0.407986	0.184811	-2.20759	0.027273	0.522231
ENSMUSG00000049985	Ankrd55	232.873	-0.411743	0.186575	-2.20685	0.0273244	0.522662
ENSMUSG00000048234	Rnf149	1428.6	0.353717	0.160375	2.20557	0.0274144	0.522724
ENSMUSG00000062296	Trank1	20253.7	-0.356363	0.161563	-2.20572	0.0274038	0.522724
ENSMUSG00000107029	Gm43123	50.336	-0.450735	0.204297	-2.20627	0.0273652	0.522724
ENSMUSG00000026442	Nfasc	1265.56	-0.408514	0.185392	-2.20352	0.0275582	0.523988
ENSMUSG00000041975	Mettl8	559.159	0.275792	0.125164	2.20344	0.0275637	0.523988
ENSMUSG00000047988	4933428G20Rik	51.5184	-0.509524	0.231246	-2.20338	0.0275677	0.523988
ENSMUSG00000031872	Bean1	213.106	-0.467934	0.212484	-2.20221	0.0276504	0.524458
ENSMUSG00000104034	2900092N22Rik	38.1262	-0.492406	0.223557	-2.20259	0.0276233	0.524458
ENSMUSG00000027439	Gzf1	2446.49	0.241169	0.109559	2.20128	0.0277165	0.524802
ENSMUSG00000104693	Gm42941	71.4165	-0.486886	0.221198	-2.20113	0.0277266	0.524802
ENSMUSG00000022313	Utp23	272.277	0.384167	0.174728	2.19866	0.0279021	0.527571
ENSMUSG00000108912	E230020D15Rik	38.0953	-0.51044	0.232203	-2.19825	0.0279315	0.527576
ENSMUSG00000007646	Rad51c	124.583	-0.474081	0.215737	-2.1975	0.027985	0.528033
ENSMUSG00000015468	Notch4	1411.94	-0.288892	0.131588	-2.19543	0.0281328	0.529716
ENSMUSG00000024563	Smad2	3192.24	0.229651	0.104595	2.19563	0.0281183	0.529716
ENSMUSG00000068205	Macrod2	214.137	-0.421195	0.191911	-2.19474	0.0281822	0.530095
ENSMUSG00000086040	Wipf3	533.503	-0.38342	0.174743	-2.1942	0.028221	0.530274
ENSMUSG00000097445	Gm26631	62.1422	-0.500686	0.228384	-2.1923	0.028358	0.532293
ENSMUSG00000035455	Fignl1	111.096	0.503641	0.230004	2.18971	0.0285452	0.532491
ENSMUSG00000043807	Ly6g5b	49.1675	-0.496287	0.226616	-2.18999	0.0285252	0.532491
ENSMUSG00000056515	Rab31	2841.53	0.289173	0.131966	2.19127	0.0284324	0.532491
ENSMUSG00000060550	H2-Q7	1196.89	0.472724	0.215877	2.18978	0.0285402	0.532491
ENSMUSG00000104951	Gm43413	71.5601	-0.504158	0.230124	-2.19081	0.0284654	0.532491
ENSMUSG00000106751	Gm42467	38.9406	-0.465077	0.212313	-2.19053	0.0284861	0.532491
ENSMUSG00000036934	4921524J17Rik	438.826	0.360018	0.164466	2.18901	0.0285958	0.532885
ENSMUSG00000039313	AF529169	23.9284	-0.466764	0.213274	-2.18857	0.0286284	0.532943
ENSMUSG00000035637	Grhpr	3871.92	0.304744	0.139399	2.18613	0.0288064	0.533671
ENSMUSG00000049516	Spty2d1	4528.11	-0.48477	0.221609	-2.1875	0.0287058	0.533671
ENSMUSG00000056476	Med12l	811.615	-0.281285	0.128675	-2.18601	0.0288151	0.533671
ENSMUSG00000085862	Gm13483	77.1491	-0.489041	0.223612	-2.18701	0.028742	0.533671
ENSMUSG00000109638	Gm45630	37.5726	-0.489156	0.223731	-2.18636	0.0287895	0.533671
ENSMUSG00000008658	Rbfox1	300.934	-0.383674	0.176109	-2.17862	0.0293598	0.534606
ENSMUSG00000018830	Myh11	1089.21	-0.391006	0.178975	-2.1847	0.0289105	0.534606
ENSMUSG00000021738	Atxn7	2856	-0.462186	0.212045	-2.17966	0.0292829	0.534606
ENSMUSG00000021876	Rnase4	3881.4	0.309243	0.1418	2.18085	0.0291947	0.534606
ENSMUSG00000022498	Txndc11	2953.17	-0.488391	0.224112	-2.17923	0.0293145	0.534606
ENSMUSG00000024245	Tmem178	68.6105	0.502757	0.230452	2.18161	0.0291382	0.534606
ENSMUSG00000024427	Spry4	1828.96	-0.453003	0.207787	-2.18013	0.0292478	0.534606
ENSMUSG00000024833	Pola2	994.996	0.272434	0.124858	2.18195	0.0291135	0.534606
ENSMUSG00000026355	Mcm6	904.404	0.360469	0.165042	2.1841	0.0289549	0.534606
ENSMUSG00000027562	Car2	1109.36	0.455354	0.208632	2.18257	0.0290676	0.534606
ENSMUSG00000030651	Art2b	23.1815	0.503218	0.230703	2.18124	0.0291659	0.534606
ENSMUSG00000037270	4932438A13Rik	4050.34	-0.236669	0.108484	-2.18161	0.0291387	0.534606
ENSMUSG00000048617	Rtbdn	61.8765	-0.50607	0.23208	-2.18058	0.0292144	0.534606
ENSMUSG00000052684	Jun	9959.68	-0.443236	0.202982	-2.18362	0.0289902	0.534606
ENSMUSG00000085743	8430419K02Rik	157.786	0.477823	0.219258	2.17927	0.0293116	0.534606
ENSMUSG00000101337	Dnah7c	130.831	-0.452075	0.207195	-2.18188	0.0291182	0.534606
ENSMUSG00000103081	Pcdhgb8	76.5035	-0.48844	0.224209	-2.17851	0.0293684	0.534606
ENSMUSG00000058794	Nfe2	23.5666	-0.505475	0.23208	-2.17802	0.0294045	0.534725
ENSMUSG00000061171	Slc38a11	3338.66	-0.266631	0.122444	-2.17757	0.029438	0.534795
ENSMUSG00000019779	Frk	592.749	0.371776	0.170804	2.17662	0.0295087	0.535541
ENSMUSG00000026436	Elk4	4440.44	-0.256743	0.118007	-2.17567	0.0295803	0.53571
ENSMUSG00000030443	Zfp583	200.669	0.385042	0.177001	2.17537	0.0296021	0.53571
ENSMUSG00000044005	Gls2	187.508	-0.498911	0.229352	-2.17531	0.0296069	0.53571
ENSMUSG00000024423	Impact	9913.89	-0.340158	0.156614	-2.17196	0.0298589	0.53905
ENSMUSG00000035929	H2-Q4	2126.61	0.399922	0.184154	2.17166	0.029881	0.53905
ENSMUSG00000040528	Milr1	134.493	0.464205	0.213718	2.17205	0.0298522	0.53905
ENSMUSG00000020638	Cmpk2	949.31	0.325202	0.149795	2.17099	0.0299321	0.539435
ENSMUSG00000048782	Insc	90.1358	0.497349	0.229136	2.17054	0.0299662	0.53951
ENSMUSG00000028459	Cd72	286.98	0.439947	0.202758	2.16981	0.0300215	0.539969
ENSMUSG00000097392	D930016D06Rik	1634.24	-0.360154	0.16617	-2.16738	0.0302057	0.542742
ENSMUSG00000004347	Pde1c	60.8086	-0.474052	0.219036	-2.16427	0.030444	0.544294
ENSMUSG00000010154	Spire2	158.698	-0.453582	0.209626	-2.16377	0.0304819	0.544294
ENSMUSG00000027966	Col11a1	359.126	-0.400149	0.184955	-2.1635	0.0305029	0.544294
ENSMUSG00000032417	Rwdd2a	234.336	0.367103	0.169541	2.16527	0.0303667	0.544294
ENSMUSG00000038208	Pgap3	495.611	-0.369815	0.170765	-2.16564	0.0303389	0.544294
ENSMUSG00000045322	Tlr9	182.011	0.478144	0.220883	2.16469	0.0304114	0.544294
ENSMUSG00000089774	Slc5a3	5409.18	-0.470858	0.217576	-2.16411	0.0304558	0.544294
ENSMUSG00000027288	Zfp106	8917.18	-0.214698	0.099267	-2.16283	0.0305539	0.544667
ENSMUSG00000007589	Tinf2	1273.77	-0.454864	0.211321	-2.15248	0.0313593	0.545882
ENSMUSG00000015652	Steap1	651.73	0.427287	0.198696	2.15045	0.0315193	0.545882
ENSMUSG00000019789	Hey2	212.128	0.440635	0.204328	2.15651	0.0310439	0.545882
ENSMUSG00000022052	Ppp2r2a	7906.25	0.291555	0.135403	2.15324	0.0313002	0.545882
ENSMUSG00000022311	Csmd3	70.8362	-0.500602	0.232025	-2.15753	0.0309644	0.545882
ENSMUSG00000022893	Adamts1	3166.35	-0.470022	0.21774	-2.15864	0.0308785	0.545882
ENSMUSG00000024594	Prrc1	3781.05	0.214459	0.0996449	2.15223	0.031379	0.545882
ENSMUSG00000025422	Agap2	650.255	-0.386553	0.179478	-2.15376	0.0312591	0.545882
ENSMUSG00000025432	Avil	60.9168	-0.498902	0.230978	-2.15996	0.0307757	0.545882
ENSMUSG00000027611	Procr	2415.15	-0.50041	0.231823	-2.15859	0.0308823	0.545882
ENSMUSG00000027770	Dhx36	3900.08	0.231627	0.10738	2.15707	0.0309999	0.545882
ENSMUSG00000031608	Galnt7	990.906	0.275908	0.127778	2.15928	0.0308283	0.545882
ENSMUSG00000034973	Dopey1	2372.42	-0.265179	0.123272	-2.15117	0.0314632	0.545882
ENSMUSG00000037944	Ccr7	53.4218	0.494792	0.229706	2.15402	0.0312383	0.545882
ENSMUSG00000040653	Ppp1r14c	102.55	0.487841	0.226907	2.14996	0.0315582	0.545882
ENSMUSG00000041632	Mrps27	938.248	0.311437	0.144818	2.15054	0.0315123	0.545882
ENSMUSG00000047084	Ngrn	1377.77	0.24657	0.114155	2.15996	0.0307757	0.545882
ENSMUSG00000047420	Fam180a	154.707	0.415828	0.192868	2.15602	0.031082	0.545882
ENSMUSG00000048191	Muc6	118.425	-0.501458	0.232198	-2.15962	0.0308022	0.545882
ENSMUSG00000049160	Tex50	24.4403	-0.496065	0.230156	-2.15534	0.0311354	0.545882
ENSMUSG00000051748	Wfdc21	30.8773	0.464288	0.215487	2.1546	0.031193	0.545882
ENSMUSG00000052727	Map1b	11479.4	-0.3488	0.161904	-2.15436	0.0312118	0.545882
ENSMUSG00000065147	Snora31	94.9233	-0.494675	0.22928	-2.15752	0.0309655	0.545882
ENSMUSG00000068270	Shroom4	1532.93	-0.22808	0.106072	-2.15023	0.0315371	0.545882
ENSMUSG00000073423	Zfp414	466.373	0.326132	0.151515	2.15248	0.0313597	0.545882
ENSMUSG00000078970	Wdr92	821.602	0.256791	0.118991	2.15807	0.0309222	0.545882
ENSMUSG00000086320	Gm12840	32.9876	-0.399379	0.185429	-2.1538	0.0312556	0.545882
ENSMUSG00000088185	Scarna2	534.865	-0.387913	0.179834	-2.15706	0.0310012	0.545882
ENSMUSG00000097399	Gm26555	39.1908	-0.484557	0.224683	-2.15663	0.0310348	0.545882
ENSMUSG00000114169	Gm47075	27.5403	-0.338668	0.157491	-2.1504	0.0315237	0.545882
ENSMUSG00000117546		24.4598	-0.404814	0.188099	-2.15213	0.0313872	0.545882
ENSMUSG00000046785	Epm2aip1	6908.03	0.243554	0.113311	2.14942	0.0316009	0.546098
ENSMUSG00000045877	4933415A04Rik	24.4522	-0.47243	0.219895	-2.14843	0.0316794	0.546932
ENSMUSG00000036513	Commd2	634.267	0.281619	0.131125	2.14772	0.0317364	0.547392
ENSMUSG00000040721	Zfhx2	1900.6	-0.386461	0.180073	-2.14614	0.0318621	0.549036
ENSMUSG00000024486	Hbegf	313.785	-0.490926	0.228864	-2.14505	0.0319485	0.55
ENSMUSG00000022558	Mroh1	2441.7	-0.295699	0.137912	-2.14411	0.0320244	0.550751
ENSMUSG00000027950	Chrnb2	974.013	-0.369915	0.172586	-2.14337	0.0320835	0.550751
ENSMUSG00000042514	Klhl14	2210.79	0.436012	0.203405	2.14356	0.0320681	0.550751
ENSMUSG00000060397	Zfp128	216.315	0.379557	0.177176	2.14226	0.0321724	0.551754
ENSMUSG00000025147	Mob2	1192.77	0.242701	0.113323	2.14167	0.0322199	0.551935
ENSMUSG00000028194	Ddah1	112.418	0.483476	0.225779	2.14137	0.032244	0.551935
ENSMUSG00000068263	Efcc1	57.2572	-0.496738	0.232084	-2.14034	0.0323276	0.552842
ENSMUSG00000012520	Phox2b	4754.02	-0.35469	0.165812	-2.13912	0.0324263	0.552961
ENSMUSG00000090019	Gimap1	234.272	0.312597	0.146118	2.13935	0.032407	0.552961
ENSMUSG00000106458	Gm42633	224.11	-0.42223	0.197334	-2.13967	0.0323817	0.552961
ENSMUSG00000010142	Tnfrsf13b	132.033	0.450691	0.210941	2.13658	0.0326324	0.555951
ENSMUSG00000034647	Ankrd12	3110.87	-0.299192	0.140134	-2.13504	0.0327578	0.557037
ENSMUSG00000041096	Tspyl2	3008.7	-0.326683	0.153004	-2.13514	0.03275	0.557037
ENSMUSG00000116908		224.24	-0.471593	0.220939	-2.1345	0.0328018	0.557261
ENSMUSG00000021286	Zfyve21	1529.38	0.338789	0.158788	2.1336	0.0328756	0.557466
ENSMUSG00000037437	Adam32	35.9775	-0.494051	0.231525	-2.1339	0.0328512	0.557466
ENSMUSG00000033024	Klra9	50.7435	0.494962	0.23203	2.13318	0.0329097	0.557509
ENSMUSG00000060988	Galnt13	68.3541	-0.495266	0.232212	-2.13282	0.0329398	0.557509
ENSMUSG00000019831	Wasf1	195.196	0.332221	0.155893	2.13108	0.0330827	0.55804
ENSMUSG00000020439	Smtn	1760.63	-0.317514	0.148968	-2.13143	0.0330539	0.55804
ENSMUSG00000032350	Gclc	2548.47	-0.378077	0.177445	-2.13068	0.0331156	0.55804
ENSMUSG00000034282	Evpl	257.429	-0.438838	0.205973	-2.13056	0.0331255	0.55804
ENSMUSG00000045813	Gm9801	87.7746	-0.487814	0.228829	-2.13178	0.0330248	0.55804
ENSMUSG00000000365	Rnf17	79.1301	-0.481103	0.226141	-2.12745	0.0333828	0.55883
ENSMUSG00000004113	Cacna1b	802.37	-0.356564	0.167709	-2.12609	0.0334957	0.55883
ENSMUSG00000018076	Med13l	3527.47	-0.246243	0.115891	-2.12478	0.0336051	0.55883
ENSMUSG00000020288	Ahsa2	1238.77	-0.481463	0.226649	-2.12427	0.033648	0.55883
ENSMUSG00000022914	Brwd1	3460.58	-0.249719	0.117609	-2.1233	0.0337289	0.55883
ENSMUSG00000023882	Zfp54	182.271	0.397009	0.186796	2.12536	0.0335566	0.55883
ENSMUSG00000025350	Rdh5	223.791	-0.385254	0.180975	-2.12877	0.0332734	0.55883
ENSMUSG00000027346	Gpcpd1	2279.47	-0.307819	0.144761	-2.12639	0.0334711	0.55883
ENSMUSG00000028617	Lrrc42	694.393	0.295972	0.139307	2.12461	0.0336195	0.55883
ENSMUSG00000030117	Gdf3	41.7801	0.473361	0.22255	2.12699	0.0334211	0.55883
ENSMUSG00000031765	Mt1	7747.42	-0.485412	0.228213	-2.12701	0.033419	0.55883
ENSMUSG00000034586	Hid1	2524.27	-0.466147	0.219539	-2.1233	0.0337286	0.55883
ENSMUSG00000036533	Cdc42ep3	516.096	0.368577	0.173393	2.12568	0.0335298	0.55883
ENSMUSG00000043670	Diras1	196.916	-0.423817	0.199452	-2.1249	0.0335946	0.55883
ENSMUSG00000045569	Mc2r	12272.4	0.400757	0.188697	2.12381	0.0336862	0.55883
ENSMUSG00000045795	Whamm	830.582	0.276838	0.130109	2.12774	0.033359	0.55883
ENSMUSG00000087159	Gm15246	31.7298	-0.48045	0.225924	-2.1266	0.0334535	0.55883
ENSMUSG00000116624		22.2991	-0.476304	0.223692	-2.12929	0.0332306	0.55883
ENSMUSG00000001964	Emd	2916.64	-0.492085	0.231917	-2.12182	0.0338529	0.559032
ENSMUSG00000002204	Napsa	141.318	0.377272	0.177773	2.12221	0.03382	0.559032
ENSMUSG00000011751	Sptbn4	446.448	-0.444417	0.209387	-2.12247	0.0337982	0.559032
ENSMUSG00000021275	Tecpr2	1123.5	-0.236587	0.111509	-2.12168	0.0338648	0.559032
ENSMUSG00000110148	5830408C22Rik	38.0042	-0.483188	0.227817	-2.12095	0.033926	0.559531
ENSMUSG00000028266	Lmo4	1911.9	0.321409	0.151662	2.11924	0.03407	0.560883
ENSMUSG00000067931	Zfp948	1024.54	-0.48055	0.226736	-2.11942	0.0340548	0.560883
ENSMUSG00000049313	Sorl1	3499.41	-0.35329	0.166767	-2.11846	0.0341361	0.56146
ENSMUSG00000032249	Anp32a	5117.2	0.233551	0.110369	2.11609	0.0343373	0.563743
ENSMUSG00000074384	AI429214	146.807	0.425316	0.200986	2.11614	0.0343325	0.563743
ENSMUSG00000041078	Grid1	90.4876	-0.475057	0.22466	-2.11457	0.0344669	0.565358
ENSMUSG00000035158	Mitf	685.404	0.22303	0.105524	2.11355	0.034554	0.5654
ENSMUSG00000070733	Fryl	3162.35	-0.213039	0.100805	-2.11339	0.0345674	0.5654
ENSMUSG00000081974	Gm11960	66.8552	-0.465584	0.220335	-2.11307	0.0345946	0.5654
ENSMUSG00000113065	Gm48870	34.2435	-0.462149	0.218642	-2.11372	0.034539	0.5654
ENSMUSG00000019122	Ccl9	504.066	0.449711	0.212891	2.1124	0.0346521	0.565827
ENSMUSG00000021266	Wars	2579	0.231892	0.10988	2.1104	0.0348238	0.565902
ENSMUSG00000028680	Plk3	1917.87	-0.427593	0.202652	-2.10998	0.0348599	0.565902
ENSMUSG00000028842	Ago3	3059.2	-0.262272	0.12426	-2.11067	0.0348009	0.565902
ENSMUSG00000031880	Rrad	213.455	-0.490391	0.232207	-2.11187	0.0346975	0.565902
ENSMUSG00000032053	Pou2af1	105.842	0.489369	0.231896	2.1103	0.0348326	0.565902
ENSMUSG00000051008	4930412M03Rik	30.4877	-0.479882	0.227358	-2.11069	0.0347987	0.565902
ENSMUSG00000109787	Gm45286	22.8632	0.483871	0.229345	2.1098	0.0348758	0.565902
ENSMUSG00000050973	Gdpgp1	286.38	0.389736	0.184853	2.10835	0.0350008	0.566913
ENSMUSG00000056342	Usp34	6262.17	-0.241031	0.114321	-2.10837	0.0349994	0.566913
ENSMUSG00000021070	Bdkrb2	3199.1	-0.483639	0.229817	-2.10445	0.0353394	0.567635
ENSMUSG00000021699	Pde4d	862.203	-0.464724	0.220748	-2.10523	0.0352717	0.567635
ENSMUSG00000028876	Epha10	213.161	-0.484148	0.230277	-2.10246	0.0355129	0.567635
ENSMUSG00000029186	Pi4k2b	585.046	-0.388029	0.184637	-2.10157	0.0355906	0.567635
ENSMUSG00000029550	Sppl3	2378	0.22248	0.10569	2.10503	0.035289	0.567635
ENSMUSG00000030650	Tmc5	23.4016	-0.465687	0.221191	-2.10536	0.0352596	0.567635
ENSMUSG00000030852	Tacc2	2406.07	-0.245501	0.11658	-2.10585	0.0352171	0.567635
ENSMUSG00000031639	Tlr3	1244.4	0.307721	0.146366	2.10241	0.035517	0.567635
ENSMUSG00000032261	Sh3bgrl2	1183.04	0.283441	0.134773	2.1031	0.0354573	0.567635
ENSMUSG00000033214	Slitrk5	101.951	-0.476077	0.226558	-2.10135	0.0356106	0.567635
ENSMUSG00000040152	Thbs1	3843.2	-0.481946	0.229144	-2.10325	0.0354443	0.567635
ENSMUSG00000041225	Arhgap12	1969.51	0.213963	0.101614	2.10565	0.0352344	0.567635
ENSMUSG00000050315	Synpo2	1590.06	0.333962	0.158863	2.10221	0.0355353	0.567635
ENSMUSG00000087107	AI662270	112.784	0.480787	0.228546	2.10368	0.0354063	0.567635
ENSMUSG00000087502	Gm16091	378.602	-0.458661	0.217651	-2.10732	0.0350901	0.567635
ENSMUSG00000104814	Gm42979	198.74	-0.354239	0.168384	-2.10377	0.0353989	0.567635
ENSMUSG00000108736	Gm45151	30.346	-0.488769	0.231974	-2.107	0.0351178	0.567635
ENSMUSG00000110598	Gm45854	76.7307	-0.46971	0.223514	-2.10148	0.035599	0.567635
ENSMUSG00000022296	Baalc	307.097	-0.38915	0.185263	-2.10053	0.0356825	0.56779
ENSMUSG00000046962	Zbtb21	1723.42	-0.360085	0.171485	-2.0998	0.035746	0.56779
ENSMUSG00000105095	8430422M14Rik	154.065	-0.425116	0.202446	-2.0999	0.0357374	0.56779
ENSMUSG00000112150	9530018F02Rik	33.1727	-0.474775	0.226075	-2.10008	0.0357221	0.56779
ENSMUSG00000027932	Slc27a3	4304.96	0.359341	0.171258	2.09824	0.0358842	0.567803
ENSMUSG00000041347	Bdkrb1	47.0235	-0.462263	0.220317	-2.09817	0.03589	0.567803
ENSMUSG00000051586	Mical3	2819.38	-0.332475	0.15842	-2.0987	0.0358438	0.567803
ENSMUSG00000071862	Lrrtm2	104.57	-0.477352	0.227494	-2.09831	0.0358779	0.567803
ENSMUSG00000108137	Gm44053	59.4875	-0.485774	0.23154	-2.09801	0.0359039	0.567803
ENSMUSG00000015599	Ttbk1	221.039	-0.465441	0.222045	-2.09616	0.036068	0.567916
ENSMUSG00000015659	Serac1	439.351	-0.332647	0.158686	-2.09625	0.0360597	0.567916
ENSMUSG00000020716	Nf1	6519.51	-0.1959	0.0934357	-2.09663	0.0360263	0.567916
ENSMUSG00000024155	Meiob	130.024	0.48332	0.230562	2.09627	0.0360581	0.567916
ENSMUSG00000025959	Klf7	4182.26	-0.265106	0.126472	-2.09616	0.0360682	0.567916
ENSMUSG00000019254	Ppp1r12c	2249.93	-0.251658	0.120162	-2.09432	0.0362313	0.568891
ENSMUSG00000024516	Sec11c	1288.33	0.244173	0.116714	2.09207	0.0364324	0.568891
ENSMUSG00000030835	Nomo1	2803.76	-0.207523	0.0992101	-2.09175	0.036461	0.568891
ENSMUSG00000034394	Lif	75.2922	-0.484717	0.231795	-2.09114	0.0365153	0.568891
ENSMUSG00000053113	Socs3	347.926	-0.460761	0.220037	-2.09401	0.0362589	0.568891
ENSMUSG00000053769	Lysmd1	159.835	0.316358	0.151114	2.09351	0.0363038	0.568891
ENSMUSG00000055334	Snupn	454.554	0.351178	0.167756	2.09339	0.0363146	0.568891
ENSMUSG00000056145	AI504432	486.662	0.338955	0.162112	2.09088	0.0365392	0.568891
ENSMUSG00000064294	Aox3	1063.32	0.422367	0.201985	2.09108	0.0365208	0.568891
ENSMUSG00000066278	Vps37b	1609.51	-0.446295	0.213242	-2.0929	0.0363581	0.568891
ENSMUSG00000085913	Gm15601	99.6692	-0.480777	0.229902	-2.09122	0.036508	0.568891
ENSMUSG00000097828	6430562O15Rik	185.165	0.390907	0.186726	2.09348	0.036306	0.568891
ENSMUSG00000100108	Gm28100	103.16	0.466651	0.223176	2.09096	0.0365317	0.568891
ENSMUSG00000032525	Nktr	4814.16	-0.280711	0.1343	-2.09017	0.0366021	0.568891
ENSMUSG00000064145	Arih2	2414.23	-0.242695	0.116104	-2.09033	0.0365884	0.568891
ENSMUSG00000026615	Eprs	11382.4	-0.467807	0.22393	-2.08908	0.0367004	0.569928
ENSMUSG00000003072	Atp5d	8660.86	-0.447921	0.214497	-2.08824	0.0367764	0.570128
ENSMUSG00000092471	Cyp21a2-ps	8474.22	0.379162	0.181567	2.08828	0.0367724	0.570128
ENSMUSG00000001156	Mxd1	911.948	-0.280018	0.13448	-2.08222	0.0373221	0.570274
ENSMUSG00000018238	Gdf9	124.074	-0.370798	0.178054	-2.08251	0.0372963	0.570274
ENSMUSG00000021639	Gtf2h2	753.575	0.237761	0.114112	2.08357	0.0371997	0.570274
ENSMUSG00000026303	Mlph	340.007	-0.3562	0.171042	-2.08253	0.0372939	0.570274
ENSMUSG00000033216	Eefsec	402.962	0.350237	0.168043	2.08421	0.0371409	0.570274
ENSMUSG00000037126	Psd	933.267	-0.384721	0.184431	-2.08599	0.0369795	0.570274
ENSMUSG00000038708	Golga4	5919.23	-0.202486	0.0971644	-2.08395	0.0371649	0.570274
ENSMUSG00000039473	Ubn1	3412.47	-0.264829	0.127033	-2.08472	0.0370949	0.570274
ENSMUSG00000060090	Rp2	1140.47	0.290216	0.13931	2.08323	0.0372303	0.570274
ENSMUSG00000062376	Borcs7	797.075	0.278175	0.133522	2.08336	0.0372182	0.570274
ENSMUSG00000063889	Crem	6858.1	-0.403409	0.193682	-2.08285	0.0372653	0.570274
ENSMUSG00000079457	Gm7609	33.1268	0.477848	0.228896	2.08762	0.0368318	0.570274
ENSMUSG00000083899	Gm12346	287.609	-0.477824	0.229322	-2.08364	0.0371929	0.570274
ENSMUSG00000105906	Iglc1	134.665	0.382028	0.183286	2.08433	0.0371303	0.570274
ENSMUSG00000109654	Gm3912	25.3348	0.453185	0.217394	2.08463	0.0371029	0.570274
ENSMUSG00000116718		189.47	-0.418806	0.200757	-2.08613	0.0369669	0.570274
ENSMUSG00000117310		190.176	-0.475563	0.228208	-2.0839	0.0371691	0.570274
ENSMUSG00000042606	Hirip3	510.703	-0.297971	0.143134	-2.08177	0.0373639	0.570431
ENSMUSG00000020482	Ccdc117	1791.98	-0.425277	0.204324	-2.08139	0.0373981	0.570471
ENSMUSG00000025486	Sirt3	768.909	-0.263579	0.12667	-2.08084	0.0374487	0.570762
ENSMUSG00000020275	Rel	1570.82	-0.426158	0.204882	-2.08002	0.0375238	0.571424
ENSMUSG00000034981	Parm1	11928.2	-0.268714	0.129289	-2.07839	0.0376731	0.571771
ENSMUSG00000036923	Stox1	67.4792	0.481738	0.231778	2.07845	0.0376681	0.571771
ENSMUSG00000049892	Rasd1	1501.96	-0.458368	0.220496	-2.0788	0.0376354	0.571771
ENSMUSG00000062488	Ifit3b	399.63	0.450613	0.216742	2.07903	0.0376145	0.571771
ENSMUSG00000004891	Nes	932.259	-0.34663	0.166956	-2.07618	0.0378772	0.573913
ENSMUSG00000109336	Samd4b	3331.59	-0.265467	0.127863	-2.07618	0.0378777	0.573913
ENSMUSG00000024505	Dtwd2	113.139	0.445443	0.214647	2.07524	0.0379645	0.574596
ENSMUSG00000036718	Micall2	391.96	0.375962	0.181187	2.075	0.0379864	0.574596
ENSMUSG00000050605	Zfp61	356.664	0.375159	0.180883	2.07405	0.0380749	0.575454
ENSMUSG00000029313	Aff1	4333.32	-0.295058	0.142306	-2.07341	0.038134	0.575841
ENSMUSG00000055371	Stam2	2112.94	0.21036	0.101472	2.07309	0.0381643	0.575841
ENSMUSG00000028463	Car9	59.9267	-0.459547	0.221842	-2.07151	0.0383113	0.576403
ENSMUSG00000032667	Pon2	2918.36	0.273188	0.131845	2.07203	0.0382624	0.576403
ENSMUSG00000039753	Fbxl5	3944.2	0.202746	0.0979307	2.0703	0.0384241	0.576403
ENSMUSG00000040025	Ythdf2	2522.08	0.190782	0.0921187	2.07105	0.038354	0.576403
ENSMUSG00000052419	2610001J05Rik	1842.59	0.260347	0.125753	2.07029	0.0384247	0.576403
ENSMUSG00000068284	Usf3	3586.11	-0.272977	0.131823	-2.07079	0.0383785	0.576403
ENSMUSG00000091956	C2cd4b	45.0038	-0.374116	0.180601	-2.0715	0.0383121	0.576403
ENSMUSG00000024885	Aldh3b1	853.066	0.405693	0.196029	2.06956	0.0384936	0.576479
ENSMUSG00000089875	Etohd2	243.816	-0.374908	0.181147	-2.06964	0.0384865	0.576479
ENSMUSG00000003190	Bcl2l12	275.561	0.395208	0.191102	2.06805	0.0386357	0.576742
ENSMUSG00000011254	Thg1l	502.881	0.289008	0.139833	2.06681	0.0387521	0.576742
ENSMUSG00000020181	Nav3	406.659	-0.390022	0.188855	-2.06519	0.0389046	0.576742
ENSMUSG00000020832	Eral1	1351.87	0.221449	0.1072	2.06576	0.0388509	0.576742
ENSMUSG00000021182	Ccdc88c	413.477	-0.350061	0.169509	-2.06515	0.0389089	0.576742
ENSMUSG00000034274	Thoc5	1221.91	0.255992	0.123887	2.06634	0.0387965	0.576742
ENSMUSG00000037487	Ubr5	8630.19	-0.168884	0.0817063	-2.06697	0.0387372	0.576742
ENSMUSG00000040483	Xaf1	817.932	0.35083	0.169753	2.06671	0.0387614	0.576742
ENSMUSG00000061878	Sphk1	205.701	-0.435122	0.210698	-2.06515	0.038909	0.576742
ENSMUSG00000069372	Ctxn3	1908.7	0.416526	0.20171	2.06497	0.0389259	0.576742
ENSMUSG00000073535	Gm5532	218.844	0.478474	0.231639	2.0656	0.0388661	0.576742
ENSMUSG00000085655	Gm15952	28.6801	-0.461027	0.22305	-2.06692	0.0387414	0.576742
ENSMUSG00000114524	Gm48357	36.4545	-0.477595	0.231129	-2.06635	0.0387953	0.576742
ENSMUSG00000002250	Ppard	1829.39	-0.344173	0.166817	-2.06317	0.0390962	0.578317
ENSMUSG00000085828	Gm15612	67.3846	0.473489	0.229475	2.06336	0.0390788	0.578317
ENSMUSG00000040225	Prrc2c	10972.2	-0.227308	0.110269	-2.06139	0.0392657	0.580349
ENSMUSG00000020388	Pdlim4	435.568	0.388244	0.188527	2.05935	0.0394608	0.581444
ENSMUSG00000022617	Chkb	64.103	0.468268	0.227507	2.05826	0.0395649	0.581444
ENSMUSG00000022973	Synj1	2726.74	-0.220883	0.107311	-2.05834	0.0395575	0.581444
ENSMUSG00000030493	Faap24	194.499	0.361455	0.175599	2.05841	0.0395508	0.581444
ENSMUSG00000036905	C1qb	3689.31	0.373327	0.181212	2.06017	0.0393823	0.581444
ENSMUSG00000046034	Otulin	542.695	0.26235	0.127411	2.05908	0.039487	0.581444
ENSMUSG00000097119	B230354K17Rik	686.478	0.258172	0.125406	2.05869	0.0395242	0.581444
ENSMUSG00000018593	Sparc	66756.3	0.246529	0.119821	2.05748	0.0396402	0.582077
ENSMUSG00000024767	Otub1	3680.61	0.234056	0.113792	2.05688	0.0396978	0.582449
ENSMUSG00000028789	Azin2	1436.52	-0.373762	0.181781	-2.05611	0.0397721	0.582512
ENSMUSG00000033871	Ppargc1b	449.215	-0.449492	0.218713	-2.05516	0.0398632	0.582512
ENSMUSG00000043833	2900005J15Rik	344.325	0.387444	0.188518	2.05521	0.0398589	0.582512
ENSMUSG00000059495	Arhgef12	13598.5	-0.257659	0.125333	-2.0558	0.0398015	0.582512
ENSMUSG00000066456	Hmgn3	1339.79	0.358307	0.174342	2.0552	0.0398601	0.582512
ENSMUSG00000005897	Nr2c1	1086.73	0.342601	0.166857	2.05326	0.0400478	0.582594
ENSMUSG00000034156	Tspoap1	732.116	-0.38204	0.18605	-2.05343	0.0400309	0.582594
ENSMUSG00000035569	Ankrd11	5343.3	-0.253424	0.123418	-2.05339	0.0400349	0.582594
ENSMUSG00000038665	Dgki	243.983	-0.454884	0.221406	-2.05453	0.0399249	0.582594
ENSMUSG00000039384	Dusp10	810.655	-0.44977	0.21915	-2.05233	0.0401371	0.582594
ENSMUSG00000040459	Arglu1	5707.01	0.244353	0.119017	2.05309	0.0400639	0.582594
ENSMUSG00000076258	Gm23935	71772.3	-0.353643	0.172176	-2.05396	0.0399798	0.582594
ENSMUSG00000086924	Gm11766	22.2138	-0.400167	0.194945	-2.05272	0.0401	0.582594
ENSMUSG00000090958	Lrrc32	1961.88	-0.386803	0.18849	-2.05211	0.0401589	0.582594
ENSMUSG00000067377	Tspan6	1416.42	0.271001	0.132094	2.05157	0.0402115	0.582889
ENSMUSG00000071041	Impdh2-ps	670.514	-0.448457	0.218654	-2.05099	0.0402679	0.583239
ENSMUSG00000043631	Ecm2	1466.96	0.284057	0.138542	2.05034	0.0403313	0.58369
ENSMUSG00000083305	Gm13315	36.632	-0.463208	0.225954	-2.05001	0.0403636	0.58369
ENSMUSG00000060950	Trmt61a	365.587	0.33581	0.163934	2.04845	0.0405162	0.585428
ENSMUSG00000098176	Ccdc166	139.705	0.45308	0.221234	2.04797	0.0405627	0.585633
ENSMUSG00000003206	Ebi3	57.8985	0.474746	0.23207	2.0457	0.0407854	0.585779
ENSMUSG00000026248	Mrpl44	1456.32	0.253605	0.123986	2.04544	0.0408118	0.585779
ENSMUSG00000028035	Dnajb4	5222.97	-0.456037	0.222771	-2.04711	0.040647	0.585779
ENSMUSG00000067215	Usp51	189.981	-0.467229	0.228465	-2.04508	0.0408473	0.585779
ENSMUSG00000071637	Cebpd	516.821	-0.416943	0.203656	-2.04729	0.0406297	0.585779
ENSMUSG00000078572	Ndufaf8	283.256	0.323135	0.15802	2.0449	0.0408645	0.585779
ENSMUSG00000086098	Gm14291	23.9493	-0.402338	0.19666	-2.04585	0.0407709	0.585779
ENSMUSG00000088609	Gm24187	1059.28	-0.379127	0.185385	-2.04508	0.0408474	0.585779
ENSMUSG00000112822	A130012E19Rik	69.5548	-0.474904	0.232208	-2.04517	0.0408381	0.585779
ENSMUSG00000006906	Stambp	1227.11	0.267354	0.131153	2.03849	0.0415006	0.586684
ENSMUSG00000020988	L2hgdh	1093.74	-0.241184	0.118016	-2.04365	0.040988	0.586684
ENSMUSG00000023243	Kcnk5	522.717	-0.460555	0.225484	-2.04252	0.0411002	0.586684
ENSMUSG00000024533	Spire1	1858.48	-0.206709	0.101333	-2.0399	0.0413601	0.586684
ENSMUSG00000026893	Gca	455.257	0.247719	0.121541	2.03814	0.0415355	0.586684
ENSMUSG00000027004	Frzb	1568.9	0.409842	0.20085	2.04054	0.0412965	0.586684
ENSMUSG00000031304	Il2rg	282.728	0.373749	0.183207	2.04004	0.0413465	0.586684
ENSMUSG00000031785	Adgrg1	3643.98	-0.262771	0.12893	-2.03808	0.0415418	0.586684
ENSMUSG00000031843	Mphosph6	575.728	0.349143	0.171115	2.0404	0.0413109	0.586684
ENSMUSG00000032186	Tmod2	3507.03	-0.307322	0.150618	-2.04041	0.0413095	0.586684
ENSMUSG00000040747	Cd53	1460.24	0.375602	0.183837	2.04312	0.0410401	0.586684
ENSMUSG00000041423	Paqr6	143.76	0.431692	0.211542	2.04069	0.0412816	0.586684
ENSMUSG00000049115	Agtr1a	6887.87	0.327373	0.160392	2.04108	0.0412425	0.586684
ENSMUSG00000053846	Lipg	146.37	-0.433434	0.212192	-2.04265	0.0410874	0.586684
ENSMUSG00000056116	H2-T22	3016.1	0.313216	0.153334	2.04271	0.0410815	0.586684
ENSMUSG00000075122	Cd80	114.126	-0.422479	0.207262	-2.03838	0.041512	0.586684
ENSMUSG00000091556	Gm14569	31.7479	0.383252	0.187957	2.03904	0.041446	0.586684
ENSMUSG00000103591	Gm38365	33.1806	-0.466138	0.228462	-2.04033	0.0413179	0.586684
ENSMUSG00000108897	Gm44861	25.25	-0.467373	0.229323	-2.03806	0.0415443	0.586684
ENSMUSG00000028270	Gbp2	1369.31	0.428824	0.210503	2.03714	0.041636	0.587462
ENSMUSG00000074623	Gm826	39.2894	0.47255	0.232	2.03686	0.0416644	0.587462
ENSMUSG00000000197	Nalcn	1856.48	-0.347113	0.171956	-2.01862	0.0435271	0.589127
ENSMUSG00000002028	Kmt2a	7245.98	-0.297607	0.146544	-2.03084	0.0422714	0.589127
ENSMUSG00000002767	Mrpl2	1266.4	0.217018	0.10777	2.01372	0.0440385	0.589127
ENSMUSG00000003068	Stk11	3327.78	-0.215589	0.106932	-2.01613	0.0437869	0.589127
ENSMUSG00000003484	Cyp4f18	232.802	0.363944	0.179203	2.0309	0.042265	0.589127
ENSMUSG00000005699	Pard6a	374.179	-0.426413	0.210394	-2.02674	0.0426894	0.589127
ENSMUSG00000005705	Agrp	275.039	-0.454836	0.225858	-2.01381	0.0440291	0.589127
ENSMUSG00000005804	Bloc1s6	1468.75	0.243831	0.121406	2.0084	0.0446007	0.589127
ENSMUSG00000013495	Tmem175	1101.08	0.231331	0.114935	2.0127	0.0441463	0.589127
ENSMUSG00000015452	Ager	96.2598	-0.409567	0.202408	-2.02347	0.0430243	0.589127
ENSMUSG00000016763	Scube1	559.366	-0.330905	0.164204	-2.0152	0.0438836	0.589127
ENSMUSG00000020108	Ddit4	2515.98	-0.437772	0.216552	-2.02156	0.043222	0.589127
ENSMUSG00000020380	Rad50	1391.82	0.316567	0.156326	2.02505	0.0428623	0.589127
ENSMUSG00000020474	Polm	520.122	0.316952	0.157216	2.01602	0.0437976	0.589127
ENSMUSG00000020884	Asgr1	30.6869	0.342888	0.16972	2.02031	0.043351	0.589127
ENSMUSG00000021038	Vipas39	2094.6	0.160248	0.0795735	2.01383	0.0440269	0.589127
ENSMUSG00000022426	Josd1	1838.93	-0.371136	0.184496	-2.01162	0.0442597	0.589127
ENSMUSG00000022787	Wdr53	371.79	0.273978	0.135906	2.01593	0.0438072	0.589127
ENSMUSG00000024331	Dsc2	325.042	0.41143	0.202871	2.02804	0.0425567	0.589127
ENSMUSG00000024502	Jakmip2	165.592	-0.443126	0.21829	-2.02999	0.0423573	0.589127
ENSMUSG00000025092	Hspa12a	4113.62	0.336798	0.167862	2.00639	0.0448145	0.589127
ENSMUSG00000025372	Baiap2	1692.44	-0.329756	0.163995	-2.01077	0.0443496	0.589127
ENSMUSG00000025757	Hspa4l	4546.25	-0.354378	0.176532	-2.00745	0.044702	0.589127
ENSMUSG00000025978	Rftn2	1681.68	0.34084	0.169564	2.0101	0.0444205	0.589127
ENSMUSG00000026104	Stat1	2362.06	0.351632	0.172901	2.03372	0.04198	0.589127
ENSMUSG00000026580	Selp	74.3954	0.461918	0.229896	2.00925	0.0445106	0.589127
ENSMUSG00000028246	Faxc	774.756	-0.33703	0.167984	-2.00631	0.0448227	0.589127
ENSMUSG00000028293	Slc35a1	2057.98	0.224215	0.111086	2.0184	0.0435498	0.589127
ENSMUSG00000028341	Nr4a3	9387.91	-0.432272	0.21379	-2.02195	0.043182	0.589127
ENSMUSG00000029062	Cdk11b	2807.69	-0.284047	0.141054	-2.01374	0.0440366	0.589127
ENSMUSG00000029406	Pitpnm2	3117.76	-0.258534	0.128525	-2.01154	0.0442684	0.589127
ENSMUSG00000030917	Tmem159	2942.75	0.376073	0.186865	2.01254	0.0441625	0.589127
ENSMUSG00000031832	Taf1c	487.046	0.262242	0.130257	2.01327	0.0440857	0.589127
ENSMUSG00000031913	Vps4a	2721.93	0.195767	0.0973129	2.01173	0.0442487	0.589127
ENSMUSG00000031970	Dbndd1	212.341	-0.402835	0.198344	-2.03099	0.0422563	0.589127
ENSMUSG00000032285	Dnaja4	597.095	-0.446171	0.220845	-2.02029	0.0433533	0.589127
ENSMUSG00000033396	Spg11	1597.53	-0.215654	0.10678	-2.01962	0.0434227	0.589127
ENSMUSG00000033430	Terf2ip	1524.86	0.209943	0.104419	2.01059	0.0443693	0.589127
ENSMUSG00000034063	4930590J08Rik	119.763	-0.453634	0.223733	-2.02757	0.0426046	0.589127
ENSMUSG00000034377	Tulp4	3983.86	-0.225362	0.112278	-2.00719	0.0447298	0.589127
ENSMUSG00000034789	Rab24	431.59	0.343384	0.170395	2.01523	0.0438804	0.589127
ENSMUSG00000035212	Leprot	2988.46	0.215367	0.107219	2.00867	0.0445718	0.589127
ENSMUSG00000035506	Slc12a8	96.1433	0.468126	0.231983	2.01793	0.0435983	0.589127
ENSMUSG00000035615	Frmpd1	991.178	-0.430381	0.211725	-2.03274	0.0420786	0.589127
ENSMUSG00000037086	Prr32	133.394	0.46512	0.231838	2.00623	0.0448318	0.589127
ENSMUSG00000037458	Azin1	6118.4	-0.443934	0.218397	-2.03269	0.0420842	0.589127
ENSMUSG00000037536	Fbxo34	987.78	-0.443139	0.21941	-2.01968	0.0434163	0.589127
ENSMUSG00000039620	6430573F11Rik	240.665	-0.322047	0.159573	-2.01818	0.0435722	0.589127
ENSMUSG00000040612	Ildr2	1572.82	-0.23777	0.118	-2.015	0.0439049	0.589127
ENSMUSG00000040841	Six5	799.347	0.281872	0.139184	2.02518	0.0428491	0.589127
ENSMUSG00000041132	N4bp2l1	1496.68	-0.373336	0.185246	-2.01535	0.0438685	0.589127
ENSMUSG00000042328	Hps4	1040.4	-0.423158	0.210616	-2.00915	0.0445215	0.589127
ENSMUSG00000043110	Lrrn4	256.789	0.460559	0.227878	2.02108	0.0432714	0.589127
ENSMUSG00000043372	Hexim2	214.255	0.402706	0.199791	2.01563	0.0438384	0.589127
ENSMUSG00000043487	Acot6	622.142	0.288156	0.14353	2.00763	0.0446825	0.589127
ENSMUSG00000044206	Vsig4	45.3844	0.45829	0.228392	2.0066	0.0447925	0.589127
ENSMUSG00000044434	Gm9791	122.904	-0.430103	0.21143	-2.03426	0.0419255	0.589127
ENSMUSG00000045237	1110012L19Rik	493.207	0.269736	0.132693	2.03278	0.0420748	0.589127
ENSMUSG00000045482	Trrap	5338.16	-0.247461	0.123059	-2.01092	0.0443344	0.589127
ENSMUSG00000047613	A430005L14Rik	403.303	0.302009	0.148521	2.03344	0.0420082	0.589127
ENSMUSG00000048163	Selplg	493.272	0.384884	0.191537	2.00945	0.044489	0.589127
ENSMUSG00000048271	Rbm33	4202.8	-0.200833	0.0993221	-2.02204	0.0431721	0.589127
ENSMUSG00000049600	Zbtb45	610.781	0.349672	0.173796	2.01196	0.044224	0.589127
ENSMUSG00000051379	Flrt3	1514.71	-0.462861	0.227975	-2.03032	0.0423244	0.589127
ENSMUSG00000051498	Tlr6	140.985	0.376359	0.187206	2.01041	0.0443883	0.589127
ENSMUSG00000053007	Creb5	403.014	0.346056	0.170147	2.03386	0.0419658	0.589127
ENSMUSG00000053289	Ddx10	895.75	0.25681	0.128026	2.00592	0.0448647	0.589127
ENSMUSG00000053877	Srcap	656.333	-0.372923	0.184277	-2.02371	0.0429998	0.589127
ENSMUSG00000056856	Jakmip3	572.056	-0.329657	0.164355	-2.00576	0.0448817	0.589127
ENSMUSG00000058900	Rsl1	333.66	0.351833	0.175075	2.00962	0.0444718	0.589127
ENSMUSG00000061578	Ksr2	1849.93	-0.421313	0.208389	-2.02177	0.0432004	0.589127
ENSMUSG00000061603	Akap6	791.298	-0.323977	0.161481	-2.00628	0.0448262	0.589127
ENSMUSG00000063652	Slc22a21	363.362	0.312163	0.155552	2.00681	0.0447703	0.589127
ENSMUSG00000064128	Cenpj	687.037	0.308427	0.152418	2.02356	0.0430153	0.589127
ENSMUSG00000064208	Gm10145	79.7539	-0.409033	0.201706	-2.02787	0.0425737	0.589127
ENSMUSG00000066880	Zfp617	891.04	0.296506	0.147215	2.01411	0.0439983	0.589127
ENSMUSG00000068134	Zfp120	936.138	0.312398	0.155509	2.00887	0.0445507	0.589127
ENSMUSG00000072109	A530040E14Rik	31.217	0.465141	0.229976	2.02256	0.0431181	0.589127
ENSMUSG00000075602	Ly6a	3013.71	0.394323	0.194479	2.02759	0.0426018	0.589127
ENSMUSG00000079563	Pglyrp2	43.9722	0.4639	0.228981	2.02593	0.0427722	0.589127
ENSMUSG00000086837	Gm16618	32.5371	-0.455372	0.225577	-2.0187	0.043518	0.589127
ENSMUSG00000089764	Gm16580	68.7514	-0.457147	0.227863	-2.00624	0.0448304	0.589127
ENSMUSG00000096967	Gm26621	102.401	-0.433507	0.216137	-2.0057	0.0448881	0.589127
ENSMUSG00000097207	6030443J06Rik	76.3353	-0.467675	0.231286	-2.02206	0.04317	0.589127
ENSMUSG00000097217	Gm26549	74.2441	-0.414875	0.20613	-2.01268	0.0441484	0.589127
ENSMUSG00000097254	C430042M11Rik	70.7608	0.461752	0.230245	2.00548	0.0449114	0.589127
ENSMUSG00000101549	Gm29630	32.5329	0.464466	0.228796	2.03004	0.0423521	0.589127
ENSMUSG00000102352	Gm38346	22.3356	-0.453044	0.223384	-2.02809	0.0425508	0.589127
ENSMUSG00000102850	Gm37082	27.5138	-0.46541	0.231206	-2.01296	0.0441183	0.589127
ENSMUSG00000103216	Gm37248	24.0441	-0.428482	0.213548	-2.00649	0.044804	0.589127
ENSMUSG00000103238	Gm36527	31.2645	-0.457276	0.227135	-2.01323	0.04409	0.589127
ENSMUSG00000103505	Gm38374	35.99	-0.443643	0.220312	-2.0137	0.0440406	0.589127
ENSMUSG00000104571	Gm43010	23.6753	-0.438952	0.218361	-2.01021	0.0444089	0.589127
ENSMUSG00000105867	Gm42517	169.261	0.368334	0.181309	2.03152	0.0422021	0.589127
ENSMUSG00000105990	Gm43307	24.9033	-0.416743	0.205194	-2.03097	0.0422581	0.589127
ENSMUSG00000106300	Gm42765	344.695	0.4492	0.221234	2.03043	0.0423128	0.589127
ENSMUSG00000056501	Cebpb	3414.43	-0.43519	0.21708	-2.00475	0.0449902	0.589734
ENSMUSG00000015222	Map2	2952.8	-0.31437	0.156885	-2.00382	0.0450896	0.590356
ENSMUSG00000034881	Tbxa2r	478.742	0.310979	0.155205	2.00367	0.0451056	0.590356
ENSMUSG00000106867	Gm43800	58.66	-0.449925	0.224582	-2.00339	0.0451357	0.590356
ENSMUSG00000029715	Pop7	342.044	0.378796	0.18935	2.00051	0.0454457	0.590834
ENSMUSG00000030847	Bag3	9508.81	-0.445342	0.222653	-2.00016	0.0454831	0.590834
ENSMUSG00000034055	Phka1	1524.58	-0.206761	0.103338	-2.00082	0.0454115	0.590834
ENSMUSG00000037348	Paqr7	2937.38	0.37225	0.186124	2.00001	0.045499	0.590834
ENSMUSG00000038871	Bpgm	1495.61	-0.33652	0.168212	-2.00056	0.0454393	0.590834
ENSMUSG00000040464	Gtpbp10	867.07	0.28811	0.144022	2.00045	0.0454515	0.590834
ENSMUSG00000058620	Adra2b	72.5649	0.40146	0.200514	2.00216	0.045268	0.590834
ENSMUSG00000061132	Blnk	230.672	0.400511	0.199998	2.00257	0.0452233	0.590834
ENSMUSG00000097462	9530026P05Rik	394.406	-0.341205	0.170562	-2.00047	0.0454492	0.590834
ENSMUSG00000113328	Gm47260	312.196	-0.381525	0.190681	-2.00086	0.0454078	0.590834
ENSMUSG00000038702	Dsel	838.687	0.249708	0.124881	1.99956	0.0455473	0.591035
ENSMUSG00000030110	Ret	329.098	0.396152	0.19826	1.99814	0.0457017	0.592614
ENSMUSG00000021248	Tmed10	12975.3	0.170112	0.0851897	1.99686	0.0458401	0.592851
ENSMUSG00000022075	Rhobtb2	1209.48	0.270635	0.135542	1.99669	0.0458592	0.592851
ENSMUSG00000036446	Lum	3293.19	0.374743	0.187611	1.99744	0.045777	0.592851
ENSMUSG00000039130	Zc3hc1	637.187	0.282517	0.141508	1.99648	0.0458816	0.592851
ENSMUSG00000103220	Gm37728	61.913	-0.46288	0.231851	-1.99646	0.045884	0.592851
ENSMUSG00000012076	Brms1l	1620.88	0.234699	0.117593	1.99586	0.0459492	0.59297
ENSMUSG00000024397	Aif1	213.867	0.404482	0.202671	1.99576	0.0459602	0.59297
ENSMUSG00000039086	Ss18l1	1036.27	-0.226247	0.113414	-1.99487	0.0460572	0.59297
ENSMUSG00000040097	Flywch1	1888.32	-0.256485	0.128563	-1.99501	0.0460415	0.59297
ENSMUSG00000044390	Tigd3	73.7107	0.380148	0.190544	1.99507	0.0460356	0.59297
ENSMUSG00000028636	Ppcs	885.572	0.382367	0.191717	1.99444	0.0461044	0.593155
ENSMUSG00000049658	Bdp1	1789	-0.318378	0.159658	-1.99413	0.0461381	0.593167
ENSMUSG00000005410	Mcm5	364.725	0.253712	0.127374	1.99187	0.0463855	0.593898
ENSMUSG00000007338	Mrpl49	1766.11	0.232076	0.116596	1.99043	0.0465436	0.593898
ENSMUSG00000020120	Plek	1228.74	0.340984	0.171284	1.99075	0.0465079	0.593898
ENSMUSG00000020656	Grhl1	103.474	-0.462307	0.231979	-1.99289	0.0462737	0.593898
ENSMUSG00000033752	Mnd1	137.303	-0.423957	0.213	-1.99041	0.0465454	0.593898
ENSMUSG00000035394	Cfap53	41.9297	-0.443427	0.22271	-1.99105	0.0464751	0.593898
ENSMUSG00000039943	Plcb4	2172.23	-0.246607	0.123881	-1.99067	0.0465176	0.593898
ENSMUSG00000044548	Dact1	644.119	0.42178	0.211704	1.99231	0.0463367	0.593898
ENSMUSG00000047603	Zfp235	503.279	0.315989	0.158544	1.99306	0.0462548	0.593898
ENSMUSG00000107531	E330037G11Rik	49.6572	-0.459785	0.230936	-1.99096	0.0464848	0.593898
ENSMUSG00000111605	4632418H02Rik	64.8051	-0.461818	0.232033	-1.99031	0.0465564	0.593898
ENSMUSG00000035606	Ky	88.1881	-0.458749	0.230702	-1.98849	0.0467578	0.595461
ENSMUSG00000042599	Kdm7a	3630.64	-0.288391	0.145043	-1.98831	0.0467778	0.595461
ENSMUSG00000053886	Sh2d4a	232.06	0.375863	0.189031	1.98837	0.0467706	0.595461
ENSMUSG00000024210	Ip6k3	50.8113	0.458334	0.230615	1.98744	0.0468736	0.595708
ENSMUSG00000035355	Kcnh4	51.4598	-0.46008	0.231552	-1.98694	0.046929	0.595708
ENSMUSG00000046573	Lyrm4	612.602	0.330047	0.166096	1.98709	0.0469128	0.595708
ENSMUSG00000074818	Pdzd7	216.544	-0.412132	0.207359	-1.98753	0.046864	0.595708
ENSMUSG00000017400	Stac2	469.22	-0.453002	0.228148	-1.98556	0.0470826	0.597031
ENSMUSG00000037904	Ankrd9	506.894	-0.440759	0.222022	-1.98521	0.0471212	0.597031
ENSMUSG00000049872	Fam26e	132.267	0.444617	0.223976	1.98511	0.0471323	0.597031
ENSMUSG00000019734	Tmc4	250.692	-0.405719	0.20455	-1.98347	0.047315	0.597592
ENSMUSG00000024851	Pitpnm1	2550.83	-0.345401	0.174113	-1.98378	0.0472809	0.597592
ENSMUSG00000038518	Jarid2	1544.72	-0.216087	0.108897	-1.98433	0.0472188	0.597592
ENSMUSG00000045854	Lyrm2	599.865	0.247392	0.124693	1.98402	0.0472538	0.597592
ENSMUSG00000064247	Plcxd1	56.9703	-0.456784	0.230323	-1.98323	0.0473419	0.597592
ENSMUSG00000032952	Ap4b1	113.279	-0.378364	0.190955	-1.98143	0.0475431	0.599713
ENSMUSG00000049252	Lrp1b	320.467	-0.372232	0.187916	-1.98085	0.0476086	0.60012
ENSMUSG00000101609	Kcnq1ot1	2978.3	-0.394327	0.199144	-1.98011	0.0476912	0.600743
ENSMUSG00000022565	Plec	7087.56	-0.241764	0.122177	-1.9788	0.0478389	0.601093
ENSMUSG00000030934	Oat	6574.03	0.209772	0.10602	1.9786	0.0478613	0.601093
ENSMUSG00000037989	Wnk2	501.665	-0.396536	0.200441	-1.97832	0.0478929	0.601093
ENSMUSG00000055612	Cdca7	77.2753	0.45509	0.230065	1.97809	0.0479185	0.601093
ENSMUSG00000087001	Gm15475	25.7376	-0.459337	0.232147	-1.97865	0.0478553	0.601093
ENSMUSG00000090115	Usp49	514.08	-0.303556	0.153395	-1.97891	0.047826	0.601093
ENSMUSG00000018339	Gpx3	14044.2	-0.385259	0.194824	-1.97747	0.0479886	0.601555
ENSMUSG00000024073	Birc6	7549.78	-0.205124	0.103811	-1.97595	0.0481608	0.603295
ENSMUSG00000035509	Fbxl21	282.678	0.384371	0.194574	1.97544	0.0482177	0.603363
ENSMUSG00000041710	Trpc5	312.8	-0.417621	0.211421	-1.97531	0.048233	0.603363
ENSMUSG00000015202	Magi1	493.909	0.277936	0.140779	1.97427	0.0483512	0.603492
ENSMUSG00000021186	Fbln5	2666.65	0.261402	0.132403	1.97429	0.0483484	0.603492
ENSMUSG00000071669	Snx29	283.922	-0.368601	0.186717	-1.97412	0.0483682	0.603492
ENSMUSG00000097537	2610020C07Rik	92.0556	-0.403934	0.204623	-1.97404	0.0483769	0.603492
ENSMUSG00000021608	Lpcat1	1362.36	0.243637	0.123451	1.97355	0.0484328	0.603525
ENSMUSG00000031148	Gpkow	2951.44	0.251703	0.127546	1.97343	0.0484462	0.603525
ENSMUSG00000046709	Mapk10	789.324	-0.346979	0.175855	-1.9731	0.0484843	0.603582
ENSMUSG00000034349	Smc4	1620.92	0.273265	0.138585	1.97182	0.0486298	0.604561
ENSMUSG00000040302	Rbm48	351.165	0.339725	0.172271	1.97204	0.048605	0.604561
ENSMUSG00000032890	Rims3	3194.75	-0.37462	0.190028	-1.97139	0.0486791	0.604759
ENSMUSG00000001419	Mef2d	6802.58	-0.2016	0.102415	-1.96847	0.0490143	0.605072
ENSMUSG00000002289	Angptl4	3175.35	-0.419685	0.213453	-1.96617	0.0492792	0.605072
ENSMUSG00000006642	Tcf23	311.874	-0.428666	0.217706	-1.96901	0.0489521	0.605072
ENSMUSG00000013076	Amotl1	7253.6	-0.279763	0.142203	-1.96735	0.0491428	0.605072
ENSMUSG00000015340	Cybb	2790.47	0.316454	0.160807	1.96791	0.0490788	0.605072
ENSMUSG00000015355	Cd48	332.821	0.388206	0.197247	1.96813	0.0490536	0.605072
ENSMUSG00000019866	Crybg1	298.923	0.394521	0.200714	1.96559	0.0493462	0.605072
ENSMUSG00000024401	Tnf	35.3624	0.454708	0.231254	1.96628	0.0492668	0.605072
ENSMUSG00000026274	Pask	179.125	0.414609	0.210767	1.96715	0.0491664	0.605072
ENSMUSG00000026662	Sephs1	2235.88	0.268198	0.136388	1.96643	0.0492491	0.605072
ENSMUSG00000031965	Tbx20	5187.01	-0.291816	0.148532	-1.96467	0.0494521	0.605072
ENSMUSG00000033554	Dph5	441.691	0.307308	0.156552	1.96298	0.0496485	0.605072
ENSMUSG00000042115	Klhdc8a	13139	0.338139	0.171885	1.96724	0.0491553	0.605072
ENSMUSG00000042453	Reln	123.304	-0.456623	0.232148	-1.96695	0.0491886	0.605072
ENSMUSG00000042529	Kcnj12	271.586	-0.402646	0.204946	-1.96465	0.0494549	0.605072
ENSMUSG00000042784	Muc1	33.4697	0.452524	0.230556	1.96275	0.0496751	0.605072
ENSMUSG00000044155	Lsm8	687.722	0.309727	0.157701	1.96402	0.0495274	0.605072
ENSMUSG00000045326	Fndc7	87.0656	0.454501	0.231242	1.96547	0.0493593	0.605072
ENSMUSG00000046178	Nxph1	93.731	0.4534	0.230213	1.96948	0.0488983	0.605072
ENSMUSG00000054892	Txk	52.1349	0.442748	0.224989	1.96787	0.0490829	0.605072
ENSMUSG00000056602	Fry	2796.97	-0.357938	0.182018	-1.9665	0.0492412	0.605072
ENSMUSG00000057069	Ero1lb	1602.89	0.298174	0.151806	1.96418	0.0495097	0.605072
ENSMUSG00000058153	Sez6l	841.851	-0.407926	0.207766	-1.96339	0.049601	0.605072
ENSMUSG00000062040	Zfp27	539.446	0.33073	0.168288	1.96527	0.0493836	0.605072
ENSMUSG00000068959	Zfp619	250.046	0.338008	0.171837	1.96703	0.0491801	0.605072
ENSMUSG00000078671	Chd2	2822.47	-0.259944	0.132391	-1.96346	0.0495925	0.605072
ENSMUSG00000093622	Gm20703	22.2988	0.447495	0.227342	1.96838	0.0490242	0.605072
ENSMUSG00000112637	Gm48225	37.4781	-0.456531	0.231948	-1.96825	0.0490394	0.605072
ENSMUSG00000117864		23.7161	-0.41154	0.209653	-1.96295	0.0496515	0.605072
ENSMUSG00000074766	Ism1	907.559	0.352945	0.179857	1.96236	0.0497203	0.605215
ENSMUSG00000107951	Gm6210	96.1699	-0.442352	0.2255	-1.96165	0.0498028	0.605812
ENSMUSG00000056069	Fam105a	563.306	0.297482	0.151673	1.96133	0.0498406	0.605864
ENSMUSG00000004360	9330159F19Rik	1308.03	-0.264287	0.134932	-1.95867	0.0501513	0.607804
ENSMUSG00000022089	Bin3	930.763	0.268122	0.13696	1.95767	0.0502693	0.607804
ENSMUSG00000023169	Slc38a1	2336.02	-0.301873	0.154108	-1.95884	0.0501312	0.607804
ENSMUSG00000027737	Slc7a11	134.244	-0.45124	0.230463	-1.95798	0.0502329	0.607804
ENSMUSG00000035875	AI182371	40.0285	0.42543	0.21721	1.95862	0.0501577	0.607804
ENSMUSG00000041180	Hectd2	179.788	-0.391268	0.199753	-1.95875	0.0501416	0.607804
ENSMUSG00000042660	Wdr55	584.798	0.288935	0.147567	1.95799	0.050231	0.607804
ENSMUSG00000055430	Nap1l5	4718.33	-0.351755	0.179659	-1.9579	0.0502416	0.607804
ENSMUSG00000002325	Irf9	1984.23	0.319529	0.163312	1.95655	0.0504002	0.607967
ENSMUSG00000015312	Gadd45b	5896.56	-0.378677	0.193581	-1.95617	0.050445	0.607967
ENSMUSG00000028862	Map3k6	1145.4	-0.395577	0.202237	-1.95601	0.0504642	0.607967
ENSMUSG00000031210	Gpr165	157.339	-0.421887	0.215707	-1.95584	0.0504845	0.607967
ENSMUSG00000039989	Cbx4	5628.86	-0.447851	0.228919	-1.95637	0.050421	0.607967
ENSMUSG00000098021	Gm9522	49.1599	-0.447947	0.22891	-1.95687	0.0503628	0.607967
ENSMUSG00000029581	Fscn1	1661.01	0.291032	0.148855	1.95514	0.0505668	0.608317
ENSMUSG00000032128	Robo3	87.563	0.401467	0.205379	1.95477	0.0506106	0.608317
ENSMUSG00000074738	Fndc10	1639.67	0.342265	0.175121	1.95445	0.0506482	0.608317
ENSMUSG00000087413	Gm11266	141.643	0.420819	0.21529	1.95466	0.0506235	0.608317
ENSMUSG00000028271	Gtf2b	1612.33	0.280371	0.14349	1.95394	0.0507084	0.608636
ENSMUSG00000025558	Dock9	3241.85	-0.286355	0.146668	-1.95241	0.05089	0.609259
ENSMUSG00000029478	Ncor2	7563.02	-0.299572	0.153441	-1.95236	0.0508952	0.609259
ENSMUSG00000039903	Eva1c	475.875	-0.413085	0.211544	-1.95272	0.0508531	0.609259
ENSMUSG00000042436	Mfap4	621.895	0.356784	0.182743	1.95238	0.0508925	0.609259
ENSMUSG00000031758	Cdyl2	185.376	-0.372261	0.190778	-1.95128	0.0510237	0.609567
ENSMUSG00000037169	Mycn	823.007	-0.44741	0.229355	-1.95073	0.0510895	0.609567
ENSMUSG00000053166	Cdh22	234.918	-0.410038	0.21011	-1.95154	0.0509925	0.609567
ENSMUSG00000071648	Rom1	966.829	0.311677	0.159732	1.95125	0.0510275	0.609567
ENSMUSG00000075316	Scn9a	97.7138	-0.421588	0.216113	-1.95077	0.0510844	0.609567
ENSMUSG00000021594	Srd5a1	542.182	0.348185	0.178639	1.94909	0.0512843	0.61028
ENSMUSG00000052056	Zfp217	1675.84	0.235634	0.120866	1.94955	0.0512299	0.61028
ENSMUSG00000076752	Tcrg-C2	54.8658	0.404614	0.207518	1.94978	0.0512024	0.61028
ENSMUSG00000104891	2510017J16Rik	61.6593	-0.441023	0.226247	-1.9493	0.0512602	0.61028
ENSMUSG00000069793	Slfn9	818.384	0.402552	0.206579	1.94866	0.0513362	0.610496
ENSMUSG00000044716	Dok7	78.5126	0.408481	0.209675	1.94816	0.0513959	0.610804
ENSMUSG00000024069	Slc30a6	928.58	0.223071	0.114537	1.9476	0.0514633	0.611109
ENSMUSG00000056749	Nfil3	1135.7	-0.377972	0.194093	-1.94738	0.0514892	0.611109
ENSMUSG00000025981	Coq10b	5808.33	-0.435373	0.223725	-1.94602	0.0516525	0.612243
ENSMUSG00000028114	Mettl14	912.726	0.275648	0.141627	1.94629	0.05162	0.612243
ENSMUSG00000021532	Fastkd3	615.328	0.258853	0.13311	1.94466	0.0518162	0.612577
ENSMUSG00000035722	Abca7	2494.4	-0.247092	0.12706	-1.94469	0.0518124	0.612577
ENSMUSG00000090873	Gm17112	92.9873	-0.42398	0.217997	-1.94488	0.0517888	0.612577
ENSMUSG00000109097	Gm29683	334.574	0.394981	0.203104	1.94473	0.051808	0.612577
ENSMUSG00000025955	Akr1cl	31992.6	0.305756	0.157393	1.94263	0.052061	0.614242
ENSMUSG00000028643	Svbp	264.648	0.289573	0.149066	1.94258	0.0520671	0.614242
ENSMUSG00000073599	Ecscr	314.317	0.312499	0.160844	1.94287	0.0520318	0.614242
ENSMUSG00000101823	Gm29438	96.2249	-0.450988	0.232185	-1.94236	0.052093	0.614242
ENSMUSG00000037573	Tob1	7578.72	-0.363078	0.186989	-1.94171	0.052172	0.614376
ENSMUSG00000106320	Gm42992	78.6971	-0.449732	0.231617	-1.94171	0.0521724	0.614376
ENSMUSG00000034259	Exosc4	595.397	0.249069	0.1283	1.9413	0.052222	0.614561
ENSMUSG00000072568	Fam84b	653.75	0.3548	0.182801	1.94091	0.0522696	0.614721
ENSMUSG00000093894	Ighv1-53	58.1519	0.412981	0.212936	1.93946	0.0524458	0.616392
ENSMUSG00000019773	Fbxo5	109.204	0.434248	0.223993	1.93867	0.0525421	0.617122
ENSMUSG00000046694	Fam46b	228.383	-0.443118	0.228634	-1.93811	0.0526094	0.617511
ENSMUSG00000035852	Misp	26.6288	-0.44965	0.232171	-1.93672	0.0527796	0.618885
ENSMUSG00000103755	Gm37805	33.2959	0.433388	0.223789	1.93659	0.0527949	0.618885
ENSMUSG00000108033	Gm44284	29.1183	-0.407293	0.210352	-1.93624	0.0528383	0.618993
ENSMUSG00000018474	Chd3	6180.34	-0.292856	0.151384	-1.93452	0.0530488	0.619051
ENSMUSG00000022822	Abcc5	5734.3	-0.203686	0.105273	-1.93484	0.0530094	0.619051
ENSMUSG00000028457	Atp8b5	76.6951	0.40893	0.211371	1.93465	0.053033	0.619051
ENSMUSG00000038253	Hoxa5	629.294	-0.377123	0.194861	-1.93534	0.0529482	0.619051
ENSMUSG00000097080	1700086O06Rik	119.014	0.35948	0.185736	1.93543	0.0529375	0.619051
ENSMUSG00000111067	Gm48714	29.5565	0.446339	0.23067	1.93497	0.0529943	0.619051
ENSMUSG00000028911	Srsf4	684.518	-0.250048	0.129293	-1.93396	0.0531187	0.619466
ENSMUSG00000020166	Cnot2	2912.16	0.231342	0.119749	1.93189	0.0533733	0.61963
ENSMUSG00000021700	Rab3c	15997.1	-0.333758	0.172931	-1.93001	0.0536057	0.61963
ENSMUSG00000022793	B4galt4	644.827	0.290911	0.15068	1.93066	0.0535256	0.61963
ENSMUSG00000024261	Syt4	3266.04	-0.358412	0.185511	-1.93203	0.053356	0.61963
ENSMUSG00000024663	Rab3il1	506.795	0.37293	0.192959	1.93268	0.0532751	0.61963
ENSMUSG00000026228	Htr2b	38.7626	-0.445659	0.230883	-1.93024	0.0535773	0.61963
ENSMUSG00000030980	Knop1	2662.49	0.302779	0.156617	1.93325	0.0532057	0.61963
ENSMUSG00000035390	Brsk1	316.022	-0.345504	0.17895	-1.93073	0.0535165	0.61963
ENSMUSG00000037003	Tns2	6944.34	-0.24402	0.126381	-1.93082	0.0535047	0.61963
ENSMUSG00000044816	D630023F18Rik	71.1868	0.448378	0.232038	1.93234	0.0533171	0.61963
ENSMUSG00000051435	Fhad1	156.36	-0.397932	0.205904	-1.93261	0.0532841	0.61963
ENSMUSG00000103693	Gm37529	36.5269	-0.437772	0.22683	-1.92995	0.0536126	0.61963
ENSMUSG00000106767	Gm42727	87.8732	-0.44146	0.228385	-1.93296	0.0532408	0.61963
ENSMUSG00000108447	Gm44567	41.0516	-0.448388	0.232211	-1.93095	0.0534894	0.61963
ENSMUSG00000029123	Stk32b	164.532	-0.406994	0.211017	-1.92873	0.0537643	0.620589
ENSMUSG00000107802	1700126G02Rik	25.9903	0.447772	0.232138	1.9289	0.0537433	0.620589
ENSMUSG00000024827	Gldc	340.725	-0.400162	0.207601	-1.92756	0.0539103	0.621085
ENSMUSG00000063626	Unc5d	41.7103	-0.447689	0.232199	-1.92804	0.0538496	0.621085
ENSMUSG00000089968	Nckap5los	50.6335	-0.447432	0.232093	-1.92781	0.0538786	0.621085
ENSMUSG00000026311	Asb1	1808.95	-0.234981	0.12194	-1.92702	0.0539769	0.621334
ENSMUSG00000035864	Syt1	4291.82	-0.317056	0.164556	-1.92674	0.0540126	0.621334
ENSMUSG00000109608	Gm45597	217.983	-0.433909	0.225225	-1.92656	0.0540351	0.621334
ENSMUSG00000027509	Rae1	1529.36	0.241137	0.125225	1.92563	0.0541506	0.621571
ENSMUSG00000039236	Isg20	365.158	-0.352461	0.183022	-1.92579	0.0541308	0.621571
ENSMUSG00000054320	Lrrc36	329.545	-0.400535	0.208009	-1.92556	0.0541588	0.621571
ENSMUSG00000055980	Irs1	762.936	-0.413094	0.21467	-1.92432	0.054315	0.622083
ENSMUSG00000086453	Gm11457	38.3318	-0.428702	0.222734	-1.92473	0.0542635	0.622083
ENSMUSG00000096349	Gm22513	110.577	-0.423799	0.220257	-1.92411	0.0543411	0.622083
ENSMUSG00000113852	Gm48062	461.334	-0.379456	0.197168	-1.92453	0.0542879	0.622083
ENSMUSG00000035245	Eogt	2685.28	0.256317	0.133243	1.92368	0.0543946	0.622302
ENSMUSG00000003348	Mob3a	1246.21	-0.349408	0.181992	-1.91991	0.054869	0.624042
ENSMUSG00000003929	Zfp81	919.506	0.301471	0.156912	1.92128	0.0546968	0.624042
ENSMUSG00000010067	Rassf1	393.269	-0.344646	0.179492	-1.92012	0.0548427	0.624042
ENSMUSG00000021796	Bmpr1a	5987.38	0.19973	0.103949	1.92142	0.054679	0.624042
ENSMUSG00000035745	Grin3b	23.6589	-0.423857	0.220726	-1.92029	0.0548217	0.624042
ENSMUSG00000044702	Palb2	111.034	0.40449	0.210702	1.91973	0.054892	0.624042
ENSMUSG00000062743	Zfp677	417.213	0.388839	0.202438	1.92078	0.0547595	0.624042
ENSMUSG00000073968	Trim68	817.88	0.267542	0.139356	1.91984	0.054878	0.624042
ENSMUSG00000106720	Gm43795	36.8783	-0.392551	0.204225	-1.92215	0.0545868	0.624042
ENSMUSG00000112239	Gm17823	28.4439	-0.425913	0.221716	-1.92099	0.0547332	0.624042
ENSMUSG00000029213	Commd8	1970.43	0.208176	0.108496	1.91873	0.055018	0.624711
ENSMUSG00000078945	Naip2	347.211	0.333291	0.173705	1.91872	0.0550199	0.624711
ENSMUSG00000025893	Kbtbd3	217.248	0.325002	0.169491	1.91751	0.0551729	0.626054
ENSMUSG00000022603	Mroh4	26.1131	-0.406785	0.212295	-1.91613	0.0553489	0.626646
ENSMUSG00000037031	Tspan15	1223.47	-0.243639	0.12716	-1.91601	0.0553637	0.626646
ENSMUSG00000068798	Rap1a	3521.55	0.241119	0.12582	1.91638	0.0553169	0.626646
ENSMUSG00000079507	H2-Q1	32.3932	0.438384	0.228768	1.91629	0.0553287	0.626646
ENSMUSG00000016494	Cd34	2898.51	0.237869	0.124232	1.91472	0.0555285	0.626865
ENSMUSG00000021062	Rab15	412.614	-0.378225	0.197639	-1.91372	0.0556564	0.626865
ENSMUSG00000024999	Noc3l	1276.87	0.203029	0.106038	1.91469	0.0555319	0.626865
ENSMUSG00000030022	Adamts9	1416.3	-0.383242	0.200164	-1.91464	0.0555379	0.626865
ENSMUSG00000038446	Cdc40	1691.46	0.194353	0.101524	1.91436	0.0555739	0.626865
ENSMUSG00000039568	Ubald1	1689.72	-0.299086	0.156147	-1.91542	0.0554388	0.626865
ENSMUSG00000054716	Zfp771	476.104	0.223435	0.116756	1.91368	0.0556605	0.626865
ENSMUSG00000062470	Fbxl12os	147.158	0.365149	0.190806	1.91372	0.0556562	0.626865
ENSMUSG00000085795	Zfp703	7161.58	-0.352471	0.184238	-1.91313	0.0557315	0.626884
ENSMUSG00000110120	Gm45251	35.1803	-0.427733	0.22355	-1.91337	0.0557009	0.626884
ENSMUSG00000025058	5430427O19Rik	48.215	0.415638	0.217575	1.91032	0.0560922	0.628266
ENSMUSG00000026365	Cfh	31491.1	0.223051	0.116779	1.91002	0.0561307	0.628266
ENSMUSG00000028018	Gstcd	593.707	0.246293	0.128985	1.90947	0.056202	0.628266
ENSMUSG00000028410	Dnaja1	12342.8	-0.443221	0.232011	-1.91034	0.0560893	0.628266
ENSMUSG00000031631	Cfap97	1598.71	0.263303	0.137853	1.91002	0.0561306	0.628266
ENSMUSG00000032744	Heyl	1301.09	-0.328548	0.171855	-1.91177	0.0559058	0.628266
ENSMUSG00000033773	Rpap2	799.962	0.193154	0.101128	1.90999	0.0561341	0.628266
ENSMUSG00000041390	Mdfic	2795.8	0.202463	0.106017	1.90973	0.0561686	0.628266
ENSMUSG00000107481	4833403J16Rik	47.8345	0.435076	0.227658	1.91109	0.0559928	0.628266
ENSMUSG00000111017	Gm48314	31.6298	-0.415366	0.21736	-1.91096	0.0560101	0.628266
ENSMUSG00000037129	Tmprss13	27.6413	0.333366	0.174676	1.90848	0.0563296	0.628733
ENSMUSG00000048521	Cxcr6	200.347	0.404792	0.212118	1.90833	0.056348	0.628733
ENSMUSG00000053297	AI854703	175.262	0.431872	0.226254	1.9088	0.0562881	0.628733
ENSMUSG00000019146	Cacng2	246.042	-0.410659	0.215329	-1.90713	0.0565041	0.629697
ENSMUSG00000053134	Supt7l	1098.3	0.270013	0.141567	1.90731	0.0564805	0.629697
ENSMUSG00000037685	Atp8a1	3423.12	-0.234782	0.123171	-1.90616	0.0566301	0.630143
ENSMUSG00000038642	Ctss	6919.91	0.363269	0.190581	1.90612	0.0566347	0.630143
ENSMUSG00000051111	Sv2c	312.891	0.440955	0.231354	1.90597	0.0566537	0.630143
ENSMUSG00000073787	Gm10575	54.6362	-0.412735	0.216574	-1.90574	0.0566836	0.630143
ENSMUSG00000002265	Peg3	5423.58	-0.295843	0.15533	-1.90461	0.0568303	0.631381
ENSMUSG00000020573	Pik3cg	411.849	0.319512	0.167786	1.90428	0.056874	0.631381
ENSMUSG00000020911	Krt19	96.0353	0.408913	0.214756	1.90408	0.0568997	0.631381
ENSMUSG00000026360	Rgs2	16157.8	-0.440596	0.231475	-1.90342	0.0569854	0.631944
ENSMUSG00000034438	Gbp8	169.317	0.417524	0.21939	1.90312	0.0570254	0.632
ENSMUSG00000051074	4930579K19Rik	33.2131	0.437867	0.230178	1.90229	0.0571327	0.632474
ENSMUSG00000066072	Cyp4a10	44.0037	0.406508	0.213698	1.90225	0.0571382	0.632474
ENSMUSG00000015829	Tnr	3955.37	-0.388719	0.204439	-1.90139	0.0572509	0.632812
ENSMUSG00000028884	Rpa2	505.967	0.251119	0.132064	1.90149	0.0572373	0.632812
ENSMUSG00000063317	Usp31	2715.96	-0.22863	0.120255	-1.90122	0.0572737	0.632812
ENSMUSG00000105071	Gm43336	32.3648	-0.419267	0.220597	-1.9006	0.0573546	0.633318
ENSMUSG00000084925	1810062O18Rik	29.3556	-0.422411	0.222289	-1.90028	0.0573966	0.633395
ENSMUSG00000036896	C1qc	2804.45	0.353485	0.186136	1.89906	0.0575561	0.634381
ENSMUSG00000100813	Gm28874	23.9099	-0.438768	0.231042	-1.89908	0.0575539	0.634381
ENSMUSG00000023963	Cyp39a1	259.854	0.295538	0.155745	1.89757	0.0577526	0.634612
ENSMUSG00000031924	Cyb5b	36819.2	0.253219	0.133442	1.8976	0.0577488	0.634612
ENSMUSG00000033166	Dis3	1102.98	0.203793	0.107379	1.89788	0.0577122	0.634612
ENSMUSG00000062937	Mtap	2411.27	0.214809	0.113145	1.89853	0.0576259	0.634612
ENSMUSG00000107997	Gm44243	61.9525	-0.425621	0.224267	-1.89783	0.0577188	0.634612
ENSMUSG00000106980	Gm43690	30.6257	-0.440437	0.232183	-1.89694	0.0578363	0.635145
ENSMUSG00000021288	Klc1	3128.96	-0.207771	0.109559	-1.89643	0.0579031	0.635428
ENSMUSG00000097772	5430416N02Rik	186.102	-0.381979	0.201443	-1.89621	0.0579324	0.635428
ENSMUSG00000001542	Ell2	3014.82	-0.438044	0.231597	-1.89141	0.05857	0.636128
ENSMUSG00000005413	Hmox1	8802.07	-0.320359	0.169137	-1.89409	0.0582137	0.636128
ENSMUSG00000020061	Mybpc1	303.703	0.409476	0.21621	1.89388	0.0582408	0.636128
ENSMUSG00000020087	Tysnd1	1515.45	0.242975	0.128425	1.89196	0.058496	0.636128
ENSMUSG00000022421	Nptxr	1148.85	-0.277578	0.14646	-1.89525	0.0580588	0.636128
ENSMUSG00000024150	Mcfd2	6906.28	0.253163	0.133921	1.89039	0.058706	0.636128
ENSMUSG00000026204	Ptprn	6476.65	-0.376946	0.199029	-1.89392	0.0582351	0.636128
ENSMUSG00000031266	Gla	1070.98	-0.343098	0.181446	-1.89091	0.0586359	0.636128
ENSMUSG00000034243	Golgb1	6377.5	-0.221108	0.116978	-1.89017	0.0587353	0.636128
ENSMUSG00000040265	Dnm3	2337.79	-0.302977	0.160004	-1.89355	0.0582845	0.636128
ENSMUSG00000041343	Ankrd42	270.129	-0.324924	0.171868	-1.89054	0.0586857	0.636128
ENSMUSG00000041966	Dcaf17	1022.75	0.246965	0.130315	1.89514	0.0580736	0.636128
ENSMUSG00000056185	Snx32	932.901	0.273438	0.144536	1.89183	0.058513	0.636128
ENSMUSG00000067430	Zfp763	511.876	0.42735	0.225951	1.89134	0.058579	0.636128
ENSMUSG00000085208	Brip1os	2184.1	0.186856	0.098701	1.89315	0.0583381	0.636128
ENSMUSG00000092517	Art2a-ps	32.8997	0.407844	0.215668	1.89108	0.0586143	0.636128
ENSMUSG00000095332	Gm9821	349.924	-0.404883	0.213951	-1.89241	0.058436	0.636128
ENSMUSG00000097536	2610037D02Rik	164.902	-0.416717	0.220175	-1.89266	0.058403	0.636128
ENSMUSG00000104114	Gm37297	25.1733	-0.376639	0.199044	-1.89224	0.0584595	0.636128
ENSMUSG00000106944	Gm43843	374.979	-0.43566	0.230277	-1.8919	0.0585047	0.636128
ENSMUSG00000117604		228.679	-0.43979	0.232205	-1.89398	0.0582283	0.636128
ENSMUSG00000071424	Grid2	79.4213	-0.438252	0.23202	-1.88885	0.0589117	0.637658
ENSMUSG00000024672	Ms4a7	1015.06	0.372213	0.197151	1.88796	0.0590312	0.638178
ENSMUSG00000044320	1700001O22Rik	46.4711	0.431672	0.228676	1.8877	0.0590663	0.638178
ENSMUSG00000053801	Grwd1	544.6	0.339184	0.179691	1.8876	0.05908	0.638178
ENSMUSG00000114213	A430090L17Rik	31.3869	-0.427536	0.226516	-1.88744	0.059101	0.638178
ENSMUSG00000024743	Syt7	3908.4	-0.324784	0.172255	-1.88549	0.0593639	0.639107
ENSMUSG00000026090	2010300C02Rik	199.451	-0.373456	0.198028	-1.88588	0.0593117	0.639107
ENSMUSG00000026825	Dnm1	2872.26	-0.319326	0.169283	-1.88634	0.0592488	0.639107
ENSMUSG00000054162	Spock3	511.836	-0.268391	0.142335	-1.88562	0.0593457	0.639107
ENSMUSG00000104641	Gm43290	76.2265	-0.437029	0.231763	-1.88567	0.0593393	0.639107
ENSMUSG00000021294	Kif26a	1151.82	-0.344373	0.182715	-1.88476	0.0594622	0.639362
ENSMUSG00000052446	Zfp961	789.483	0.25578	0.135719	1.88463	0.0594798	0.639362
ENSMUSG00000054667	Irs4	41.1976	-0.434547	0.230587	-1.88453	0.0594936	0.639362
ENSMUSG00000060441	Trim5	374.293	0.400477	0.212569	1.88399	0.0595666	0.639766
ENSMUSG00000003923	Tfam	1833.83	0.205505	0.109104	1.88357	0.0596237	0.639778
ENSMUSG00000024873	Cnih2	193.371	-0.410669	0.21804	-1.88346	0.0596385	0.639778
ENSMUSG00000042579	4632404H12Rik	649.634	0.293248	0.155781	1.88244	0.0597765	0.640878
ENSMUSG00000053581	Zfand2a	1485.86	-0.338149	0.179658	-1.88218	0.0598121	0.64088
ENSMUSG00000040136	Abcc8	134.727	-0.388253	0.206372	-1.88133	0.0599274	0.641623
ENSMUSG00000049988	Lrrc25	208.63	0.401714	0.21356	1.88103	0.0599672	0.641623
ENSMUSG00000108042	B130021K23Rik	242.289	-0.367455	0.195363	-1.88088	0.059988	0.641623
ENSMUSG00000026409	Pfkfb2	2044.07	-0.250617	0.133304	-1.88004	0.0601025	0.642025
ENSMUSG00000048534	Jaml	151.244	-0.366001	0.1947	-1.87982	0.0601321	0.642025
ENSMUSG00000115219	Eef1akmt4	230.102	-0.435792	0.231765	-1.88032	0.0600641	0.642025
ENSMUSG00000040771	Oard1	899.422	0.242431	0.129054	1.87853	0.0603085	0.642883
ENSMUSG00000042842	Serpinb6b	1745.54	0.34224	0.182193	1.87845	0.0603192	0.642883
ENSMUSG00000079225	Gm9531	254.457	0.296041	0.157569	1.8788	0.0602716	0.642883
ENSMUSG00000074170	Plekhf1	259.452	-0.398694	0.212296	-1.87801	0.0603797	0.643149
ENSMUSG00000007872	Id3	4230.53	-0.401255	0.213701	-1.87765	0.0604297	0.643302
ENSMUSG00000015947	Fcgr1	301.194	0.344257	0.183514	1.87592	0.0606659	0.643713
ENSMUSG00000020491	2810021J22Rik	328.267	0.359095	0.191363	1.87651	0.0605858	0.643713
ENSMUSG00000043415	Otud1	589.158	0.286939	0.152918	1.87643	0.0605963	0.643713
ENSMUSG00000046417	Lrrc75a	640.72	0.319447	0.170299	1.87581	0.060682	0.643713
ENSMUSG00000050818	Olfr330	42.5312	0.433452	0.230918	1.87708	0.0605072	0.643713
ENSMUSG00000054293	P2ry10b	92.9329	0.421441	0.224664	1.87588	0.0606722	0.643713
ENSMUSG00000043445	Pgp	2578.16	0.205371	0.1095	1.87552	0.0607208	0.643747
ENSMUSG00000002814	Top3a	665.377	0.32134	0.171485	1.87387	0.0609488	0.644044
ENSMUSG00000020576	Nbas	1989.67	-0.190519	0.101666	-1.87398	0.0609339	0.644044
ENSMUSG00000021303	Gng4	1743.49	-0.379555	0.202609	-1.87334	0.0610217	0.644044
ENSMUSG00000021670	Hmgcr	2674.99	-0.425713	0.227237	-1.87343	0.0610086	0.644044
ENSMUSG00000023795	Pisd-ps2	76.4755	-0.426599	0.22757	-1.87458	0.0608502	0.644044
ENSMUSG00000029405	G3bp2	10999.9	0.223253	0.119179	1.87325	0.0610338	0.644044
ENSMUSG00000073791	Efcab7	124.91	0.358265	0.191076	1.87499	0.0607939	0.644044
ENSMUSG00000108573	Gm44986	53.0575	0.427636	0.228153	1.87434	0.0608833	0.644044
ENSMUSG00000036478	Btg1	7958.08	-0.389095	0.207753	-1.87287	0.0610857	0.644215
ENSMUSG00000055676	Gm5069	101.542	-0.395648	0.211298	-1.87247	0.0611422	0.644436
ENSMUSG00000021587	Pcsk1	9495.68	-0.371099	0.198285	-1.87155	0.061269	0.644679
ENSMUSG00000031821	Gins2	85.9159	0.427021	0.228226	1.87104	0.0613392	0.644679
ENSMUSG00000032872	Cyb5r4	2002.84	0.223927	0.11971	1.87058	0.0614037	0.644679
ENSMUSG00000036390	Gadd45a	346.475	-0.394209	0.21077	-1.87032	0.0614388	0.644679
ENSMUSG00000040857	Erf	1331.42	-0.351454	0.187945	-1.86998	0.0614863	0.644679
ENSMUSG00000046519	Golph3l	2313.25	0.225216	0.120345	1.87142	0.061287	0.644679
ENSMUSG00000078235	Fam43b	133.051	0.429257	0.229545	1.87003	0.0614791	0.644679
ENSMUSG00000078994	Zfp429	205.668	0.344652	0.184281	1.87025	0.0614491	0.644679
ENSMUSG00000116972		25.6311	0.433456	0.231578	1.87175	0.0612408	0.644679
ENSMUSG00000009145	Dqx1	482.132	-0.309104	0.16547	-1.86803	0.0617574	0.646023
ENSMUSG00000026944	Abca2	4593.46	-0.222011	0.118804	-1.86871	0.0616631	0.646023
ENSMUSG00000049950	Rpp38	243.124	0.358069	0.191678	1.86807	0.0617522	0.646023
ENSMUSG00000079184	Mphosph8	1239.5	-0.266328	0.142552	-1.86829	0.0617219	0.646023
ENSMUSG00000019857	Asf1a	413.792	0.274719	0.147107	1.86747	0.0618358	0.646095
ENSMUSG00000051817	Sox12	856.75	0.363696	0.194741	1.86759	0.0618197	0.646095
ENSMUSG00000063870	Chd4	10676.7	-0.185428	0.0993161	-1.86705	0.0618946	0.646336
ENSMUSG00000018848	Rars	2355.68	0.214722	0.115105	1.86544	0.0621197	0.64725
ENSMUSG00000026203	Dnajb2	3242.12	-0.352753	0.18936	-1.86287	0.0624809	0.64725
ENSMUSG00000026683	Nuf2	39.7213	0.431528	0.231626	1.86304	0.062457	0.64725
ENSMUSG00000027223	Mapk8ip1	2458.7	-0.253725	0.136071	-1.86465	0.0622302	0.64725
ENSMUSG00000034714	Ttyh2	2619.77	0.266707	0.142944	1.86581	0.0620674	0.64725
ENSMUSG00000034731	Dgkh	1633.79	-0.237448	0.127429	-1.86338	0.0624088	0.64725
ENSMUSG00000037938	Chchd5	560.99	0.314101	0.16863	1.86266	0.0625098	0.64725
ENSMUSG00000039234	Sec24d	3462.49	0.347612	0.186628	1.86259	0.0625193	0.64725
ENSMUSG00000043733	Ptpn11	8381.71	-0.158798	0.0852023	-1.86378	0.0623527	0.64725
ENSMUSG00000053119	Chmp3	6066.03	0.203809	0.109335	1.86408	0.0623108	0.64725
ENSMUSG00000061740	Cyp2d22	2919.06	-0.221915	0.119106	-1.86318	0.0624372	0.64725
ENSMUSG00000069910	Spdl1	45.6576	0.422634	0.226529	1.86569	0.0620847	0.64725
ENSMUSG00000076281	Gm24270	5068	-0.344998	0.185079	-1.86406	0.0623133	0.64725
ENSMUSG00000097099	Gm9917	306.549	-0.310782	0.166724	-1.86405	0.0623152	0.64725
ENSMUSG00000106181	Gm9523	63.936	-0.43165	0.231701	-1.86296	0.0624682	0.64725
ENSMUSG00000028914	Casp9	1210.7	0.253503	0.136156	1.86186	0.0626232	0.647584
ENSMUSG00000036114	Rpp25l	483.095	0.251064	0.134836	1.862	0.0626032	0.647584
ENSMUSG00000107165	Gm43747	32.2341	-0.420352	0.225824	-1.86142	0.0626855	0.647857
ENSMUSG00000023277	Twf2	1145.99	0.230903	0.124066	1.86112	0.062727	0.647916
ENSMUSG00000009907	Vps4b	3993.36	0.201786	0.108504	1.8597	0.0629274	0.647931
ENSMUSG00000021645	Smn1	544.132	0.230237	0.12378	1.86006	0.0628772	0.647931
ENSMUSG00000028312	Smc2	563.61	0.243838	0.131125	1.85959	0.0629435	0.647931
ENSMUSG00000035673	Sbno2	2292.43	-0.276189	0.148461	-1.86035	0.0628365	0.647931
ENSMUSG00000060548	Tnfrsf19	2303.28	0.333061	0.179102	1.85961	0.0629406	0.647931
ENSMUSG00000109901	Chmp1b	1868	0.272185	0.146291	1.86057	0.0628051	0.647931
ENSMUSG00000024002	Brd4	5543.24	-0.225551	0.121323	-1.8591	0.0630124	0.647989
ENSMUSG00000024843	Chka	4658.79	-0.382587	0.205978	-1.85742	0.063252	0.647989
ENSMUSG00000026463	Atp2b4	6215.06	-0.183687	0.098901	-1.85728	0.0632709	0.647989
ENSMUSG00000033149	Phldb2	2476.23	0.279707	0.15046	1.85901	0.0630258	0.647989
ENSMUSG00000038485	Socs7	2414.83	-0.243509	0.131111	-1.85728	0.0632717	0.647989
ENSMUSG00000043644	0610009L18Rik	68.8942	0.413275	0.222396	1.85828	0.0631287	0.647989
ENSMUSG00000045052	Prlhr	27.8354	-0.389841	0.209828	-1.85791	0.0631817	0.647989
ENSMUSG00000111398	D330037F02Rik	25.5488	-0.428808	0.23078	-1.85808	0.0631581	0.647989
ENSMUSG00000114516	Gm46440	28.6832	-0.4312	0.232135	-1.85754	0.0632341	0.647989
ENSMUSG00000040253	Gbp7	2186.69	0.312311	0.168184	1.85695	0.0633176	0.648091
ENSMUSG00000034278	Dnajc17	225.339	0.359404	0.193579	1.85663	0.0633642	0.648201
ENSMUSG00000072774	Zfp951	265.713	0.380714	0.205089	1.85634	0.063405	0.648251
ENSMUSG00000020689	Itgb3	514.909	-0.308791	0.166648	-1.85295	0.0638888	0.652829
ENSMUSG00000005148	Klf5	933.918	0.353975	0.191126	1.85205	0.0640179	0.653095
ENSMUSG00000021994	Wnt5a	3422.96	0.247937	0.133916	1.85144	0.0641062	0.653095
ENSMUSG00000023104	Rfc2	1016.41	0.185606	0.100226	1.85188	0.0640425	0.653095
ENSMUSG00000024675	Ms4a4c	105.984	0.427374	0.230886	1.85102	0.0641665	0.653095
ENSMUSG00000026869	Psmd5	1963.18	0.190223	0.102837	1.84976	0.0643484	0.653095
ENSMUSG00000029817	Tra2a	4604.84	-0.325359	0.175813	-1.8506	0.0642274	0.653095
ENSMUSG00000034940	Synrg	4145.28	-0.187509	0.101304	-1.85096	0.0641751	0.653095
ENSMUSG00000040592	Cd79b	135.417	0.429965	0.232202	1.85169	0.0640707	0.653095
ENSMUSG00000050910	Cdr2l	2548.96	-0.400582	0.216553	-1.84981	0.0643406	0.653095
ENSMUSG00000064177	Ghrl	27.3822	-0.429967	0.232105	-1.85247	0.0639584	0.653095
ENSMUSG00000072694	1500011B03Rik	684.527	0.27992	0.151277	1.85038	0.0642581	0.653095
ENSMUSG00000115837	AC144772.3	164.651	-0.405132	0.219008	-1.84985	0.0643358	0.653095
ENSMUSG00000029656	C8b	23.809	0.371346	0.200802	1.84931	0.064413	0.653384
ENSMUSG00000015961	Adss	3346.33	0.240553	0.130107	1.8489	0.0644728	0.653623
ENSMUSG00000094958	3110021N24Rik	36.4637	-0.428583	0.23185	-1.84854	0.0645245	0.65378
ENSMUSG00000041481	Serpina3g	141.866	0.380545	0.205918	1.84804	0.0645961	0.654139
ENSMUSG00000021661	Ankra2	937.081	0.20879	0.113062	1.84669	0.0647927	0.655499
ENSMUSG00000038544	Inip	861.086	0.291919	0.158105	1.84637	0.0648392	0.655499
ENSMUSG00000046230	Vps13a	3023.59	-0.260729	0.141201	-1.84651	0.0648188	0.655499
ENSMUSG00000030613	Ccdc90b	1059.46	0.22795	0.123512	1.84557	0.0649547	0.655934
ENSMUSG00000097379	Gm26873	245.219	-0.375563	0.203494	-1.84558	0.0649536	0.655934
ENSMUSG00000037625	Cldn11	1232.94	-0.289877	0.157102	-1.84515	0.0650162	0.656188
ENSMUSG00000004151	Etv1	3320.99	0.337851	0.183189	1.84428	0.0651421	0.65632
ENSMUSG00000018921	Pelp1	1289.47	0.228331	0.123906	1.84278	0.0653618	0.65632
ENSMUSG00000020732	Rab37	88.0188	-0.373729	0.202589	-1.84476	0.065072	0.65632
ENSMUSG00000022664	Slc35a5	2272.48	0.232943	0.12639	1.84305	0.0653215	0.65632
ENSMUSG00000027884	Clcc1	1545.79	0.17665	0.0958187	1.84358	0.065244	0.65632
ENSMUSG00000029330	Cds1	404.011	-0.317731	0.172342	-1.84361	0.0652398	0.65632
ENSMUSG00000030779	Rbbp6	4406.76	-0.220433	0.119601	-1.84306	0.0653204	0.65632
ENSMUSG00000031285	Dcx	232.624	-0.392175	0.212729	-1.84355	0.0652494	0.65632
ENSMUSG00000087598	Zfp111	847.848	0.249929	0.135513	1.84432	0.0651366	0.65632
ENSMUSG00000108268	Gm44187	43.6359	-0.427691	0.232117	-1.84257	0.0653924	0.65632
ENSMUSG00000063047	Zfp780b	704.002	0.21802	0.11839	1.84154	0.065543	0.657342
ENSMUSG00000113428	Gm7664	31.2659	0.426119	0.231414	1.84137	0.0655669	0.657342
ENSMUSG00000020190	Mknk2	8334.21	-0.395506	0.215114	-1.83859	0.0659754	0.657426
ENSMUSG00000024642	Tle4	1029.73	0.223841	0.121734	1.83877	0.0659483	0.657426
ENSMUSG00000032714	Syde1	2971.1	0.264179	0.143588	1.83984	0.0657919	0.657426
ENSMUSG00000034813	Grip1	125.181	-0.361221	0.196357	-1.83961	0.065825	0.657426
ENSMUSG00000070605	Zfp992	236.777	0.357955	0.194637	1.8391	0.0659012	0.657426
ENSMUSG00000092325	Gm18284	61.754	0.393509	0.213744	1.84103	0.065617	0.657426
ENSMUSG00000097050	Gm9918	27.0407	0.371058	0.201578	1.84076	0.0656564	0.657426
ENSMUSG00000097305	Gm17276	293.457	-0.403393	0.219278	-1.83965	0.0658203	0.657426
ENSMUSG00000104315	Gm37906	45.969	-0.425742	0.231394	-1.83991	0.065782	0.657426
ENSMUSG00000111686	Rab7-ps1	283.668	0.348326	0.189361	1.83948	0.0658446	0.657426
ENSMUSG00000117628		76.8533	-0.422688	0.229838	-1.83907	0.0659042	0.657426
ENSMUSG00000018659	Pnpo	1341	-0.237398	0.12922	-1.83716	0.0661867	0.657627
ENSMUSG00000024042	Sik1	6654.13	-0.373126	0.20311	-1.83707	0.0662002	0.657627
ENSMUSG00000026495	Efcab2	345.329	-0.359813	0.195892	-1.83679	0.066241	0.657627
ENSMUSG00000031023	Akip1	293.137	0.349501	0.190336	1.83623	0.066323	0.657627
ENSMUSG00000031103	Elf4	1099.21	0.210554	0.114632	1.83678	0.0662418	0.657627
ENSMUSG00000039477	Tnrc18	3278.62	-0.313	0.170421	-1.83663	0.0662644	0.657627
ENSMUSG00000046351	Zfp322a	1366.72	0.247423	0.134741	1.83629	0.0663152	0.657627
ENSMUSG00000086442	Gm11722	23.4887	-0.387191	0.210813	-1.83666	0.0662602	0.657627
ENSMUSG00000097164	Cep83os	889.259	0.289499	0.157522	1.83784	0.0660864	0.657627
ENSMUSG00000001774	Chordc1	4322.28	-0.384089	0.209252	-1.83554	0.0664259	0.658287
ENSMUSG00000036295	Lrrn3	2661.48	0.298251	0.162525	1.83511	0.0664901	0.658562
ENSMUSG00000058246	Gm10037	85.1561	0.386422	0.210666	1.83429	0.0666104	0.659327
ENSMUSG00000085213	Gm13091	103.064	-0.372494	0.203094	-1.83409	0.0666403	0.659327
ENSMUSG00000005045	Chd5	1849.35	-0.342841	0.187372	-1.82974	0.067289	0.659803
ENSMUSG00000020814	Mxra7	2346.89	-0.232521	0.126818	-1.83349	0.0667293	0.659803
ENSMUSG00000021537	Cetn3	2005.31	0.207169	0.11319	1.83028	0.0672082	0.659803
ENSMUSG00000022132	Cldn10	101.739	0.381587	0.208505	1.83011	0.0672334	0.659803
ENSMUSG00000024697	Gna14	2171.62	0.318719	0.174109	1.83057	0.0671646	0.659803
ENSMUSG00000025938	Slco5a1	138.649	-0.40508	0.221308	-1.83039	0.0671914	0.659803
ENSMUSG00000026930	Gpsm1	999.299	-0.328542	0.179533	-1.82998	0.0672533	0.659803
ENSMUSG00000037075	Rnf139	1535.98	0.21086	0.115253	1.82953	0.0673197	0.659803
ENSMUSG00000037568	Vash2	45.549	0.413996	0.226306	1.82936	0.0673455	0.659803
ENSMUSG00000040412	5330417C22Rik	670.979	-0.302323	0.164963	-1.83267	0.066852	0.659803
ENSMUSG00000043557	Mdga1	127.662	-0.415603	0.227074	-1.83025	0.0672123	0.659803
ENSMUSG00000051146	Camk2n2	1875.36	-0.420749	0.229555	-1.83289	0.0668194	0.659803
ENSMUSG00000052087	Rgs14	88.6901	0.422697	0.230609	1.83296	0.066808	0.659803
ENSMUSG00000059708	Akap17b	922.828	0.322885	0.176276	1.83171	0.0669954	0.659803
ENSMUSG00000071078	Nr2c2ap	40.3302	0.416202	0.227427	1.83005	0.0672424	0.659803
ENSMUSG00000097048	1600020E01Rik	362.155	-0.285855	0.156059	-1.83171	0.0669941	0.659803
ENSMUSG00000109157	Gm44829	43.7266	-0.417956	0.228112	-1.83224	0.0669155	0.659803
ENSMUSG00000114253	Gm47798	200.642	-0.355354	0.194027	-1.83147	0.0670306	0.659803
ENSMUSG00000018822	Sfrp5	423.041	0.367223	0.200791	1.82889	0.0674167	0.660144
ENSMUSG00000025189	Cnnm1	67.4515	-0.39786	0.217657	-1.82792	0.0675616	0.661203
ENSMUSG00000026737	Pip4k2a	1792.78	0.221422	0.121166	1.82742	0.0676367	0.661581
ENSMUSG00000046805	Mpeg1	8086.23	0.302424	0.16552	1.82712	0.0676823	0.661668
ENSMUSG00000025475	Adgra1	488.368	-0.355345	0.194558	-1.82642	0.0677866	0.66233
ENSMUSG00000020589	Fam49a	2144.63	0.245626	0.134532	1.82578	0.0678834	0.662657
ENSMUSG00000041670	Rims1	40.4105	-0.420878	0.230528	-1.82571	0.0678934	0.662657
ENSMUSG00000094103	1700047I17Rik2	60.6143	-0.412588	0.226128	-1.82457	0.0680652	0.663976
ENSMUSG00000055809	Dnaaf3	45.6148	0.422168	0.231468	1.82388	0.0681705	0.664286
ENSMUSG00000090307	1700071M16Rik	25.683	-0.394495	0.216286	-1.82395	0.0681601	0.664286
ENSMUSG00000000282	Mnt	1681.48	-0.250439	0.137431	-1.82229	0.068411	0.665335
ENSMUSG00000019992	Mtfr2	39.7295	-0.405789	0.222692	-1.82219	0.0684254	0.665335
ENSMUSG00000027217	Tspan18	4463.64	-0.25519	0.140009	-1.82267	0.068354	0.665335
ENSMUSG00000113019	Gm47467	44.098	0.415196	0.227846	1.82227	0.0684143	0.665335
ENSMUSG00000019832	Rab32	381.018	0.379655	0.208664	1.81946	0.0688419	0.665534
ENSMUSG00000029648	Flt1	7269.37	-0.19196	0.105476	-1.81993	0.0687698	0.665534
ENSMUSG00000038500	Prr3	842.685	0.212996	0.117065	1.81947	0.0688393	0.665534
ENSMUSG00000042229	Rabif	1609.06	0.235876	0.129565	1.82052	0.0686801	0.665534
ENSMUSG00000043993	2900052L18Rik	228.578	0.404565	0.222362	1.8194	0.0688508	0.665534
ENSMUSG00000047230	Cldn2	38.6849	0.416928	0.229001	1.82064	0.0686622	0.665534
ENSMUSG00000062729	Ppox	2276.17	0.205513	0.112899	1.82033	0.0687094	0.665534
ENSMUSG00000064647	Gm23301	37.0521	-0.421379	0.23139	-1.82107	0.0685955	0.665534
ENSMUSG00000073590	3222401L13Rik	146.596	0.370767	0.203722	1.81997	0.0687641	0.665534
ENSMUSG00000078771	Evi2a	217.442	0.35788	0.196539	1.82092	0.0686196	0.665534
ENSMUSG00000107331	Gm42732	292.924	-0.349032	0.19183	-1.81949	0.0688373	0.665534
ENSMUSG00000031578	Mak16	493.462	0.270121	0.148605	1.8177	0.0691095	0.666608
ENSMUSG00000033781	Asb13	1106.83	0.229398	0.126178	1.81806	0.0690555	0.666608
ENSMUSG00000040482	Dxo	1437.03	-0.369265	0.203088	-1.81825	0.0690258	0.666608
ENSMUSG00000040594	Ranbp17	301.3	-0.333812	0.183643	-1.81773	0.069106	0.666608
ENSMUSG00000030055	Rab43	94.4906	-0.40966	0.225483	-1.81681	0.0692464	0.667572
ENSMUSG00000019579	Mydgf	1325.88	0.221303	0.12187	1.81589	0.0693865	0.667952
ENSMUSG00000022555	Dgat1	3925.44	-0.41769	0.23006	-1.81557	0.0694361	0.667952
ENSMUSG00000027247	Arhgap1	3313.94	0.206135	0.113533	1.81564	0.0694249	0.667952
ENSMUSG00000083557	Gm6877	94.2412	0.382495	0.210662	1.81568	0.069419	0.667952
ENSMUSG00000087651	1500009L16Rik	1148.46	-0.336035	0.185108	-1.81535	0.0694706	0.667952
ENSMUSG00000003153	Slc2a3	1747.49	-0.348871	0.192325	-1.81397	0.0696823	0.668505
ENSMUSG00000004996	Mri1	1146.61	0.240284	0.132476	1.81379	0.0697096	0.668505
ENSMUSG00000017314	Mpp2	1401.61	-0.289359	0.159535	-1.81377	0.069713	0.668505
ENSMUSG00000028466	Creb3	2369.84	0.236543	0.130392	1.81409	0.0696639	0.668505
ENSMUSG00000067916	Zfp991	347.05	0.328457	0.181028	1.81439	0.0696172	0.668505
ENSMUSG00000097789	Gm2115	11752.5	-0.353761	0.195125	-1.813	0.0698325	0.668862
ENSMUSG00000115381	AC102847.2	50.5656	-0.420866	0.232132	-1.81305	0.0698242	0.668862
ENSMUSG00000117575		28.6829	0.407616	0.224853	1.81281	0.0698612	0.668862
ENSMUSG00000028007	Snx7	843.056	0.276512	0.152566	1.81242	0.0699219	0.668997
ENSMUSG00000053536	Cstf2t	2174.68	0.182151	0.100512	1.81224	0.0699494	0.668997
ENSMUSG00000071281	Zfp65	705.097	0.22038	0.121623	1.812	0.0699869	0.669002
ENSMUSG00000025869	Nop16	1063.55	0.181117	0.0999819	1.8115	0.0700635	0.669066
ENSMUSG00000109130	Gm45187	66.1802	-0.409927	0.226295	-1.81147	0.0700676	0.669066
ENSMUSG00000042363	Lgalsl	1785.57	0.189401	0.104599	1.81073	0.0701823	0.669454
ENSMUSG00000045983	Eif4g1	15141.3	-0.228685	0.126281	-1.81092	0.0701537	0.669454
ENSMUSG00000005763	Cd247	49.5911	-0.418021	0.231872	-1.80281	0.0714176	0.670037
ENSMUSG00000006398	Cdc20	74.6094	0.397421	0.219823	1.80792	0.0706193	0.670037
ENSMUSG00000017764	Zswim1	422.49	0.259689	0.14379	1.80603	0.0709133	0.670037
ENSMUSG00000019998	Stx7	5954.28	0.258885	0.143072	1.80948	0.070377	0.670037
ENSMUSG00000022587	Ly6e	21169.9	0.264667	0.146407	1.80775	0.0706447	0.670037
ENSMUSG00000022621	Rabl2	371.055	0.318774	0.176219	1.80897	0.0704561	0.670037
ENSMUSG00000024063	Lbh	4149.9	0.3286	0.182175	1.80376	0.0712692	0.670037
ENSMUSG00000024677	Ms4a6b	591.509	0.290375	0.160999	1.80358	0.0712973	0.670037
ENSMUSG00000025377	Tepsin	613.118	0.259041	0.143495	1.80522	0.0710397	0.670037
ENSMUSG00000026726	Cubn	37.0938	-0.417473	0.231779	-1.80117	0.0716759	0.670037
ENSMUSG00000027329	Spef1	277.49	-0.28728	0.159074	-1.80595	0.0709257	0.670037
ENSMUSG00000028552	Eps15	6133.34	0.208199	0.115415	1.80392	0.0712444	0.670037
ENSMUSG00000030302	Atp2b2	978.428	-0.322582	0.179014	-1.80199	0.0715464	0.670037
ENSMUSG00000031971	Ccsap	98.628	-0.376986	0.209335	-1.80087	0.0717237	0.670037
ENSMUSG00000032786	Alas1	26473	-0.310062	0.171973	-1.80298	0.0713921	0.670037
ENSMUSG00000034450	Gulo	267.006	0.376815	0.208202	1.80985	0.0703189	0.670037
ENSMUSG00000039069	Mtg2	573.978	0.255831	0.141974	1.80195	0.071553	0.670037
ENSMUSG00000040035	Disp2	8832.24	-0.319572	0.176567	-1.80991	0.0703093	0.670037
ENSMUSG00000040424	Hipk4	44.685	-0.413136	0.228961	-1.80439	0.0711696	0.670037
ENSMUSG00000040918	Slc19a2	1342.29	0.191072	0.105659	1.80838	0.0705472	0.670037
ENSMUSG00000044068	Zrsr1	1840.66	-0.250221	0.138475	-1.80697	0.0707664	0.670037
ENSMUSG00000047534	Mis18bp1	60.0662	0.411659	0.227858	1.80665	0.0708171	0.670037
ENSMUSG00000048772	Tmem53	534.726	0.307672	0.170594	1.80354	0.0713041	0.670037
ENSMUSG00000055653	Gpc3	7906.71	0.252678	0.139884	1.80634	0.0708645	0.670037
ENSMUSG00000055725	Paqr3	174.07	-0.312173	0.173293	-1.80142	0.0716372	0.670037
ENSMUSG00000057388	Mrpl18	954.083	0.250776	0.139179	1.80182	0.0715738	0.670037
ENSMUSG00000057666	Gapdh	6182.24	-0.283682	0.15701	-1.80678	0.0707972	0.670037
ENSMUSG00000060131	Atp8b4	180.218	0.3684	0.204419	1.80218	0.0715173	0.670037
ENSMUSG00000061904	Slc25a3	41560.4	-0.418747	0.232212	-1.8033	0.0713415	0.670037
ENSMUSG00000068606	Gm4841	50.4959	0.417404	0.231718	1.80134	0.0716489	0.670037
ENSMUSG00000069662	Marcks	6570.66	0.266728	0.147499	1.80834	0.0705534	0.670037
ENSMUSG00000074794	Arrdc3	6392.24	0.309546	0.171888	1.80085	0.0717261	0.670037
ENSMUSG00000076563	Igkv5-48	36.0163	0.314956	0.174469	1.80523	0.0710392	0.670037
ENSMUSG00000078495	Zfp984	696.377	0.254644	0.141177	1.80372	0.0712753	0.670037
ENSMUSG00000078878	Gm14305	329.122	0.209788	0.116275	1.80425	0.0711924	0.670037
ENSMUSG00000083396	Gm15542	414.971	-0.419629	0.232154	-1.80755	0.070677	0.670037
ENSMUSG00000101450	Gm28941	40.9439	-0.415076	0.22979	-1.80633	0.0708674	0.670037
ENSMUSG00000109511	Nup62	1147.49	0.205376	0.113638	1.80728	0.0707183	0.670037
ENSMUSG00000112300	Gm47976	140.692	-0.367358	0.203931	-1.80138	0.0716434	0.670037
ENSMUSG00000117438		148.773	0.309662	0.171527	1.80532	0.0710243	0.670037
ENSMUSG00000022248	Rad1	387.959	0.250736	0.139303	1.79994	0.0718708	0.671042
ENSMUSG00000004267	Eno2	1681.8	-0.329014	0.182838	-1.79948	0.0719421	0.671361
ENSMUSG00000001143	Lman2l	2302.94	-0.235713	0.131048	-1.79869	0.0720685	0.672193
ENSMUSG00000015668	Pdzd11	1121.7	0.230166	0.127992	1.79828	0.0721327	0.672445
ENSMUSG00000004730	Adgre1	1219.43	0.382146	0.212622	1.7973	0.0722877	0.672503
ENSMUSG00000024273	2700062C07Rik	477.325	0.244714	0.136151	1.79737	0.0722764	0.672503
ENSMUSG00000070354	Evi2	30.1632	0.397039	0.220906	1.79732	0.0722848	0.672503
ENSMUSG00000108957	Gm45235	112.918	0.414793	0.230708	1.79791	0.0721912	0.672503
ENSMUSG00000092021	Gbp11	80.6493	-0.375271	0.208874	-1.79664	0.0723931	0.673137
ENSMUSG00000022604	Cep97	1106.65	0.249342	0.138868	1.79553	0.07257	0.674434
ENSMUSG00000021974	Fgf9	676.465	0.397812	0.221644	1.79482	0.0726819	0.675128
ENSMUSG00000035790	Cep19	567.142	0.241195	0.134424	1.79428	0.072768	0.675342
ENSMUSG00000040016	Ptger3	2026.8	-0.400541	0.223266	-1.79401	0.0728121	0.675342
ENSMUSG00000072620	Slfn2	620.359	0.334766	0.186605	1.79398	0.0728171	0.675342
ENSMUSG00000018861	Fdxr	26816.6	0.329842	0.183978	1.79283	0.073	0.675662
ENSMUSG00000019927	Ube2d1	1165.09	0.24017	0.13398	1.79259	0.0730385	0.675662
ENSMUSG00000022972	1110004E09Rik	236.527	-0.301343	0.168022	-1.79347	0.072897	0.675662
ENSMUSG00000024949	Sf1	10336.4	-0.222945	0.124327	-1.79322	0.0729376	0.675662
ENSMUSG00000026764	Kif5c	1677.07	-0.228269	0.127362	-1.79228	0.0730882	0.675662
ENSMUSG00000030499	Kctd15	321.984	-0.328337	0.183167	-1.79256	0.0730438	0.675662
ENSMUSG00000057130	Txnl4a	556.185	-0.278201	0.155256	-1.79189	0.0731506	0.675662
ENSMUSG00000097877	Gm26703	27.1666	-0.366533	0.204544	-1.79195	0.073141	0.675662
ENSMUSG00000004709	Cd244	139.331	0.406106	0.227447	1.7855	0.0741806	0.675809
ENSMUSG00000019916	P4ha1	2678.44	-0.384488	0.215099	-1.7875	0.0738574	0.675809
ENSMUSG00000020831	0610010K14Rik	57.5932	-0.388881	0.21791	-1.7846	0.0743267	0.675809
ENSMUSG00000022433	Csnk1e	2409.68	-0.196871	0.110029	-1.78927	0.0735719	0.675809
ENSMUSG00000023484	Prph	121.527	-0.386956	0.2162	-1.78981	0.0734842	0.675809
ENSMUSG00000024887	Asah2	3920.13	-0.177005	0.0989089	-1.78958	0.0735214	0.675809
ENSMUSG00000025402	Nab2	1104.52	-0.408035	0.228466	-1.78598	0.0741031	0.675809
ENSMUSG00000025887	Casp12	2502.09	0.266776	0.149024	1.79016	0.0734287	0.675809
ENSMUSG00000026028	Trak2	4352.93	-0.164869	0.092436	-1.7836	0.0744881	0.675809
ENSMUSG00000026051	1500015O10Rik	3914.41	0.350008	0.196008	1.78569	0.0741502	0.675809
ENSMUSG00000026163	Sphkap	1751.45	0.338361	0.189633	1.7843	0.0743756	0.675809
ENSMUSG00000026174	Cnot9	1519.51	0.235635	0.131966	1.78557	0.0741689	0.675809
ENSMUSG00000026276	2002-09-01	251.332	-0.315884	0.17675	-1.78718	0.0739085	0.675809
ENSMUSG00000027351	Spred1	10564	0.291207	0.163226	1.78407	0.074412	0.675809
ENSMUSG00000029363	Rfc5	374.532	0.277884	0.155643	1.7854	0.0741968	0.675809
ENSMUSG00000031586	Rbpms	2992.43	0.185682	0.103918	1.7868	0.0739694	0.675809
ENSMUSG00000031930	Wwp2	1575.4	0.221803	0.12427	1.78485	0.0742858	0.675809
ENSMUSG00000032593	Amigo3	288.558	-0.355665	0.198661	-1.79031	0.0734038	0.675809
ENSMUSG00000036975	Tmem177	542.822	0.268275	0.150444	1.78322	0.0745498	0.675809
ENSMUSG00000038173	Enpp6	86.1391	0.395229	0.221177	1.78694	0.0739477	0.675809
ENSMUSG00000048368	Omd	715.601	0.307598	0.171999	1.78838	0.073715	0.675809
ENSMUSG00000049511	Htr1b	188.591	-0.413481	0.231511	-1.78601	0.0740977	0.675809
ENSMUSG00000052229	Gpr17	92.5621	-0.393226	0.219873	-1.78843	0.0737074	0.675809
ENSMUSG00000053318	Slamf8	115.88	0.41116	0.230355	1.7849	0.0742775	0.675809
ENSMUSG00000065904	Gm26109	22.4159	-0.366121	0.204489	-1.79042	0.0733858	0.675809
ENSMUSG00000068324	Gm10029	52.234	-0.414685	0.23215	-1.78628	0.0740538	0.675809
ENSMUSG00000073062	Zxdb	531.095	0.305887	0.171482	1.78378	0.074459	0.675809
ENSMUSG00000074336	Apoc4	186.986	0.362873	0.202882	1.78859	0.0736804	0.675809
ENSMUSG00000074677	Sirpb1c	29.2974	0.392309	0.21926	1.78924	0.0735767	0.675809
ENSMUSG00000075389	2810410L24Rik	285.411	0.383436	0.214486	1.7877	0.0738249	0.675809
ENSMUSG00000100510	AV026068	6487.17	-0.268336	0.149899	-1.79011	0.0734365	0.675809
ENSMUSG00000100801	Gm15459	1372.13	-0.384664	0.214918	-1.78981	0.0734837	0.675809
ENSMUSG00000101872	Gm29237	129.184	-0.364179	0.204144	-1.78393	0.0744351	0.675809
ENSMUSG00000104454	Gm37827	38.9803	-0.410737	0.229749	-1.78776	0.0738149	0.675809
ENSMUSG00000108084	Gm7932	45.8763	0.413553	0.231887	1.78342	0.0745173	0.675809
ENSMUSG00000114196	Gm47547	211.68	0.415641	0.232146	1.79043	0.0733844	0.675809
ENSMUSG00000118239		179.662	0.32701	0.18336	1.78343	0.074517	0.675809
ENSMUSG00000115388	Eppk1	185.138	-0.399495	0.224102	-1.78265	0.0746434	0.676318
ENSMUSG00000020598	Nrcam	950.235	-0.281041	0.157749	-1.78157	0.0748191	0.676938
ENSMUSG00000039601	Rcan2	898.981	-0.214765	0.120561	-1.78138	0.0748505	0.676938
ENSMUSG00000045467	Ttll13	54.7422	-0.406694	0.228312	-1.78131	0.0748616	0.676938
ENSMUSG00000053483	Usp21	1379.24	0.232755	0.130636	1.78171	0.0747973	0.676938
[truncated: 53,488 more rows]
