# Supplementary material for: Loss of Nnt Increases Expression of Oxidative Phosphorylation Complexes in C57BL/6J Hearts
Source: Int J Mol Sci. 2021 Jun 5;22(11):6101. doi: 10.3390/ijms22116101 (PMC8201288; doi:10.3390/ijms22116101)
Supplement: Supplementary file 1 [file ijms-22-06101-s001.zip › Table S7.xlsx]

## Sheet: NT_vs_JT_deseq2_differential_ex
		baseMean	log2FoldChange	lfcSE	stat	pvalue	padj
ENSMUSG00000114550	AC167192.1	127.26	-2.07348	0.105363	-19.6795	3.23277e-86	7.13893e-82
ENSMUSG00000074832	2410141K09Rik	155.849	-1.94094	0.103441	-18.7638	1.49408e-78	1.64969e-74
ENSMUSG00000063458	Lrmda	102.983	-1.68545	0.104683	-16.1006	2.52666e-58	1.85987e-54
ENSMUSG00000096878	Gm21083	790.237	1.18135	0.0826763	14.2888	2.56984e-46	1.41875e-42
ENSMUSG00000093954	Gm16867	54.338	-1.43942	0.1033	-13.9343	3.91908e-44	1.7309e-40
ENSMUSG00000073643	Wdfy1	6474.53	0.801939	0.0611306	13.1184	2.58166e-39	9.50179e-36
ENSMUSG00000029369	Afm	342.051	-1.20705	0.0987132	-12.2279	2.20673e-34	6.9616e-31
ENSMUSG00000113260	Gm19428	57.9146	-1.2694	0.104821	-12.1102	9.32266e-34	2.5734e-30
ENSMUSG00000109966	Gm34623	601.496	0.940286	0.0820987	11.4531	2.26859e-30	5.56636e-27
ENSMUSG00000044252	Osbpl1a	6946.37	0.510918	0.0474502	10.7675	4.90377e-27	1.0829e-23
ENSMUSG00000073791	Efcab7	1251.34	0.548778	0.0557384	9.8456	7.16134e-23	1.43767e-19
ENSMUSG00000067909	Slxl1	174.405	-1.00875	0.104011	-9.69853	3.05867e-22	5.62871e-19
ENSMUSG00000032456	Nmnat3	1993.89	-0.583667	0.0622445	-9.37701	6.78687e-21	1.15288e-17
ENSMUSG00000113945	Vmn2r-ps99	30.3272	-0.888751	0.095927	-9.26487	1.95314e-20	3.0808e-17
ENSMUSG00000089887	4930428N03Rik	1348.91	0.540768	0.0605408	8.93229	4.17268e-19	6.14302e-16
ENSMUSG00000053111	Fank1	13416.5	-0.44814	0.0504119	-8.88955	6.13568e-19	8.46839e-16
ENSMUSG00000106445	Gm21190	205.51	0.873993	0.102565	8.52136	1.57694e-17	2.04844e-14
ENSMUSG00000022575	Gsdmd	408.189	0.692664	0.0827387	8.37171	5.67896e-17	6.96714e-14
ENSMUSG00000079773	AC087559.2	267.906	-0.70052	0.0854364	-8.19932	2.41752e-16	2.80979e-13
ENSMUSG00000019478	Rab4a	420.17	0.714177	0.0872709	8.18345	2.75838e-16	3.04566e-13
ENSMUSG00000099762	Gm21149	163.096	0.809757	0.0994834	8.13962	3.9651e-16	4.16959e-13
ENSMUSG00000033326	Kdm4a	2006.97	-0.439681	0.0565984	-7.76843	7.94675e-15	7.97673e-12
ENSMUSG00000019102	Aldh3a1	686.113	0.615117	0.0800787	7.68141	1.57344e-14	1.48633e-11
ENSMUSG00000029088	Kcnip4	462.018	-0.599913	0.0781336	-7.67804	1.61535e-14	1.48633e-11
ENSMUSG00000025425	St8sia5	262.268	0.641226	0.0861096	7.44662	9.57594e-14	8.45862e-11
ENSMUSG00000015533	Itga2	331.494	-0.603805	0.0811868	-7.43724	1.02814e-13	8.73244e-11
ENSMUSG00000115825	CT030662.3	928.663	-0.458287	0.0617717	-7.41905	1.17962e-13	9.64797e-11
ENSMUSG00000071890	Mroh9	3686.59	-0.358076	0.0483235	-7.40996	1.26333e-13	9.96361e-11
ENSMUSG00000108003	Gm35386	1106.49	0.492171	0.0681524	7.22162	5.13721e-13	3.9119e-10
ENSMUSG00000009097	Tbx1	415.601	0.520952	0.072603	7.17534	7.21269e-13	5.30926e-10
ENSMUSG00000085725	Gm15873	545.408	-0.539106	0.0753447	-7.15519	8.35558e-13	5.95214e-10
ENSMUSG00000072930	Gm15107	111.655	0.743794	0.104032	7.14969	8.69773e-13	6.00225e-10
ENSMUSG00000023972	Ptk7	492.387	0.497665	0.0712364	6.98611	2.82607e-12	1.8374e-09
ENSMUSG00000083218	Gm16425	1952.82	0.530477	0.0759346	6.98597	2.82895e-12	1.8374e-09
ENSMUSG00000095135	Gm21858	90.1075	0.71724	0.104996	6.83111	8.42606e-12	5.31636e-09
ENSMUSG00000024998	Plce1	1668.75	-0.404843	0.0595534	-6.79798	1.06099e-11	6.50828e-09
ENSMUSG00000070933	Speer4d	275.811	0.631086	0.0954559	6.61128	3.81013e-11	2.2604e-08
ENSMUSG00000098150	4921515E04Rik	243.832	-0.609937	0.0923534	-6.60437	3.992e-11	2.2604e-08
ENSMUSG00000112611	Glipr1l3	1113.3	-0.414152	0.0626923	-6.60611	3.94545e-11	2.2604e-08
ENSMUSG00000045463	Slco6b1	3791.78	-0.387495	0.0587643	-6.59405	4.27989e-11	2.30519e-08
ENSMUSG00000069184	Zfp72	999.329	-0.432563	0.0655885	-6.5951	4.24965e-11	2.30519e-08
ENSMUSG00000037805	Rpl10a	2539.7	0.357444	0.0542854	6.58453	4.56312e-11	2.39922e-08
ENSMUSG00000093814	Gm9637	48.7123	0.677539	0.103569	6.54193	6.07281e-11	3.11874e-08
ENSMUSG00000090307	1700071M16Rik	1151.09	-0.38698	0.0600216	-6.44734	1.13833e-10	5.71313e-08
ENSMUSG00000020357	Flt4	1046.42	0.409477	0.0639113	6.40695	1.48456e-10	7.28522e-08
ENSMUSG00000084372	Gm13988	203.324	-0.596837	0.0941525	-6.33905	2.31191e-10	1.10987e-07
ENSMUSG00000044433	Camsap3	1991.05	0.385177	0.0610836	6.30573	2.8683e-10	1.32073e-07
ENSMUSG00000101399	Gm28961	101.84	0.660387	0.10473	6.3056	2.87076e-10	1.32073e-07
ENSMUSG00000026734	4921504E06Rik	2358.07	-0.35597	0.0569926	-6.2459	4.21363e-10	1.89897e-07
ENSMUSG00000026301	Iqca	1993.24	-0.337427	0.0540973	-6.2374	4.44899e-10	1.96494e-07
ENSMUSG00000063457	Rps15	5415.39	0.345676	0.0555707	6.22047	4.95678e-10	2.14629e-07
ENSMUSG00000089901	Gm8113	70.7907	0.655128	0.105591	6.20441	5.49011e-10	2.3315e-07
ENSMUSG00000095247	Ccl27	186.227	-0.601854	0.0979092	-6.14706	7.89331e-10	3.28883e-07
ENSMUSG00000063177	Klk1b27	148.074	-0.630448	0.102781	-6.13392	8.57399e-10	3.44253e-07
ENSMUSG00000111807	4933433G08Rik	539.123	-0.429598	0.0700325	-6.13426	8.55576e-10	3.44253e-07
ENSMUSG00000102880	4930517J16Rik	1950.58	0.411162	0.067368	6.10322	1.03954e-09	4.0993e-07
ENSMUSG00000021790	Dydc1	2452.48	-0.358061	0.0587053	-6.0993	1.06536e-09	4.12744e-07
ENSMUSG00000085500	Gm16976	1984.06	0.351766	0.0577062	6.0958	1.08891e-09	4.14592e-07
ENSMUSG00000066512	Klk1b5	157.797	0.600861	0.0986304	6.09205	1.11474e-09	4.17235e-07
ENSMUSG00000117899		242.336	-0.522626	0.0858315	-6.08898	1.13634e-09	4.1823e-07
ENSMUSG00000044201	Cdc25c	1419.95	-0.327777	0.0540399	-6.06545	1.31581e-09	4.76343e-07
ENSMUSG00000028289	Epha7	795.08	-0.483318	0.0797405	-6.06113	1.35167e-09	4.81436e-07
ENSMUSG00000095909	Gm10324	37.8545	0.61772	0.102594	6.02103	1.73313e-09	6.07504e-07
ENSMUSG00000002413	Braf	5420.55	-0.260122	0.0432899	-6.00885	1.86847e-09	6.44709e-07
ENSMUSG00000058252	Tcp11x2	2183.68	-0.323951	0.0540817	-5.99003	2.09802e-09	7.12779e-07
ENSMUSG00000101896	Gm6244	894.84	-0.389388	0.0654307	-5.95115	2.66265e-09	8.90897e-07
ENSMUSG00000067716	Gm7275	611.53	-0.427976	0.0721367	-5.93285	2.97725e-09	9.81292e-07
ENSMUSG00000048217	Nags	416.649	0.446739	0.0756709	5.90371	3.5541e-09	1.15419e-06
ENSMUSG00000022974	Paxbp1	3493.38	-0.289588	0.0492803	-5.87635	4.19413e-09	1.3423e-06
ENSMUSG00000073991	Cnbd1	1394.32	-0.34988	0.0595663	-5.87378	4.25957e-09	1.34377e-06
ENSMUSG00000021061	Sptb	2377.53	0.346172	0.0593628	5.83146	5.49433e-09	1.70889e-06
ENSMUSG00000030092	Cntn6	643.633	-0.408647	0.0702819	-5.8144	6.08533e-09	1.86642e-06
ENSMUSG00000114559	Gm47429	842.53	-0.425382	0.0732165	-5.80992	6.25023e-09	1.89074e-06
ENSMUSG00000071103	1700029J07Rik	3836.84	-0.290585	0.0501977	-5.7888	7.08899e-09	2.11549e-06
ENSMUSG00000028341	Nr4a3	229.719	0.526269	0.091027	5.78146	7.40554e-09	2.18049e-06
ENSMUSG00000061981	Flot2	1973.99	0.310006	0.0536444	5.7789	7.51917e-09	2.18481e-06
ENSMUSG00000052584	Serp2	652.11	0.411093	0.0712989	5.76577	8.12862e-09	2.31422e-06
ENSMUSG00000100684	Gm20268	828.53	-0.394515	0.0684348	-5.76483	8.17412e-09	2.31422e-06
ENSMUSG00000029209	Gnpda2	1844.84	-0.291294	0.0510955	-5.70098	1.19124e-08	3.3299e-06
ENSMUSG00000112206	Gm30228	340.79	-0.488644	0.085881	-5.68979	1.27199e-08	3.51116e-06
ENSMUSG00000031480	Thsd1	232.169	-0.520342	0.0920924	-5.65021	1.60251e-08	4.33043e-06
ENSMUSG00000035566	Pcdh17	806.395	0.402954	0.0713241	5.64962	1.608e-08	4.33043e-06
ENSMUSG00000017386	Traf4	349.862	0.440954	0.0785042	5.61695	1.94352e-08	5.17094e-06
ENSMUSG00000000942	Hoxa4	2020.25	0.387258	0.0693744	5.58214	2.37574e-08	6.24566e-06
ENSMUSG00000037913	Tmem156	1383.38	-0.343117	0.0615272	-5.57667	2.4516e-08	6.36926e-06
ENSMUSG00000018698	Lhx1	224.003	0.534011	0.0960161	5.56168	2.67193e-08	6.86097e-06
ENSMUSG00000008307	1700109H08Rik	3627.61	-0.326838	0.0589991	-5.53971	3.0298e-08	7.69047e-06
ENSMUSG00000036078	Sigmar1	670.429	0.356616	0.0644591	5.53245	3.15797e-08	7.92472e-06
ENSMUSG00000090061	Nwd2	378.471	-0.453109	0.082122	-5.51752	3.43825e-08	8.53112e-06
ENSMUSG00000041594	Tmtc4	567.817	0.412321	0.0748664	5.50742	3.64129e-08	8.93452e-06
ENSMUSG00000056260	Lrif1	6732.63	-0.334136	0.0607295	-5.50204	3.75414e-08	9.11019e-06
ENSMUSG00000114854	Gm34354	178.301	-0.55807	0.10159	-5.49333	3.94432e-08	9.46766e-06
ENSMUSG00000036572	Upf3b	1460.37	-0.345185	0.0628688	-5.49056	4.00654e-08	9.5136e-06
ENSMUSG00000072188	Gm10354	581.838	0.407325	0.0743212	5.4806	4.23885e-08	9.95814e-06
ENSMUSG00000099266	1700063H06Rik	299.228	-0.46628	0.0851518	-5.47587	4.35378e-08	1.01205e-05
ENSMUSG00000037884	1700017G19Rik	3455.37	-0.262302	0.0480035	-5.46423	4.64933e-08	1.06949e-05
ENSMUSG00000064360	mt-Nd3	149.903	-0.564788	0.103549	-5.45431	4.91636e-08	1.11926e-05
ENSMUSG00000000631	Myo18a	3186.76	0.273363	0.0502014	5.44532	5.17112e-08	1.14949e-05
ENSMUSG00000027404	Snrpb	3372.54	0.259457	0.047658	5.44415	5.20533e-08	1.14949e-05
ENSMUSG00000044768	D1Ertd622e	778.576	-0.412079	0.0756868	-5.44452	5.19441e-08	1.14949e-05
ENSMUSG00000064063	BC048507	1793.38	0.336401	0.0622644	5.40278	6.56171e-08	1.4207e-05
ENSMUSG00000102009	4933400F21Rik	2225.96	-0.35171	0.0651193	-5.40102	6.62644e-08	1.4207e-05
ENSMUSG00000111550	AC123035.1	411.699	-0.406677	0.0752912	-5.40138	6.61298e-08	1.4207e-05
ENSMUSG00000039943	Plcb4	1968.21	-0.345775	0.0645893	-5.35345	8.62951e-08	1.83236e-05
ENSMUSG00000059323	Tonsl	1136.86	0.302346	0.0565703	5.3446	9.06169e-08	1.9058e-05
ENSMUSG00000039236	Isg20	2600.18	0.32298	0.060603	5.32944	9.85151e-08	2.05237e-05
ENSMUSG00000036002	Fam214b	4182.56	0.259483	0.048917	5.30455	1.12952e-07	2.33115e-05
ENSMUSG00000107573	Olfr1389	134.091	0.536913	0.101379	5.29608	1.18318e-07	2.41928e-05
ENSMUSG00000029472	Anapc5	7265.1	0.219032	0.0414577	5.28326	1.26905e-07	2.57104e-05
ENSMUSG00000066515	Klk1b3	140.991	0.55009	0.104267	5.27578	1.3219e-07	2.62987e-05
ENSMUSG00000101490	Gm20927	62.348	0.539317	0.102202	5.27698	1.31327e-07	2.62987e-05
ENSMUSG00000015942	Gtf2ird2	1925.03	0.307879	0.0584369	5.26858	1.37486e-07	2.7108e-05
ENSMUSG00000084416	Rpl10a-ps1	421.583	0.401563	0.0765063	5.24876	1.53124e-07	2.99241e-05
ENSMUSG00000029861	Fam131b	1616.2	0.331985	0.0634152	5.2351	1.64896e-07	3.19421e-05
ENSMUSG00000032220	Myo1e	681.624	-0.337208	0.0644659	-5.2308	1.68777e-07	3.21303e-05
ENSMUSG00000052403	Fcnaos	375.306	-0.426745	0.0815715	-5.23154	1.68107e-07	3.21303e-05
ENSMUSG00000079606	Gm595	2493.22	-0.291091	0.0558393	-5.21301	1.85797e-07	3.5068e-05
ENSMUSG00000031481	Tpte	660.088	-0.432935	0.0832233	-5.20209	1.97064e-07	3.68794e-05
ENSMUSG00000107756	Gm44164	56.2474	-0.520525	0.100115	-5.19924	2.00101e-07	3.7133e-05
ENSMUSG00000020213	Glipr1l1	3367.36	-0.289047	0.0558363	-5.17668	2.25867e-07	4.12216e-05
ENSMUSG00000034892	Rps29	3852.85	0.323542	0.0624979	5.17685	2.25667e-07	4.12216e-05
ENSMUSG00000034552	Zswim2	8825.18	-0.289937	0.0560476	-5.17305	2.30298e-07	4.16858e-05
ENSMUSG00000022551	Cyc1	2190.04	0.305181	0.0590566	5.16761	2.37113e-07	4.25704e-05
ENSMUSG00000028851	Nudc	5646.88	0.264612	0.0512877	5.15937	2.47779e-07	4.41266e-05
ENSMUSG00000086769	Gm15587	225.582	-0.537395	0.104193	-5.15766	2.5005e-07	4.41748e-05
ENSMUSG00000035299	Mid1	44.3277	-0.511075	0.0992021	-5.15186	2.57916e-07	4.52029e-05
ENSMUSG00000046721	Rpl14-ps1	1604.3	0.290959	0.0565867	5.14183	2.72071e-07	4.73083e-05
ENSMUSG00000109324	Prmt1	1647.62	0.320162	0.0623537	5.13461	2.82728e-07	4.87771e-05
ENSMUSG00000046615	Actrt1	1335.1	-0.33792	0.0659251	-5.12582	2.96239e-07	5.0712e-05
ENSMUSG00000030798	Cd37	1256.37	0.330302	0.064489	5.12184	3.02567e-07	5.13969e-05
ENSMUSG00000029798	Herc6	1847.8	-0.30713	0.06007	-5.11287	3.17297e-07	5.31465e-05
ENSMUSG00000031381	Piga	1573.25	-0.271663	0.0531455	-5.11169	3.19288e-07	5.31465e-05
ENSMUSG00000058586	Serhl	517.788	-0.387959	0.0759034	-5.11122	3.20087e-07	5.31465e-05
ENSMUSG00000104703	4921521D15Rik	753.551	-0.348051	0.0681571	-5.1066	3.28004e-07	5.40545e-05
ENSMUSG00000038502	Ptov1	3795.78	0.266788	0.0523455	5.09667	3.45675e-07	5.65447e-05
ENSMUSG00000021714	Cenpk	973.769	-0.328173	0.0644506	-5.09185	3.54585e-07	5.75758e-05
ENSMUSG00000061232	H2-K1	4779.86	0.345035	0.0679327	5.07907	3.79288e-07	6.11374e-05
ENSMUSG00000097709	2810429I04Rik	149.857	0.488788	0.0964977	5.06528	4.07808e-07	6.52581e-05
ENSMUSG00000104365	4930470B04Rik	842.501	-0.325265	0.0642881	-5.05948	4.20393e-07	6.6788e-05
ENSMUSG00000096768	Gm47283	92.231	-0.344567	0.0681507	-5.05595	4.28243e-07	6.75492e-05
ENSMUSG00000001076	C1ql4	30.9771	0.505494	0.100364	5.03662	4.73812e-07	7.4207e-05
ENSMUSG00000038644	Pold1	1210.39	0.304886	0.0605656	5.03398	4.80403e-07	7.47095e-05
ENSMUSG00000070529	Wfdc10	534.689	0.385092	0.0767438	5.01788	5.22438e-07	8.06782e-05
ENSMUSG00000052155	Acvr2a	2071.82	-0.267823	0.053426	-5.01297	5.35969e-07	8.2193e-05
ENSMUSG00000099400	Kat6b-ps1	96.9641	0.523165	0.104769	4.9935	5.92954e-07	9.03048e-05
ENSMUSG00000062773	Tex101	9227.75	0.271323	0.0544226	4.98547	6.18104e-07	9.34904e-05
ENSMUSG00000033256	Shf	985.853	0.32801	0.0661468	4.95882	7.09223e-07	0.000105113
ENSMUSG00000040013	Fkbp6	2449.86	0.279356	0.0563175	4.96039	7.03531e-07	0.000105113
ENSMUSG00000073096	Lrrc61	1871.33	0.314305	0.0633774	4.95926	7.07614e-07	0.000105113
ENSMUSG00000092009	Myh15	1882.91	-0.345016	0.0696093	-4.95646	7.17886e-07	0.000105687
ENSMUSG00000049036	Tmem121	31.1129	0.486792	0.0983989	4.94713	7.53164e-07	0.000110147
ENSMUSG00000101360	4933417O13Rik	499.071	-0.375885	0.0760985	-4.93946	7.83392e-07	0.000113813
ENSMUSG00000021669	Col4a3bp	8290.72	-0.213674	0.0433043	-4.93425	8.04611e-07	0.000116132
ENSMUSG00000017756	Slc12a7	1755.95	0.297936	0.0604047	4.93233	8.12525e-07	0.000116513
ENSMUSG00000110332	Gm19935	842.569	-0.316641	0.0642819	-4.92582	8.4007e-07	0.000119686
ENSMUSG00000066516	Klk1b21	223.54	-0.506891	0.102973	-4.92255	8.54234e-07	0.000120923
ENSMUSG00000032297	Celf6	963.648	-0.309663	0.0629764	-4.91712	8.78246e-07	0.000123531
ENSMUSG00000039193	Nlrc4	371.446	-0.396309	0.0807181	-4.9098	9.11715e-07	0.000127256
ENSMUSG00000104563	Gm43041	227.328	-0.496756	0.101197	-4.90882	9.16255e-07	0.000127256
ENSMUSG00000091594	Gm17067	885.423	-0.301872	0.0615542	-4.90416	9.38272e-07	0.000129499
ENSMUSG00000021103	Mnat1	900.152	-0.316775	0.0647401	-4.89303	9.92945e-07	0.000136194
ENSMUSG00000113960	4933412O06Rik	426.512	-0.406191	0.0832564	-4.87879	1.06738e-06	0.0001455
ENSMUSG00000067377	Tspan6	8902.68	-0.326703	0.0670086	-4.87554	1.08509e-06	0.000147007
ENSMUSG00000039285	Azi2	7627.48	-0.235695	0.048508	-4.85889	1.18047e-06	0.000158953
ENSMUSG00000112957	4930547H16Rik	823.097	-0.328857	0.0677983	-4.85053	1.23134e-06	0.000164798
ENSMUSG00000091296	Gm4181	663.836	-0.346617	0.0715259	-4.84604	1.25949e-06	0.000167551
ENSMUSG00000050545	Fam228b	1390.26	-0.350568	0.0724482	-4.83887	1.30577e-06	0.000172666
ENSMUSG00000089997	1810020O05Rik	2605.55	-0.272625	0.0563826	-4.83527	1.32966e-06	0.00017478
ENSMUSG00000062496	4930431F12Rik	464.692	-0.422241	0.0874624	-4.82768	1.38131e-06	0.000180493
ENSMUSG00000029189	Sel1l3	129.785	0.47565	0.0989125	4.80879	1.51843e-06	0.000197244
ENSMUSG00000021194	Chga	829.684	0.365075	0.0759504	4.80676	1.53398e-06	0.000198098
ENSMUSG00000106004	Gm43391	24.1211	0.455854	0.0949052	4.80326	1.56101e-06	0.000200417
ENSMUSG00000024645	Timm21	1044.88	-0.299077	0.0624708	-4.78747	1.68901e-06	0.000215598
ENSMUSG00000031133	Arhgef6	3019.11	-0.282826	0.0591645	-4.78034	1.75001e-06	0.000222101
ENSMUSG00000020545	Lrrc72	1677.4	-0.298865	0.0625601	-4.77724	1.77715e-06	0.000224256
ENSMUSG00000027794	Sohlh2	761.705	0.309809	0.065107	4.75846	1.95076e-06	0.000244765
ENSMUSG00000113974	4930442G10Rik	176.494	-0.475613	0.10005	-4.75374	1.99691e-06	0.00024914
ENSMUSG00000020387	Jade2	569.145	0.331484	0.0697513	4.75238	2.01037e-06	0.00024941
ENSMUSG00000032537	Ephb1	459.581	0.377334	0.0794211	4.75105	2.02363e-06	0.000249652
ENSMUSG00000115217	AC113031.5	331.235	-0.386259	0.0813622	-4.74741	2.0604e-06	0.000252777
ENSMUSG00000099945	1700126A01Rik	2053.28	0.276167	0.0582046	4.74475	2.08759e-06	0.000254698
ENSMUSG00000074454	Defb33	888.595	0.496344	0.104918	4.7308	2.23639e-06	0.000271353
ENSMUSG00000079513	4932429P05Rik	926.581	-0.345538	0.0730924	-4.72742	2.27395e-06	0.000274402
ENSMUSG00000064016	Gm648	251.364	0.417151	0.0883017	4.72416	2.3107e-06	0.000277321
ENSMUSG00000032118	Fez1	656.878	0.317238	0.0672082	4.72023	2.35577e-06	0.000281202
ENSMUSG00000006218	Fam131c	227.664	0.418927	0.0888737	4.71374	2.43216e-06	0.000285689
ENSMUSG00000035929	H2-Q4	252.415	0.484102	0.102699	4.71379	2.43154e-06	0.000285689
ENSMUSG00000080792	Gm14367	272.375	-0.410716	0.0871012	-4.71539	2.41246e-06	0.000285689
ENSMUSG00000034282	Evpl	483.587	0.34454	0.0731607	4.70936	2.48493e-06	0.000288814
ENSMUSG00000047696	Ccdc144b	1753.23	-0.281115	0.0596842	-4.71004	2.47671e-06	0.000288814
ENSMUSG00000081436	Gm5912	407.616	-0.358337	0.076163	-4.70487	2.54032e-06	0.000293706
ENSMUSG00000001773	Folh1	384.178	-0.381177	0.0812902	-4.68909	2.74423e-06	0.000312251
ENSMUSG00000029063	Nadk	3364.57	0.217841	0.0464596	4.68882	2.74779e-06	0.000312251
ENSMUSG00000090839	Gm17094	313.623	-0.427729	0.0911977	-4.69013	2.73036e-06	0.000312251
ENSMUSG00000110393	Gm36445	1893	-0.253297	0.0540296	-4.68812	2.75728e-06	0.000312251
ENSMUSG00000115852	AC169509.1	705.918	-0.344169	0.0734413	-4.68632	2.78165e-06	0.000313404
ENSMUSG00000091358	Speer5-ps1	933.517	-0.384063	0.0821363	-4.67592	2.92634e-06	0.000328032
ENSMUSG00000101009	1700108F19Rik	1590.22	-0.302016	0.0647117	-4.6671	3.05478e-06	0.000340701
ENSMUSG00000019893	Ros1	115.738	0.467518	0.100442	4.65459	3.24623e-06	0.000360234
ENSMUSG00000048826	Dact2	958.502	0.276613	0.0595598	4.64429	3.41252e-06	0.000376793
ENSMUSG00000091897	Gm17019	502.405	0.410916	0.088513	4.64244	3.44316e-06	0.000378285
ENSMUSG00000030865	Chp2	802.893	0.283914	0.0612181	4.63774	3.52233e-06	0.000385068
ENSMUSG00000063130	Calml3	291.109	0.401986	0.0868682	4.62755	3.70025e-06	0.000402526
ENSMUSG00000048752	Prss50	1181.95	0.322653	0.0699996	4.60936	4.03909e-06	0.000437231
ENSMUSG00000049858	Suox	836.262	0.317447	0.0691631	4.58984	4.43591e-06	0.000477002
ENSMUSG00000102096	1700101O22Rik	1184.69	0.323694	0.070534	4.58919	4.44968e-06	0.000477002
ENSMUSG00000030385	2900092C05Rik	2111.31	-0.291468	0.063614	-4.58181	4.6096e-06	0.000490182
ENSMUSG00000103761	Gm37859	92.5763	-0.480826	0.10495	-4.58148	4.61703e-06	0.000490182
ENSMUSG00000007080	Pole	4270.64	0.232825	0.0509034	4.57386	4.78815e-06	0.000505917
ENSMUSG00000007097	Atp1a2	4260.1	0.204385	0.0447361	4.56867	4.90821e-06	0.000512264
ENSMUSG00000029754	Dlx6	326.872	-0.371119	0.0812314	-4.56866	4.90852e-06	0.000512264
ENSMUSG00000096256	Gm21093	113.696	-0.481008	0.105293	-4.56826	4.91781e-06	0.000512264
ENSMUSG00000102415	A430110C17Rik	23.9421	-0.411587	0.0901972	-4.56319	5.03812e-06	0.000522333
ENSMUSG00000024502	Jakmip2	253.304	-0.40848	0.0896955	-4.55408	5.26147e-06	0.00054294
ENSMUSG00000036529	Sbf1	9841.08	0.245292	0.0539181	4.54935	5.38119e-06	0.000551149
ENSMUSG00000092049	Vmn2r4	98.847	-0.477646	0.105012	-4.54849	5.40328e-06	0.000551149
ENSMUSG00000102408	4930568G15Rik	248.285	-0.414496	0.0911381	-4.548	5.4159e-06	0.000551149
ENSMUSG00000051159	Cited1	1339.13	0.275657	0.060747	4.53779	5.68456e-06	0.000573206
ENSMUSG00000062224	4933411G06Rik	1634.77	-0.289839	0.0638703	-4.53794	5.68065e-06	0.000573206
ENSMUSG00000062561	Gm10118	35.2876	-0.411288	0.0908748	-4.52587	6.01481e-06	0.00060375
ENSMUSG00000056223	Spata31	12788.4	-0.281104	0.0622742	-4.51398	6.36231e-06	0.000635742
ENSMUSG00000041708	Mpped1	310.224	0.432386	0.0958342	4.51182	6.42745e-06	0.000639358
ENSMUSG00000056018	Ccdc7b	11253.8	-0.253687	0.0564162	-4.49671	6.90143e-06	0.000683428
ENSMUSG00000042607	Asb4	3496.04	-0.285544	0.0635186	-4.49544	6.94259e-06	0.000684434
ENSMUSG00000029848	Stra8	626.234	0.357843	0.0796616	4.49204	7.05457e-06	0.000692383
ENSMUSG00000039318	Rab3gap2	3262.45	0.21254	0.0473269	4.49088	7.09285e-06	0.000693059
ENSMUSG00000109903	Gm28710	115.274	-0.462383	0.103049	-4.48702	7.22277e-06	0.000702645
ENSMUSG00000096606	Tpbgl	847.648	0.304091	0.0678184	4.4839	7.32916e-06	0.000709868
ENSMUSG00000021806	Nid2	1596.77	0.257355	0.0574206	4.48193	7.39704e-06	0.000713314
ENSMUSG00000085660	Gm12434	829.852	-0.31403	0.0700862	-4.48063	7.44224e-06	0.000714552
ENSMUSG00000038545	Cul7	896.704	0.301958	0.0674178	4.4789	7.50274e-06	0.000717242
ENSMUSG00000030884	Uqcrc2	5691.4	0.195301	0.043618	4.47753	7.55128e-06	0.000718771
ENSMUSG00000107237	Gm29926	131.832	-0.462462	0.103312	-4.47635	7.59293e-06	0.000719633
ENSMUSG00000030605	Mfge8	4407.67	0.223679	0.0501044	4.46426	8.03453e-06	0.000750799
ENSMUSG00000043969	Emx2	409.203	-0.377873	0.0846374	-4.46461	8.02137e-06	0.000750799
ENSMUSG00000086504	Kif16bos	244.687	-0.409265	0.0916716	-4.46447	8.02676e-06	0.000750799
ENSMUSG00000100253	1700020N18Rik	1532.09	0.257186	0.057618	4.46364	8.05776e-06	0.000750799
ENSMUSG00000063146	Clip2	479.088	0.360721	0.0809302	4.45718	8.30443e-06	0.000770532
ENSMUSG00000034371	Tkfc	11532.8	0.227804	0.051179	4.45113	8.54185e-06	0.000789246
ENSMUSG00000118555		31.2806	-0.434332	0.0976106	-4.44964	8.60157e-06	0.000791452
ENSMUSG00000024749	Tmc1	785.513	-0.322938	0.0727401	-4.43961	9.0122e-06	0.000825795
ENSMUSG00000025220	Mgea5	10244	-0.186571	0.0420412	-4.4378	9.08816e-06	0.000828789
ENSMUSG00000109228	Fam81b	3972.03	-0.284759	0.0641775	-4.43705	9.11994e-06	0.000828789
ENSMUSG00000022371	Col14a1	1139.55	-0.253325	0.0571161	-4.43527	9.19549e-06	0.00083223
ENSMUSG00000028533	Izumo3	5740.6	-0.258803	0.0584237	-4.42976	9.43396e-06	0.000850327
ENSMUSG00000065968	Ifitm7	1561.8	0.263022	0.0593903	4.4287	9.48008e-06	0.00085101
ENSMUSG00000004530	Coro1c	1115.68	0.26853	0.0607238	4.42216	9.77195e-06	0.000859852
ENSMUSG00000026532	Spta1	2280.83	-0.218454	0.0493774	-4.42417	9.68136e-06	0.000859852
ENSMUSG00000029503	P2rx2	3270.27	0.294649	0.0666306	4.42213	9.77326e-06	0.000859852
ENSMUSG00000039263	Npepl1	1213.1	0.25555	0.0577617	4.42422	9.67919e-06	0.000859852
ENSMUSG00000115664	CT010577.1	96.6173	-0.466813	0.105537	-4.42321	9.72441e-06	0.000859852
ENSMUSG00000055480	Zfp458	857.855	-0.333774	0.0757104	-4.40856	1.04061e-05	0.000911899
ENSMUSG00000084768	Gm13605	1290.47	0.260845	0.0592538	4.40216	1.07178e-05	0.000935502
ENSMUSG00000092196	Gm38505	594.748	-0.327559	0.0744403	-4.40029	1.08107e-05	0.000939891
ENSMUSG00000015709	Arnt2	419.274	0.339396	0.077163	4.39842	1.0904e-05	0.000942448
ENSMUSG00000021236	Entpd5	3047.08	-0.202584	0.0460629	-4.398	1.09255e-05	0.000942448
ENSMUSG00000003527	Dgcr14	2285.07	0.246343	0.0560578	4.39444	1.11059e-05	0.000947318
ENSMUSG00000019338	Zfp687	4914.64	0.214562	0.0488126	4.39562	1.10459e-05	0.000947318
ENSMUSG00000117604		705.903	-0.282153	0.0642081	-4.39435	1.11106e-05	0.000947318
ENSMUSG00000115601	CT030684.3	214.45	-0.39636	0.0902971	-4.38951	1.13607e-05	0.000964919
ENSMUSG00000057606	Colq	159.728	0.431794	0.098442	4.38628	1.15303e-05	0.000968153
ENSMUSG00000058794	Nfe2	209.05	0.404668	0.0922558	4.38637	1.15257e-05	0.000968153
ENSMUSG00000073458	Smok2a	766.749	-0.343781	0.0783751	-4.38635	1.15267e-05	0.000968153
ENSMUSG00000078485	Plekhn1	2250.25	0.247319	0.0564394	4.38203	1.17577e-05	0.000983505
ENSMUSG00000009246	Trpm5	126.002	0.439807	0.100433	4.3791	1.19172e-05	0.000989113
ENSMUSG00000026787	Gad2	151.545	0.414077	0.0945395	4.37993	1.18716e-05	0.000989113
ENSMUSG00000070883	Ccdc173	9322.22	-0.249619	0.0570123	-4.37833	1.19591e-05	0.000989113
ENSMUSG00000100484	Gm7133	682.006	-0.389916	0.0890957	-4.37638	1.20669e-05	0.000994306
ENSMUSG00000079559	Colca2	252.969	0.390293	0.089219	4.37455	1.21684e-05	0.000998941
ENSMUSG00000054808	Actn4	3747.9	0.234833	0.0537015	4.37293	1.22588e-05	0.00100264
ENSMUSG00000022075	Rhobtb2	1392.2	-0.284892	0.0651758	-4.37113	1.23604e-05	0.00100721
ENSMUSG00000050335	Lgals3	234.739	0.387078	0.0886165	4.36801	1.25383e-05	0.00101795
ENSMUSG00000049249	Gm5316	175.677	-0.430969	0.0987592	-4.36383	1.27804e-05	0.00103381
ENSMUSG00000023013	Aqp2	212.941	-0.444106	0.10181	-4.36212	1.28806e-05	0.00103811
ENSMUSG00000103026	Gm31326	596.294	0.318106	0.0729444	4.36093	1.29511e-05	0.00104
ENSMUSG00000032562	Gnai2	4049.28	0.254235	0.0584086	4.3527	1.34474e-05	0.00107205
ENSMUSG00000038034	Igsf8	1732.14	0.288194	0.0662043	4.3531	1.34225e-05	0.00107205
ENSMUSG00000100241	Slc18a3	180.866	0.423649	0.0974084	4.34921	1.36632e-05	0.00108534
ENSMUSG00000014609	Chrne	3089.13	0.252523	0.0581218	4.34472	1.39454e-05	0.00110379
ENSMUSG00000073208	Speer4c	167.078	0.430166	0.0990774	4.34172	1.41373e-05	0.00111498
ENSMUSG00000051329	Nup160	3952.77	-0.229465	0.0528763	-4.33965	1.4271e-05	0.00112152
ENSMUSG00000046711	Hmga1	2193.53	0.248266	0.0572618	4.33563	1.45342e-05	0.00113815
ENSMUSG00000024442	0610009O20Rik	4733.87	0.222086	0.0512448	4.33383	1.46537e-05	0.00114346
ENSMUSG00000033282	Rpgrip1l	4440.72	-0.212081	0.0490166	-4.32671	1.51352e-05	0.00117687
ENSMUSG00000027829	Ccnl1	3001.98	-0.199085	0.0460524	-4.323	1.53924e-05	0.00119225
ENSMUSG00000034908	Sidt2	7756.76	0.195371	0.0452008	4.3223	1.54411e-05	0.00119225
ENSMUSG00000039715	Wdr34	3169.8	0.225386	0.0521633	4.32078	1.55477e-05	0.0011963
ENSMUSG00000039720	Got1l1	3289.78	-0.205565	0.0476192	-4.31685	1.58268e-05	0.00121356
ENSMUSG00000085783	Gm9816	1629.26	0.263113	0.0609913	4.31395	1.60365e-05	0.00122538
ENSMUSG00000100600	A230077H06Rik	221.638	-0.376565	0.0873087	-4.31303	1.61032e-05	0.00122623
ENSMUSG00000117900		84.2842	-0.452262	0.104967	-4.3086	1.64294e-05	0.00124677
ENSMUSG00000041889	Shisa4	32.3656	-0.42433	0.0985054	-4.30768	1.64977e-05	0.00124767
ENSMUSG00000023913	Pla2g7	2353.9	-0.203549	0.0473014	-4.30323	1.68328e-05	0.00126435
ENSMUSG00000068506	Gm5800	1369.44	-0.235568	0.0547392	-4.30347	1.68146e-05	0.00126435
ENSMUSG00000074404	Gm1698	89.5533	-0.453626	0.105445	-4.30203	1.69237e-05	0.00126687
ENSMUSG00000097150	Gm26513	285.537	-0.381678	0.0887892	-4.2987	1.71802e-05	0.00128172
ENSMUSG00000024042	Sik1	2220.1	0.297517	0.0692331	4.29733	1.7287e-05	0.00128535
ENSMUSG00000006457	Actn3	690.949	0.303541	0.0706804	4.29455	1.75049e-05	0.00129718
ENSMUSG00000064326	Siva1	755.375	0.281846	0.0656407	4.29377	1.75668e-05	0.00129742
ENSMUSG00000047221	Fam185a	1095.86	-0.273885	0.0638521	-4.28936	1.79191e-05	0.00131029
ENSMUSG00000102748	Pcdhgb2	373.13	-0.33643	0.0784305	-4.28953	1.79051e-05	0.00131029
ENSMUSG00000108382	4930448A20Rik	178.105	0.412035	0.0960502	4.28979	1.7884e-05	0.00131029
ENSMUSG00000039108	Lsm14b	3257.06	0.190323	0.0443801	4.28849	1.79892e-05	0.00131108
ENSMUSG00000046447	Camk2n1	5814.77	-0.253394	0.0591695	-4.28252	1.84792e-05	0.00134236
ENSMUSG00000034450	Gulo	53.3309	0.448574	0.104938	4.27464	1.91443e-05	0.00138611
ENSMUSG00000109498	Gm45222	160.298	-0.447463	0.104711	-4.2733	1.92599e-05	0.00138992
ENSMUSG00000074627	Mroh8	13977.8	0.244586	0.0572719	4.27062	1.94934e-05	0.00140219
ENSMUSG00000110009	4930543E12Rik	354.476	-0.380108	0.0891923	-4.26167	2.02905e-05	0.00145479
ENSMUSG00000098127	Gm4665	851.013	0.321632	0.0754865	4.26078	2.03711e-05	0.00145584
ENSMUSG00000022561	Gpaa1	973.984	0.278318	0.0653565	4.25846	2.05837e-05	0.00146629
ENSMUSG00000114469	C730002L08Rik	99.0959	-0.443443	0.104178	-4.25658	2.0758e-05	0.00147395
ENSMUSG00000002870	Mcm2	734.136	0.286126	0.0672897	4.25215	2.11725e-05	0.00149775
ENSMUSG00000013523	Bcas1	771.71	0.301147	0.0708853	4.24836	2.15337e-05	0.00149775
ENSMUSG00000025892	Gria4	634.959	-0.308255	0.072509	-4.25127	2.12561e-05	0.00149775
ENSMUSG00000034059	Ypel4	406.714	0.348863	0.0821119	4.24863	2.15083e-05	0.00149775
ENSMUSG00000039174	1700003H04Rik	3778.64	-0.219958	0.0517791	-4.24801	2.15679e-05	0.00149775
ENSMUSG00000078998	Bpifa6	388.925	0.344582	0.0810851	4.24963	2.14122e-05	0.00149775
ENSMUSG00000098630	Gm27198	207.149	-0.382131	0.0899198	-4.24968	2.14076e-05	0.00149775
ENSMUSG00000079659	Tmem243	1404.34	-0.255042	0.0601395	-4.24084	2.2268e-05	0.00154152
ENSMUSG00000033972	Zfp944	1259.94	-0.234726	0.0554263	-4.23492	2.28631e-05	0.00157777
ENSMUSG00000018849	Wwc1	354.783	0.353376	0.0834979	4.23215	2.31469e-05	0.00159238
ENSMUSG00000116912		390.963	0.368708	0.0871566	4.23041	2.33269e-05	0.00159978
ENSMUSG00000025498	Irf7	128.688	0.445672	0.105387	4.2289	2.34839e-05	0.00160015
ENSMUSG00000074579	Lekr1	2714.32	-0.213168	0.0503999	-4.22953	2.3418e-05	0.00160015
ENSMUSG00000110076	Gm45549	103.005	0.446176	0.105522	4.22827	2.35498e-05	0.00160015
ENSMUSG00000063903	Klk1	154.832	0.41163	0.0974023	4.22608	2.37797e-05	0.00161082
ENSMUSG00000113210	4930474N09Rik	818.242	-0.310809	0.0736111	-4.22232	2.41802e-05	0.00163294
ENSMUSG00000013338	Fer1l4	331.104	-0.364612	0.086408	-4.21966	2.44673e-05	0.00164262
ENSMUSG00000085420	4930453O03Rik	102.947	0.436624	0.103475	4.21961	2.44723e-05	0.00164262
ENSMUSG00000057842	Zfp595	195.013	-0.389594	0.0925052	-4.21159	2.53576e-05	0.00169688
ENSMUSG00000096839	Gm3460	995.309	-0.243686	0.0578745	-4.21059	2.54703e-05	0.00169928
ENSMUSG00000017721	Pigt	4895.95	0.233338	0.0556153	4.19557	2.72181e-05	0.00179563
ENSMUSG00000027750	Postn	310.251	-0.365623	0.0871279	-4.1964	2.71191e-05	0.00179563
ENSMUSG00000032246	Calml4	191.84	0.39038	0.0930497	4.19539	2.72398e-05	0.00179563
ENSMUSG00000109594	1700047O18Rik	772.943	-0.272877	0.0650343	-4.19589	2.71799e-05	0.00179563
ENSMUSG00000079579	Gm6760	3781.36	-0.20379	0.0486227	-4.19126	2.77407e-05	0.0018232
ENSMUSG00000034918	Cdhr2	184.197	0.385991	0.0921233	4.18994	2.79025e-05	0.0018284
ENSMUSG00000102496	Gm36989	82.6184	-0.440837	0.105403	-4.18239	2.88465e-05	0.00188467
ENSMUSG00000102679	Gm20557	499.294	-0.36429	0.0871862	-4.1783	2.93697e-05	0.00191319
ENSMUSG00000091813	Ces2h	55.7446	0.440207	0.105433	4.17525	2.97664e-05	0.00193083
ENSMUSG00000116767		110.053	0.428748	0.102697	4.17487	2.98153e-05	0.00193083
ENSMUSG00000091325	Gm3760	477.17	-0.32943	0.0789588	-4.17217	3.01707e-05	0.00194812
ENSMUSG00000024459	H2-M5	152.873	-0.439058	0.105336	-4.16817	3.07059e-05	0.00195977
ENSMUSG00000041638	Gcn1l1	19242.1	0.243442	0.0583986	4.16862	3.06445e-05	0.00195977
ENSMUSG00000059631	1500035N22Rik	217.93	0.383212	0.0918991	4.16992	3.04706e-05	0.00195977
ENSMUSG00000098501	Gm19272	182.49	-0.416887	0.0999879	-4.16937	3.0544e-05	0.00195977
ENSMUSG00000013419	Zfp651	440.802	0.330884	0.0795669	4.15856	3.20257e-05	0.00202837
ENSMUSG00000029423	Piwil1	27893.4	0.224717	0.0540389	4.15843	3.20436e-05	0.00202837
ENSMUSG00000059625	Sohlh1	304.869	0.356763	0.0857945	4.15834	3.20563e-05	0.00202837
ENSMUSG00000058670	4932411N23Rik	857.647	-0.284065	0.0684144	-4.15213	3.29396e-05	0.0020783
ENSMUSG00000029682	Spam1	4394.48	-0.236535	0.0569973	-4.14994	3.32563e-05	0.00208045
ENSMUSG00000045967	Gpr158	105.568	-0.431108	0.103882	-4.14999	3.3249e-05	0.00208045
ENSMUSG00000104708	Gm42503	160.36	-0.434751	0.104755	-4.15017	3.32233e-05	0.00208045
ENSMUSG00000016757	Ttll12	778.173	0.313632	0.0756941	4.14342	3.42166e-05	0.00212248
ENSMUSG00000029480	Dhx37	1395.19	0.220254	0.0531562	4.14353	3.42005e-05	0.00212248
ENSMUSG00000072722	Gm6588	2946.64	-0.231559	0.0558699	-4.1446	3.404e-05	0.00212248
ENSMUSG00000085247	4930545L23Rik	933.725	-0.258052	0.0623305	-4.14005	3.47226e-05	0.00214784
ENSMUSG00000025777	Gdap1	263.327	-0.408527	0.0987027	-4.13897	3.48873e-05	0.00214994
ENSMUSG00000041895	Wipi1	2558.05	0.237179	0.0573097	4.13855	3.49512e-05	0.00214994
ENSMUSG00000020212	Mdm1	5275.48	-0.199101	0.0481584	-4.13428	3.56062e-05	0.00218415
ENSMUSG00000027239	Mdk	218.664	0.362697	0.0877987	4.13101	3.61178e-05	0.00220939
ENSMUSG00000021636	Marveld2	81.4018	0.427658	0.10361	4.12756	3.66629e-05	0.00223038
ENSMUSG00000038618	Rassf7	775.286	-0.300515	0.0728068	-4.12757	3.66619e-05	0.00223038
ENSMUSG00000106430	Gm42460	57.4585	0.434139	0.105256	4.12461	3.71364e-05	0.00225297
ENSMUSG00000074715	Ccl28	361.901	-0.385968	0.0936298	-4.12227	3.75151e-05	0.0022662
ENSMUSG00000118293		157.423	-0.411114	0.0997366	-4.122	3.75597e-05	0.0022662
ENSMUSG00000024858	Grk2	985.935	0.256263	0.0621928	4.12046	3.78122e-05	0.00226647
ENSMUSG00000036792	Mbd5	2066.34	-0.222225	0.0539245	-4.12104	3.77174e-05	0.00226647
ENSMUSG00000118311		421.406	0.327472	0.0794816	4.12009	3.7872e-05	0.00226647
ENSMUSG00000032258	Lca5	1991.66	-0.209376	0.0509306	-4.111	3.93953e-05	0.00234492
ENSMUSG00000109745	1700018G05Rik	371.04	0.328541	0.0799088	4.11145	3.93181e-05	0.00234492
ENSMUSG00000055357	4933400A11Rik	1936.28	-0.267409	0.0650636	-4.10997	3.95716e-05	0.00234908
ENSMUSG00000040649	Rimklb	11426.2	-0.204294	0.0497532	-4.10614	4.0232e-05	0.00238189
ENSMUSG00000089647	Gm2245	161.062	-0.405845	0.0988536	-4.10552	4.03413e-05	0.00238197
ENSMUSG00000034675	Dbn1	2494.35	-0.220337	0.0537279	-4.10099	4.11389e-05	0.00242259
ENSMUSG00000101517	4732465J04Rik	81.8398	-0.43047	0.105	-4.09971	4.13673e-05	0.00242956
ENSMUSG00000040354	Mars	3251.19	0.217904	0.0531679	4.09842	4.15985e-05	0.00243482
ENSMUSG00000093568	Gm20611	777.268	-0.287579	0.0701757	-4.09798	4.16774e-05	0.00243482
ENSMUSG00000044863	Defb36	872.947	0.303924	0.0741902	4.09655	4.19353e-05	0.00244342
ENSMUSG00000003644	Rps6ka1	3901.12	0.275567	0.0672834	4.09561	4.21053e-05	0.0024462
ENSMUSG00000061046	Haghl	1532.87	0.24613	0.060104	4.09507	4.22045e-05	0.0024462
ENSMUSG00000043605	Olfr13	93.4453	0.424676	0.103806	4.09107	4.29391e-05	0.00247578
ENSMUSG00000049721	Gal3st1	137.717	0.413427	0.101044	4.09154	4.28516e-05	0.00247578
ENSMUSG00000026944	Abca2	1533.78	0.291913	0.0713741	4.0899	4.31558e-05	0.0024818
ENSMUSG00000038763	Alpk3	76.2332	0.430619	0.10538	4.08634	4.38239e-05	0.00251131
ENSMUSG00000066705	Fxyd6	2081.43	0.232241	0.0568388	4.08595	4.38965e-05	0.00251131
ENSMUSG00000027122	Arl14ep	2510.99	-0.211588	0.0518016	-4.08458	4.41564e-05	0.00251965
ENSMUSG00000032186	Tmod2	5958.78	-0.186651	0.0458377	-4.07199	4.66127e-05	0.00265296
ENSMUSG00000021477	Ctsl	19665.5	0.214534	0.0527008	4.07079	4.68545e-05	0.00265986
ENSMUSG00000033174	Mgll	6758.78	0.199057	0.0489153	4.06941	4.71318e-05	0.00266875
ENSMUSG00000069729	Arid1b	1486.99	0.279042	0.0686032	4.06747	4.7526e-05	0.00268157
ENSMUSG00000091255	Speer4e	323.343	0.386937	0.0951381	4.0671	4.76011e-05	0.00268157
ENSMUSG00000018844	Fndc8	6005.2	0.254599	0.0626564	4.06342	4.83595e-05	0.00271736
ENSMUSG00000063713	Klk1b24	232.495	-0.415107	0.10221	-4.06132	4.87955e-05	0.00273323
ENSMUSG00000107623	Gm10415	99.5529	0.416277	0.102524	4.06028	4.90131e-05	0.00273323
ENSMUSG00000115177	AC124746.1	1392.58	-0.262955	0.0647559	-4.06071	4.89234e-05	0.00273323
ENSMUSG00000022965	Ifngr2	1774.34	0.213106	0.0525191	4.05769	4.95596e-05	0.00275674
ENSMUSG00000078840	Gm10999	302.068	-0.410419	0.101185	-4.05612	4.98957e-05	0.00276846
ENSMUSG00000084875	4930570D08Rik	612.373	-0.372346	0.0918871	-4.05221	5.07364e-05	0.00280805
ENSMUSG00000067736	Gm10222	646.267	0.320935	0.0792627	4.04901	5.14352e-05	0.00283961
ENSMUSG00000033219	Gm9758	366.906	0.368273	0.0910084	4.04658	5.19708e-05	0.00286203
ENSMUSG00000111746	4933422A05Rik	538.742	-0.30515	0.0755392	-4.03962	5.3538e-05	0.002941
ENSMUSG00000032018	Sc5d	1398.49	-0.261081	0.0646591	-4.03781	5.3952e-05	0.00294906
ENSMUSG00000036098	Myrf	296.305	0.346735	0.0858605	4.03835	5.38289e-05	0.00294906
ENSMUSG00000026819	Slc25a25	3016.82	-0.187498	0.0464666	-4.03511	5.45776e-05	0.00297589
ENSMUSG00000000782	Tcf7	591.886	0.277469	0.0687948	4.03329	5.50012e-05	0.00298312
ENSMUSG00000026837	Col5a1	1665.43	0.249378	0.0618321	4.03315	5.50346e-05	0.00298312
ENSMUSG00000038429	Usp5	4562.7	0.182022	0.0451352	4.0328	5.51154e-05	0.00298312
ENSMUSG00000027803	Wwtr1	2318.48	0.23534	0.058371	4.03181	5.53499e-05	0.00298849
ENSMUSG00000037949	Ano10	4423.54	0.226744	0.0562751	4.02921	5.5965e-05	0.00301433
ENSMUSG00000113243	Gm36525	186.044	-0.372446	0.0925129	-4.02588	5.67618e-05	0.00304981
ENSMUSG00000012042	4930579F01Rik	5217.93	-0.212152	0.0527496	-4.02187	5.77384e-05	0.00309475
ENSMUSG00000001525	Tubb5	3381.54	0.265357	0.0660118	4.01985	5.82356e-05	0.00311384
ENSMUSG00000023978	Prph2	292.303	0.339502	0.0845348	4.01612	5.91632e-05	0.0031558
ENSMUSG00000105057	Gm40190	155.208	-0.393361	0.0980044	-4.01371	5.9772e-05	0.00318059
ENSMUSG00000058270	Olfr25	64.6089	-0.407776	0.101698	-4.00969	6.07996e-05	0.00321975
ENSMUSG00000059412	Fxyd2	701.554	0.254074	0.06336	4.01	6.07176e-05	0.00321975
ENSMUSG00000020076	Ddx50	5258.77	-0.192009	0.0479233	-4.00659	6.16021e-05	0.0032236
ENSMUSG00000039275	Foxk2	7238.11	0.215918	0.0538823	4.00722	6.14373e-05	0.0032236
ENSMUSG00000040657	1700063H04Rik	258.493	-0.404297	0.100863	-4.00837	6.11405e-05	0.0032236
ENSMUSG00000053747	Sox14	35.0078	0.392859	0.0980219	4.00787	6.12694e-05	0.0032236
ENSMUSG00000112913	Gm30853	1100.32	-0.254985	0.0636365	-4.00691	6.15192e-05	0.0032236
ENSMUSG00000104301	Wdr49	140.739	-0.409984	0.102388	-4.00421	6.22247e-05	0.00324848
ENSMUSG00000025226	Fbxl15	515.44	0.328932	0.0822404	3.99964	6.34389e-05	0.00330406
ENSMUSG00000069495	Epc2	2506.19	-0.246093	0.0615465	-3.99849	6.37482e-05	0.00331236
ENSMUSG00000031430	Vsig1	6734.05	-0.218094	0.0545586	-3.99744	6.40325e-05	0.00331932
ENSMUSG00000055301	Adh7	412.105	-0.371369	0.0930999	-3.98894	6.63703e-05	0.00342443
ENSMUSG00000112733	AC155941.1	264.621	0.349953	0.0877211	3.98938	6.62462e-05	0.00342443
ENSMUSG00000006906	Stambp	4031.5	0.20541	0.0515214	3.98689	6.69442e-05	0.00344599
ENSMUSG00000022037	Clu	51031.2	0.228182	0.0572481	3.98584	6.72407e-05	0.0034532
ENSMUSG00000109394	A230057D06Rik	302.657	-0.356542	0.089594	-3.97953	6.90511e-05	0.00353795
ENSMUSG00000008734	Gprc5b	2607.31	0.18877	0.0474592	3.97753	6.96335e-05	0.00354358
ENSMUSG00000027676	Ccdc39	13192.6	-0.21229	0.0534093	-3.97478	7.04447e-05	0.00354358
ENSMUSG00000028358	Zfp618	1242.2	0.256944	0.0646133	3.97663	6.98975e-05	0.00354358
ENSMUSG00000037818	Abhd18	1563.81	-0.237871	0.0598361	-3.97538	7.02676e-05	0.00354358
ENSMUSG00000071229	Timm8a2	637.384	0.273421	0.0687586	3.97653	6.99279e-05	0.00354358
ENSMUSG00000096966	Gm18336	156.628	0.38152	0.0959443	3.97647	6.99447e-05	0.00354358
ENSMUSG00000107141	Gm42654	457.869	0.287927	0.0724256	3.97548	7.02369e-05	0.00354358
ENSMUSG00000116607		287.168	-0.331622	0.0834211	-3.97527	7.02986e-05	0.00354358
ENSMUSG00000085548	Gm11753	42.1946	0.406729	0.102353	3.97378	7.07399e-05	0.00355034
ENSMUSG00000024067	Dpy30	4879.28	-0.203139	0.0511397	-3.97223	7.12016e-05	0.00356541
ENSMUSG00000028364	Tnc	245.734	-0.357145	0.0899353	-3.97113	7.15314e-05	0.00357382
ENSMUSG00000031824	6430548M08Rik	1362.64	0.259604	0.0654457	3.9667	7.28745e-05	0.0036327
ENSMUSG00000056209	Npm3	3793.82	0.189071	0.0477175	3.96229	7.42334e-05	0.00369211
ENSMUSG00000111780	Gm47960	210.854	-0.364083	0.0921211	-3.95223	7.7427e-05	0.0038423
ENSMUSG00000019312	Grb7	274.397	0.370759	0.0939068	3.94816	7.87532e-05	0.00389934
ENSMUSG00000037974	Muc5ac	69.2863	0.416436	0.105501	3.94724	7.90581e-05	0.00390568
ENSMUSG00000014496	Ankrd28	5608.41	-0.171531	0.0435005	-3.94319	8.04041e-05	0.00393695
ENSMUSG00000020948	Klhl28	2456.26	-0.220101	0.0558122	-3.9436	8.02678e-05	0.00393695
ENSMUSG00000029064	Gnb1	10574.3	0.190918	0.0484129	3.94354	8.02873e-05	0.00393695
ENSMUSG00000101195	Gm9239	308.608	-0.367779	0.0932591	-3.94363	8.02586e-05	0.00393695
ENSMUSG00000004105	Angptl2	228.877	0.367509	0.0932229	3.94226	8.07183e-05	0.00394359
ENSMUSG00000020536	Llgl1	1326.01	0.241634	0.0613323	3.93975	8.1568e-05	0.0039763
ENSMUSG00000066366	Serpina1a	38.0633	0.382748	0.0972132	3.9372	8.24378e-05	0.00400986
ENSMUSG00000039704	Lmbrd2	3695.82	-0.215071	0.054669	-3.93406	8.35229e-05	0.0040537
ENSMUSG00000010066	Cacna2d2	468.547	0.322726	0.0820932	3.93122	8.45168e-05	0.0040662
ENSMUSG00000062647	Rpl7a	4343.31	0.215828	0.0548882	3.93214	8.41916e-05	0.0040662
ENSMUSG00000069280	Vmn1r223	94.951	-0.412916	0.105021	-3.93174	8.43344e-05	0.0040662
ENSMUSG00000073771	Btbd19	126.136	0.394942	0.100443	3.932	8.42414e-05	0.0040662
ENSMUSG00000018899	Irf1	179.205	0.401224	0.102083	3.93038	8.48119e-05	0.00407153
ENSMUSG00000030315	Vgll4	871.285	0.269164	0.0684992	3.92945	8.51419e-05	0.0040785
ENSMUSG00000038246	Fam50b	10481.7	0.258014	0.0656904	3.92772	8.57533e-05	0.00409005
ENSMUSG00000096914	Galntl6	5505.26	-0.198041	0.0504173	-3.92803	8.56457e-05	0.00409005
ENSMUSG00000107431	Gm44114	39.7248	-0.381271	0.0971071	-3.92629	8.62662e-05	0.00410564
ENSMUSG00000110000	Gm33501	130.056	-0.387159	0.0986707	-3.92375	8.71816e-05	0.00414028
ENSMUSG00000113104	Gm47806	30.6551	-0.383348	0.0978307	-3.91848	8.91094e-05	0.00422275
ENSMUSG00000024968	Rcor2	293.615	0.321447	0.0820762	3.91645	8.98621e-05	0.00423118
ENSMUSG00000077450	Rab11b	3925.03	0.18979	0.0484577	3.91661	8.98027e-05	0.00423118
ENSMUSG00000093634	Gm10860	57.9468	0.413263	0.105506	3.91695	8.96761e-05	0.00423118
ENSMUSG00000048240	Gng7	102.906	0.39904	0.101956	3.91385	9.08347e-05	0.00426788
ENSMUSG00000041358	Nutm1	4416.89	-0.194719	0.0497682	-3.91252	9.13382e-05	0.00428242
ENSMUSG00000041220	Elovl6	735.711	-0.281471	0.0719647	-3.91124	9.18239e-05	0.00429607
ENSMUSG00000096426	Btbd35f24	197.04	-0.375175	0.0959366	-3.91066	9.20449e-05	0.00429731
ENSMUSG00000038836	Agbl3	6507.21	-0.189521	0.0484957	-3.90799	9.30674e-05	0.00433308
ENSMUSG00000042817	Flt3	348.091	-0.318814	0.0815873	-3.90764	9.32035e-05	0.00433308
ENSMUSG00000050875	A730017C20Rik	491.071	0.281228	0.0719913	3.90642	9.36735e-05	0.00434578
ENSMUSG00000030230	Plcz1	15155.6	-0.208698	0.0534554	-3.90415	9.45567e-05	0.00437756
ENSMUSG00000006411	Nectin4	1535.84	0.283645	0.0727121	3.90093	9.58227e-05	0.00442413
ENSMUSG00000046338	Gpat2	4468.48	0.195408	0.0500972	3.90058	9.59634e-05	0.00442413
ENSMUSG00000027350	Chgb	966.789	-0.269662	0.0691665	-3.89874	9.66935e-05	0.00444851
ENSMUSG00000026797	Stxbp1	1810.56	0.239491	0.0614529	3.89715	9.7332e-05	0.00446857
ENSMUSG00000042489	Clspn	719.271	0.251824	0.0646269	3.89658	9.75611e-05	0.0044698
ENSMUSG00000020289	Nprl3	1937.12	0.219963	0.0564955	3.89347	9.88214e-05	0.00451816
ENSMUSG00000029843	Slc13a4	446.214	0.287328	0.0738157	3.8925	9.92157e-05	0.00451985
ENSMUSG00000095024	Gm5458	1149.14	-0.245131	0.0629772	-3.89237	9.92677e-05	0.00451985
ENSMUSG00000025916	Ppp1r42	5595.16	-0.227723	0.0585364	-3.89027	0.000100132	0.0045498
ENSMUSG00000026638	Irf6	1200.7	-0.241911	0.0621949	-3.88956	0.000100427	0.00455388
ENSMUSG00000021668	Polk	4638.11	-0.208563	0.0536357	-3.88852	0.000100859	0.00456407
ENSMUSG00000022816	Fstl1	697.337	-0.295179	0.0759211	-3.88798	0.000101083	0.00456486
ENSMUSG00000041859	Mcm3	1414.12	0.223956	0.0576114	3.88735	0.000101344	0.00456729
ENSMUSG00000031622	Sin3b	12488	0.202062	0.0520177	3.88448	0.000102549	0.00460284
ENSMUSG00000050822	Slc29a4	31.1067	0.389833	0.100352	3.88464	0.000102481	0.00460284
ENSMUSG00000014602	Kif1a	2160.07	0.222185	0.0572614	3.88019	0.000104373	0.0046752
ENSMUSG00000022722	Arl6	1764.45	-0.229557	0.0591938	-3.87806	0.000105294	0.00468792
ENSMUSG00000053508	BC048502	3532.86	-0.214904	0.0554108	-3.87837	0.000105159	0.00468792
ENSMUSG00000091509	Gm17066	401.881	-0.322504	0.0831431	-3.8789	0.00010493	0.00468792
ENSMUSG00000049643	2310022A10Rik	1592.84	0.210528	0.0543069	3.87664	0.000105908	0.00470578
ENSMUSG00000060565	Gm5591	462.153	-0.34029	0.0878542	-3.87335	0.000107348	0.00475764
ENSMUSG00000106229	Gm19409	30.6103	-0.373725	0.0964952	-3.87299	0.000107506	0.00475764
ENSMUSG00000024905	Tesmin	14087.7	0.207548	0.0536396	3.86931	0.000109144	0.00481083
ENSMUSG00000033060	Lmo7	304.634	-0.386623	0.0999181	-3.8694	0.000109105	0.00481083
ENSMUSG00000020167	Tcf3	1046.87	0.236742	0.0613042	3.86176	0.000112575	0.00495219
ENSMUSG00000025227	Mfsd13a	981.671	0.251333	0.0650949	3.86103	0.000112911	0.00495709
ENSMUSG00000005683	Cs	4982.59	0.205832	0.0533218	3.86018	0.000113303	0.00496444
ENSMUSG00000023007	Prpf40b	5905.93	0.192705	0.0499371	3.85895	0.000113874	0.00497957
ENSMUSG00000001576	Ergic1	2951.11	0.201617	0.0522568	3.8582	0.000114223	0.00498495
ENSMUSG00000042460	C1galt1	1488.55	-0.217053	0.0564284	-3.84652	0.000119809	0.00520877
ENSMUSG00000115257	AC125074.1	101.662	0.401346	0.104341	3.84649	0.000119823	0.00520877
ENSMUSG00000051198	4930548G14Rik	224.67	0.344032	0.0894541	3.84591	0.000120107	0.00521085
ENSMUSG00000018479	1700125H20Rik	1736.36	-0.209505	0.0544915	-3.84472	0.000120688	0.00522581
ENSMUSG00000001910	Nacc1	2503.61	0.237702	0.0618477	3.84335	0.000121368	0.00523998
ENSMUSG00000038538	Ubn2	8217.93	-0.22763	0.0592308	-3.8431	0.00012149	0.00523998
ENSMUSG00000029094	Afap1	6491.65	0.211545	0.0550736	3.84113	0.000122471	0.00526022
ENSMUSG00000085561	1700046C09Rik	647.646	-0.288054	0.074998	-3.84082	0.000122624	0.00526022
ENSMUSG00000105688	4930437M23Rik	348.563	-0.320257	0.0833847	-3.84072	0.000122674	0.00526022
ENSMUSG00000073485	H3f3aos	495.68	-0.328348	0.0855275	-3.83909	0.000123492	0.00528503
ENSMUSG00000001376	Vps50	1866.66	-0.207419	0.0540414	-3.83816	0.00012396	0.00528887
ENSMUSG00000025132	Arhgdia	3951.13	0.217077	0.0565604	3.83796	0.000124061	0.00528887
ENSMUSG00000027977	Ndst3	1220.04	-0.247082	0.064406	-3.83631	0.000124894	0.00531017
ENSMUSG00000031162	Gata1	629.233	0.2694	0.0702376	3.83555	0.000125282	0.00531017
ENSMUSG00000035626	Olfr1509	77.9455	-0.405019	0.105593	-3.83567	0.000125223	0.00531017
ENSMUSG00000035246	Pcyt1b	332.805	0.30557	0.0796971	3.83414	0.000126006	0.00533062
ENSMUSG00000026940	Ccdc183	6655.97	-0.170471	0.0444988	-3.8309	0.000127674	0.00538792
ENSMUSG00000091318	Gm5415	989.651	-0.300738	0.07851	-3.83057	0.000127848	0.00538792
ENSMUSG00000022542	2012-09-01	16578.5	0.19328	0.0505158	3.82613	0.000130176	0.00547557
ENSMUSG00000008496	Pou2f2	1636.92	0.242204	0.0633291	3.82453	0.000131021	0.00548089
ENSMUSG00000021216	Tubal3	89.8696	-0.403604	0.105557	-3.82355	0.000131543	0.00548089
ENSMUSG00000069720	4930572O03Rik	103.722	0.393223	0.102828	3.82409	0.000131253	0.00548089
ENSMUSG00000087204	1700073E17Rik	2498.82	-0.207872	0.0543638	-3.82371	0.000131457	0.00548089
ENSMUSG00000112344	Gm32141	51.6196	0.402488	0.105238	3.82454	0.000131018	0.00548089
ENSMUSG00000013367	Iglon5	238.86	0.341524	0.089351	3.82228	0.000132224	0.00549887
ENSMUSG00000031576	Kcnu1	6868.14	-0.189344	0.0495588	-3.8206	0.000133125	0.00551974
ENSMUSG00000039164	Naif1	3231.36	-0.176933	0.0463124	-3.82042	0.000133226	0.00551974
ENSMUSG00000020614	Fam20a	2942.07	0.218704	0.0572657	3.81911	0.000133933	0.00553866
ENSMUSG00000096995	2810029C07Rik	1363.62	-0.250264	0.0655423	-3.81836	0.000134339	0.00554507
ENSMUSG00000093617	4933438K21Rik	472.844	-0.305777	0.0800915	-3.81785	0.000134619	0.00554587
ENSMUSG00000110185	Igip	450.087	-0.353967	0.0927244	-3.81741	0.000134861	0.00554587
ENSMUSG00000026831	1700007K13Rik	1647.64	-0.213557	0.0559662	-3.81583	0.000135727	0.00557112
ENSMUSG00000052026	Slc6a7	662.943	-0.306327	0.0803804	-3.81097	0.000138424	0.00564184
ENSMUSG00000053141	Ptprt	523.836	-0.282922	0.0742192	-3.81197	0.000137861	0.00564184
ENSMUSG00000097276	4930525G20Rik	2238.16	-0.223701	0.0586941	-3.8113	0.000138238	0.00564184
ENSMUSG00000099995	1700036G14Rik	455.099	0.307162	0.0806013	3.81088	0.000138472	0.00564184
ENSMUSG00000051674	Dcun1d4	8327.26	-0.174457	0.0457865	-3.81023	0.00013884	0.00564642
ENSMUSG00000027510	Rbm38	403.483	0.306163	0.0803896	3.80848	0.000139821	0.00567587
ENSMUSG00000014633	Cmc2	574.206	0.302125	0.0793906	3.80554	0.000141492	0.00572266
ENSMUSG00000039477	Tnrc18	8884.82	-0.202583	0.053233	-3.80558	0.000141472	0.00572266
ENSMUSG00000020328	Nudcd2	1208.83	-0.233027	0.0613207	-3.80014	0.000144615	0.00583829
ENSMUSG00000106874	Gm20186	650.197	-0.255044	0.0671233	-3.79963	0.000144914	0.00583964
ENSMUSG00000023118	Sympk	16553.4	0.202837	0.0534037	3.79818	0.00014576	0.00586307
ENSMUSG00000112785	Gm47645	2285.05	-0.240405	0.0633353	-3.79575	0.000147195	0.00591001
ENSMUSG00000054523	Ms4a5	6894.5	-0.216261	0.0569828	-3.79519	0.000147531	0.00591274
ENSMUSG00000000606	Vmn2r88	86.3777	-0.400384	0.105595	-3.7917	0.000149617	0.00598548
ENSMUSG00000118239		477.604	-0.314839	0.0830444	-3.79121	0.000149913	0.00598649
ENSMUSG00000041592	Sdk2	1489.06	0.259533	0.0685369	3.78676	0.000152623	0.0060837
ENSMUSG00000069744	Psmb3	1493.53	0.23249	0.0614138	3.78563	0.000153321	0.00610053
ENSMUSG00000035798	Zdhhc17	1415.1	-0.241711	0.0638819	-3.78372	0.000154502	0.00613644
ENSMUSG00000025986	Slc39a10	6211.51	-0.186514	0.0493347	-3.78058	0.000156465	0.00619213
ENSMUSG00000111172	Gm39302	352.552	-0.322721	0.0853553	-3.78091	0.000156257	0.00619213
ENSMUSG00000025515	Muc2	148.825	0.379619	0.100453	3.77909	0.000157402	0.00620901
ENSMUSG00000046093	Hpcal4	1393.78	-0.258252	0.0683466	-3.77857	0.000157735	0.00620901
ENSMUSG00000072726	Gm5797	464.063	-0.351873	0.0931145	-3.77893	0.000157502	0.00620901
ENSMUSG00000114563	1700016K05Rik	627.002	-0.310241	0.0821274	-3.77756	0.00015837	0.00622295
ENSMUSG00000004035	Gstm7	2987.33	0.236227	0.0625846	3.77452	0.000160315	0.00628817
ENSMUSG00000079476	1700011M02Rik	504.528	0.286223	0.0759055	3.77078	0.000162738	0.0063719
ENSMUSG00000005220	Corin	2560.74	0.195813	0.0519609	3.76847	0.000164254	0.0064055
ENSMUSG00000040463	Mybbp1a	2760.57	0.207606	0.0550871	3.76868	0.00016411	0.0064055
ENSMUSG00000056300	Zfp981	838.599	-0.314485	0.083459	-3.76814	0.000164467	0.0064055
ENSMUSG00000099564	Gm28729	651.818	-0.240705	0.0640046	-3.76075	0.000169406	0.00658624
ENSMUSG00000020108	Ddit4	975.636	0.292938	0.077903	3.76029	0.000169717	0.00658676
ENSMUSG00000005628	Tmod4	178.816	0.346433	0.0921497	3.75946	0.000170281	0.00659592
ENSMUSG00000029223	Uchl1	1811.82	0.23451	0.0623966	3.75838	0.00017102	0.00659592
ENSMUSG00000086824	4930448D08Rik	153.4	-0.362542	0.0964506	-3.75883	0.000170709	0.00659592
ENSMUSG00000118175		120.198	-0.384567	0.102328	-3.75819	0.000171148	0.00659592
ENSMUSG00000070369	Itgad	735.983	-0.263944	0.0702532	-3.75703	0.000171939	0.00661484
ENSMUSG00000019763	Rmnd1	6444.89	-0.203529	0.0541979	-3.7553	0.000173135	0.00664929
ENSMUSG00000067288	Rps28	2703.86	0.244196	0.0650668	3.753	0.000174731	0.00669892
ENSMUSG00000021486	Prelid1	953.655	0.22076	0.0588514	3.75115	0.000176029	0.00673699
ENSMUSG00000022210	Dhrs4	1664.54	-0.21443	0.0572034	-3.74855	0.000177857	0.00678968
ENSMUSG00000095005	Astx6	50.9189	-0.364687	0.0972935	-3.74832	0.00017802	0.00678968
ENSMUSG00000028865	Cd164l2	189.531	0.33938	0.090562	3.74749	0.000178616	0.00680066
ENSMUSG00000025938	Slco5a1	191.159	0.352288	0.0940481	3.74583	0.000179802	0.00683402
ENSMUSG00000015854	Cd5l	440.63	-0.32177	0.0859244	-3.7448	0.000180538	0.00684182
ENSMUSG00000037242	Clic4	5277.4	0.183092	0.0488941	3.74468	0.000180627	0.00684182
ENSMUSG00000048039	Isg20l2	7572.09	0.210471	0.0562144	3.74408	0.000181054	0.00684626
ENSMUSG00000106087	Gm43609	24.3994	-0.352554	0.0941844	-3.74323	0.000181668	0.00685775
ENSMUSG00000114623	Gm34788	393.027	-0.37331	0.099741	-3.7428	0.000181985	0.00685796
ENSMUSG00000039934	Gsap	595.673	-0.279445	0.0746843	-3.74168	0.000182796	0.0068768
ENSMUSG00000117113		133.744	-0.388104	0.103748	-3.74084	0.000183409	0.00688812
ENSMUSG00000064115	Cadm2	442.448	-0.303861	0.0812798	-3.73845	0.000185158	0.00694201
ENSMUSG00000038774	Ascc3	5384.14	-0.191323	0.0512137	-3.73577	0.000187139	0.0070044
ENSMUSG00000000730	Dnmt3l	570.433	-0.267863	0.0717848	-3.73147	0.000190368	0.00710865
ENSMUSG00000039109	F13a1	546.846	-0.334258	0.0895845	-3.7312	0.000190568	0.00710865
ENSMUSG00000022555	Dgat1	4502.55	0.168659	0.045225	3.72932	0.000191994	0.00711376
ENSMUSG00000046500	Fam19a4	138.829	-0.371895	0.0997191	-3.72942	0.000191919	0.00711376
ENSMUSG00000064129	Gm14781	509.267	-0.339719	0.0910674	-3.73041	0.000191167	0.00711376
ENSMUSG00000091542	Gm17167	24.3892	-0.342566	0.091842	-3.72995	0.000191519	0.00711376
ENSMUSG00000031981	Capn9	64.2607	0.392574	0.105286	3.72864	0.000192514	0.00712107
ENSMUSG00000029314	Gpat3	1886.12	-0.203207	0.0545171	-3.72741	0.00019346	0.00713857
ENSMUSG00000032724	Abtb2	959.655	0.228673	0.0613528	3.72718	0.000193633	0.00713857
ENSMUSG00000027395	Polr1b	514.98	0.27355	0.0734199	3.72583	0.00019467	0.00716484
ENSMUSG00000024914	Drap1	9334.02	0.17693	0.0475556	3.72049	0.000198834	0.00729376
ENSMUSG00000034810	Scn7a	334.544	-0.318427	0.0855798	-3.72082	0.000198573	0.00729376
ENSMUSG00000069265	Hist1h3a	196.93	-0.341768	0.0919058	-3.71868	0.000200265	0.00733408
ENSMUSG00000041112	Elmo1	3170.19	0.205113	0.0551787	3.71725	0.000201403	0.00736356
ENSMUSG00000014601	Strip1	1720.54	0.203403	0.0547335	3.71624	0.000202208	0.00738076
ENSMUSG00000036832	Lpar3	1809.87	0.200002	0.0538319	3.71531	0.000202958	0.00739593
ENSMUSG00000015656	Hspa8	12932	0.195854	0.0527392	3.71363	0.000204305	0.00739897
ENSMUSG00000027463	Slc52a3	3157.98	0.20769	0.0559278	3.71354	0.000204382	0.00739897
ENSMUSG00000030678	Maz	5936.99	0.169671	0.0456863	3.71382	0.00020415	0.00739897
ENSMUSG00000086430	4930551O13Rik	233.815	-0.357613	0.0962793	-3.71433	0.000203743	0.00739897
ENSMUSG00000059475	Zfp426	1811.53	-0.219682	0.0591914	-3.71138	0.000206128	0.00744998
ENSMUSG00000023905	Tnfrsf12a	57.168	-0.374051	0.100849	-3.70904	0.000208048	0.00750706
ENSMUSG00000038347	Tcte2	7425.19	0.19469	0.0525454	3.70518	0.000211242	0.00760989
ENSMUSG00000056258	Kcnq3	552.224	-0.272911	0.0737224	-3.70187	0.000214013	0.00769715
ENSMUSG00000021071	Trim9	255.757	-0.361066	0.097598	-3.69952	0.000216005	0.00772996
ENSMUSG00000036745	Ttll7	8095.17	-0.178234	0.0481743	-3.69976	0.0002158	0.00772996
ENSMUSG00000069189	Zdhhc11	2015.48	-0.204509	0.0552809	-3.69945	0.000216064	0.00772996
ENSMUSG00000104659	Gm43619	468.244	-0.282898	0.0764767	-3.69915	0.000216326	0.00772996
ENSMUSG00000008999	Bmp7	213.413	0.333323	0.0901377	3.69793	0.000217363	0.00774035
ENSMUSG00000035325	Sec31a	10091.7	0.17348	0.0469171	3.69758	0.000217668	0.00774035
ENSMUSG00000039646	Vasn	1005.32	0.239608	0.0647984	3.69775	0.000217522	0.00774035
ENSMUSG00000100518	4930440C22Rik	360.858	-0.321931	0.0871663	-3.69329	0.000221369	0.0078593
ENSMUSG00000040699	Limd2	30170.2	0.204289	0.0554094	3.68689	0.000227009	0.00804662
ENSMUSG00000092225	Gm2381	87.9144	-0.389204	0.105579	-3.68636	0.000227481	0.00805043
ENSMUSG00000104614	Fbxw27	651.562	-0.243879	0.0661737	-3.68544	0.000228311	0.00805398
ENSMUSG00000105615	Gm31048	134.477	-0.381933	0.103627	-3.68567	0.000228106	0.00805398
ENSMUSG00000110448	Gm33242	288.672	-0.310814	0.0843594	-3.6844	0.000229244	0.00807401
ENSMUSG00000034647	Ankrd12	3702.09	-0.180479	0.0490096	-3.68253	0.00023093	0.00812041
ENSMUSG00000084804	1700095J12Rik	821.16	-0.240947	0.0654621	-3.68071	0.000232583	0.00816553
ENSMUSG00000003585	Sec14l2	459.354	0.287688	0.0781995	3.6789	0.000234238	0.00821061
ENSMUSG00000025134	Alyref	1830.74	0.204444	0.0555894	3.67776	0.000235292	0.00822145
ENSMUSG00000029547	Ints1	5747.57	0.200788	0.0545946	3.6778	0.000235253	0.00822145
ENSMUSG00000014294	Ndufa2	2040.53	0.237684	0.0646571	3.67607	0.000236852	0.00826289
ENSMUSG00000046774	8030474K03Rik	474.925	0.273992	0.074572	3.6742	0.000238598	0.00831064
ENSMUSG00000028520	4921539E11Rik	7749.46	-0.210147	0.0572238	-3.67237	0.000240314	0.00835726
ENSMUSG00000057440	Mpp7	444.466	-0.284136	0.0773946	-3.67126	0.000241353	0.0083802
ENSMUSG00000056912	1700017N19Rik	8797.58	-0.184628	0.0503076	-3.66999	0.000242562	0.00839575
ENSMUSG00000071291	Zfp58	506.889	-0.265097	0.072226	-3.67038	0.000242192	0.00839575
ENSMUSG00000050966	Lin28a	254.767	0.317864	0.0866426	3.66868	0.000243803	0.00842551
ENSMUSG00000047945	Marcksl1	3789.75	0.217216	0.0592226	3.6678	0.000244648	0.0084415
ENSMUSG00000053825	Ppfia2	576.318	-0.282202	0.0769598	-3.66687	0.000245535	0.00845605
ENSMUSG00000057191	AB124611	364.614	-0.345483	0.0942334	-3.66625	0.000246138	0.00845605
ENSMUSG00000081895	Rpl17-ps10	1142.77	0.25105	0.0684775	3.66616	0.000246218	0.00845605
ENSMUSG00000058135	Gstm1	26225.6	0.26404	0.0720347	3.66545	0.000246902	0.00846635
ENSMUSG00000014426	Map3k4	1562.85	0.211825	0.0578087	3.66425	0.000248069	0.00849318
ENSMUSG00000026890	Lhx6	148.56	0.363948	0.0993633	3.6628	0.00024947	0.00852793
ENSMUSG00000036013	Fam122c	1974.05	-0.2284	0.0624578	-3.65687	0.000255312	0.00871416
ENSMUSG00000027593	Raly	2902.08	0.192822	0.0527775	3.65348	0.000258705	0.00881634
ENSMUSG00000100194	Tgif2lx2	184.13	-0.344486	0.0943633	-3.65063	0.000261596	0.00890113
ENSMUSG00000040978	Gm11992	2938.14	-0.209542	0.0574253	-3.64895	0.000263313	0.00894576
ENSMUSG00000040118	Cacna2d1	536.608	-0.287622	0.0788346	-3.64842	0.000263859	0.00895054
ENSMUSG00000109764	Klkb1	90.2236	-0.385182	0.105595	-3.64774	0.000264552	0.00896028
ENSMUSG00000043003	Rasef	3067.12	-0.171913	0.0471373	-3.64708	0.000265236	0.00896969
ENSMUSG00000036006	Ripor2	378.339	0.276595	0.0758546	3.64639	0.000265952	0.00897768
ENSMUSG00000085122	4933404K08Rik	244.854	-0.32525	0.0892057	-3.64607	0.000266285	0.00897768
ENSMUSG00000005470	Asf1b	2213.4	0.19651	0.0539725	3.64092	0.000271664	0.00913115
ENSMUSG00000022871	Fetub	830.754	0.379239	0.104154	3.64113	0.000271444	0.00913115
ENSMUSG00000019261	Map1s	1460.38	0.209209	0.0574898	3.63907	0.000273625	0.00918307
ENSMUSG00000054141	Olfr24	69.688	-0.37125	0.102041	-3.63823	0.000274517	0.00919701
ENSMUSG00000105097	Gm42133	27.6631	-0.348587	0.0958296	-3.63757	0.000275224	0.00919701
ENSMUSG00000110303	Gm45328	53.8144	-0.383461	0.105419	-3.63751	0.00027529	0.00919701
ENSMUSG00000051864	Tbc1d22a	2780.23	0.227387	0.0625288	3.63652	0.000276347	0.00921838
ENSMUSG00000035694	Caps2	1143.85	-0.255091	0.0701891	-3.63434	0.000278698	0.0092828
ENSMUSG00000039001	Rps21	1464.23	0.227335	0.062585	3.63242	0.000280777	0.00933795
ENSMUSG00000022100	Xpo7	3567.86	0.184313	0.0507662	3.63062	0.000282742	0.00938916
ENSMUSG00000083833	Gm13841	1130.28	0.24118	0.0664418	3.62995	0.000283477	0.00939944
ENSMUSG00000022476	Polr3h	984.121	0.205468	0.0566181	3.62901	0.00028451	0.00941953
ENSMUSG00000057706	Mex3b	3754.68	0.226911	0.0626422	3.62233	0.000291958	0.00965165
ENSMUSG00000025579	Gaa	2828.1	0.234065	0.064657	3.6201	0.000294484	0.00969766
ENSMUSG00000026566	Mpzl1	2273.02	0.169947	0.0469474	3.61994	0.000294667	0.00969766
ENSMUSG00000035754	Wdr18	3184.5	0.205462	0.056749	3.62055	0.000293976	0.00969766
ENSMUSG00000003208	Ccdc94	463.137	0.283366	0.078318	3.61814	0.000296728	0.00970192
ENSMUSG00000020604	Arsg	335.54	-0.30157	0.0833549	-3.61791	0.000296993	0.00970192
ENSMUSG00000028837	Psmb2	1401.6	0.212226	0.0586497	3.61854	0.000296272	0.00970192
ENSMUSG00000035125	Gcfc2	735.953	-0.266012	0.0735067	-3.61888	0.00029588	0.00970192
ENSMUSG00000055612	Cdca7	374.639	0.284019	0.0784978	3.61818	0.000296679	0.00970192
ENSMUSG00000116737		57.6092	0.381225	0.105451	3.61517	0.000300149	0.00979054
ENSMUSG00000022353	Mtss1	506.416	0.260603	0.0721509	3.61192	0.000303941	0.00989962
ENSMUSG00000100680	1810044D09Rik	1661.63	0.237917	0.0658989	3.61033	0.000305811	0.00994584
ENSMUSG00000034317	Trim59	3983.61	-0.218137	0.0604402	-3.60914	0.000307211	0.00997668
ENSMUSG00000029445	Hpd	27.3692	0.35038	0.0971322	3.60725	0.000309463	0.010035
ENSMUSG00000027298	Tyro3	3683.23	0.180515	0.0500602	3.60595	0.000311012	0.0100705
ENSMUSG00000036270	Edc4	8971.7	0.174953	0.0485474	3.60377	0.000313639	0.0101259
ENSMUSG00000056268	Dennd1b	1000.85	-0.246162	0.068307	-3.60377	0.00031364	0.0101259
ENSMUSG00000104993	Gm43510	149.798	-0.350088	0.0972178	-3.60107	0.000316913	0.0102166
ENSMUSG00000019179	Mdh2	2113.47	0.212315	0.0590333	3.59653	0.000322487	0.0103812
ENSMUSG00000039844	Rapgef1	9792.03	0.208674	0.0580374	3.5955	0.000323769	0.0104073
ENSMUSG00000029797	Sspo	461.245	0.265283	0.0738078	3.59424	0.000325344	0.0104427
ENSMUSG00000091827	Speer4f2	645.465	-0.276205	0.0768941	-3.59201	0.000328134	0.010509
ENSMUSG00000114207	Gm41109	4732.7	0.204479	0.0569288	3.59183	0.000328361	0.010509
ENSMUSG00000049811	Fam161a	11482.9	-0.196351	0.0548183	-3.58186	0.000341158	0.010887
ENSMUSG00000107468	5730507A11Rik	26.1556	-0.328269	0.0916468	-3.58189	0.000341112	0.010887
ENSMUSG00000046442	Ppm1e	678.069	-0.266224	0.0743402	-3.58116	0.000342073	0.0109004
ENSMUSG00000078315	Fam47c	1268.09	-0.233033	0.065088	-3.58028	0.000343228	0.0109215
ENSMUSG00000048003	Catsper4	7582.12	-0.175852	0.0491288	-3.5794	0.000344382	0.0109424
ENSMUSG00000052469	Tcp10c	15713.7	0.243069	0.0679971	3.57469	0.00035064	0.0111093
ENSMUSG00000086129	Gm13558	95.7196	0.374054	0.104637	3.57478	0.000350516	0.0111093
ENSMUSG00000085601	Gm4969	984.008	0.278763	0.0780485	3.57166	0.000354722	0.0112225
ENSMUSG00000010608	Rbm25	13287.4	-0.185919	0.0520657	-3.57086	0.000355808	0.01124
ENSMUSG00000086333	1700120E14Rik	379.945	-0.290316	0.0813093	-3.57051	0.000356291	0.01124
ENSMUSG00000073591	Pcdhb22	46.0033	-0.367946	0.103072	-3.5698	0.000357248	0.0112541
ENSMUSG00000024220	Zfp523	3567.75	0.199693	0.0559468	3.56933	0.000357894	0.0112584
ENSMUSG00000030376	Slc8a2	4605.99	0.195958	0.0549466	3.56633	0.000362015	0.0113718
ENSMUSG00000048277	Syngr2	703.409	0.249397	0.0699384	3.56596	0.000362532	0.0113719
ENSMUSG00000032598	Nckipsd	317.247	0.298082	0.0836061	3.56532	0.000363417	0.0113835
ENSMUSG00000101940	Akp-ps1	621.792	0.294513	0.0826267	3.56439	0.00036471	0.0114078
ENSMUSG00000021495	Fam193b	1609.83	-0.263519	0.0739564	-3.56317	0.000366399	0.0114282
ENSMUSG00000021850	1700011H14Rik	2913.75	-0.189877	0.0532839	-3.5635	0.000365939	0.0114282
ENSMUSG00000036552	Ermard	879.272	-0.231822	0.0651189	-3.55998	0.000370887	0.0115519
ENSMUSG00000024121	Atp6v0c	3043.71	0.200063	0.0562228	3.55839	0.000373141	0.0115894
ENSMUSG00000095392	Gm7350	110.574	-0.366139	0.102891	-3.5585	0.000372981	0.0115894
ENSMUSG00000029860	Zyx	1918.87	0.220157	0.0619058	3.55633	0.000376072	0.0116641
ENSMUSG00000052415	Tchh	243.704	-0.330108	0.0928797	-3.55415	0.000379208	0.0117448
ENSMUSG00000024774	Ankrd22	100.778	-0.369578	0.10407	-3.55126	0.000383386	0.011808
ENSMUSG00000035964	Tmem59l	1830.28	0.22822	0.0642553	3.55177	0.000382652	0.011808
ENSMUSG00000067698	Gm10220	309.358	-0.30906	0.0870225	-3.5515	0.000383044	0.011808
ENSMUSG00000109586	Gm6853	1814.93	-0.268959	0.0757275	-3.55167	0.000382794	0.011808
ENSMUSG00000022769	Sdf2l1	2151.41	0.207835	0.058537	3.55049	0.000384516	0.0118098
ENSMUSG00000086315	Arl4aos	857.157	-0.234596	0.0660704	-3.5507	0.000384215	0.0118098
ENSMUSG00000110331	Nudc-ps1	430.331	0.27444	0.0774504	3.54343	0.000394955	0.0121136
ENSMUSG00000032399	Rpl4	15334.8	0.173707	0.049037	3.54237	0.000396552	0.0121457
ENSMUSG00000028692	Akr1a1	4929.98	0.191033	0.0539532	3.54071	0.000399054	0.0122054
ENSMUSG00000033706	Smyd5	700.893	0.234334	0.0661928	3.54018	0.000399858	0.0122131
ENSMUSG00000087360	Gm15104	2632.83	-0.222216	0.0628266	-3.53697	0.000404745	0.0123417
ENSMUSG00000115276	AC149588.1	144.953	-0.365865	0.103449	-3.53668	0.000405185	0.0123417
ENSMUSG00000028701	Lurap1	317.097	-0.333785	0.0944197	-3.53512	0.000407591	0.0123979
ENSMUSG00000073007	Fam46d	2610.58	-0.22737	0.0643573	-3.53294	0.000410971	0.0124835
ENSMUSG00000037552	Plekhg2	1762.48	0.194076	0.0549579	3.53136	0.000413421	0.0125394
ENSMUSG00000044937	Ttc41	6926.15	-0.165632	0.0469075	-3.53103	0.000413947	0.0125394
ENSMUSG00000024735	Prpf19	3290.12	0.206268	0.0584422	3.52944	0.000416447	0.0125978
ENSMUSG00000033439	Trmt13	385.418	-0.310564	0.0880182	-3.5284	0.000418076	0.0126292
ENSMUSG00000070348	Ccnd1	366.013	0.28975	0.0821358	3.52769	0.000419201	0.0126292
ENSMUSG00000073117	Gm7347	203.534	-0.350713	0.0994115	-3.52789	0.000418888	0.0126292
ENSMUSG00000032633	Flcn	1910.6	0.172085	0.0487929	3.52684	0.000420558	0.0126528
ENSMUSG00000037432	Fer1l5	7013.15	-0.255381	0.072428	-3.526	0.000421895	0.0126611
ENSMUSG00000096647	Gm6223	137.556	-0.348864	0.0989421	-3.52594	0.000421981	0.0126611
ENSMUSG00000021733	Slc4a7	6173.35	-0.169353	0.0480601	-3.52378	0.000425441	0.0127304
ENSMUSG00000101167	H2afy3	615.003	0.228646	0.0648837	3.52393	0.000425198	0.0127304
ENSMUSG00000059114	Lrrc74a	9962.77	-0.183006	0.0519658	-3.52167	0.000428839	0.0128147
ENSMUSG00000037034	Pax1	416.916	0.283105	0.0804373	3.51957	0.00043224	0.0128923
ENSMUSG00000055748	Gsdmc4	139.327	-0.35518	0.100922	-3.51935	0.000432605	0.0128923
ENSMUSG00000046865	Fbl	1569.48	0.200791	0.0570704	3.51831	0.000434303	0.0129255
ENSMUSG00000030276	Ttll3	6029.87	-0.162615	0.046263	-3.51502	0.000439726	0.0130592
ENSMUSG00000041718	Alg13	3510.88	-0.201268	0.0572619	-3.51487	0.000439977	0.0130592
ENSMUSG00000000915	Hip1r	3495.56	0.195899	0.0557691	3.51269	0.000443593	0.0131259
ENSMUSG00000054200	Ffar4	53.0362	0.366417	0.10432	3.51244	0.00044401	0.0131259
ENSMUSG00000063568	Jazf1	3287.02	0.219448	0.0624756	3.51254	0.000443841	0.0131259
ENSMUSG00000112244	Gm48788	66.6931	-0.369631	0.10527	-3.51128	0.000445953	0.0131657
ENSMUSG00000024304	Cdh2	4447.24	0.185067	0.0527289	3.50977	0.000448486	0.0131879
ENSMUSG00000045797	4930402K13Rik	580.063	-0.264131	0.0752558	-3.50977	0.000448495	0.0131879
ENSMUSG00000062933	Gm10123	1920.4	0.198725	0.05662	3.50981	0.000448434	0.0131879
ENSMUSG00000044022	Pcdhb21	35.223	-0.314794	0.0897012	-3.50937	0.000449178	0.0131904
ENSMUSG00000009741	Ubp1	5810.91	-0.169033	0.0481889	-3.50771	0.000451987	0.0132553
ENSMUSG00000023809	Rps6ka2	2377.4	0.175942	0.0501719	3.50678	0.000453562	0.0132838
ENSMUSG00000029603	Dtx1	1624.78	0.24181	0.0689667	3.50618	0.000454591	0.0132963
ENSMUSG00000020150	Gamt	823.443	0.251528	0.0717514	3.50556	0.000455654	0.0133068
ENSMUSG00000026223	Itm2c	4339.13	0.179908	0.051325	3.50527	0.000456153	0.0133068
ENSMUSG00000033427	Upb1	42.3009	-0.360516	0.102895	-3.50374	0.000458766	0.0133653
ENSMUSG00000000682	Cd52	80.2077	0.361555	0.103326	3.49916	0.00046673	0.0135794
ENSMUSG00000062906	Hdac10	513.099	0.254781	0.0728445	3.49761	0.00046945	0.0136406
ENSMUSG00000032017	Grik4	288.36	0.324317	0.0928251	3.49385	0.000476102	0.0138157
ENSMUSG00000025792	Slc25a10	2479.51	0.201075	0.057571	3.49264	0.000478271	0.0138604
ENSMUSG00000044496	2510039O18Rik	2470.57	0.199477	0.0571364	3.49124	0.000480789	0.0139152
ENSMUSG00000097098	9330111N05Rik	125.342	-0.357599	0.102468	-3.48985	0.000483299	0.0139695
ENSMUSG00000113752	Gm47817	45.1531	-0.357413	0.102443	-3.48889	0.000485024	0.014001
ENSMUSG00000004951	Hspb1	809.258	0.263284	0.0755238	3.4861	0.000490111	0.014116
ENSMUSG00000026526	Fh1	2037.13	0.200938	0.0576413	3.48601	0.000490284	0.014116
ENSMUSG00000103499	Gm6558	747.294	-0.256179	0.0735136	-3.48478	0.000492534	0.0141623
ENSMUSG00000025969	Nrp2	560.324	0.24607	0.070621	3.48437	0.000493294	0.0141657
ENSMUSG00000048703	Speer4b	835.722	-0.248524	0.0713395	-3.48367	0.000494583	0.0141843
ENSMUSG00000110246	C130073E24Rik	37.8979	-0.323368	0.0928403	-3.48306	0.000495719	0.0141984
ENSMUSG00000085913	Gm15601	353.336	-0.336903	0.0967602	-3.48183	0.000497998	0.0142452
ENSMUSG00000059498	Fcgr3	1100.66	0.249202	0.0715992	3.48051	0.000500458	0.014297
ENSMUSG00000007721	Ccdc124	2843.05	0.173028	0.0497374	3.47884	0.00050359	0.0143679
ENSMUSG00000024406	Pou5f1	222.344	0.315995	0.0908624	3.47773	0.000505681	0.0143857
ENSMUSG00000025731	Mettl26	1128.11	0.223653	0.0643242	3.47697	0.000507122	0.0143857
ENSMUSG00000059663	4930524N10Rik	411.63	-0.268366	0.0771882	-3.47678	0.00050747	0.0143857
ENSMUSG00000075249	Fsip2	30277.2	-0.236401	0.067984	-3.4773	0.000506494	0.0143857
ENSMUSG00000111712	Gm39363	616.883	0.253838	0.0729912	3.47765	0.000505829	0.0143857
ENSMUSG00000030802	Bckdk	410.421	0.266515	0.0766915	3.47516	0.000510544	0.0144543
ENSMUSG00000023047	Amhr2	11060.4	0.174466	0.0502314	3.47325	0.000514197	0.0145391
ENSMUSG00000026774	4931423N10Rik	2767.79	-0.201812	0.0581119	-3.47282	0.00051502	0.0145397
ENSMUSG00000031779	Ccl22	334.18	0.301348	0.0867886	3.47221	0.000516194	0.0145397
ENSMUSG00000070509	Rgma	674.024	0.283808	0.0817315	3.47244	0.000515744	0.0145397
ENSMUSG00000025862	Stag2	2955.5	-0.171467	0.0494024	-3.47083	0.000518844	0.0145771
ENSMUSG00000056569	Mpz	99.4882	-0.353797	0.101926	-3.47111	0.000518313	0.0145771
ENSMUSG00000041841	Rpl37	3414.2	0.227537	0.0655966	3.46873	0.000522933	0.0146628
ENSMUSG00000086788	1700029M20Rik	15286.1	0.166768	0.0480797	3.46858	0.000523222	0.0146628
ENSMUSG00000061787	Rps17	6602.49	0.167405	0.0483057	3.46553	0.000529194	0.014793
ENSMUSG00000086608	4930562D21Rik	532.834	-0.280045	0.0808121	-3.46539	0.000529472	0.014793
ENSMUSG00000094317	Gm6660	495.207	-0.280984	0.0810957	-3.46484	0.000530545	0.014793
ENSMUSG00000097820	E530011L22Rik	306.354	0.307808	0.0888359	3.46491	0.000530407	0.014793
ENSMUSG00000020472	Zkscan17	15139.7	0.21028	0.0607006	3.46423	0.000531761	0.0147967
ENSMUSG00000057551	Zfp317	2064.44	-0.168439	0.0486243	-3.46409	0.00053202	0.0147967
ENSMUSG00000032128	Robo3	74.3159	0.365665	0.105594	3.46293	0.000534318	0.0148419
ENSMUSG00000057402	Cldn34b2	314.066	-0.284669	0.0822221	-3.4622	0.000535779	0.0148638
ENSMUSG00000031095	Cul4b	6931.6	-0.192778	0.0557223	-3.45962	0.000540946	0.0149884
ENSMUSG00000022265	Ank	960.734	0.254028	0.0734681	3.45766	0.000544883	0.0150785
ENSMUSG00000101062	Gm28821	55.0603	0.361034	0.104525	3.45403	0.000552277	0.015264
ENSMUSG00000034974	Dapk3	1530.71	0.200794	0.0581612	3.45237	0.00055569	0.0153391
ENSMUSG00000031934	Panx1	189.377	0.323977	0.0938743	3.45118	0.000558132	0.0153681
ENSMUSG00000057667	Bloc1s3	325.279	0.286274	0.0829442	3.4514	0.000557684	0.0153681
ENSMUSG00000019853	Hebp2	240.236	0.324906	0.094222	3.4483	0.000564126	0.0154671
ENSMUSG00000027455	Nsfl1c	1793.28	0.18788	0.0544906	3.44793	0.000564901	0.0154671
ENSMUSG00000056579	Tug1	6227.63	-0.158314	0.045912	-3.44821	0.000564305	0.0154671
ENSMUSG00000068735	Trp53i11	3383.84	0.175043	0.0507647	3.44811	0.000564514	0.0154671
ENSMUSG00000085684	4930469K13Rik	572.65	0.254446	0.0738001	3.44777	0.000565229	0.0154671
ENSMUSG00000020620	Abca8b	125.958	-0.358833	0.104218	-3.4431	0.000575078	0.0156964
ENSMUSG00000035614	Togaram1	10772.1	-0.176758	0.0513414	-3.44279	0.000575741	0.0156964
ENSMUSG00000065979	Cpped1	816.789	0.215535	0.0625941	3.44338	0.000574493	0.0156964
ENSMUSG00000060216	Arrb2	289.316	0.294133	0.0855262	3.43909	0.000583663	0.0158928
ENSMUSG00000074595	Wfdc6a	704.606	0.228431	0.0664408	3.43812	0.000585767	0.0159304
ENSMUSG00000090212	Gm15647	25.8465	0.332381	0.0966938	3.43746	0.000587195	0.0159496
ENSMUSG00000107163	Gm43496	33.3409	-0.341169	0.0992835	-3.43632	0.000589684	0.0159975
ENSMUSG00000033684	Qsox1	6941.93	0.159992	0.0465784	3.43489	0.000592793	0.0160425
ENSMUSG00000100800	Gm21301	31.7871	-0.343644	0.100039	-3.43512	0.000592295	0.0160425
ENSMUSG00000073838	Tufm	2562.36	0.202892	0.0590808	3.43414	0.000594447	0.0160675
ENSMUSG00000064140	Trim38	256.167	-0.311565	0.0908112	-3.43091	0.00060155	0.0162396
ENSMUSG00000030513	Pcsk6	566.177	0.254919	0.0743432	3.42895	0.000605924	0.0163378
ENSMUSG00000047368	Abhd17b	7920.58	-0.211938	0.0618171	-3.42846	0.000607015	0.0163472
ENSMUSG00000061132	Blnk	126.467	0.346876	0.101208	3.42735	0.000609505	0.0163874
ENSMUSG00000093898	Gm3629	71.5012	-0.360824	0.105285	-3.42713	0.000609992	0.0163874
ENSMUSG00000030096	Slc6a6	6827.38	-0.161329	0.047106	-3.42481	0.000615223	0.0165032
ENSMUSG00000038274	Fau	5448.63	0.184629	0.0539183	3.42423	0.000616543	0.0165032
ENSMUSG00000060177	Klk1b22	27.246	-0.30241	0.0883096	-3.42444	0.000616079	0.0165032
ENSMUSG00000059248	2009-09-01	3299.83	0.186408	0.0544496	3.4235	0.000618214	0.0165279
ENSMUSG00000006575	Rundc3a	2239.03	0.203629	0.0595048	3.42207	0.000621468	0.0165948
ENSMUSG00000075395	A630010A05Rik	1071.44	-0.222902	0.0651639	-3.42063	0.000624752	0.0166623
ENSMUSG00000049686	Orai1	1236.19	0.229327	0.0670683	3.4193	0.000627823	0.016724
ENSMUSG00000096225	Lhx8	28.7059	0.335681	0.0981987	3.41839	0.000629929	0.0167599
ENSMUSG00000061126	Cyp4f39	1645.92	-0.208262	0.0609472	-3.41708	0.000632955	0.0167999
ENSMUSG00000086810	Gm13110	46.7676	-0.353217	0.103358	-3.41741	0.00063221	0.0167999
ENSMUSG00000005410	Mcm5	1424.27	0.212158	0.0621002	3.41637	0.00063461	0.0168068
ENSMUSG00000011148	Adssl1	146.967	0.338064	0.0989557	3.41632	0.000634734	0.0168068
ENSMUSG00000005566	Trim28	29807.4	0.195802	0.057339	3.41482	0.000638251	0.0168393
ENSMUSG00000022817	Itgb5	3360.16	0.19726	0.0577628	3.41499	0.000637834	0.0168393
ENSMUSG00000034432	Cops8	3534.51	0.165008	0.0483123	3.41544	0.000636781	0.0168393
ENSMUSG00000027804	Ppid	2690.22	-0.189645	0.0555738	-3.41249	0.000643733	0.0169637
ENSMUSG00000062380	Tubb3	1895.48	0.199784	0.0585689	3.4111	0.000647013	0.0170298
ENSMUSG00000001229	Dpp9	1286.91	0.209571	0.061482	3.40867	0.000652813	0.017162
ENSMUSG00000036574	Tex44	6460.89	0.189525	0.0556688	3.40451	0.00066282	0.0174044
ENSMUSG00000028188	Spata1	12935.6	-0.197946	0.0581482	-3.40416	0.000663688	0.0174064
ENSMUSG00000006369	Fbln1	590.335	0.256804	0.0754639	3.403	0.000666496	0.0174593
ENSMUSG00000079564	Gm11149	631.827	-0.241742	0.0710475	-3.40254	0.000667635	0.0174685
ENSMUSG00000053347	Zfp943	1109.98	-0.223432	0.0657008	-3.40075	0.000672015	0.0175418
ENSMUSG00000105147	Ckb-ps1	54.0709	0.358123	0.105307	3.40074	0.000672028	0.0175418
ENSMUSG00000085107	Gm4764	507.009	-0.264187	0.0777194	-3.39924	0.000675735	0.0176178
ENSMUSG00000117794		72.0863	0.356605	0.104921	3.3988	0.000676812	0.017625
ENSMUSG00000023350	4921501E09Rik	4073.34	-0.190914	0.0562024	-3.3969	0.000681551	0.0176651
ENSMUSG00000032518	Rpsa	9142.19	0.192099	0.0565473	3.39714	0.000680953	0.0176651
ENSMUSG00000074340	Ovgp1	540.18	-0.269863	0.0794421	-3.39697	0.000681358	0.0176651
ENSMUSG00000096685	Gm3642	123.737	-0.347794	0.102357	-3.39784	0.000679194	0.0176651
ENSMUSG00000023004	Tuba1b	1917.92	0.223951	0.0659404	3.39626	0.00068314	0.0176752
ENSMUSG00000042644	Itpr3	2210.97	0.246628	0.0726209	3.3961	0.000683541	0.0176752
ENSMUSG00000028099	Polr3c	3272.92	0.180456	0.0531479	3.39535	0.000685406	0.0177027
ENSMUSG00000101234	1700007E05Rik	727.133	-0.255063	0.0751313	-3.3949	0.00068654	0.0177113
ENSMUSG00000027168	Pax6	47.2119	-0.356734	0.105124	-3.39347	0.000690132	0.0177832
ENSMUSG00000113179	1700030L22Rik	646.206	-0.236923	0.0698388	-3.39242	0.00069278	0.0178306
ENSMUSG00000067101	1700010H22Rik	536.74	-0.267857	0.0789751	-3.39166	0.000694712	0.0178595
ENSMUSG00000003438	Timm50	909.062	0.227664	0.0671583	3.38996	0.000699038	0.0178874
ENSMUSG00000013833	Med16	10422.1	0.192734	0.0568529	3.39004	0.00069882	0.0178874
ENSMUSG00000023018	Smarcd1	2018.58	0.195014	0.0575225	3.39022	0.000698355	0.0178874
ENSMUSG00000028683	Eif2b3	650.719	0.271004	0.0799416	3.39002	0.000698863	0.0178874
ENSMUSG00000024007	Ppil1	508.459	0.266009	0.0784778	3.3896	0.000699934	0.0178896
ENSMUSG00000043542	Zc2hc1a	855.875	-0.208658	0.0616059	-3.38698	0.000706661	0.0180111
ENSMUSG00000048550	Thnsl1	4333.43	-0.174505	0.0515291	-3.38654	0.000707795	0.0180111
ENSMUSG00000055602	Tcp10b	12667.4	0.168194	0.0496634	3.38667	0.000707456	0.0180111
ENSMUSG00000092522	Gm20389	1399.12	-0.233348	0.0689056	-3.38648	0.000707948	0.0180111
ENSMUSG00000106847	Peg13	1053.48	-0.21776	0.0643254	-3.3853	0.000711011	0.0180682
ENSMUSG00000106235	Gm33347	301.856	0.297823	0.0879885	3.3848	0.000712314	0.0180805
ENSMUSG00000079388	2610042L04Rik	65.4103	-0.356699	0.105412	-3.38384	0.000714788	0.0181225
ENSMUSG00000104749	Gm42926	90.7135	-0.351409	0.103959	-3.38025	0.000724195	0.0183399
ENSMUSG00000051758	4930544M13Rik	80.0836	-0.354869	0.105009	-3.37941	0.000726415	0.0183429
ENSMUSG00000095521	Astx5	82.3711	-0.354971	0.105044	-3.37926	0.000726805	0.0183429
ENSMUSG00000108593	Gm44581	372.794	-0.329174	0.0974019	-3.37955	0.000726058	0.0183429
ENSMUSG00000027880	Slc25a54	1565.1	-0.2242	0.066406	-3.37619	0.000734963	0.0184854
ENSMUSG00000030321	Efcab12	2544.48	-0.179791	0.0532509	-3.3763	0.000734684	0.0184854
ENSMUSG00000096620	Gm5169	405.575	-0.291676	0.0863769	-3.37678	0.000733403	0.0184854
ENSMUSG00000028347	Tmeff1	2622.28	0.171198	0.0507833	3.37114	0.000748588	0.0188067
ENSMUSG00000052752	Traf7	1898.17	0.185366	0.0549915	3.37081	0.000749482	0.0188077
ENSMUSG00000002486	Tchp	6289.01	0.16913	0.050233	3.36691	0.000760164	0.0190452
ENSMUSG00000079625	Tm4sf19	172.723	0.32032	0.095143	3.36672	0.000760669	0.0190452
ENSMUSG00000062328	Rpl17	2718.4	0.16993	0.0504819	3.36615	0.00076224	0.0190557
ENSMUSG00000110935	Gm8834	78.9529	0.355386	0.105583	3.36595	0.000762814	0.0190557
ENSMUSG00000024673	Ms4a1	44.5722	-0.34237	0.101765	-3.36431	0.000767354	0.0191298
ENSMUSG00000071847	Apcdd1	612.323	0.269504	0.080108	3.36425	0.000767512	0.0191298
ENSMUSG00000029195	Klb	114.306	-0.344186	0.102344	-3.36303	0.000770924	0.0191931
ENSMUSG00000046793	Gpr61	190.133	-0.321172	0.0955597	-3.36096	0.000776735	0.0192835
ENSMUSG00000085861	1700016G14Rik	3316.55	-0.188913	0.0562107	-3.3608	0.000777172	0.0192835
ENSMUSG00000086337	Gm11535	65.5815	0.354898	0.105594	3.36097	0.000776686	0.0192835
ENSMUSG00000025496	Drd4	354.37	0.273331	0.0813443	3.36017	0.000778936	0.0193056
ENSMUSG00000039953	Clstn1	2771.27	0.211376	0.0629146	3.35973	0.000780192	0.019315
ENSMUSG00000033594	Spata2l	1600.54	-0.201028	0.059925	-3.35466	0.000794634	0.0196503
ENSMUSG00000055491	Pprc1	1083.16	0.221838	0.0661346	3.35435	0.000795516	0.0196503
ENSMUSG00000039795	Zfand1	260.859	-0.293682	0.0875657	-3.35384	0.000796976	0.0196644
ENSMUSG00000055866	Per2	591.6	-0.275652	0.0822199	-3.35262	0.0008005	0.0197293
ENSMUSG00000029103	Lrpap1	5008.62	0.1549	0.046219	3.35144	0.000803922	0.0197695
ENSMUSG00000041328	Pcf11	15628.2	-0.162066	0.0483528	-3.35175	0.000803033	0.0197695
ENSMUSG00000012405	Rpl15	4287.5	0.171446	0.0511695	3.35054	0.000806537	0.0197862
ENSMUSG00000022887	Masp1	62.391	-0.342296	0.102169	-3.35028	0.000807288	0.0197862
ENSMUSG00000052707	Tnrc6a	2841.1	-0.199126	0.0594274	-3.35074	0.000805959	0.0197862
ENSMUSG00000107126	Gm40289	382.084	-0.249929	0.0746085	-3.34988	0.000808475	0.0197933
ENSMUSG00000047586	Nccrp1	33.9696	0.341193	0.101875	3.34912	0.000810684	0.0198254
ENSMUSG00000085851	4921518K17Rik	96.9136	-0.352132	0.105196	-3.34739	0.000815767	0.0199056
ENSMUSG00000107118	Gm42986	66.4803	-0.349124	0.104288	-3.34769	0.000814877	0.0199056
ENSMUSG00000022792	Yars2	551.582	0.237841	0.0710845	3.34589	0.000820182	0.0199084
ENSMUSG00000040998	Npnt	325.489	0.272338	0.0813838	3.34635	0.000818835	0.0199084
ENSMUSG00000041536	Serpina3a	1645.63	0.196799	0.0588192	3.34582	0.000820389	0.0199084
ENSMUSG00000056493	Foxk1	3223.1	0.174046	0.0520025	3.34687	0.000817286	0.0199084
ENSMUSG00000111129	Gm47542	70.6785	-0.352142	0.105248	-3.34583	0.000820374	0.0199084
ENSMUSG00000024480	Ap3s1	3842.7	-0.204461	0.0611167	-3.34541	0.000821596	0.0199158
ENSMUSG00000032939	Nup93	2510.84	0.171058	0.0511626	3.34342	0.000827526	0.0200267
ENSMUSG00000068008	Bpifb3	174.136	0.319157	0.0954625	3.34327	0.000827983	0.0200267
ENSMUSG00000110882	Gm7642	47.1222	-0.339027	0.101445	-3.34198	0.000831819	0.0200974
ENSMUSG00000081557	Gm5697	55.0904	-0.340905	0.10202	-3.34156	0.0008331	0.0201064
ENSMUSG00000091735	Gpr62	1715.42	0.199337	0.0597205	3.33784	0.000844334	0.020315
ENSMUSG00000095670	Vmn1r30	38.2241	-0.342444	0.102601	-3.33762	0.000844983	0.020315
ENSMUSG00000101454	Gm1988	298.591	-0.295071	0.0883936	-3.33815	0.000843393	0.020315
ENSMUSG00000109999	Gm35368	65.8606	-0.350739	0.105091	-3.33748	0.000845423	0.020315
ENSMUSG00000047676	Rpsa-ps10	581.94	0.247325	0.0741829	3.33398	0.000856113	0.0205495
ENSMUSG00000103310	Pcdha12	211.696	0.303754	0.0911438	3.33269	0.000860099	0.0206228
ENSMUSG00000025268	Maged2	2065.9	0.205737	0.0617674	3.33084	0.000865853	0.0207157
ENSMUSG00000048516	Adam26a	3665.33	-0.16739	0.0502504	-3.33113	0.000864949	0.0207157
ENSMUSG00000036206	Sh3bp4	476.152	0.26166	0.0785904	3.32942	0.000870274	0.0207541
ENSMUSG00000041958	Pigs	3182.32	0.205843	0.0618247	3.32947	0.000870127	0.0207541
ENSMUSG00000051611	Olfr112	911.492	-0.227499	0.0683233	-3.32974	0.000869274	0.0207541
ENSMUSG00000087207	Gm13147	182.876	-0.313593	0.0942116	-3.3286	0.000872832	0.0207926
ENSMUSG00000020064	Herc4	12821.1	-0.173676	0.0522023	-3.32699	0.000877909	0.020851
ENSMUSG00000022498	Txndc11	1062.14	0.197658	0.0594045	3.32732	0.000876858	0.020851
ENSMUSG00000099719	Gm28802	2121.34	-0.175375	0.052714	-3.32692	0.000878116	0.020851
ENSMUSG00000024727	Trpm6	2200.14	-0.182824	0.0549585	-3.32658	0.000879182	0.0208539
ENSMUSG00000091147	4921509A06Rik	387.341	-0.264348	0.0795205	-3.32428	0.00088647	0.0210042
ENSMUSG00000090141	Gm614	431.464	-0.262275	0.0789203	-3.32329	0.000889637	0.0210116
ENSMUSG00000111358	2900078I11Rik	34.1319	-0.328379	0.0987944	-3.32386	0.000887799	0.0210116
ENSMUSG00000116554		517.389	-0.269666	0.0811411	-3.32342	0.000889209	0.0210116
ENSMUSG00000021056	Tex21	11925.1	-0.183944	0.0553713	-3.322	0.000893743	0.021086
ENSMUSG00000071454	Dtnb	6531.43	0.185059	0.0557298	3.32064	0.000898107	0.0211438
ENSMUSG00000090386	Mir99ahg	597.721	-0.232574	0.0700344	-3.32086	0.000897406	0.0211438
ENSMUSG00000018661	Cog1	5664.92	0.192079	0.0578571	3.31988	0.000900566	0.0211791
ENSMUSG00000034683	Ppp1r1c	956.903	-0.243306	0.0733009	-3.31928	0.000902508	0.0211881
ENSMUSG00000059690	1700020N15Rik	1724.32	-0.195288	0.0588364	-3.31917	0.000902867	0.0211881
ENSMUSG00000027481	Bpifb2	191.295	0.311332	0.093858	3.31706	0.000909705	0.0213259
ENSMUSG00000025728	Pigq	1425.75	0.177603	0.0535739	3.3151	0.000916098	0.021453
ENSMUSG00000024215	Spdef	71.4326	0.34883	0.10533	3.31178	0.00092706	0.0216867
ENSMUSG00000057378	Ryr3	865.619	-0.263622	0.0796419	-3.3101	0.000932632	0.021794
ENSMUSG00000015461	Atf6b	1479.91	0.21114	0.0637982	3.3095	0.000934634	0.0218116
ENSMUSG00000038777	Sema6c	2685.06	0.168576	0.050941	3.30924	0.000935509	0.0218116
ENSMUSG00000093472	4930438E09Rik	260.256	-0.293909	0.0888216	-3.30898	0.000936351	0.0218116
ENSMUSG00000041654	Slc39a11	785.08	0.207363	0.0626917	3.30766	0.000940806	0.0218923
ENSMUSG00000026455	Klhl12	4996.74	-0.142719	0.0431575	-3.30694	0.000943224	0.0219255
ENSMUSG00000100801	Gm15459	710.223	0.23878	0.0722196	3.30631	0.000945344	0.0219517
ENSMUSG00000002728	Naa20	1779.61	-0.17047	0.0515662	-3.30584	0.000946929	0.0219602
ENSMUSG00000067916	Zfp991	2128.66	-0.19725	0.0596793	-3.30516	0.000949218	0.0219602
ENSMUSG00000084817	Gm5526	254.379	0.318722	0.0964358	3.30502	0.000949688	0.0219602
ENSMUSG00000110310	4930518J21Rik	140.091	-0.33052	0.0999893	-3.30556	0.00094788	0.0219602
ENSMUSG00000108885	4930402F11Rik	409.548	-0.30154	0.0912555	-3.30434	0.000951987	0.0219903
ENSMUSG00000084927	Gm5724	167.856	-0.339445	0.102759	-3.30333	0.00095545	0.0220242
ENSMUSG00000102841	Gm38036	78.7446	-0.346973	0.105029	-3.30361	0.000954496	0.0220242
ENSMUSG00000097717	1700066J03Rik	397.696	0.284811	0.0862476	3.30225	0.000959135	0.0220631
ENSMUSG00000101970	1810026B05Rik	953.956	-0.238807	0.0723141	-3.30236	0.000958766	0.0220631
ENSMUSG00000060727	Gm12571	26.1831	0.321018	0.097221	3.30194	0.00096018	0.0220642
ENSMUSG00000024862	Klc2	6649.5	0.159442	0.0482962	3.30134	0.000962233	0.0220654
ENSMUSG00000025056	Nr0b1	876.161	0.229961	0.0696523	3.30156	0.000961494	0.0220654
ENSMUSG00000030982	9030624J02Rik	2151.39	0.167004	0.0505985	3.30057	0.000964881	0.0220933
ENSMUSG00000031539	Ap3m2	721.66	-0.240628	0.0729086	-3.30041	0.000965448	0.0220933
ENSMUSG00000059991	Nptx2	677.947	0.232684	0.0705104	3.29999	0.000966886	0.0221033
ENSMUSG00000049562	Ap5b1	1251.54	0.189176	0.0573516	3.29854	0.0009719	0.0221949
ENSMUSG00000114185	Gm47662	175.601	-0.338276	0.102712	-3.29344	0.000989699	0.022578
ENSMUSG00000021940	Ptpn20	8791.49	-0.176656	0.0536524	-3.29261	0.000992629	0.0226215
ENSMUSG00000010721	Lmbr1	3903.45	-0.164483	0.0499632	-3.29209	0.000994461	0.022625
ENSMUSG00000026966	Ssna1	2446.36	0.178948	0.0543626	3.29175	0.00099565	0.022625
ENSMUSG00000031637	Lrp2bp	6501.94	-0.162399	0.04934	-3.29143	0.00099681	0.022625
ENSMUSG00000040007	Bahd1	2174.07	0.17989	0.0546546	3.29141	0.000996881	0.022625
ENSMUSG00000025085	Ablim1	491.477	-0.23794	0.0723193	-3.29014	0.00100139	0.022704
ENSMUSG00000100134	1700065O20Rik	61.6762	-0.347066	0.105559	-3.28789	0.00100942	0.0228626
ENSMUSG00000085580	1700061F12Rik	1656.75	-0.171737	0.0522695	-3.2856	0.00101765	0.0230254
ENSMUSG00000018322	Tomm34	3733.46	0.146577	0.0446241	3.2847	0.00102089	0.0230751
ENSMUSG00000101196	Gm6866	431.734	-0.283168	0.0862223	-3.28416	0.00102288	0.0230964
ENSMUSG00000086594	Nudt12os	262.905	-0.288384	0.0878285	-3.28349	0.00102531	0.0231276
ENSMUSG00000101249	Gm29216	5417.16	0.202352	0.0616623	3.28162	0.00103214	0.023258
ENSMUSG00000001034	Mapk7	659.102	0.228302	0.0695819	3.28105	0.00103421	0.0232807
ENSMUSG00000101307	Gm7358	777.832	-0.24059	0.0733686	-3.2792	0.00104104	0.0234106
ENSMUSG00000049401	Ogfr	1620.56	0.188268	0.057424	3.27856	0.00104338	0.0234393
ENSMUSG00000032558	Nphp3	927.7	-0.227655	0.0694607	-3.27747	0.00104743	0.0235066
ENSMUSG00000003452	Bicd1	270.369	-0.331112	0.101049	-3.27675	0.0010501	0.0235424
ENSMUSG00000026048	Ercc5	1621.7	0.183632	0.0560601	3.27563	0.00105426	0.0235522
ENSMUSG00000034681	Rnps1	2931.82	0.172397	0.0526246	3.27598	0.00105295	0.0235522
ENSMUSG00000041881	Ndufa7	3076.64	0.151625	0.0462793	3.2763	0.00105176	0.0235522
ENSMUSG00000042210	Abhd14a	4566.49	0.160068	0.0488684	3.27549	0.0010548	0.0235522
ENSMUSG00000106380	Gm3519	320.22	-0.286313	0.0874193	-3.27517	0.00105599	0.023555
ENSMUSG00000044062	Plekhd1os	202.973	0.309327	0.0944922	3.27357	0.00106196	0.0236434
ENSMUSG00000108129	4930417O13Rik	421.007	-0.29699	0.0907245	-3.27354	0.00106209	0.0236434
ENSMUSG00000002379	Ndufa11	548.402	0.24394	0.0745538	3.272	0.00106789	0.0237484
ENSMUSG00000027737	Slc7a11	498.454	-0.297015	0.0908056	-3.27089	0.00107209	0.02377
ENSMUSG00000028893	Sesn2	2434.27	0.172365	0.0526878	3.27145	0.00106998	0.02377
ENSMUSG00000045799	Gm9800	275.795	0.287318	0.0878394	3.27095	0.00107186	0.02377
ENSMUSG00000022951	Rcan1	1513.01	0.192544	0.0588791	3.27016	0.00107488	0.0238006
ENSMUSG00000024014	Pim1	4567.77	0.199338	0.0609656	3.26968	0.0010767	0.0238006
ENSMUSG00000110929	Gm47757	691.733	0.223517	0.0683573	3.26984	0.00107609	0.0238006
ENSMUSG00000040929	Rfx3	3497.93	-0.176537	0.0540008	-3.26916	0.00107867	0.0238202
ENSMUSG00000038179	Slamf7	3049.36	0.177146	0.0542158	3.26743	0.0010853	0.02389
ENSMUSG00000069170	Adgrv1	1472.86	-0.192455	0.0588982	-3.26759	0.00108468	0.02389
ENSMUSG00000100727	1700003P14Rik	3045.38	-0.186607	0.0571153	-3.2672	0.00108616	0.02389
ENSMUSG00000111429	Gm32511	357.263	-0.263907	0.080764	-3.26763	0.00108452	0.02389
ENSMUSG00000020268	Lyrm7	1937.22	-0.189826	0.0581469	-3.26459	0.00109624	0.0240879
ENSMUSG00000032199	Polr2m	3094.79	0.161182	0.0493947	3.26315	0.00110181	0.0241621
ENSMUSG00000097392	D930016D06Rik	4566.27	-0.19787	0.0606349	-3.26331	0.0011012	0.0241621
ENSMUSG00000027646	Src	827.519	0.202246	0.0619925	3.26243	0.00110462	0.0241725
ENSMUSG00000044700	Tmem201	1177.6	0.2086	0.0639449	3.26219	0.00110556	0.0241725
ENSMUSG00000090733	Rps27	5937.91	0.195155	0.0598148	3.26266	0.00110373	0.0241725
ENSMUSG00000038459	Abhd17c	1092.18	0.214676	0.0658357	3.26078	0.00111107	0.0242688
ENSMUSG00000098428	Gm2260	25.1669	0.265943	0.0816709	3.25628	0.00112884	0.0246325
ENSMUSG00000040600	Eps8l3	1843.03	-0.210366	0.0646197	-3.25544	0.00113216	0.0246807
ENSMUSG00000052151	Plpp2	156.762	0.310679	0.0955168	3.25261	0.00114352	0.0249038
ENSMUSG00000085687	Gm16153	135.091	-0.339732	0.10452	-3.2504	0.00115243	0.0250483
ENSMUSG00000106762	4930478P22Rik	1452.58	0.186769	0.0574582	3.25052	0.00115193	0.0250483
ENSMUSG00000071866	Ppia	19160	0.139893	0.0430668	3.24828	0.00116105	0.0252108
ENSMUSG00000012848	Rps5	5296.16	0.182044	0.0560531	3.24771	0.00116337	0.0252365
ENSMUSG00000038264	Sema7a	2878.23	0.190566	0.0587001	3.24643	0.00116863	0.0253256
ENSMUSG00000006435	Neurl1a	1824.02	0.194927	0.0600652	3.24525	0.00117346	0.0253973
ENSMUSG00000099574	1700121L03Rik	383.113	-0.269985	0.0831987	-3.24507	0.00117424	0.0253973
ENSMUSG00000039968	Rsbn1l	1269.16	-0.198453	0.0611744	-3.24406	0.0011784	0.0254625
ENSMUSG00000057396	Zfp759	2067.41	-0.188325	0.0580753	-3.24277	0.00118372	0.0255525
ENSMUSG00000084350	Znf41-ps	1709.82	-0.212651	0.0655872	-3.24226	0.00118586	0.0255735
ENSMUSG00000095093	Vmn2r111	123.558	-0.340877	0.105152	-3.24176	0.00118794	0.0255934
ENSMUSG00000020744	Slc25a19	2137.42	0.191331	0.0590505	3.24012	0.00119481	0.0256914
ENSMUSG00000029235	Pdcl2	28012.3	-0.202837	0.0625993	-3.24024	0.0011943	0.0256914
ENSMUSG00000081739	Mdm4-ps	1659.37	-0.22314	0.0689138	-3.23796	0.00120386	0.0258608
ENSMUSG00000053205	Styx	1797.22	-0.233136	0.0720226	-3.23699	0.00120799	0.0259242
ENSMUSG00000008090	Fgfrl1	1178.11	0.185339	0.0572946	3.23484	0.00121712	0.0260443
ENSMUSG00000032925	Itgbl1	553.482	-0.247188	0.0764101	-3.23502	0.00121633	0.0260443
ENSMUSG00000037795	N4bp2	4896	-0.160279	0.0495463	-3.23493	0.00121672	0.0260443
ENSMUSG00000053774	Ubxn7	4066.02	-0.184805	0.0571411	-3.23419	0.0012199	0.0260776
ENSMUSG00000096405	4930474N05Rik	1313.1	-0.234131	0.0723986	-3.23392	0.00122104	0.0260776
ENSMUSG00000043683	Fem1a	1591.94	0.186138	0.0575742	3.23302	0.0012249	0.0261348
ENSMUSG00000022841	Ap2m1	3600.72	0.168105	0.0520071	3.23235	0.00122776	0.0261582
ENSMUSG00000037307	Banf2	1775.1	0.218929	0.0677392	3.23193	0.00122955	0.0261582
ENSMUSG00000117615		144.202	-0.322909	0.0999042	-3.23219	0.00122845	0.0261582
ENSMUSG00000020372	Rack1	5318.89	0.184259	0.0570449	3.23008	0.00123757	0.0262127
ENSMUSG00000057933	Gsta2	1275.74	0.248941	0.0770753	3.22985	0.00123857	0.0262127
ENSMUSG00000068113	Gm4907	1285.49	-0.20482	0.0634179	-3.22969	0.00123923	0.0262127
ENSMUSG00000068250	Amn1	6219.45	-0.178581	0.055279	-3.23055	0.00123553	0.0262127
ENSMUSG00000074655	Gm1527	1281.24	-0.196174	0.060734	-3.23006	0.00123764	0.0262127
ENSMUSG00000106584	4930502C17Rik	87.9483	-0.338636	0.104842	-3.22995	0.00123811	0.0262127
ENSMUSG00000038059	Smim3	65.2251	-0.338395	0.104801	-3.22892	0.00124257	0.0262581
ENSMUSG00000047880	Cxcr5	311.616	-0.270194	0.0837216	-3.2273	0.00124966	0.0263827
ENSMUSG00000080069	Gm41	48.2717	0.338935	0.105042	3.22668	0.00125237	0.0264146
ENSMUSG00000047496	Rnf152	131.329	-0.325506	0.100919	-3.22542	0.00125787	0.0265052
ENSMUSG00000046994	Mars2	7219.21	-0.205294	0.0636641	-3.22465	0.00126129	0.026552
ENSMUSG00000030319	Cand2	949.417	0.211674	0.0656583	3.22387	0.00126469	0.0265728
ENSMUSG00000103983	Gm20045	211.267	-0.32764	0.101621	-3.22413	0.00126356	0.0265728
ENSMUSG00000112549	Gm35818	309.479	-0.286115	0.088796	-3.22216	0.00127227	0.0267068
ENSMUSG00000044227	Gm9789	52.0953	-0.335897	0.104294	-3.22068	0.00127885	0.0268195
ENSMUSG00000071714	Csf2rb2	151.755	0.327925	0.101836	3.22012	0.00128135	0.0268464
ENSMUSG00000072825	Cep170b	4074.6	0.183169	0.0568956	3.21938	0.00128467	0.0268649
ENSMUSG00000091472	Gm3739	90.1527	-0.334769	0.103982	-3.2195	0.00128415	0.0268649
ENSMUSG00000024143	Rhoq	318.241	-0.319572	0.0992812	-3.21886	0.00128702	0.0268736
ENSMUSG00000029680	Hyal4	171.377	-0.304445	0.0945928	-3.21848	0.00128873	0.0268736
ENSMUSG00000039899	Fgl2	1759.71	-0.210022	0.0652522	-3.21863	0.00128806	0.0268736
ENSMUSG00000022002	Erich6b	684.493	-0.22001	0.0683855	-3.2172	0.0012945	0.0269278
ENSMUSG00000037373	Ctbp1	1628.8	0.180948	0.0562458	3.21709	0.00129499	0.0269278
ENSMUSG00000109649	Gm45521	226.089	-0.28372	0.0881821	-3.21743	0.00129343	0.0269278
ENSMUSG00000048904	Neurog1	48.9664	0.336618	0.104644	3.21678	0.00129638	0.0269312
ENSMUSG00000020781	Tsen54	523.352	0.241342	0.0750441	3.216	0.00129991	0.0269703
ENSMUSG00000022178	Ajuba	1166.09	0.190762	0.0593197	3.21583	0.0013007	0.0269703
ENSMUSG00000019433	Gipc1	609.149	0.229916	0.071513	3.21502	0.00130435	0.0269734
ENSMUSG00000047098	Rnf31	695.318	0.223324	0.0694538	3.21544	0.00130245	0.0269734
ENSMUSG00000085521	4930526A20Rik	864.221	-0.239136	0.0743818	-3.21499	0.00130451	0.0269734
ENSMUSG00000087099	Gm11782	70.035	-0.335407	0.104381	-3.21329	0.00131222	0.0271074
ENSMUSG00000015095	Fbxw5	22749.3	0.180347	0.0561814	3.21008	0.001327	0.0273615
ENSMUSG00000027835	Pdcd10	2263.95	-0.175783	0.0547574	-3.21021	0.0013264	0.0273615
ENSMUSG00000083175	Gm12206	1231.19	-0.235004	0.0732216	-3.20949	0.00132969	0.0273913
ENSMUSG00000073130	Gm1141	4937.68	-0.14748	0.0459668	-3.20841	0.00133472	0.0274693
ENSMUSG00000051343	Rab11fip5	33222.2	0.181897	0.0567068	3.20768	0.0013381	0.0275134
ENSMUSG00000003458	Ncstn	5159.53	0.156123	0.0486804	3.20711	0.00134074	0.027542
ENSMUSG00000073457	Smok2b	984.704	-0.227197	0.0708556	-3.20648	0.00134369	0.0275768
ENSMUSG00000010592	Dazl	8336.94	0.157673	0.0491777	3.20619	0.00134505	0.027579
ENSMUSG00000113134	Gm18795	753.938	-0.275933	0.0860878	-3.20525	0.00134945	0.0276437
ENSMUSG00000068762	Gstm6	2285.7	0.216457	0.0675614	3.20385	0.00135603	0.0277438
ENSMUSG00000114249	Gm47709	245.818	-0.286156	0.0893212	-3.20368	0.00135685	0.0277438
ENSMUSG00000084901	Gm13266	411.655	-0.274878	0.0858329	-3.20248	0.00136251	0.0278338
ENSMUSG00000027822	Slc33a1	1876.11	-0.180701	0.0564382	-3.20174	0.00136599	0.0278534
ENSMUSG00000101584	4930519F24Rik	173.028	-0.317293	0.0990939	-3.20195	0.00136503	0.0278534
ENSMUSG00000029422	Rsrc2	4507.08	-0.142359	0.04449	-3.19979	0.00137528	0.0280169
ENSMUSG00000038709	Txndc8	3990.21	-0.174682	0.0546073	-3.19888	0.00137962	0.0280649
ENSMUSG00000100826	Snhg14	221.541	-0.326805	0.102166	-3.19876	0.00138018	0.0280649
ENSMUSG00000066595	Flvcr1	427.692	-0.27129	0.0848191	-3.19845	0.00138169	0.0280698
ENSMUSG00000032577	Mapkapk3	454.084	0.244789	0.0765516	3.19769	0.00138531	0.0281175
ENSMUSG00000020007	Il20ra	77.8486	-0.33571	0.105007	-3.19703	0.00138851	0.0281566
ENSMUSG00000057564	Olfr1508	206.93	-0.315002	0.0985466	-3.19648	0.00139116	0.0281845
ENSMUSG00000082876	Gm11889	213.721	-0.292844	0.0916387	-3.19564	0.00139523	0.0282409
ENSMUSG00000006412	Pfdn2	1105.7	0.194425	0.0608514	3.19508	0.0013979	0.0282691
ENSMUSG00000005481	Ddx39	5238.03	0.156709	0.049062	3.1941	0.00140267	0.0282863
ENSMUSG00000022523	Fgf12	478.283	-0.276305	0.0865139	-3.19377	0.00140429	0.0282863
ENSMUSG00000023235	Ccl25	585.629	-0.268237	0.0839822	-3.19397	0.00140332	0.0282863
ENSMUSG00000023737	1700082M22Rik	224.06	-0.308111	0.0964803	-3.19351	0.00140554	0.0282863
ENSMUSG00000055833	1700034H15Rik	2147.63	-0.203353	0.0636805	-3.19333	0.00140644	0.0282863
ENSMUSG00000086575	Gm14104	112.695	-0.323384	0.10123	-3.19454	0.00140052	0.0282863
ENSMUSG00000033318	Gstt2	4615.18	0.161739	0.0506594	3.19267	0.00140964	0.028325
ENSMUSG00000029090	Adgra3	1717.66	0.187353	0.0586952	3.19196	0.00141312	0.028369
ENSMUSG00000021294	Kif26a	230.331	0.281288	0.0881548	3.19085	0.00141856	0.028385
ENSMUSG00000073006	Gm732	1020.58	-0.227471	0.0712867	-3.19093	0.00141814	0.028385
ENSMUSG00000085957	Syna	226.598	-0.317308	0.0994465	-3.19075	0.00141906	0.028385
ENSMUSG00000108739	Gm45096	159.215	-0.305688	0.0957951	-3.19107	0.00141749	0.028385
ENSMUSG00000041609	Bicdl1	490.112	0.225236	0.0705978	3.19041	0.00142072	0.0283926
ENSMUSG00000035597	Prpf39	1462	-0.218761	0.068583	-3.18972	0.00142408	0.028434
ENSMUSG00000028270	Gbp2	127.308	0.336659	0.105555	3.1894	0.00142569	0.0284404
ENSMUSG00000111903	4930458K08Rik	238.317	-0.292138	0.0916152	-3.18875	0.00142889	0.0284785
ENSMUSG00000029071	Dvl1	9681.74	0.181443	0.056917	3.18786	0.00143331	0.0285408
ENSMUSG00000025257	Ribc1	2829.26	-0.176788	0.0554688	-3.18716	0.00143675	0.0285836
ENSMUSG00000031174	Rpgr	4496.07	-0.17318	0.0543571	-3.18598	0.00144267	0.0286298
ENSMUSG00000032115	Hyou1	18001.1	0.142013	0.0445785	3.18568	0.00144412	0.0286298
ENSMUSG00000034889	Cactin	1184.28	0.20353	0.0638764	3.18632	0.00144097	0.0286298
ENSMUSG00000041548	Hspb8	62.7889	-0.321211	0.100833	-3.18558	0.00144463	0.0286298
ENSMUSG00000072983	4933414I15Rik	7309.02	0.184031	0.0577733	3.1854	0.00144556	0.0286298
ENSMUSG00000035561	Aldh1b1	1361.53	0.244519	0.0767897	3.18427	0.00145118	0.0287014
ENSMUSG00000109176	Zfp264	239.775	0.280218	0.088004	3.18416	0.00145177	0.0287014
ENSMUSG00000025529	Zfp711	2400.37	-0.17243	0.0541782	-3.18264	0.00145938	0.0288003
ENSMUSG00000058258	Idi1	2195.53	-0.185969	0.0584305	-3.18274	0.00145889	0.0288003
ENSMUSG00000038319	Kcnh2	1563.61	0.200478	0.0630264	3.18085	0.00146843	0.0289529
ENSMUSG00000030330	Ing4	451.477	-0.271668	0.0854452	-3.17945	0.00147556	0.0290159
ENSMUSG00000044921	Rassf9	1040.55	0.226716	0.0713041	3.17956	0.00147499	0.0290159
ENSMUSG00000118045		194.17	0.301331	0.0947665	3.17972	0.00147416	0.0290159
ENSMUSG00000020190	Mknk2	3999.02	0.194586	0.0612163	3.17866	0.00147955	0.0290169
ENSMUSG00000022993	4930415O20Rik	2044.39	-0.176243	0.0554425	-3.17885	0.00147859	0.0290169
ENSMUSG00000103608	4930442P19Rik	1126.38	-0.224303	0.0705635	-3.17874	0.00147915	0.0290169
ENSMUSG00000018001	Cyth3	3751.2	0.136709	0.0430119	3.1784	0.00148088	0.0290172
ENSMUSG00000022864	D16Ertd472e	3511.19	-0.212653	0.0669128	-3.17805	0.00148268	0.0290266
ENSMUSG00000097755	2010110K18Rik	232.842	-0.300907	0.094733	-3.17637	0.00149132	0.0291699
ENSMUSG00000004535	Tax1bp1	32142.4	-0.146185	0.0460296	-3.1759	0.00149375	0.0291915
ENSMUSG00000027287	Snap23	2071.43	-0.187332	0.058996	-3.17534	0.00149661	0.0291958
ENSMUSG00000048118	Arid4a	2170.9	-0.162117	0.0510532	-3.17546	0.00149599	0.0291958
ENSMUSG00000111082	Gm30934	384.295	0.24226	0.0763024	3.17499	0.00149841	0.0292051
ENSMUSG00000054752	Fsd1l	1825.5	-0.224449	0.0707399	-3.17288	0.00150937	0.0293927
ENSMUSG00000017774	Myo1c	5808.46	0.186337	0.0587411	3.17217	0.00151304	0.0294124
ENSMUSG00000033590	Myo5c	268.955	-0.297992	0.093938	-3.17222	0.0015128	0.0294124
ENSMUSG00000059645	Gm7361	942.179	-0.249832	0.078791	-3.17082	0.0015201	0.0295236
ENSMUSG00000115307	AC122459.2	224.095	0.28745	0.0907377	3.16793	0.0015353	0.0297926
ENSMUSG00000032327	Stra6	311.963	0.277708	0.0877185	3.1659	0.00154605	0.029975
ENSMUSG00000022837	Iqcb1	3471.17	0.165054	0.0521634	3.16417	0.00155526	0.0301271
ENSMUSG00000063900	Adam26b	828.264	-0.214957	0.0679611	-3.16295	0.00156182	0.0302275
ENSMUSG00000022429	Dmc1	1079.76	0.203011	0.0641897	3.16268	0.00156325	0.0302287
ENSMUSG00000033294	Noc4l	1419.09	0.192647	0.0609377	3.16137	0.00157028	0.0303382
ENSMUSG00000072940	Gm10443	509.795	0.272387	0.0861875	3.1604	0.00157554	0.0304131
ENSMUSG00000029554	Mad1l1	1418.78	0.192237	0.0608432	3.15955	0.00158013	0.0304752
ENSMUSG00000032898	Fbxo21	5127.1	0.150224	0.0475514	3.15919	0.00158211	0.0304866
ENSMUSG00000063873	Slc24a3	1710.39	0.186517	0.0590542	3.1584	0.0015864	0.0305426
ENSMUSG00000071654	Uqcc3	828.383	0.21433	0.0678977	3.15666	0.00159586	0.0306777
ENSMUSG00000083844	Ube2d-ps	641.709	0.217045	0.0687592	3.1566	0.00159619	0.0306777
ENSMUSG00000031805	Jak3	794.664	0.282901	0.0896861	3.15435	0.00160855	0.0308883
ENSMUSG00000020261	Slc36a1	1060.63	0.217944	0.0691262	3.15284	0.00161691	0.0310219
ENSMUSG00000036775	Decr2	923.141	0.22331	0.0708649	3.15121	0.00162593	0.0311409
ENSMUSG00000038026	Kcnj9	6736.99	0.185235	0.0587784	3.15141	0.00162487	0.0311409
ENSMUSG00000025534	Gusb	654.317	0.21183	0.0672693	3.14898	0.00163841	0.0312298
ENSMUSG00000034839	Larp6	508.87	-0.260507	0.0827144	-3.14948	0.00163561	0.0312298
ENSMUSG00000050697	Prkaa1	1842.01	-0.18239	0.0579034	-3.1499	0.00163326	0.0312298
ENSMUSG00000059834	Sclt1	17728.8	-0.157527	0.0500284	-3.14875	0.0016397	0.0312298
ENSMUSG00000064158	Izumo1	4672.03	-0.190639	0.0605471	-3.14861	0.00164047	0.0312298
ENSMUSG00000079304	4933413G19Rik	1399.31	0.215152	0.068316	3.14937	0.00163622	0.0312298
ENSMUSG00000093979	Gm2237	227.744	-0.285965	0.0908023	-3.14932	0.00163653	0.0312298
ENSMUSG00000086370	Ftx	110.175	-0.324903	0.103249	-3.14679	0.00165073	0.031398
ENSMUSG00000117957		47.5635	0.323216	0.102734	3.14616	0.0016543	0.0314388
ENSMUSG00000022244	Amacr	354.619	0.279566	0.0889213	3.14397	0.0016667	0.0316473
ENSMUSG00000060777	Gm10087	60.1211	-0.331789	0.105591	-3.1422	0.00167685	0.0318127
ENSMUSG00000028468	Rgp1	3272.69	0.136525	0.0434854	3.13955	0.00169206	0.0319638
ENSMUSG00000029387	Gtf2h3	847.584	0.188224	0.0599495	3.13971	0.00169115	0.0319638
ENSMUSG00000059325	Hopx	252.894	0.281111	0.0895252	3.14002	0.00168937	0.0319638
ENSMUSG00000060673	4930595M18Rik	615.567	-0.217018	0.0691125	-3.14006	0.00168912	0.0319638
ENSMUSG00000079409	Gm5795	104.59	-0.321507	0.102392	-3.13997	0.00168962	0.0319638
ENSMUSG00000090126	4930519F09Rik	54.923	0.331226	0.105512	3.13923	0.00169391	0.0319714
ENSMUSG00000020422	Tns3	1438.62	0.224898	0.0716991	3.1367	0.00170861	0.0320858
ENSMUSG00000020495	Smg8	1256.14	0.183917	0.0586434	3.13619	0.00171159	0.0320858
ENSMUSG00000028780	Sema3c	1154.37	0.195418	0.0623044	3.1365	0.00170975	0.0320858
ENSMUSG00000057863	Rpl36	4475.71	0.163094	0.0519748	3.13793	0.00170144	0.0320858
ENSMUSG00000079988	Gm11970	34.9035	-0.32311	0.102987	-3.13738	0.00170462	0.0320858
ENSMUSG00000097483	Gm26806	778.561	0.248403	0.0792046	3.13621	0.00171144	0.0320858
ENSMUSG00000103839	Gm37607	219.086	-0.308188	0.0982213	-3.13769	0.00170287	0.0320858
ENSMUSG00000113920	Gm18783	191.715	-0.326948	0.104224	-3.13697	0.00170701	0.0320858
ENSMUSG00000071671	Gm10343	225.545	-0.316644	0.101001	-3.13505	0.00171822	0.0321556
ENSMUSG00000113516	Gm47368	747.341	-0.233072	0.0743391	-3.13526	0.00171703	0.0321556
ENSMUSG00000102658	Gm37076	44.2124	-0.32315	0.103089	-3.13468	0.00172041	0.0321691
ENSMUSG00000034449	Dhrs11	797.953	0.207269	0.0661376	3.1339	0.00172501	0.032228
ENSMUSG00000032322	Pstpip1	191.26	0.304348	0.0971777	3.13187	0.00173698	0.032424
ENSMUSG00000061701	Fbxw20	41.473	0.321963	0.102813	3.13154	0.00173893	0.032433
ENSMUSG00000017929	B4galt5	998.708	0.200726	0.0641322	3.12988	0.00174877	0.0325892
ENSMUSG00000024050	Wiz	2517.75	0.173288	0.0553827	3.12892	0.00175451	0.032657
ENSMUSG00000059049	Frem1	172.151	-0.318348	0.101757	-3.12853	0.00175685	0.032657
ENSMUSG00000073085	Cldn34b4	631.383	-0.241593	0.0772168	-3.12876	0.00175547	0.032657
ENSMUSG00000068240	Gm11808	1270.82	0.234789	0.075072	3.12752	0.00176286	0.0327411
ENSMUSG00000056394	Lig1	1794.22	0.168598	0.0539309	3.12618	0.00177091	0.0328355
ENSMUSG00000078639	Gm12695	552.726	-0.250097	0.0799965	-3.12635	0.00176991	0.0328355
ENSMUSG00000110474	Gm45848	681.029	-0.291337	0.0932257	-3.12508	0.00177758	0.0329315
ENSMUSG00000045709	Smkr-ps	3739.26	-0.170094	0.0544345	-3.12475	0.00177957	0.0329408
ENSMUSG00000033722	BC034090	352.558	0.272978	0.087408	3.12303	0.00178999	0.0331058
ENSMUSG00000084905	Gm12081	206.525	-0.31161	0.0997893	-3.12268	0.00179212	0.0331174
ENSMUSG00000084803	5830444B04Rik	63.9382	-0.326853	0.104724	-3.1211	0.00180179	0.0332498
ENSMUSG00000097321	1700028E10Rik	818.932	-0.236934	0.0759157	-3.12101	0.00180229	0.0332498
ENSMUSG00000020377	Ltc4s	65.3599	0.328326	0.105223	3.12029	0.00180671	0.0332757
ENSMUSG00000110773	AC061963.1	185.357	0.290446	0.0930821	3.12032	0.00180653	0.0332757
ENSMUSG00000025504	Eps8l2	152.01	0.296548	0.0950867	3.11871	0.00181643	0.0334269
ENSMUSG00000079006	Gm14151	2304.28	-0.238073	0.0763612	-3.11772	0.00182257	0.033512
ENSMUSG00000039157	Fam102a	3695.23	0.158436	0.0508325	3.11682	0.00182813	0.0335337
ENSMUSG00000057335	Cep170	9552.97	-0.145108	0.0465569	-3.11679	0.00182831	0.0335337
ENSMUSG00000060550	H2-Q7	130.317	0.327782	0.105154	3.11717	0.00182594	0.0335337
ENSMUSG00000000903	Vpreb3	111.81	0.31459	0.100962	3.11593	0.00183364	0.0336036
ENSMUSG00000096997	Gm26791	112.374	-0.320899	0.103025	-3.11477	0.00184091	0.0337088
ENSMUSG00000046311	Zfp62	4281.25	-0.183004	0.0587651	-3.11415	0.00184473	0.0337508
ENSMUSG00000015023	Ddx19a	441.617	0.24427	0.078448	3.11378	0.00184708	0.0337658
ENSMUSG00000027333	Smox	801.894	0.224021	0.0719741	3.11252	0.00185495	0.0338816
ENSMUSG00000003518	Dusp3	3216.1	0.183588	0.0589919	3.11209	0.00185765	0.0339029
ENSMUSG00000015776	Med22	1922.4	0.163638	0.0526196	3.10982	0.00187199	0.0341257
ENSMUSG00000090623	Cfhr3	617.673	-0.235868	0.0758498	-3.10967	0.00187295	0.0341257
ENSMUSG00000084834	4930565N06Rik	334.169	-0.298478	0.0959965	-3.10926	0.00187558	0.0341455
ENSMUSG00000040010	Slc7a5	10816	0.185303	0.0596088	3.10866	0.00187941	0.0341588
ENSMUSG00000078794	Dact3	1621.6	-0.191204	0.0615049	-3.10876	0.00187874	0.0341588
ENSMUSG00000091997	Gm6611	402.195	-0.239544	0.077077	-3.10786	0.0018845	0.034195
ENSMUSG00000103439	Gm7019	55.6826	0.324395	0.104377	3.10792	0.00188411	0.034195
ENSMUSG00000118336		123.869	-0.327856	0.105506	-3.10746	0.00188704	0.034213
ENSMUSG00000037447	Arid5a	296.465	0.264851	0.0852447	3.10694	0.00189032	0.0342444
ENSMUSG00000044030	Irf2bp1	477.768	0.254021	0.0817658	3.10668	0.00189198	0.0342464
ENSMUSG00000032300	1700017B05Rik	10270.1	0.181254	0.0583486	3.10641	0.00189377	0.0342507
ENSMUSG00000046678	Olfr981	44.0954	-0.321225	0.103431	-3.10569	0.00189832	0.034305
ENSMUSG00000022335	Zfat	538.2	0.239168	0.0770401	3.10446	0.00190626	0.0343725
ENSMUSG00000025789	St8sia2	1648.57	0.19531	0.0629143	3.10439	0.00190673	0.0343725
ENSMUSG00000040231	Syngr4	9322.02	0.169321	0.054542	3.10442	0.00190651	0.0343725
ENSMUSG00000011350	Gm5893	10210.3	-0.171504	0.0552509	-3.1041	0.00190857	0.0343776
ENSMUSG00000022407	Adsl	2016.83	0.170539	0.0549488	3.10359	0.00191188	0.0344092
ENSMUSG00000038812	Trmt112	627.929	0.213173	0.0687065	3.10266	0.0019179	0.0344894
ENSMUSG00000025245	Lztfl1	6225.03	-0.150628	0.0485534	-3.10231	0.00192014	0.0345016
ENSMUSG00000002981	Clptm1	6482.77	0.161704	0.0521552	3.10043	0.0019324	0.0346936
ENSMUSG00000020935	Dcakd	815.347	0.243122	0.0784458	3.09924	0.0019402	0.0348054
ENSMUSG00000002006	Pdzd4	79.9183	-0.324364	0.104677	-3.09872	0.00194358	0.0348374
ENSMUSG00000061802	Armc4	4909.21	-0.160608	0.0518343	-3.09848	0.00194514	0.0348374
ENSMUSG00000114771	AC163667.1	26.3486	-0.295234	0.0953347	-3.09681	0.00195614	0.035006
ENSMUSG00000116253	AC158769.2	47.4368	0.324805	0.104895	3.09647	0.0019584	0.0350181
ENSMUSG00000038522	Mfsd4b1	58.199	-0.326579	0.105508	-3.0953	0.00196613	0.0351278
ENSMUSG00000101361	Gm7356	455.284	-0.241851	0.0781472	-3.09481	0.00196937	0.0351574
ENSMUSG00000036155	Mgat5	4945.23	0.172911	0.0558908	3.09374	0.00197653	0.0352566
ENSMUSG00000055826	Tescl	4832.74	0.19887	0.0643039	3.09266	0.00198371	0.0353561
ENSMUSG00000037627	Rgs22	27148.6	-0.162218	0.0524567	-3.09242	0.00198533	0.0353565
ENSMUSG00000001995	Sipa1l2	4208.25	0.158803	0.0513667	3.09156	0.00199106	0.0354299
ENSMUSG00000029106	Add1	3287.8	0.166524	0.0538747	3.09094	0.00199522	0.0354469
ENSMUSG00000051726	Kcnf1	105.616	-0.321772	0.104099	-3.09102	0.00199468	0.0354469
ENSMUSG00000026860	Sh3glb2	502.449	0.233936	0.0756917	3.09064	0.00199727	0.0354547
ENSMUSG00000030246	Ldhb	5011.7	0.167935	0.0543413	3.09037	0.00199905	0.0354579
ENSMUSG00000037259	Dzank1	1003.76	-0.245989	0.0796106	-3.08991	0.0020022	0.0354852
ENSMUSG00000001334	Fndc5	1714.3	0.187108	0.0605756	3.08884	0.00200941	0.0355845
ENSMUSG00000042229	Rabif	1359.12	0.190604	0.0617135	3.08853	0.0020115	0.0355929
ENSMUSG00000022750	Klhl22	639.373	0.221244	0.0716744	3.08679	0.00202332	0.0357184
ENSMUSG00000026109	Tmeff2	169.472	-0.304803	0.0987451	-3.08677	0.00202345	0.0357184
ENSMUSG00000035367	Rmi1	3534.45	-0.151748	0.0491547	-3.08715	0.00202087	0.0357184
ENSMUSG00000040537	Adam22	706.114	-0.221846	0.0719213	-3.08456	0.00203854	0.0359561
ENSMUSG00000003429	Rps11	3842.36	0.156176	0.050655	3.08313	0.00204834	0.0360714
ENSMUSG00000031181	Ctag2	2796.62	-0.172355	0.0558994	-3.08331	0.00204715	0.0360714
ENSMUSG00000028184	Adgrl2	1775.7	-0.190246	0.0617276	-3.08202	0.00205602	0.0361203
ENSMUSG00000028964	Park7	3250.43	0.158041	0.0512735	3.08232	0.00205394	0.0361203
ENSMUSG00000061392	Mageb5	441.249	-0.25906	0.0840488	-3.08225	0.00205439	0.0361203
ENSMUSG00000073702	Rpl31	3645.21	0.174345	0.0565799	3.08139	0.00206033	0.0361672
ENSMUSG00000030824	Nucb1	3258.41	0.179584	0.0582913	3.0808	0.00206448	0.0362112
ENSMUSG00000026708	Cenpl	1128.21	-0.209309	0.0679459	-3.08053	0.00206635	0.0362134
ENSMUSG00000106858	Gm43844	141.513	-0.321707	0.10444	-3.0803	0.00206789	0.0362134
ENSMUSG00000114959	G630093K05Rik	150.377	-0.29421	0.0955596	-3.07881	0.0020783	0.0363669
ENSMUSG00000112108	4930551I15Rik	275.162	-0.261595	0.0849793	-3.07834	0.00208159	0.0363958
ENSMUSG00000031862	Atp13a1	2083.56	0.17163	0.0557586	3.07809	0.00208333	0.0363973
ENSMUSG00000039701	Usp53	1862.37	-0.17845	0.0579918	-3.07715	0.00208989	0.0364799
ENSMUSG00000043301	Kcnj6	1055.33	-0.192001	0.0624001	-3.07694	0.00209136	0.0364799
ENSMUSG00000032425	Zfp949	1298.76	-0.179047	0.0582016	-3.07632	0.00209573	0.0365272
ENSMUSG00000022558	Mroh1	10406.3	0.178711	0.058112	3.07528	0.00210303	0.0366256
ENSMUSG00000057858	Fam204a	1107.21	-0.214332	0.0697101	-3.07462	0.00210774	0.0366787
ENSMUSG00000058833	Rex1bd	321.764	0.274195	0.0892122	3.07351	0.00211557	0.0367859
ENSMUSG00000006731	B4galnt1	1412.7	0.172429	0.0561205	3.07248	0.00212291	0.0368153
ENSMUSG00000019370	Calm3	23235.2	0.162913	0.0530176	3.07281	0.00212051	0.0368153
ENSMUSG00000022673	Mcm4	740.39	0.203487	0.0662319	3.07234	0.0021239	0.0368153
ENSMUSG00000061479	Snrpa	2339.36	0.182484	0.0593959	3.07233	0.00212393	0.0368153
ENSMUSG00000040883	Tmem205	4615.71	0.176669	0.0575106	3.07194	0.00212671	0.0368346
ENSMUSG00000096573	1700009J07Rik	5374.81	0.188819	0.0614811	3.07117	0.0021322	0.0369008
ENSMUSG00000019470	Xab2	4562.77	0.163442	0.0532235	3.07085	0.00213447	0.0369111
ENSMUSG00000028165	Cisd2	839.676	-0.228079	0.0742947	-3.06993	0.0021411	0.0369968
ENSMUSG00000061751	Kalrn	888.339	0.196156	0.0639078	3.06936	0.00214518	0.0370383
ENSMUSG00000029679	Hyal6	6992.6	-0.199479	0.064997	-3.06905	0.00214739	0.0370476
ENSMUSG00000114830	Gm47400	27.9922	-0.305535	0.0995722	-3.06847	0.00215156	0.0370905
ENSMUSG00000022894	Adamts5	732.694	-0.255873	0.0833965	-3.06815	0.0021539	0.0371018
ENSMUSG00000036564	Ndrg4	1072.74	0.212897	0.0693961	3.06784	0.00215609	0.0371106
ENSMUSG00000047139	Cd24a	301.28	-0.292047	0.0952207	-3.06706	0.00216177	0.0371794
ENSMUSG00000109347	Gm45175	291.279	-0.253941	0.0828124	-3.06647	0.00216604	0.0372239
ENSMUSG00000037977	6430571L13Rik	172.13	0.304822	0.0994244	3.06587	0.00217041	0.0372699
ENSMUSG00000001642	Akr1b3	8771.38	0.146694	0.0478844	3.0635	0.00218763	0.0375266
ENSMUSG00000025854	Fam20c	101.238	0.31496	0.102831	3.06288	0.00219215	0.0375266
ENSMUSG00000041773	Enc1	1545.65	0.218538	0.0713475	3.063	0.00219127	0.0375266
ENSMUSG00000108465	Gm45110	198.436	-0.315399	0.102965	-3.06317	0.00219003	0.0375266
ENSMUSG00000004207	Psap	18246.4	0.15906	0.0519523	3.06166	0.0022011	0.0376506
ENSMUSG00000026579	F5	2345.59	0.183626	0.059993	3.0608	0.00220748	0.0376511
ENSMUSG00000029672	Fam3c	835.577	0.200711	0.0655648	3.06127	0.00220403	0.0376511
ENSMUSG00000035891	Cerk	8725.32	0.147029	0.0480372	3.06073	0.00220795	0.0376511
ENSMUSG00000107937	Gm44200	40.0747	-0.299585	0.0978662	-3.06117	0.00220476	0.0376511
ENSMUSG00000052293	Taf9	33.3821	-0.30264	0.0988898	-3.06037	0.0022106	0.0376673
ENSMUSG00000115518	CT010505.3	98.345	-0.319355	0.104368	-3.05988	0.00221426	0.0377005
ENSMUSG00000047789	Slc38a9	5384.78	-0.155461	0.0508135	-3.05944	0.00221749	0.0377264
ENSMUSG00000036452	Arhgap26	859.486	0.191035	0.0624475	3.05913	0.00221984	0.0377372
ENSMUSG00000038507	Parp12	2361.04	0.148696	0.0486188	3.05841	0.00222517	0.0377988
ENSMUSG00000109381	Gm44826	161.493	-0.30396	0.0994776	-3.05556	0.0022464	0.0381301
ENSMUSG00000029032	Arhgef16	36.45	0.310178	0.101565	3.05398	0.00225824	0.0383016
ENSMUSG00000024079	Eif2ak2	1344.54	-0.192484	0.0630372	-3.0535	0.00226191	0.0383057
ENSMUSG00000037108	Zcwpw1	1598.59	0.189791	0.0621556	3.05349	0.00226195	0.0383057
ENSMUSG00000107760	Gm44401	28.3945	-0.291434	0.095486	-3.05211	0.0022724	0.0384532
ENSMUSG00000002732	Fkbp7	1032.76	-0.177385	0.0581393	-3.05104	0.00228052	0.038561
ENSMUSG00000057322	Rpl38	1630.5	0.19947	0.0653848	3.05071	0.00228298	0.0385731
ENSMUSG00000075420	Smim6	833.985	-0.198947	0.0652406	-3.04944	0.00229268	0.0386483
ENSMUSG00000097399	Gm26555	426.214	-0.265641	0.0871011	-3.04981	0.0022899	0.0386483
ENSMUSG00000099899	Gm28784	38.189	-0.299046	0.0980626	-3.04954	0.00229192	0.0386483
ENSMUSG00000113299	Gm35618	137.133	0.303724	0.0996296	3.04853	0.00229964	0.0387361
ENSMUSG00000022489	Pde1b	490.16	-0.224095	0.0735327	-3.04756	0.0023071	0.0387729
ENSMUSG00000069114	Zbtb10	3380.6	-0.163724	0.0537182	-3.04784	0.00230493	0.0387729
ENSMUSG00000114977	AC156016.1	100.967	-0.314672	0.103251	-3.04765	0.0023064	0.0387729
ENSMUSG00000104900	4930596I21Rik	59.2426	-0.320119	0.105115	-3.04541	0.00232362	0.0390208
ENSMUSG00000026114	Cnga3	320.336	-0.268452	0.0881871	-3.04412	0.00233359	0.0391586
ENSMUSG00000040725	Hnrnpul1	21457.8	0.140814	0.0462837	3.04242	0.00234686	0.0392618
ENSMUSG00000047040	Prr15l	186.483	-0.29102	0.0956536	-3.04243	0.00234674	0.0392618
ENSMUSG00000052549	Arl13a	1484.22	-0.198278	0.0651705	-3.04245	0.0023466	0.0392618
ENSMUSG00000117571		571.256	0.259277	0.0852109	3.04277	0.00234414	0.0392618
ENSMUSG00000024201	Kdm4b	2041.98	0.167595	0.0550921	3.04208	0.0023495	0.0392762
ENSMUSG00000051747	Ttn	1695.23	-0.236025	0.0775947	-3.04177	0.00235189	0.0392865
ENSMUSG00000044434	Gm9791	414.63	0.259542	0.0853357	3.04142	0.00235463	0.0393025
ENSMUSG00000039337	Tex19.2	1869.79	0.180051	0.0592093	3.04092	0.00235856	0.0393384
ENSMUSG00000029469	Ift81	10439.6	-0.155432	0.0511402	-3.03934	0.00237097	0.039402
ENSMUSG00000030994	D7Ertd443e	6936.17	-0.156385	0.0514505	-3.03952	0.00236957	0.039402
ENSMUSG00000046958	4930432E11Rik	3367.85	-0.201763	0.0663657	-3.04017	0.00236447	0.039402
ENSMUSG00000057751	Megf6	100.601	0.316216	0.104021	3.03992	0.00236644	0.039402
ENSMUSG00000099016	Gm27227	249.71	-0.271801	0.0894288	-3.0393	0.00237129	0.039402
ENSMUSG00000096284	Tcstv1	24.529	-0.261619	0.0861038	-3.03842	0.00237824	0.0394581
ENSMUSG00000117928		40.8985	-0.307998	0.101366	-3.03847	0.00237781	0.0394581
ENSMUSG00000006476	Nsmf	2082.53	0.172056	0.0566381	3.03781	0.00238304	0.0394794
ENSMUSG00000021384	Susd3	2233.58	0.210983	0.0694799	3.0366	0.00239259	0.0394794
ENSMUSG00000024913	Lrp5	4753.32	-0.180087	0.0593041	-3.03668	0.00239202	0.0394794
ENSMUSG00000032363	Adamts7	306.95	0.264455	0.087087	3.03667	0.00239204	0.0394794
ENSMUSG00000040407	Akap9	5278.28	-0.217608	0.0716457	-3.03728	0.00238723	0.0394794
ENSMUSG00000063406	Tmed5	1301.71	-0.221909	0.0730636	-3.03721	0.00238783	0.0394794
ENSMUSG00000074753	Gm14092	25.1259	-0.289393	0.0952737	-3.03749	0.00238557	0.0394794
ENSMUSG00000074812	Spdye4c	1391.98	-0.189552	0.0624257	-3.03645	0.00239383	0.0394794
ENSMUSG00000028541	B4galt2	1963.94	0.167447	0.0551731	3.03494	0.00240587	0.0396242
ENSMUSG00000109814	Gm45847	94.4721	-0.314184	0.103524	-3.03489	0.00240619	0.0396242
ENSMUSG00000107718	Vmn2r-ps34	32.1402	-0.301499	0.0993637	-3.0343	0.00241092	0.0396724
ENSMUSG00000033307	Mif	1120.27	0.23446	0.0772892	3.03354	0.00241699	0.0397427
ENSMUSG00000022744	Cldnd1	2121.44	-0.170101	0.0560797	-3.03321	0.00241968	0.0397573
ENSMUSG00000114857	Gm48770	33.8253	0.308671	0.101799	3.03216	0.00242813	0.0398664
ENSMUSG00000006920	Ezh1	2102.62	0.154571	0.0509943	3.03114	0.00243632	0.0399712
ENSMUSG00000054351	4930553M12Rik	536.88	-0.240867	0.0794738	-3.03077	0.00243931	0.0399905
ENSMUSG00000005089	Slc1a2	1674.07	-0.179301	0.059186	-3.02945	0.00244996	0.0400759
ENSMUSG00000051098	Mblac2	473.491	-0.235472	0.0777187	-3.0298	0.00244717	0.0400759
ENSMUSG00000061742	Slc22a12	265.39	0.294472	0.0972	3.02955	0.00244919	0.0400759
ENSMUSG00000109714	Gm35021	122.971	-0.306719	0.101264	-3.02891	0.00245439	0.0401186
ENSMUSG00000021081	Serpina1f	83.0697	0.318218	0.105091	3.02801	0.0024617	0.0401193
ENSMUSG00000029817	Tra2a	5100.42	-0.220841	0.0729196	-3.02855	0.00245729	0.0401193
ENSMUSG00000034472	Rasd2	367.999	0.228783	0.0755512	3.02819	0.00246027	0.0401193
ENSMUSG00000110137	Gm45577	29.0445	-0.292418	0.0965593	-3.02838	0.00245868	0.0401193
ENSMUSG00000024558	Mapk4	118.354	0.30595	0.101087	3.02659	0.00247327	0.0402485
ENSMUSG00000094017	Gm13160	48.9019	-0.316678	0.104629	-3.02666	0.00247272	0.0402485
ENSMUSG00000006215	Zbtb17	1743.7	0.180493	0.0596504	3.02585	0.00247934	0.0402682
ENSMUSG00000052852	Reep1	5947.58	0.145497	0.0480788	3.02621	0.0024764	0.0402682
ENSMUSG00000085003	Pip5k1bos	358.623	-0.262782	0.0868478	-3.02578	0.00247995	0.0402682
ENSMUSG00000020151	Ptprr	340.117	0.246777	0.0815953	3.0244	0.00249126	0.0402781
ENSMUSG00000024773	Atg2a	6048.23	0.178434	0.0590032	3.02415	0.00249333	0.0402781
ENSMUSG00000024843	Chka	8398.87	-0.142188	0.0470068	-3.02485	0.0024876	0.0402781
ENSMUSG00000035585	Tsen34	573.237	0.232917	0.0770079	3.02458	0.00248976	0.0402781
ENSMUSG00000037542	Aldh8a1	201.673	-0.279481	0.092413	-3.02427	0.00249238	0.0402781
ENSMUSG00000105765	4930539C22Rik	53.041	0.311159	0.102875	3.02463	0.00248935	0.0402781
ENSMUSG00000118314		908.529	-0.21279	0.0703342	-3.02542	0.0024829	0.0402781
ENSMUSG00000032508	Myd88	1045.76	0.178259	0.0589508	3.02386	0.00249574	0.0402876
ENSMUSG00000020471	Pold2	1709.83	0.201748	0.0667525	3.02233	0.00250835	0.0404047
ENSMUSG00000022255	Mtdh	15953.9	-0.171312	0.0566783	-3.02254	0.00250664	0.0404047
ENSMUSG00000034714	Ttyh2	1425.22	0.206234	0.0682371	3.02232	0.00250848	0.0404047
ENSMUSG00000031169	Porcn	408.284	0.244974	0.0810692	3.02179	0.00251288	0.0404459
ENSMUSG00000028576	Ift74	14244.7	-0.169516	0.0561444	-3.01928	0.00253375	0.0407522
ENSMUSG00000035649	Zcchc7	4129.19	-0.194542	0.0644405	-3.01893	0.00253666	0.0407694
ENSMUSG00000016756	Cmah	42.3098	-0.309268	0.10246	-3.01842	0.00254096	0.0407791
ENSMUSG00000045815	1700101I19Rik	317.42	0.252695	0.0837145	3.01853	0.00254001	0.0407791
ENSMUSG00000032745	Gpbp1	11937.6	-0.171852	0.0569419	-3.01802	0.00254432	0.0408034
ENSMUSG00000113255	Tes3-ps	419.373	-0.261908	0.0867885	-3.01778	0.00254635	0.0408063
ENSMUSG00000110362	Gm45554	155.053	-0.299668	0.0993269	-3.01699	0.00255301	0.0408833
ENSMUSG00000008438	Adam21	2866.5	-0.178556	0.0591907	-3.01662	0.00255607	0.0409027
ENSMUSG00000028757	Ddost	6082.91	0.175047	0.0580476	3.01557	0.00256493	0.0410079
ENSMUSG00000101012	1700008K24Rik	19298	0.159927	0.0530365	3.01541	0.00256636	0.0410079
ENSMUSG00000024797	Vps51	1571.79	0.166963	0.0553833	3.01467	0.00257256	0.0410475
ENSMUSG00000102416	4933424G06Rik	1292.79	-0.192516	0.0638583	-3.01474	0.00257199	0.0410475
ENSMUSG00000115310	CT009515.3	52.9863	0.316697	0.105067	3.01423	0.00257634	0.0410782
ENSMUSG00000040536	Necab1	58.104	-0.317337	0.105291	-3.01391	0.00257905	0.0410918
ENSMUSG00000035032	Nek11	1176.82	-0.169336	0.0561985	-3.01318	0.00258524	0.0411606
ENSMUSG00000020385	Clk4	4370.33	-0.15431	0.051242	-3.01139	0.00260054	0.0413619
ENSMUSG00000031397	Tktl1	606.081	0.214997	0.0713976	3.01126	0.00260163	0.0413619
ENSMUSG00000057841	Rpl32	8759.05	0.152438	0.0506281	3.01094	0.0026044	0.0413763
ENSMUSG00000031935	Med17	1650.24	0.163002	0.0541511	3.01013	0.00261135	0.0414204
ENSMUSG00000049764	Zfp280b	822.07	0.184168	0.061186	3.00996	0.0026128	0.0414204
ENSMUSG00000084111	Gm15710	1358.47	0.189162	0.0628376	3.01033	0.00260963	0.0414204
ENSMUSG00000007617	Homer1	1157.84	-0.192651	0.0640095	-3.00973	0.0026148	0.0414222
ENSMUSG00000025766	D3Ertd751e	682.859	-0.227987	0.0757625	-3.00923	0.00261912	0.0414609
ENSMUSG00000026209	Dnpep	5804.23	0.176264	0.0585794	3.00898	0.00262124	0.0414647
ENSMUSG00000031930	Wwp2	12410.7	0.175836	0.0584443	3.0086	0.00262455	0.0414875
ENSMUSG00000028194	Ddah1	1039.41	0.183524	0.0610493	3.00616	0.00264573	0.0417923
ENSMUSG00000020444	Guk1	3009.02	0.167685	0.0557915	3.00557	0.00265087	0.0418396
ENSMUSG00000023274	Cd4	113.752	0.312891	0.104118	3.00516	0.00265441	0.0418396
ENSMUSG00000105759	Gm42425	101.684	-0.316975	0.105475	-3.0052	0.00265402	0.0418396
ENSMUSG00000029587	Zfp12	1105.55	-0.195512	0.0650661	-3.00483	0.00265732	0.0418556
ENSMUSG00000018841	Rad51d	1004.44	0.194072	0.0646503	3.00187	0.00268326	0.0420818
ENSMUSG00000026238	Ptma	4270.88	0.162583	0.0541558	3.00214	0.00268089	0.0420818
ENSMUSG00000030357	Fkbp4	34492	0.155533	0.0518155	3.00168	0.00268496	0.0420818
ENSMUSG00000030432	Rpl28	5261.42	0.152219	0.0507113	3.00167	0.00268502	0.0420818
ENSMUSG00000051652	Lrrc3	116.5	-0.304961	0.101573	-3.0024	0.00267864	0.0420818
ENSMUSG00000073077	Gm7173	1487.97	-0.233615	0.0778167	-3.00212	0.00268103	0.0420818
ENSMUSG00000118431		199.527	-0.284162	0.0946575	-3.002	0.00268212	0.0420818
ENSMUSG00000034297	Med13	5548.18	-0.172377	0.057432	-3.00142	0.00268728	0.0420873
ENSMUSG00000016128	Stard13	724.059	-0.215361	0.0717711	-3.00067	0.00269387	0.0421607
ENSMUSG00000041202	Pla2g2d	159.151	0.313424	0.10446	3.00041	0.00269613	0.0421662
ENSMUSG00000043648	Pld6	3384.7	0.164961	0.0549935	2.99964	0.00270297	0.0422161
ENSMUSG00000110504	Gm45797	50.2693	-0.313942	0.104661	-2.99962	0.00270314	0.0422161
ENSMUSG00000035235	Trim13	2311.88	-0.175599	0.0585469	-2.99929	0.00270605	0.0422317
ENSMUSG00000039684	Gm5422	488.637	0.231402	0.077158	2.99906	0.0027081	0.0422338
ENSMUSG00000020700	Map3k3	1381.58	0.17119	0.0571145	2.99731	0.00272378	0.0424482
ENSMUSG00000066383	Iqcf1	5775.03	0.166184	0.0554516	2.99691	0.00272727	0.0424728
ENSMUSG00000032997	Chpf	2641.76	0.181406	0.0605887	2.99405	0.00275298	0.042843
ENSMUSG00000041130	Zfp598	3421.25	0.157917	0.0527489	2.99375	0.00275568	0.0428548
ENSMUSG00000004451	Ralb	1408.33	0.17039	0.0569298	2.99299	0.0027626	0.0429321
ENSMUSG00000054453	Sytl5	220.962	-0.283328	0.0946766	-2.99259	0.00276624	0.0429585
ENSMUSG00000026179	Pnkd	3944.47	0.128993	0.0431167	2.99171	0.0027742	0.0430165
ENSMUSG00000052025	Ppp1r2-ps7	1976.15	-0.187763	0.062764	-2.99158	0.00277539	0.0430165
ENSMUSG00000066513	Klk1b4	50.5216	0.31362	0.104836	2.99153	0.00277583	0.0430165
ENSMUSG00000049362	Olfr173	65.0171	-0.310433	0.103788	-2.99105	0.00278024	0.0430245
ENSMUSG00000060090	Rp2	3018.07	-0.176999	0.0591733	-2.9912	0.00277883	0.0430245
ENSMUSG00000027199	Gatm	7301.31	0.128009	0.042817	2.98968	0.00279273	0.043067
ENSMUSG00000037072	Selenof	5748.94	-0.165373	0.0553131	-2.98976	0.00279194	0.043067
ENSMUSG00000072574	Gm17184	282.915	0.24409	0.0816385	2.98988	0.00279083	0.043067
ENSMUSG00000075376	Rc3h2	3443.83	-0.165746	0.0554355	-2.98989	0.00279075	0.043067
ENSMUSG00000089975	Gm7420	102.265	-0.315714	0.105591	-2.98997	0.00279003	0.043067
ENSMUSG00000045039	Megf8	3362.92	0.16208	0.0542346	2.98851	0.00280345	0.0432021
ENSMUSG00000031584	Gsr	1248.63	0.174443	0.0583838	2.98786	0.00280941	0.0432369
ENSMUSG00000111419	Gm47568	77.5894	-0.314604	0.105295	-2.98783	0.00280963	0.0432369
ENSMUSG00000040205	Cuzd1	246.782	-0.284213	0.0951414	-2.98726	0.00281487	0.0432573
ENSMUSG00000066438	Plekhd1	1145.33	0.180066	0.060277	2.98731	0.00281446	0.0432573
ENSMUSG00000074259	Gramd2	592.689	0.216292	0.0724101	2.98704	0.0028169	0.0432584
ENSMUSG00000032561	Acpp	113.766	-0.308796	0.103406	-2.98625	0.00282423	0.0432806
ENSMUSG00000041164	Zmiz2	18206	0.161377	0.0540396	2.98627	0.00282405	0.0432806
ENSMUSG00000074500	Zfp558	2041.49	-0.173387	0.0580543	-2.98663	0.00282069	0.0432806
ENSMUSG00000032515	Csrnp1	4358	0.211052	0.0706946	2.9854	0.00283204	0.0433703
ENSMUSG00000112711	Gm32552	311.941	-0.267229	0.0895249	-2.98497	0.00283609	0.0434022
ENSMUSG00000029381	Shroom3	6190.79	0.159114	0.0533149	2.98442	0.00284112	0.0434491
ENSMUSG00000021969	Zdhhc20	2640.32	-0.144006	0.0482783	-2.98282	0.00285603	0.0435932
ENSMUSG00000028884	Rpa2	1250.45	0.17819	0.0597404	2.98274	0.00285681	0.0435932
ENSMUSG00000090793	Gm6650	375.378	-0.258799	0.0867602	-2.98292	0.00285515	0.0435932
ENSMUSG00000092494	Gm20420	185.924	0.28858	0.0967556	2.98257	0.00285844	0.0435932
ENSMUSG00000023944	Hsp90ab1	22295	0.149859	0.0502525	2.98212	0.00286258	0.0435962
ENSMUSG00000097746	Gm6225	497.709	-0.25492	0.0854827	-2.98213	0.00286252	0.0435962
ENSMUSG00000015846	Rxra	2945.61	0.180921	0.0606889	2.98113	0.0028719	0.043708
ENSMUSG00000031078	Cttn	3843.28	0.150597	0.0505213	2.98087	0.00287435	0.0437151
ENSMUSG00000052562	Slc22a30	23.6165	-0.278513	0.0934462	-2.98046	0.00287814	0.0437426
ENSMUSG00000024729	1700017D01Rik	9557.64	-0.15817	0.0530823	-2.97972	0.00288509	0.043788
ENSMUSG00000052488	Cherp	5187.4	0.159606	0.0535612	2.97987	0.00288366	0.043788
ENSMUSG00000114253	Gm47798	292.128	-0.310192	0.104111	-2.97945	0.00288766	0.0437968
ENSMUSG00000016534	Lamp2	3691.26	-0.166217	0.0558195	-2.97775	0.00290373	0.043921
ENSMUSG00000018583	G3bp1	3776.09	0.126379	0.0424444	2.97753	0.00290581	0.043921
ENSMUSG00000048779	P2ry6	88.6609	0.310905	0.104424	2.97732	0.00290778	0.043921
ENSMUSG00000058672	Tubb2a	522.142	0.230437	0.0773801	2.97799	0.00290149	0.043921
ENSMUSG00000070031	Sp140	28.469	0.283903	0.0953358	2.97793	0.00290203	0.043921
ENSMUSG00000073678	Pgap1	806.614	-0.229335	0.0770212	-2.97756	0.0029055	0.043921
ENSMUSG00000020590	Snx13	5180.03	-0.130623	0.0438805	-2.97678	0.00291292	0.0439686
ENSMUSG00000050010	Shisa3	2774.96	-0.201575	0.0677239	-2.97643	0.00291627	0.0439891
ENSMUSG00000015968	Cacna1d	1287.85	-0.185901	0.0624644	-2.97611	0.00291928	0.0440044
ENSMUSG00000030757	Zkscan2	1080.45	0.209233	0.070337	2.97473	0.00293247	0.044173
ENSMUSG00000056305	Usp39	2831.05	0.176442	0.0593557	2.97263	0.0029526	0.0444111
ENSMUSG00000068699	Flnc	848.27	0.18929	0.0636838	2.97235	0.0029553	0.0444111
ENSMUSG00000074164	Vmn2r-ps54	550.623	-0.240705	0.0809844	-2.97224	0.00295632	0.0444111
ENSMUSG00000074764	Sel1l2	5146.68	-0.170222	0.0572689	-2.97233	0.00295546	0.0444111
ENSMUSG00000021785	Ngly1	19906.5	-0.153923	0.051799	-2.97154	0.00296312	0.0444717
ENSMUSG00000045752	Tssc4	808.456	0.197719	0.0665404	2.97141	0.00296438	0.0444717
ENSMUSG00000028042	Zbtb7b	413.902	0.25276	0.0851088	2.96985	0.0029795	0.0446379
ENSMUSG00000097967	Gm27002	571.125	0.230281	0.0775354	2.97001	0.00297793	0.0446379
ENSMUSG00000062124	Defb45	132.353	0.30671	0.103317	2.96863	0.00299134	0.0447849
ENSMUSG00000015357	Clpx	16276.9	-0.151399	0.0510225	-2.96729	0.00300439	0.0449193
ENSMUSG00000031383	Dusp9	153.485	0.292315	0.0985118	2.96731	0.00300421	0.0449193
ENSMUSG00000030471	Zdhhc13	857.634	0.202383	0.068219	2.96667	0.00301039	0.0449245
ENSMUSG00000058186	Zfp980	116.477	-0.313197	0.105573	-2.96663	0.00301083	0.0449245
ENSMUSG00000108194	1700097M23Rik	5983.8	-0.204074	0.0687825	-2.96695	0.00300769	0.0449245
ENSMUSG00000067276	Capn6	914.114	0.21247	0.0716275	2.96632	0.00301389	0.0449251
ENSMUSG00000070803	Cited4	333.185	0.26291	0.0886349	2.96621	0.00301495	0.0449251
ENSMUSG00000027070	Lrp2	170.855	-0.302663	0.102051	-2.9658	0.00301898	0.0449549
ENSMUSG00000072995	Cpxcr1	1840.79	-0.210125	0.0708559	-2.96552	0.00302167	0.0449647
ENSMUSG00000042386	Tex13b	513.527	0.210901	0.0711368	2.96472	0.00302957	0.0450246
ENSMUSG00000042632	Pla2g6	21124.5	0.166829	0.0562718	2.9647	0.00302978	0.0450246
ENSMUSG00000046667	Rbm12b1	934.15	-0.175693	0.0592734	-2.96411	0.00303558	0.0450805
ENSMUSG00000032932	Hspa13	2745.6	-0.163443	0.0551475	-2.96374	0.00303923	0.0450872
ENSMUSG00000036594	H2-Aa	672.396	0.262992	0.0887391	2.96365	0.00304012	0.0450872
ENSMUSG00000032413	Rasa2	1053.93	-0.188291	0.0635506	-2.96285	0.00304803	0.0451439
ENSMUSG00000034105	Tldc1	676.498	0.223622	0.0754725	2.96295	0.00304701	0.0451439
ENSMUSG00000027699	Ect2	3567.48	-0.158979	0.0536834	-2.96141	0.0030623	0.045325
ENSMUSG00000008668	Rps18	8135.13	0.158632	0.0535734	2.96102	0.00306621	0.0453496
ENSMUSG00000041930	Fam222a	963.351	0.218894	0.07393	2.96083	0.00306807	0.0453496
ENSMUSG00000028633	Ctps	1128.77	0.16006	0.0540812	2.95962	0.00308016	0.0454978
ENSMUSG00000028182	Lrriq3	9823.28	-0.171028	0.0578047	-2.95873	0.00308914	0.0455015
ENSMUSG00000033099	Nol12	1678.86	0.178103	0.0601829	2.95937	0.00308271	0.0455015
ENSMUSG00000033444	Specc1l	4993.35	0.141765	0.0479088	2.95906	0.00308579	0.0455015
ENSMUSG00000075378	Olfr361	54.7746	-0.305119	0.103127	-2.95869	0.00308954	0.0455015
ENSMUSG00000100580	4933436I20Rik	262.208	-0.290675	0.0982553	-2.95836	0.00309277	0.0455015
ENSMUSG00000104529	Rbakdn	19176.9	0.141832	0.0479408	2.95848	0.00309164	0.0455015
ENSMUSG00000027439	Gzf1	2211.15	0.148381	0.0501696	2.95759	0.00310055	0.0455551
ENSMUSG00000090555	Gm8893	29.673	0.279898	0.0946348	2.95767	0.00309977	0.0455551
ENSMUSG00000061882	Ccdc62	11229.4	-0.139674	0.0472349	-2.95701	0.00310638	0.0456105
ENSMUSG00000101855	1700010N08Rik	330.165	-0.261462	0.0884651	-2.95554	0.0031212	0.0457976
ENSMUSG00000030270	Cpne9	159.048	-0.309778	0.104824	-2.95521	0.00312452	0.045816
ENSMUSG00000028078	Dclk2	150.493	0.28585	0.0968232	2.95229	0.00315425	0.0461876
ENSMUSG00000085811	Cep112it	27.7635	-0.286801	0.0971457	-2.95228	0.0031544	0.0461876
ENSMUSG00000115107	AC124715.1	340.41	0.249046	0.0843621	2.95211	0.00315614	0.0461876
ENSMUSG00000035441	Myo1d	908.156	0.195599	0.0662915	2.95059	0.00317172	0.0463849
ENSMUSG00000041977	Arhgef11	2477.6	0.169843	0.0575714	2.95013	0.00317645	0.0464233
ENSMUSG00000038279	Nop2	3254.91	0.162137	0.0549633	2.94991	0.00317871	0.0464255
ENSMUSG00000022215	Fitm1	280.173	0.277476	0.0940755	2.9495	0.00318285	0.0464553
ENSMUSG00000008035	Mid1ip1	579.311	0.230612	0.078226	2.94802	0.00319815	0.0466068
ENSMUSG00000038390	Gpr162	1181.49	0.196223	0.0665639	2.94788	0.00319956	0.0466068
ENSMUSG00000041632	Mrps27	411.77	0.213873	0.0725413	2.94829	0.00319541	0.0466068
ENSMUSG00000055839	Elob	8971.75	0.139964	0.0474913	2.94714	0.00320727	0.0466665
ENSMUSG00000056025	Clca3a1	313.257	-0.262144	0.0889503	-2.94708	0.00320789	0.0466665
ENSMUSG00000060924	Csmd1	247.542	0.261233	0.088676	2.94593	0.00321985	0.0467789
ENSMUSG00000086807	Platr21	269.57	-0.280786	0.0953089	-2.94606	0.00321848	0.0467789
ENSMUSG00000030842	Lamtor1	1162.73	0.181363	0.0615694	2.94567	0.00322255	0.0467873
ENSMUSG00000022439	Parvg	3301.95	0.15544	0.0527853	2.94475	0.00323212	0.0468954
ENSMUSG00000117560		1518.64	-0.169609	0.0576051	-2.94435	0.00323636	0.0469261
ENSMUSG00000026833	Olfm1	129.727	0.296051	0.100566	2.94384	0.00324166	0.0469722
ENSMUSG00000066000	Zfp979	568.96	-0.228159	0.0775186	-2.94328	0.0032475	0.047026
ENSMUSG00000108821	4933423L19Rik	27.3732	-0.282561	0.0960102	-2.94303	0.00325015	0.0470335
ENSMUSG00000040717	Il17rd	918.196	-0.242249	0.0823218	-2.94271	0.00325353	0.0470516
ENSMUSG00000020926	Adam11	1244.25	0.192128	0.0652952	2.94246	0.00325618	0.0470591
ENSMUSG00000024360	Etf1	11627.6	-0.159754	0.0543095	-2.94154	0.00326584	0.0471678
ENSMUSG00000045587	BC049730	3336.37	0.16645	0.0566309	2.9392	0.00329056	0.0474937
ENSMUSG00000117157		660.72	-0.214328	0.0729383	-2.93849	0.00329819	0.0475728
ENSMUSG00000024259	Slc25a46	4061.73	-0.136562	0.0464843	-2.9378	0.00330547	0.0476155
ENSMUSG00000046312	AI464131	1258.76	0.20073	0.0683264	2.93781	0.00330541	0.0476155
ENSMUSG00000031902	Nfatc3	2373.62	0.172616	0.0587848	2.93641	0.00332034	0.0476742
ENSMUSG00000037851	Iars	3424.05	0.156749	0.0533694	2.93706	0.00331338	0.0476742
ENSMUSG00000072888	Samt2	160.061	-0.292407	0.0995795	-2.93642	0.00332024	0.0476742
ENSMUSG00000113558	Gm47841	1476.32	0.205227	0.0698791	2.93689	0.00331524	0.0476742
ENSMUSG00000117234		595.057	-0.254647	0.0867186	-2.93647	0.00331973	0.0476742
ENSMUSG00000032583	Mon1a	789.425	0.194541	0.0662736	2.93542	0.00333094	0.0477953
ENSMUSG00000055093	Gm8430	168.003	0.304905	0.103903	2.93452	0.00334064	0.0479035
ENSMUSG00000109062	Gm44622	52.7991	-0.309132	0.10537	-2.93378	0.00334862	0.0479867
ENSMUSG00000020349	Ppp2ca	2707.15	0.139042	0.0474003	2.93336	0.00335319	0.0480023
ENSMUSG00000029111	Nelfa	2187.71	0.159091	0.0542393	2.93313	0.00335558	0.0480023
ENSMUSG00000036551	Akap14	1073.61	-0.203316	0.069323	-2.93287	0.0033584	0.0480023
ENSMUSG00000049815	4921511C20Rik	872.036	-0.213493	0.0727905	-2.93297	0.00335733	0.0480023
ENSMUSG00000009580	Odam	26.8078	-0.274808	0.0937159	-2.93236	0.003364	0.0480327
ENSMUSG00000095180	Rhox5	699.446	0.229216	0.07817	2.93228	0.00336488	0.0480327
ENSMUSG00000046070	Igfals	173.984	0.283956	0.0968545	2.93178	0.00337028	0.048058
ENSMUSG00000090626	Tex9	2885.63	-0.158137	0.0539416	-2.93163	0.00337187	0.048058
ENSMUSG00000096842	Gm10736	28.5222	0.28216	0.0962506	2.93151	0.00337318	0.048058
ENSMUSG00000041697	Cox6a1	3241.11	0.149564	0.0510483	2.92985	0.00339123	0.0482529
ENSMUSG00000073267	Gm1993	402.098	-0.253298	0.0864488	-2.93004	0.00338923	0.0482529
ENSMUSG00000043263	Ifi209	707.65	-0.228305	0.0779304	-2.9296	0.00339396	0.0482607
ENSMUSG00000001909	Trmt1	5798.41	0.154633	0.0527915	2.92912	0.00339918	0.0482742
ENSMUSG00000024350	Dnajc18	6948.47	-0.148305	0.0506315	-2.92912	0.00339928	0.0482742
ENSMUSG00000070471	Erich6	4738.15	-0.144118	0.0492094	-2.92867	0.00340418	0.0483126
ENSMUSG00000086761	Cep112os1	1304.24	-0.193472	0.0660903	-2.92739	0.00341825	0.0484811
ENSMUSG00000068742	Cry2	2371.8	0.148214	0.050644	2.92658	0.00342711	0.0485757
ENSMUSG00000002767	Mrpl2	1179.4	0.175535	0.0599864	2.92625	0.00343077	0.0485964
ENSMUSG00000008690	Ncaph2	2438.02	0.158436	0.0541714	2.92471	0.00344776	0.0488057
ENSMUSG00000087589	D430040D24Rik	397.058	-0.259139	0.0886199	-2.92416	0.00345384	0.0488605
ENSMUSG00000040236	Trappc5	711.151	0.198102	0.0677639	2.92341	0.00346218	0.0489471
ENSMUSG00000080316	Spaca6	2436.38	-0.185391	0.0634329	-2.92263	0.00347088	0.0490387
ENSMUSG00000060938	Rpl26	10723	0.155921	0.0533584	2.92214	0.00347637	0.0490849
ENSMUSG00000067919	Rex2	129.656	-0.307445	0.105231	-2.92163	0.00348204	0.0491335
ENSMUSG00000028393	Alad	1383.85	0.195101	0.0667863	2.92128	0.00348596	0.0491574
ENSMUSG00000040514	Tex47	4059.94	-0.153023	0.0523887	-2.92092	0.00349005	0.0491836
ENSMUSG00000045322	Tlr9	159.615	0.276834	0.0948099	2.91989	0.00350158	0.0492833
ENSMUSG00000087495	Gm14152	1424.35	-0.200119	0.0685356	-2.91992	0.00350122	0.0492833
ENSMUSG00000115803	AC122393.3	184.841	-0.282518	0.0967653	-2.91962	0.00350461	0.0492945
ENSMUSG00000040322	Slc25a24	919.946	-0.191148	0.0654991	-2.91832	0.00351919	0.0494365
ENSMUSG00000101808	Gm29654	28.5197	0.274941	0.0942096	2.9184	0.00351837	0.0494365
ENSMUSG00000024011	Pi16	281.354	-0.273286	0.0936737	-2.91742	0.00352936	0.049548
ENSMUSG00000028256	Odf2l	3299.88	-0.160779	0.0551252	-2.91662	0.00353847	0.0496388
ENSMUSG00000035478	Mbd3	6496.36	0.166855	0.0572117	2.91646	0.00354033	0.0496388
ENSMUSG00000022095	Fam160b2	4682.75	0.146054	0.050096	2.91548	0.00355138	0.0497344
ENSMUSG00000078920	Ifi47	45.4747	0.276793	0.0949397	2.91546	0.00355165	0.0497344
ENSMUSG00000032127	Vps11	3407.35	0.160314	0.0550088	2.91433	0.00356453	0.0498831
ENSMUSG00000085236	2610206C17Rik	112.473	-0.300416	0.103108	-2.91362	0.00357268	0.0499655
ENSMUSG00000071788	Gm14525	264.384	-0.259455	0.0890789	-2.91264	0.0035839	0.0500907
ENSMUSG00000045968	Teddm2	470.151	0.215369	0.0739695	2.91159	0.00359592	0.0502268
ENSMUSG00000037239	Spred3	3242	-0.19846	0.0682138	-2.90938	0.00362144	0.0505514
ENSMUSG00000104346	Pcdhga3	125.443	-0.289321	0.0994656	-2.90875	0.00362873	0.0506211
ENSMUSG00000037664	Cdkn1c	449.971	0.211956	0.0728784	2.90835	0.00363338	0.0506539
ENSMUSG00000000149	Gna12	2765.25	0.186296	0.0640656	2.90789	0.00363872	0.0506645
ENSMUSG00000023263	9530002B09Rik	205.631	-0.285981	0.098341	-2.90806	0.00363682	0.0506645
ENSMUSG00000074480	Mex3a	268.175	0.262153	0.0901803	2.90699	0.0036493	0.050754
ENSMUSG00000087480	Gm15910	32.2805	-0.289193	0.0994835	-2.90695	0.00364974	0.050754
ENSMUSG00000035992	Fnip1	8749.11	-0.16068	0.0552885	-2.90621	0.00365832	0.0508412
ENSMUSG00000043453	Magea10	103.408	0.295558	0.101719	2.90562	0.00366531	0.0509064
ENSMUSG00000022564	Grina	18231.8	0.154193	0.0530742	2.90524	0.00366972	0.0509355
ENSMUSG00000025374	Nabp2	764.893	0.196596	0.0676807	2.90475	0.00367548	0.0509515
ENSMUSG00000103948	4930594C11Rik	76.2047	-0.306415	0.105484	-2.90485	0.00367434	0.0509515
ENSMUSG00000113860	Gm45949	327.417	-0.272624	0.0938649	-2.90443	0.00367926	0.0509718
ENSMUSG00000059588	Calcrl	105.533	-0.306445	0.105524	-2.90404	0.0036838	0.0510028
ENSMUSG00000044066	Cep68	1131.84	0.176905	0.0609686	2.90158	0.0037128	0.0513721
ENSMUSG00000043782	Bicdl2	128.454	0.292325	0.100763	2.9011	0.00371856	0.0514196
ENSMUSG00000029101	Rgs12	5130.63	0.187017	0.0644818	2.9003	0.00372806	0.0514864
ENSMUSG00000070605	Zfp992	2109.23	-0.183539	0.0632827	-2.90031	0.00372796	0.0514864
ENSMUSG00000024012	Mtch1	1526.51	0.163778	0.0564869	2.89939	0.00373884	0.051603
ENSMUSG00000056763	Cspp1	5563.54	-0.138701	0.0478494	-2.89869	0.00374727	0.051687
ENSMUSG00000112219	Gm31904	434.617	-0.240621	0.0830534	-2.89719	0.00376522	0.0519023
ENSMUSG00000026390	Marco	34.5007	-0.279519	0.0965137	-2.89616	0.00377762	0.0520406
ENSMUSG00000027708	Dcun1d1	25686.7	-0.170748	0.0589615	-2.89593	0.00378042	0.0520467
ENSMUSG00000042254	Cilp	118.448	-0.299278	0.103368	-2.89526	0.00378843	0.0521245
ENSMUSG00000021484	Lman2	4683.1	0.150156	0.051891	2.89369	0.00380745	0.052256
ENSMUSG00000057880	Abat	3475.53	0.177498	0.0613375	2.89379	0.00380618	0.052256
ENSMUSG00000073001	Cylc1	6714.62	-0.202783	0.0700775	-2.8937	0.00380733	0.052256
ENSMUSG00000074923	Pak6	463.24	-0.251523	0.0869202	-2.89372	0.00380707	0.052256
ENSMUSG00000006050	Sra1	1845.46	0.153256	0.0529789	2.89277	0.00381857	0.0523416
ENSMUSG00000022449	Adamts20	328.525	0.23452	0.0810781	2.89252	0.00382162	0.0523416
ENSMUSG00000025451	Paip1	4184.78	0.16177	0.0559331	2.8922	0.00382554	0.0523416
ENSMUSG00000030286	Emc3	3034.76	0.166866	0.0576923	2.89235	0.00382371	0.0523416
ENSMUSG00000039693	Msantd3	259.306	0.257152	0.0888894	2.89294	0.00381653	0.0523416
ENSMUSG00000104366	4933409D19Rik	228.451	-0.261142	0.090346	-2.89047	0.00384672	0.0525988
ENSMUSG00000116445	AL583893.1	70.2092	-0.304997	0.105583	-2.88869	0.00386852	0.0528642
ENSMUSG00000075042	4930431P03Rik	69.5049	-0.304758	0.105539	-2.88764	0.00388143	0.0529751
ENSMUSG00000095365	Rbm31y	35.6974	-0.281738	0.0975625	-2.88777	0.00387978	0.0529751
ENSMUSG00000040945	Rcc2	4774.44	0.127669	0.0442335	2.88626	0.00389855	0.0531656
ENSMUSG00000051940	5031410I06Rik	76.0339	-0.304535	0.105522	-2.88598	0.00390191	0.0531656
ENSMUSG00000058392	Rrp1b	785.034	0.191975	0.0665212	2.88593	0.00390261	0.0531656
ENSMUSG00000002608	Ccdc97	4709.55	0.132048	0.0457661	2.88528	0.00391061	0.0532417
ENSMUSG00000003235	Eif2b5	5896.39	0.152274	0.0528151	2.88315	0.00393726	0.0534642
ENSMUSG00000022477	Aco2	9145.87	0.134575	0.0466821	2.88281	0.00394148	0.0534642
ENSMUSG00000028978	Nos3	372.139	-0.271989	0.0943467	-2.88287	0.00394076	0.0534642
ENSMUSG00000029376	Mthfd2l	290.642	-0.27087	0.093957	-2.88292	0.00394011	0.0534642
ENSMUSG00000036009	Mettl25	668.211	-0.206264	0.0715333	-2.88346	0.00393328	0.0534642
ENSMUSG00000094288	Astx2	68.963	-0.296104	0.102712	-2.88285	0.00394099	0.0534642
ENSMUSG00000001542	Ell2	7262.12	-0.167616	0.0581567	-2.88214	0.00394981	0.0535444
ENSMUSG00000024958	Gpr137	6159.7	0.169524	0.0588291	2.88163	0.00395625	0.0535659
ENSMUSG00000116555		831.865	-0.190163	0.0659882	-2.88177	0.00395453	0.0535659
ENSMUSG00000022756	Slc7a4	1943.23	0.19434	0.0674583	2.88089	0.00396552	0.053641
ENSMUSG00000056515	Rab31	4265.2	0.144545	0.0501754	2.8808	0.00396666	0.053641
ENSMUSG00000039427	Alg1	614.419	0.197138	0.0684543	2.87985	0.00397865	0.0537703
ENSMUSG00000033963	Fancd2os	1894.28	-0.182295	0.0633149	-2.87919	0.00398702	0.0538174
ENSMUSG00000107741	Gm2011	303.389	-0.253378	0.0880031	-2.87919	0.003987	0.0538174
ENSMUSG00000116879		6541.04	0.163701	0.0568685	2.87859	0.00399459	0.0538866
ENSMUSG00000063522	2010109I03Rik	891.633	-0.212155	0.0737253	-2.87765	0.00400651	0.0539674
ENSMUSG00000083722	Adgrd2-ps	388.47	0.243348	0.0845582	2.87787	0.00400368	0.0539674
ENSMUSG00000099608	4933411E06Rik	92.6814	-0.297202	0.103283	-2.87754	0.0040079	0.0539674
ENSMUSG00000026791	Slc2a8	2822.73	0.197669	0.0687055	2.87705	0.00401413	0.0540183
ENSMUSG00000032006	Pdgfd	351.113	-0.26494	0.0921258	-2.87585	0.00402936	0.0541573
ENSMUSG00000075010	AW112010	38.815	0.275089	0.0956483	2.87605	0.00402691	0.0541573
ENSMUSG00000087412	Gm15501	214.969	0.269542	0.0937409	2.87539	0.00403529	0.054204
ENSMUSG00000031871	Cdh5	408.445	0.23305	0.0810715	2.87463	0.00404504	0.0543018
ENSMUSG00000017664	Slc35c2	1941.1	0.191581	0.0666528	2.87431	0.00404911	0.0543235
ENSMUSG00000002210	Smg9	7981.99	0.156853	0.054588	2.8734	0.00406077	0.054387
ENSMUSG00000094854	Gm5334	1670.64	-0.191772	0.0667413	-2.87337	0.00406123	0.054387
ENSMUSG00000114290	4930435F18Rik	133.327	-0.296768	0.103275	-2.87358	0.00405844	0.054387
ENSMUSG00000085536	Gm14950	41.0846	-0.285301	0.0993026	-2.87304	0.00406537	0.0544094
ENSMUSG00000039958	Etfbkmt	572.449	-0.21258	0.0740122	-2.87223	0.00407585	0.0545166
ENSMUSG00000114190	4930556H04Rik	90.9087	-0.301447	0.104968	-2.87181	0.00408129	0.0545564
ENSMUSG00000031683	Lsm6	834.98	0.192574	0.0670679	2.87133	0.00408752	0.0546066
ENSMUSG00000020326	Ccng1	962.464	-0.1908	0.0664618	-2.87082	0.00409407	0.0546281
ENSMUSG00000026627	Tmem206	1894.21	0.157282	0.0547845	2.87092	0.00409281	0.0546281
ENSMUSG00000027589	Pcmtd2	1666.04	-0.203056	0.0707714	-2.86918	0.00411542	0.0548667
ENSMUSG00000031608	Galnt7	1168.22	-0.156321	0.0544853	-2.86906	0.00411693	0.0548667
ENSMUSG00000026814	Eng	440.005	0.235175	0.0819843	2.86854	0.0041237	0.0549238
ENSMUSG00000058076	Sdhc	2795.75	0.158448	0.0552408	2.86831	0.00412675	0.0549313
ENSMUSG00000074358	Ccdc61	1062.57	0.17173	0.0598781	2.86799	0.00413086	0.0549529
ENSMUSG00000035473	Galm	1846.64	-0.167449	0.0583948	-2.86753	0.00413684	0.0549993
ENSMUSG00000011960	Ccnt1	2036.82	-0.143915	0.0501964	-2.86703	0.00414338	0.0550531
ENSMUSG00000023150	Ivns1abp	14133.6	-0.12305	0.0429238	-2.86671	0.00414757	0.0550757
ENSMUSG00000054640	Slc8a1	304.699	-0.258985	0.0903832	-2.86541	0.0041647	0.0552698
ENSMUSG00000001774	Chordc1	1100.36	-0.172408	0.0601943	-2.8642	0.0041807	0.0553718
ENSMUSG00000024176	Sox8	786.521	0.190882	0.0666394	2.8644	0.004178	0.0553718
ENSMUSG00000044056	Efcab9	5150.56	-0.153143	0.0534705	-2.86407	0.00418231	0.0553718
ENSMUSG00000104943	Gm42868	320.496	-0.287525	0.100391	-2.86407	0.00418241	0.0553718
ENSMUSG00000003348	Mob3a	827.762	0.201967	0.0705287	2.86362	0.00418832	0.0554168
ENSMUSG00000062257	Opcml	38.4701	0.283342	0.0989587	2.86323	0.00419344	0.0554513
ENSMUSG00000034254	Agpat1	19798.3	0.179135	0.0625756	2.86269	0.00420059	0.055454
ENSMUSG00000037035	Inhbb	1729.79	0.178588	0.0623881	2.86253	0.0042027	0.055454
ENSMUSG00000050373	Snx21	706.933	0.188889	0.0659762	2.86299	0.0041966	0.055454
ENSMUSG00000055401	Fbxo6	1052.21	0.184802	0.0645605	2.86246	0.00420369	0.055454
ENSMUSG00000071553	Cpa2	85.2076	0.302021	0.105521	2.86219	0.00420726	0.055468
ENSMUSG00000023055	Calcoco1	1700.36	0.145252	0.0507592	2.8616	0.00421513	0.0555055
ENSMUSG00000059852	Kcng2	206.452	0.266842	0.0932447	2.86174	0.0042132	0.0555055
ENSMUSG00000015522	Arnt	1656.3	-0.162547	0.0568115	-2.86116	0.00422092	0.0555162
ENSMUSG00000022701	Ccdc191	3000.84	-0.141872	0.0495855	-2.86116	0.00422097	0.0555162
ENSMUSG00000019737	Syne4	55.9368	-0.301732	0.10552	-2.85946	0.00424357	0.0557399
ENSMUSG00000022674	Ube2v2	1089.53	-0.183225	0.0640895	-2.85889	0.00425129	0.0557399
ENSMUSG00000024165	Jpt2	571.137	0.204731	0.0716048	2.85918	0.00424741	0.0557399
ENSMUSG00000025200	Cwf19l1	693.498	0.183928	0.0643376	2.8588	0.00425245	0.0557399
ENSMUSG00000071064	Zfp827	364.838	-0.245815	0.0859886	-2.85869	0.00425394	0.0557399
ENSMUSG00000086502	B130055M24Rik	276.834	-0.264435	0.0925062	-2.85856	0.00425564	0.0557399
ENSMUSG00000101348	Gm7135	3065.82	-0.170906	0.0597776	-2.85903	0.00424932	0.0557399
ENSMUSG00000040688	Tbl3	3581.82	0.16503	0.0577522	2.85756	0.00426907	0.0558825
ENSMUSG00000022442	Ttll1	2071.1	0.191048	0.0668627	2.85732	0.00427233	0.0558921
ENSMUSG00000025429	Pstpip2	263.403	0.254792	0.0891798	2.85706	0.00427583	0.0559047
ENSMUSG00000063524	Eno1	24250.9	0.159903	0.0559745	2.85671	0.00428053	0.0559332
ENSMUSG00000026260	Ndufa10	2114.29	0.152695	0.0534679	2.85583	0.00429242	0.0559701
ENSMUSG00000026963	Tmem210	1747.52	0.170782	0.0598091	2.85545	0.00429752	0.0559701
ENSMUSG00000027198	Ext2	1399.52	0.189304	0.0662973	2.85538	0.00429857	0.0559701
ENSMUSG00000042109	Csdc2	441.063	0.261024	0.0914081	2.85559	0.00429566	0.0559701
ENSMUSG00000074793	Hspa12b	597.291	0.225229	0.0788572	2.85617	0.00428789	0.0559701
ENSMUSG00000108811	4933432K03Rik	2300.69	0.151323	0.0529863	2.85589	0.00429162	0.0559701
ENSMUSG00000027163	Commd9	839.739	0.178142	0.0624002	2.85483	0.00430598	0.0560336
ENSMUSG00000024180	Tmem8	10866.2	0.154093	0.0539889	2.85417	0.00431497	0.0561143
ENSMUSG00000042524	Sun2	2788.74	0.149373	0.0523382	2.854	0.00431727	0.0561143
ENSMUSG00000009670	Tex11	915.434	0.186393	0.0653266	2.85325	0.00432741	0.0561433
ENSMUSG00000025156	Gps1	7928.85	0.168004	0.0588831	2.85318	0.00432845	0.0561433
ENSMUSG00000036948	BC037034	2549.06	0.159086	0.0557573	2.85319	0.00432826	0.0561433
ENSMUSG00000107679	4930404I20Rik	154.201	0.285324	0.100005	2.85309	0.00432967	0.0561433
ENSMUSG00000028495	Rps6	8797.37	0.152626	0.0535018	2.85273	0.00433455	0.0561736
ENSMUSG00000024767	Otub1	2127.96	0.168948	0.0592318	2.85233	0.00434007	0.0562122
ENSMUSG00000046591	Ticrr	717.713	0.203553	0.0713901	2.85128	0.00435438	0.0562655
ENSMUSG00000047881	Rell1	81.9663	-0.30102	0.105561	-2.85162	0.00434971	0.0562655
ENSMUSG00000051444	Bbs12	376.042	-0.224472	0.0787243	-2.85137	0.00435315	0.0562655
ENSMUSG00000075256	Cerkl	89.5096	-0.299246	0.104943	-2.85151	0.00435125	0.0562655
ENSMUSG00000118300		237.218	-0.251509	0.0882551	-2.84979	0.00437474	0.0564956
ENSMUSG00000044081	Zfp85os	296.561	-0.254323	0.0892554	-2.84939	0.00438034	0.0565076
ENSMUSG00000090641	Zfp712	358.644	-0.254753	0.0894072	-2.84936	0.00438079	0.0565076
ENSMUSG00000097712	Gm10532	236.378	-0.264967	0.093014	-2.84868	0.00439012	0.0565949
ENSMUSG00000056687	Gm11696	271.836	-0.246944	0.0867104	-2.84792	0.00440065	0.0566976
ENSMUSG00000060586	H2-Eb1	541.807	0.260069	0.0913316	2.84753	0.004406	0.0567334
ENSMUSG00000116585		235.61	0.26174	0.0919287	2.8472	0.00441051	0.0567584
ENSMUSG00000039130	Zc3hc1	1371	0.168709	0.05926	2.84694	0.00441421	0.0567729
ENSMUSG00000003380	Rabac1	5442.28	0.145893	0.0512524	2.84656	0.00441942	0.0568067
ENSMUSG00000023572	Ccndbp1	537.122	0.207932	0.0730654	2.84583	0.00442958	0.0569043
ENSMUSG00000000317	Bcl6b	405.569	-0.24418	0.0858159	-2.84539	0.00443569	0.0569496
ENSMUSG00000042567	Nek10	743.733	-0.214293	0.0753334	-2.84459	0.00444687	0.0570526
ENSMUSG00000060491	4930522H14Rik	2744.36	-0.183854	0.0646395	-2.84429	0.00445101	0.0570526
ENSMUSG00000073002	Vamp5	1648.38	0.16526	0.0581031	2.84426	0.00445146	0.0570526
ENSMUSG00000037815	Ctnna1	2760.99	0.147477	0.0518703	2.84319	0.00446648	0.0572119
ENSMUSG00000105203	4933428P19Rik	150.408	-0.282868	0.0994982	-2.84295	0.00446984	0.0572218
ENSMUSG00000007564	Ppp2r1a	2250.49	0.187351	0.0659506	2.84078	0.00450032	0.0575785
ENSMUSG00000028575	Eqtn	5550.99	-0.179943	0.0633475	-2.84057	0.00450331	0.0575834
ENSMUSG00000111353	Gm19324	46.1394	-0.293961	0.103508	-2.83998	0.00451159	0.0576559
ENSMUSG00000022066	Entpd4b	316.294	-0.159798	0.0562923	-2.83872	0.00452955	0.0577852
ENSMUSG00000029576	Radil	3315.65	0.15859	0.0558659	2.83877	0.00452875	0.0577852
ENSMUSG00000099708	Gm29361	250.934	-0.261395	0.0920717	-2.83903	0.00452507	0.0577852
ENSMUSG00000027355	Tmco5	21423.2	-0.147471	0.0519692	-2.83766	0.0045446	0.0578768
ENSMUSG00000035683	Melk	372.944	0.223257	0.0786751	2.83771	0.00454389	0.0578768
ENSMUSG00000051220	Ercc6l	249.485	0.257725	0.090818	2.83782	0.0045423	0.0578768
ENSMUSG00000039555	Cylc2	25413.4	-0.180159	0.0635219	-2.83617	0.00456583	0.0580802
ENSMUSG00000042558	Adprhl2	346.316	0.246867	0.0870405	2.83623	0.00456494	0.0580802
ENSMUSG00000031951	Tmem231	1842.93	0.174845	0.0616599	2.83563	0.00457355	0.0581115
ENSMUSG00000040990	Sh3kbp1	2811.84	-0.164524	0.0580179	-2.83576	0.00457175	0.0581115
ENSMUSG00000107201	5930420M18Rik	155.934	-0.298239	0.105196	-2.83509	0.00458134	0.058177
ENSMUSG00000014313	Cox6c	4321.89	0.153821	0.0542915	2.83323	0.00460795	0.0584813
ENSMUSG00000079259	Trim71	325.121	0.236536	0.0835166	2.8322	0.00462292	0.0586116
ENSMUSG00000081044	AU015836	1972.91	0.165003	0.0582605	2.83216	0.00462353	0.0586116
ENSMUSG00000051185	Fam174a	2777.26	-0.163139	0.0576068	-2.83193	0.00462673	0.0586186
ENSMUSG00000051255	Gm6563	695.267	0.19629	0.0693499	2.83043	0.00464861	0.0588283
ENSMUSG00000089947	Gm15509	224.041	-0.266424	0.0941281	-2.83045	0.00464833	0.0588283
ENSMUSG00000019984	Med23	3554.94	0.143966	0.050872	2.82997	0.00465523	0.0588782
ENSMUSG00000021713	Ppwd1	978.673	-0.189493	0.0670112	-2.82778	0.00468727	0.0592495
ENSMUSG00000024414	Mrpl27	370.174	0.225837	0.0798914	2.8268	0.0047016	0.0593967
ENSMUSG00000031182	4930447F04Rik	213.719	-0.286522	0.101377	-2.82632	0.00470862	0.0594174
ENSMUSG00000112378	Gm47261	671.511	0.22255	0.0787417	2.82634	0.00470839	0.0594174
ENSMUSG00000049577	Zfpm1	2129.57	0.157966	0.0559122	2.82525	0.00472433	0.0595815
ENSMUSG00000055210	Foxd2	29.3616	0.285284	0.101051	2.82316	0.0047553	0.0599128
ENSMUSG00000066357	Wdr6	1434.78	0.19486	0.0690296	2.82285	0.00475982	0.0599128
ENSMUSG00000091584	Gm8180	182.086	-0.283683	0.100488	-2.82305	0.00475693	0.0599128
ENSMUSG00000109106	4933430H16Rik	319.353	0.220737	0.0781994	2.82275	0.00476144	0.0599128
ENSMUSG00000056910	Vmn2r107	62.7351	-0.292145	0.103517	-2.82219	0.00476967	0.059964
ENSMUSG00000112990	Gm47372	169.578	-0.296938	0.105219	-2.82211	0.00477094	0.059964
ENSMUSG00000024610	Cd74	984.157	0.246813	0.0874898	2.82104	0.00478676	0.0600979
ENSMUSG00000038690	Atp5j2	2422.31	0.160383	0.0568528	2.82103	0.00478704	0.0600979
ENSMUSG00000079685	Ulbp1	229.361	-0.258944	0.0918003	-2.82074	0.00479136	0.0601179
ENSMUSG00000063089	Klk1b8	1692.45	0.143295	0.0508137	2.82002	0.00480213	0.0602188
ENSMUSG00000001383	Zmat2	2387.29	0.14172	0.050261	2.81969	0.00480701	0.0602458
ENSMUSG00000002108	Nr1h3	709.703	0.192142	0.0681535	2.81926	0.00481344	0.0602581
ENSMUSG00000102004	4933402C06Rik	754.101	-0.199934	0.070914	-2.81939	0.00481144	0.0602581
ENSMUSG00000005881	Ergic3	9238.71	0.149452	0.0530173	2.81894	0.00481831	0.0602616
ENSMUSG00000071661	Zbtb3	3085.64	0.147355	0.0522744	2.81888	0.00481918	0.0602616
ENSMUSG00000113186	A330076C08Rik	252.593	-0.253076	0.089802	-2.81816	0.00483	0.0603627
ENSMUSG00000116840		101.159	-0.296997	0.105394	-2.81797	0.00483281	0.0603636
ENSMUSG00000027889	Ampd2	528.496	0.224885	0.0798435	2.81657	0.0048539	0.0605929
ENSMUSG00000056815	Gm6812	1534.93	-0.163873	0.0581854	-2.81639	0.00485668	0.0605933
ENSMUSG00000003410	Elavl3	292.105	0.262623	0.0932687	2.81576	0.00486613	0.0606426
ENSMUSG00000097738	4930445N18Rik	25.1993	-0.263214	0.0934744	-2.8159	0.0048641	0.0606426
ENSMUSG00000074896	Ifit3	79.6188	0.289063	0.102667	2.81554	0.00486953	0.0606508
ENSMUSG00000022914	Brwd1	6034.98	-0.157427	0.055931	-2.81467	0.00488271	0.0607734
ENSMUSG00000023175	Bsg	24509.5	0.140697	0.0499896	2.81453	0.00488488	0.0607734
ENSMUSG00000109414	4930505K13Rik	30.7721	0.277875	0.0987449	2.81407	0.00489182	0.0608255
ENSMUSG00000027255	Arfgap2	3006.95	0.15247	0.0542042	2.81288	0.00491001	0.0609985
ENSMUSG00000094071	Gm21729	72.2959	-0.296941	0.105568	-2.8128	0.00491126	0.0609985
ENSMUSG00000024561	Mbd1	2186.03	0.142042	0.0505118	2.81207	0.00492246	0.0610696
ENSMUSG00000045903	Npas4	101.021	-0.296701	0.10551	-2.81206	0.00492252	0.0610696
ENSMUSG00000030946	Lhpp	254.725	0.235557	0.0837907	2.81126	0.00493479	0.0611875
ENSMUSG00000091396	Spanxn4	2716.42	-0.174026	0.0619137	-2.81078	0.00494213	0.0612441
ENSMUSG00000035632	Cnot3	1480.43	0.161413	0.0574306	2.81058	0.00494529	0.0612489
ENSMUSG00000031812	Map1lc3b	3550.32	0.141911	0.0504964	2.81032	0.00494916	0.0612625
ENSMUSG00000021606	Ndufs6	1798.94	0.167998	0.0597874	2.80993	0.0049553	0.0613041
ENSMUSG00000020152	Actr2	3074.93	-0.147881	0.0526374	-2.80942	0.00496308	0.061366
ENSMUSG00000110168	Gm45488	348.45	-0.230069	0.0819111	-2.80876	0.00497325	0.0614574
ENSMUSG00000030650	Tmc5	6380.08	-0.152578	0.0543302	-2.80835	0.00497967	0.0615023
ENSMUSG00000033400	Agl	1235.3	0.166724	0.0593749	2.80799	0.00498515	0.0615208
ENSMUSG00000037408	Cnnm4	2258.38	0.166119	0.0591616	2.80789	0.00498674	0.0615208
ENSMUSG00000024395	Lims2	1059.49	0.200341	0.0713873	2.80639	0.00501	0.0616699
ENSMUSG00000030317	Timp4	212.19	-0.267256	0.0952273	-2.8065	0.00500827	0.0616699
ENSMUSG00000031284	Pak3	1659.02	-0.166669	0.0593778	-2.80692	0.00500176	0.0616699
ENSMUSG00000081297	Gm12209	1058.08	-0.193036	0.0687802	-2.80657	0.00500723	0.0616699
ENSMUSG00000028132	Tmem56	10451.2	-0.15244	0.0543317	-2.80573	0.00502029	0.0617621
ENSMUSG00000051401	Kctd16	1614.81	0.180363	0.0642955	2.80522	0.00502815	0.0618008
ENSMUSG00000074113	Gm10629	187.502	-0.26344	0.0939125	-2.80517	0.00502903	0.0618008
ENSMUSG00000028923	Necap2	1811.96	0.155301	0.0553687	2.80485	0.00503396	0.061827
ENSMUSG00000031765	Mt1	9351.94	0.167301	0.0596611	2.80419	0.00504436	0.0618553
ENSMUSG00000032334	Loxl1	761.327	0.193713	0.0690806	2.80417	0.00504466	0.0618553
ENSMUSG00000063787	Chchd1	674.933	-0.1871	0.066714	-2.80451	0.00503926	0.0618553
ENSMUSG00000022366	Slc22a22	112.823	-0.29118	0.103845	-2.80398	0.00504763	0.0618573
ENSMUSG00000033882	Rbm46	3197.39	-0.153325	0.0546977	-2.80313	0.00506099	0.0619866
ENSMUSG00000007850	Hnrnph1	18239.7	-0.145772	0.0520138	-2.80256	0.00506983	0.0620605
ENSMUSG00000068587	Mgam	507.241	0.219795	0.0784378	2.80216	0.00507619	0.0621039
ENSMUSG00000037531	Mrpl47	3532.06	-0.146038	0.0521257	-2.80165	0.00508417	0.0621671
ENSMUSG00000020838	Slc6a4	94.1023	0.289779	0.103465	2.80074	0.00509857	0.0622681
ENSMUSG00000030811	Fbxl19	4663.17	0.123135	0.0439642	2.80081	0.00509746	0.0622681
ENSMUSG00000040385	Ppp1ca	1452.47	0.184253	0.0657907	2.80059	0.00510089	0.0622681
ENSMUSG00000042156	Dzip1	18114.5	-0.144075	0.0514574	-2.7999	0.0051119	0.062368
ENSMUSG00000087307	Gm12925	767.496	0.198862	0.0710356	2.79947	0.00511873	0.0624168
ENSMUSG00000022191	Drosha	3057.91	0.140085	0.0500527	2.79875	0.00513009	0.0625209
ENSMUSG00000025651	Uqcrc1	18046.9	0.166756	0.0595955	2.79813	0.00513998	0.0625908
ENSMUSG00000104188	Gm37821	112.654	-0.286179	0.102279	-2.79803	0.0051415	0.0625908
ENSMUSG00000027087	Itgav	648.13	-0.209532	0.0749022	-2.79741	0.00515145	0.0626429
ENSMUSG00000106013	4933402J10Rik	3194.17	-0.176682	0.0631569	-2.7975	0.0051499	0.0626429
ENSMUSG00000023988	Bysl	2706.72	0.15623	0.0558732	2.79615	0.00517158	0.0626601
ENSMUSG00000025665	Rps6ka6	1977.65	-0.168394	0.06022	-2.79632	0.00516881	0.0626601
ENSMUSG00000031966	Glb1l3	4059.55	-0.123717	0.0442415	-2.79641	0.00516745	0.0626601
ENSMUSG00000045667	Smtnl2	240.752	0.262287	0.0938022	2.79617	0.0051713	0.0626601
ENSMUSG00000049152	Ugt3a2	54.42	-0.268929	0.0961801	-2.7961	0.00517233	0.0626601
ENSMUSG00000109858	Gm45800	676.913	-0.199616	0.0713915	-2.79608	0.00517273	0.0626601
ENSMUSG00000113495	Gm19792	41.2034	-0.287094	0.102659	-2.79657	0.00516477	0.0626601
ENSMUSG00000064128	Cenpj	2276.51	-0.143626	0.0513725	-2.79577	0.00517756	0.0626843
ENSMUSG00000031509	1700016D06Rik	2696.61	-0.174517	0.0624301	-2.79541	0.00518343	0.0627209
ENSMUSG00000055403	4933427D06Rik	267.784	0.245771	0.0879555	2.79427	0.00520175	0.0629081
ENSMUSG00000040935	Padi6	482.603	0.235204	0.0841862	2.79386	0.00520827	0.0629398
ENSMUSG00000110155	Gm35629	142.02	-0.282674	0.101181	-2.79375	0.00521007	0.0629398
ENSMUSG00000079324	4932414N04Rik	10823.9	-0.141796	0.0507717	-2.79282	0.00522508	0.0630866
ENSMUSG00000105350	4930537H20Rik	153.491	-0.274682	0.0983628	-2.79254	0.00522955	0.0631061
ENSMUSG00000072844	G530011O06Rik	28.9625	-0.237363	0.0850083	-2.79224	0.0052345	0.0631313
ENSMUSG00000067818	Myl9	1949.51	0.172508	0.0617885	2.79192	0.00523968	0.0631593
ENSMUSG00000033728	Lrrc14	1926.64	0.152488	0.0546298	2.79129	0.00524983	0.0632127
ENSMUSG00000092162	Vmn2r86	65.8907	-0.289238	0.103617	-2.7914	0.00524799	0.0632127
ENSMUSG00000028012	Rrh	32.005	0.280624	0.100544	2.79105	0.00525377	0.0632205
ENSMUSG00000084899	Gm15344	25.891	-0.260094	0.0931937	-2.7909	0.00525621	0.0632205
ENSMUSG00000003344	Btbd2	1391.34	0.174985	0.0627111	2.79033	0.00526545	0.0632972
ENSMUSG00000094811	Gm21103	2128.51	-0.176161	0.0631543	-2.78938	0.00528092	0.0634486
ENSMUSG00000110278	Gm5608	269.94	-0.275393	0.0987768	-2.78803	0.00530299	0.0636791
ENSMUSG00000085616	Gm13850	445.881	0.216952	0.0778578	2.78652	0.00532779	0.0639422
ENSMUSG00000024911	Fibp	1270.64	0.162239	0.0582324	2.78606	0.00533523	0.0639966
ENSMUSG00000021025	Nfkbia	753.617	0.212859	0.0764231	2.78526	0.00534843	0.0640869
ENSMUSG00000048310	Pskh1	1287.95	0.164054	0.0589008	2.78526	0.00534856	0.0640869
ENSMUSG00000002395	Use1	5131.55	0.142544	0.0511897	2.78462	0.005359	0.0641772
ENSMUSG00000062511	4930512M02Rik	90.4261	-0.29269	0.105125	-2.78422	0.00536572	0.0642228
ENSMUSG00000067370	B3galt4	378.588	0.228906	0.0822561	2.78284	0.00538847	0.0644602
ENSMUSG00000040687	Madd	1818.17	0.143616	0.0516295	2.78166	0.00540822	0.0646615
ENSMUSG00000028048	Gba	815.092	0.198187	0.0712647	2.78099	0.00541929	0.0647587
ENSMUSG00000037916	Ndufv1	7085.14	0.136149	0.0489772	2.77985	0.00543837	0.0649517
ENSMUSG00000025527	Satl1	3504.76	-0.149931	0.0539399	-2.7796	0.00544265	0.0649675
ENSMUSG00000095567	Noc2l	713.581	0.189276	0.0681223	2.77847	0.00546158	0.0651584
ENSMUSG00000020527	Myo19	2163.71	0.157887	0.056831	2.77818	0.0054664	0.0651806
ENSMUSG00000060671	Atp8b2	3256.86	0.140397	0.0505663	2.77649	0.00549497	0.0654859
ENSMUSG00000020153	Ndufs7	973.826	0.195036	0.0702501	2.7763	0.00549807	0.0654875
ENSMUSG00000028550	Atg4c	2061.54	-0.167002	0.0601709	-2.77546	0.00551245	0.0656234
ENSMUSG00000037960	Card19	248.07	0.239933	0.0864839	2.77431	0.00553188	0.0657838
ENSMUSG00000039195	1110008P14Rik	651.017	0.242788	0.0875123	2.77433	0.00553161	0.0657838
ENSMUSG00000047730	Fcgbp	66.5144	0.292728	0.105523	2.77406	0.00553608	0.0657984
ENSMUSG00000085615	A330035P11Rik	544.492	-0.19628	0.0707808	-2.77307	0.005553	0.0659639
ENSMUSG00000080725	Gm6121	157.07	-0.292521	0.105511	-2.77242	0.00556415	0.0660608
ENSMUSG00000027993	Trim2	109.885	-0.29262	0.105574	-2.77171	0.00557631	0.0661341
ENSMUSG00000097715	Gpr137b-ps	852.458	-0.194068	0.0700174	-2.77171	0.00557619	0.0661341
ENSMUSG00000028066	Pmf1	679.091	0.214865	0.0775366	2.77114	0.005586	0.0662134
ENSMUSG00000028268	Gbp3	141.165	0.292356	0.105507	2.77096	0.00558916	0.0662154
ENSMUSG00000044787	Spata32	4531	0.150695	0.0544185	2.76918	0.00561968	0.0665193
ENSMUSG00000076928	Trac	23.5032	0.24265	0.0876327	2.76894	0.00562385	0.0665193
ENSMUSG00000084401	Gm12586	266.951	-0.271598	0.0980836	-2.76905	0.00562208	0.0665193
ENSMUSG00000005981	Trap1	7875.64	0.139014	0.0502339	2.76733	0.00565167	0.0666798
ENSMUSG00000020921	Tmem101	381.037	0.222398	0.0803797	2.76685	0.00566016	0.0666798
ENSMUSG00000021266	Wars	1964.05	0.146764	0.053052	2.76642	0.00566761	0.0666798
ENSMUSG00000021519	Mterf3	2922.97	-0.158561	0.0573153	-2.76647	0.00566669	0.0666798
ENSMUSG00000039262	Prrc2b	1395.35	0.191031	0.0690297	2.76738	0.00565093	0.0666798
ENSMUSG00000083012	Fam220a	58.7496	-0.292034	0.10552	-2.76757	0.00564766	0.0666798
ENSMUSG00000098206	A430106G13Rik	45.8232	-0.285228	0.103099	-2.76655	0.00566537	0.0666798
ENSMUSG00000111748	Gm34885	202.469	-0.27379	0.098934	-2.7674	0.00565047	0.0666798
ENSMUSG00000111753	1700054O05Rik	65.7319	-0.292002	0.105549	-2.76652	0.00566587	0.0666798
ENSMUSG00000117096		511.534	-0.245716	0.0888047	-2.76693	0.00565871	0.0666798
ENSMUSG00000030019	Fbxl14	1021.84	0.164972	0.0596625	2.76508	0.00569083	0.0668817
ENSMUSG00000033543	Gtf2a2	5960.41	-0.161117	0.0582675	-2.76512	0.00569022	0.0668817
ENSMUSG00000025508	Rplp2	4244.21	0.17498	0.0632911	2.76468	0.00569781	0.0669281
ENSMUSG00000024844	Banf1	1610.55	0.180767	0.0654048	2.76381	0.00571305	0.0670408
ENSMUSG00000052456	Asna1	4276.95	0.158353	0.0573008	2.76355	0.0057177	0.0670408
ENSMUSG00000084106	Gm6136	691.771	0.216415	0.0783137	2.76344	0.00571955	0.0670408
ENSMUSG00000097223	Gm2449	417.169	0.205156	0.074234	2.76364	0.00571614	0.0670408
ENSMUSG00000000957	Mmp14	1676.84	0.162528	0.0588267	2.76284	0.00573017	0.067094
ENSMUSG00000102144	4930429P21Rik	100.853	0.290945	0.105302	2.76296	0.00572803	0.067094
ENSMUSG00000001143	Lman2l	1699.2	-0.155507	0.0563012	-2.76205	0.00574398	0.0671489
ENSMUSG00000029467	Atp2a2	15656.6	0.114637	0.0415041	2.76205	0.0057439	0.0671489
ENSMUSG00000039741	Bahcc1	521.068	0.232399	0.08413	2.76238	0.00573812	0.0671489
ENSMUSG00000112201	4930532I03Rik	225.042	-0.258523	0.0936133	-2.76161	0.00575176	0.0672042
ENSMUSG00000031865	Dctn1	7105.19	0.141381	0.051202	2.76125	0.00575809	0.0672177
ENSMUSG00000037426	Depdc5	3062.91	0.148132	0.0536476	2.7612	0.00575899	0.0672177
ENSMUSG00000022568	Scrib	20903.6	0.140052	0.0507255	2.76099	0.00576272	0.0672257
ENSMUSG00000000441	Raf1	1564.29	0.154356	0.0559125	2.76068	0.00576815	0.0672434
ENSMUSG00000052748	Swt1	3703.17	-0.144597	0.0523798	-2.76055	0.00577034	0.0672434
ENSMUSG00000034453	Polr3b	1477.54	0.155251	0.0562617	2.75943	0.00579014	0.0674383
ENSMUSG00000056617	4931429L15Rik	6675.61	-0.163718	0.0593339	-2.75926	0.00579316	0.0674383
ENSMUSG00000027487	Cdk5rap1	416.772	0.204938	0.0742874	2.75872	0.00580281	0.0675079
ENSMUSG00000035397	Klf16	574.152	0.191883	0.0695629	2.75841	0.00580831	0.0675079
ENSMUSG00000040919	4930505A04Rik	5847.38	-0.148141	0.0537046	-2.75845	0.00580769	0.0675079
ENSMUSG00000023931	Efhb	5406.48	-0.141952	0.0514789	-2.75748	0.00582491	0.0675546
ENSMUSG00000033491	Prss35	919.931	-0.214929	0.077947	-2.75738	0.00582674	0.0675546
ENSMUSG00000033732	Sf3b3	4696.51	0.123518	0.0447932	2.7575	0.00582446	0.0675546
ENSMUSG00000059602	Syn3	52.3138	0.290608	0.105395	2.75733	0.00582762	0.0675546
ENSMUSG00000100133	Tgif2lx1	355.578	-0.240335	0.0871406	-2.75801	0.00581541	0.0675546
ENSMUSG00000025155	Dus1l	4290.27	0.144059	0.0522778	2.75565	0.00585749	0.0677559
ENSMUSG00000086229	Gm4887	120.672	-0.29033	0.105357	-2.75567	0.00585716	0.0677559
ENSMUSG00000090535	Gm8540	200.043	-0.267902	0.0972213	-2.75559	0.00585862	0.0677559
ENSMUSG00000103556	Gm38215	191.779	-0.268923	0.0975875	-2.75571	0.00585652	0.0677559
ENSMUSG00000111673	Gm29724	25.8305	-0.263038	0.0954593	-2.7555	0.00586033	0.0677559
ENSMUSG00000028556	Dock7	5370.47	0.139823	0.0507501	2.75512	0.00586698	0.0677972
ENSMUSG00000050188	Lsm10	629.144	0.183374	0.0665641	2.75484	0.00587201	0.0678151
ENSMUSG00000116557		895.504	-0.177436	0.0644123	-2.7547	0.00587467	0.0678151
ENSMUSG00000048755	Mcat	4186.54	0.169316	0.0614833	2.75386	0.00588978	0.067954
ENSMUSG00000016933	Plcg1	2827.08	0.154541	0.056124	2.75357	0.00589498	0.0679785
ENSMUSG00000001138	Cnnm3	509.693	0.201655	0.073249	2.75301	0.00590498	0.0680583
ENSMUSG00000097898	4930455B14Rik	1916.75	-0.153626	0.0558078	-2.75276	0.00590943	0.0680741
ENSMUSG00000022897	Dyrk1a	2248.73	0.136649	0.0496514	2.75217	0.00592011	0.0681616
ENSMUSG00000095082	Gm15091	88.9004	0.286129	0.103985	2.75164	0.00592971	0.0682364
ENSMUSG00000050213	Snip1	3039.65	-0.152311	0.0553607	-2.75124	0.00593698	0.0682537
ENSMUSG00000052955	Cpvl	841.598	-0.199338	0.0724545	-2.75122	0.00593739	0.0682537
ENSMUSG00000038520	Tbc1d17	1757.24	0.14375	0.0522538	2.75099	0.00594155	0.0682602
ENSMUSG00000040329	Il7	25.0321	-0.249154	0.0905737	-2.75085	0.00594413	0.0682602
ENSMUSG00000042408	Zmym6	2203.13	-0.16302	0.0592792	-2.75003	0.00595891	0.0683943
ENSMUSG00000041000	Trim62	649.545	0.198802	0.072311	2.74926	0.00597307	0.0684501
ENSMUSG00000075394	Hoxc4	23.4331	-0.235364	0.0856043	-2.74944	0.00596978	0.0684501
ENSMUSG00000104503	Gm37738	30.459	-0.248536	0.0903991	-2.74932	0.00597197	0.0684501
ENSMUSG00000005672	Kit	2090.11	0.206944	0.0752854	2.74879	0.00598154	0.0685062
ENSMUSG00000018293	Pfn1	3629.41	0.151468	0.0551097	2.74848	0.00598727	0.0685062
ENSMUSG00000025474	Tubgcp2	5976.51	0.149725	0.0544755	2.74848	0.00598721	0.0685062
ENSMUSG00000114165	Gm47513	319.969	0.22136	0.0805481	2.74817	0.00599286	0.0685346
ENSMUSG00000027547	Sall4	177.523	0.265378	0.0965985	2.74722	0.00601023	0.0686267
ENSMUSG00000031325	4930519F16Rik	378.801	-0.256302	0.0932899	-2.74737	0.00600755	0.0686267
ENSMUSG00000048573	Cypt3	4415.14	-0.161446	0.0587645	-2.74733	0.00600818	0.0686267
ENSMUSG00000016494	Cd34	655.538	-0.214293	0.0780162	-2.74677	0.00601855	0.0686485
ENSMUSG00000071745	DXBay18	140.942	-0.287605	0.104704	-2.74685	0.00601703	0.0686485
ENSMUSG00000073411	H2-D1	2106.13	0.288269	0.104955	2.74661	0.00602147	0.0686485
ENSMUSG00000052572	Dlg2	1580	0.149966	0.0546139	2.74593	0.00603399	0.0687557
ENSMUSG00000071252	2210408I21Rik	3502.45	-0.137805	0.0501975	-2.74526	0.00604639	0.0688562
ENSMUSG00000096727	Psmb9	58.8342	0.276434	0.1007	2.74511	0.00604904	0.0688562
ENSMUSG00000038412	Higd1a	2657.97	0.151665	0.055259	2.74461	0.00605824	0.068881
ENSMUSG00000070385	Ampd1	63.3597	0.289803	0.105595	2.74449	0.00606058	0.068881
ENSMUSG00000109198	D7Bwg0826e	44.6029	-0.285072	0.103867	-2.7446	0.00605855	0.068881
ENSMUSG00000000365	Rnf17	15310	-0.145595	0.0530662	-2.74365	0.00607596	0.0690202
ENSMUSG00000007892	Rplp1	8694.8	0.146344	0.0533493	2.74313	0.00608562	0.0690387
ENSMUSG00000022390	Zc3h7b	5639.34	0.141245	0.0514891	2.74321	0.00608425	0.0690387
ENSMUSG00000022488	Nckap1l	6563.04	-0.141973	0.0517603	-2.74289	0.00609008	0.0690387
ENSMUSG00000096630	Vmn2r26	40.709	-0.278664	0.101592	-2.74296	0.00608874	0.0690387
ENSMUSG00000108709	4933431G14Rik	716.082	-0.181216	0.066074	-2.74262	0.00609513	0.0690604
ENSMUSG00000014074	Rnf168	3038.52	-0.149183	0.0544116	-2.74176	0.00611109	0.0691751
ENSMUSG00000035726	Supt16	5354.52	0.136111	0.0496472	2.74157	0.00611465	0.0691751
ENSMUSG00000072235	Tuba1a	2295.91	0.153258	0.0559002	2.74164	0.00611337	0.0691751
ENSMUSG00000106136	4933408A14Rik	66.9923	-0.289142	0.105485	-2.74106	0.00612417	0.0692473
ENSMUSG00000026781	Acbd5	2837.27	-0.153141	0.0558867	-2.74021	0.00613995	0.0693902
ENSMUSG00000031671	Setd6	311.192	0.232096	0.0847097	2.7399	0.00614577	0.0694205
ENSMUSG00000087373	Gm15892	241.42	-0.268375	0.0979712	-2.73932	0.00615656	0.0695068
ENSMUSG00000087074	Gm14249	56.337	-0.288327	0.105265	-2.73905	0.00616168	0.0695291
ENSMUSG00000052369	Tmem106c	1327.9	0.155839	0.0569245	2.73764	0.00618816	0.069721
ENSMUSG00000086025	4933406G16Rik	257.8	-0.241717	0.0882895	-2.73778	0.00618556	0.069721
ENSMUSG00000101609	Kcnq1ot1	1407.19	-0.288605	0.105417	-2.73775	0.00618601	0.069721
ENSMUSG00000050197	Rhox13	163.287	0.269504	0.0984631	2.7371	0.00619831	0.0697998
ENSMUSG00000042284	Itga1	3175.62	-0.160449	0.0586462	-2.73588	0.0062213	0.0700229
ENSMUSG00000002997	Prkar2b	664.155	-0.215473	0.0787694	-2.73548	0.00622888	0.0700725
ENSMUSG00000049932	H2afx	1915.19	0.16196	0.0592156	2.73509	0.00623631	0.0701204
ENSMUSG00000101396	Gm28510	167.068	-0.275164	0.100618	-2.73474	0.00624287	0.0701584
ENSMUSG00000036257	Pnpla8	6425.95	-0.132787	0.0485653	-2.7342	0.00625329	0.0702041
ENSMUSG00000095743	Gm17654	35.2625	-0.28112	0.102813	-2.73427	0.00625185	0.0702041
ENSMUSG00000021360	Gcnt2	41.2216	-0.280268	0.102518	-2.73384	0.00626005	0.0702442
ENSMUSG00000071342	Lsmem1	23.4105	-0.246854	0.0903372	-2.73258	0.00628398	0.0704769
ENSMUSG00000015468	Notch4	591.654	-0.208233	0.0762241	-2.73186	0.00629783	0.070489
ENSMUSG00000059070	Rpl18	8427.81	0.140961	0.0515985	2.73189	0.00629729	0.070489
ENSMUSG00000079427	Mthfsl	153.374	-0.260778	0.0954431	-2.73228	0.00628973	0.070489
ENSMUSG00000098183	Gm27010	78.6389	-0.288442	0.105578	-2.73204	0.00629428	0.070489
ENSMUSG00000015488	Cacfd1	1021.93	0.18054	0.0661128	2.73079	0.00631824	0.0705152
ENSMUSG00000026192	Atic	1000.05	0.171536	0.0627982	2.73154	0.00630389	0.0705152
ENSMUSG00000027422	Rrbp1	16057.2	0.11971	0.0438338	2.73099	0.00631439	0.0705152
ENSMUSG00000037991	Rmi2	115.147	0.279401	0.102317	2.73074	0.00631932	0.0705152
ENSMUSG00000061689	Dlgap4	7125.87	0.125246	0.0458588	2.73113	0.00631185	0.0705152
ENSMUSG00000090740	Gm17079	44.5915	-0.278638	0.102029	-2.73098	0.00631472	0.0705152
ENSMUSG00000032340	Neo1	3361.59	0.155391	0.0569115	2.73039	0.00632592	0.0705532
ENSMUSG00000103258	Gm37518	27.5381	-0.2608	0.0955365	-2.72985	0.00633627	0.0706329
ENSMUSG00000014846	Tppp3	638.897	-0.182033	0.0666894	-2.72956	0.00634187	0.0706409
ENSMUSG00000085391	Gm16150	159.282	0.263963	0.0967081	2.72948	0.00634338	0.0706409
ENSMUSG00000022967	Ifnar1	1422.14	0.172353	0.063172	2.72832	0.00636585	0.0708515
ENSMUSG00000031818	Cox4i1	10229.1	0.150731	0.05525	2.72817	0.00636871	0.0708515
ENSMUSG00000106851	4930421C12Rik	173.499	-0.285619	0.104724	-2.72736	0.00638428	0.070989
ENSMUSG00000034579	Pla2g3	204.434	-0.249856	0.091636	-2.72661	0.00639879	0.0711144
ENSMUSG00000058717	Gm4763	1504.74	0.165674	0.060766	2.72644	0.00640225	0.0711172
ENSMUSG00000015242	Nipsnap3a	3248.85	-0.160068	0.0587177	-2.72606	0.00640955	0.0711578
ENSMUSG00000111240	Gm39312	63.4154	-0.283058	0.10384	-2.72592	0.00641235	0.0711578
ENSMUSG00000023169	Slc38a1	209.221	-0.28206	0.103482	-2.72571	0.00641637	0.0711667
ENSMUSG00000085779	Atcayos	322.551	-0.238462	0.0875212	-2.72462	0.00643764	0.0713667
ENSMUSG00000090291	Lrrc10b	1118.57	0.171455	0.0629321	2.72444	0.00644105	0.0713686
ENSMUSG00000073421	H2-Ab1	722.416	0.280915	0.103131	2.72388	0.00645196	0.0714338
ENSMUSG00000086930	Frs3os	935.945	0.176489	0.064795	2.72381	0.0064534	0.0714338
ENSMUSG00000039329	Tex19.1	541.668	0.203634	0.0747808	2.72308	0.0064676	0.0715551
ENSMUSG00000015002	Efr3a	9485.71	-0.139866	0.0513686	-2.72278	0.00647344	0.0715839
ENSMUSG00000085967	Gm12530	250.388	-0.266437	0.0978758	-2.7222	0.00648492	0.071675
ENSMUSG00000022556	Hsf1	2169.92	0.129203	0.0474804	2.72119	0.00650469	0.0718575
[truncated: 53,488 more rows]
