# Supplementary material for: Loss of Nnt Increases Expression of Oxidative Phosphorylation Complexes in C57BL/6J Hearts
Source: Int J Mol Sci. 2021 Jun 5;22(11):6101. doi: 10.3390/ijms22116101 (PMC8201288; doi:10.3390/ijms22116101)
Supplement: Supplementary file 1 [file ijms-22-06101-s001.zip › Table S8.xlsx]

## Sheet: NT_vs_ResT_deseq2_differential_
		baseMean	log2FoldChange	lfcSE	stat	pvalue	padj
ENSMUSG00000114550	AC167192.1	112.813	1.95713	0.0995938	19.6511	5.65865e-86	1.46774e-81
ENSMUSG00000074832	2410141K09Rik	137.869	1.87849	0.0978049	19.2064	3.26871e-82	4.23919e-78
ENSMUSG00000063458	Lrmda	103.862	1.52312	0.0996353	15.287	9.34223e-53	8.07729e-49
ENSMUSG00000096878	Gm21083	722.687	-1.22995	0.0815175	-15.0882	1.9363e-51	1.2556e-47
ENSMUSG00000025453	Nnt	108.463	1.21465	0.0991593	12.2495	1.69062e-34	8.77026e-31
ENSMUSG00000109966	Gm34623	570.067	-0.890351	0.0779769	-11.4181	3.39447e-30	1.46743e-26
ENSMUSG00000096768	Gm47283	86.1193	0.971613	0.0896608	10.8365	2.3104e-27	8.561e-24
ENSMUSG00000029369	Afm	254.225	0.977796	0.0905488	10.7986	3.49647e-27	1.13364e-23
ENSMUSG00000113260	Gm19428	51.164	0.984059	0.0954639	10.3082	6.47186e-25	1.86519e-21
ENSMUSG00000099762	Gm21149	146.124	-0.901895	0.0952815	-9.46558	2.91944e-21	7.57244e-18
ENSMUSG00000073791	Efcab7	1162.13	-0.553341	0.0590034	-9.37812	6.71567e-21	1.58355e-17
ENSMUSG00000106445	Gm21190	190.555	-0.884039	0.0972527	-9.09012	9.89278e-20	2.13832e-16
ENSMUSG00000113945	Vmn2r-ps99	27.6583	0.726055	0.0855182	8.49006	2.0653e-17	4.12074e-14
ENSMUSG00000019102	Aldh3a1	648.83	-0.600461	0.0711069	-8.44448	3.054e-17	5.65818e-14
ENSMUSG00000079773	AC087559.2	253.683	0.698267	0.0841276	8.30009	1.04036e-16	1.799e-13
ENSMUSG00000044252	Osbpl1a	6552.69	-0.4655	0.056921	-8.17801	2.88573e-16	4.67813e-13
ENSMUSG00000073643	Wdfy1	6164.69	-0.638479	0.0826434	-7.7257	1.11238e-14	1.69723e-11
ENSMUSG00000033326	Kdm4a	1917.77	0.470942	0.0612159	7.69312	1.43584e-14	2.06905e-11
ENSMUSG00000085725	Gm15873	527.069	0.58178	0.0759137	7.6637	1.80652e-14	2.46619e-11
ENSMUSG00000113135	Gm48170	14.395	-0.559002	0.0738442	-7.57002	3.73171e-14	4.83966e-11
ENSMUSG00000070933	Speer4d	249.145	-0.691574	0.0928309	-7.44982	9.34647e-14	1.10195e-10
ENSMUSG00000091897	Gm17019	432.014	-0.623278	0.0836389	-7.45201	9.19264e-14	1.10195e-10
ENSMUSG00000015533	Itga2	311.051	0.580171	0.0824507	7.03659	1.97008e-12	2.22174e-09
ENSMUSG00000095562	Gm21887	20.9224	0.532506	0.0772408	6.8941	5.42071e-12	5.85843e-09
ENSMUSG00000033060	Lmo7	335.44	0.631638	0.0929475	6.79564	1.07832e-11	1.04579e-08
ENSMUSG00000093954	Gm16867	27.807	0.505278	0.0743179	6.79887	1.05442e-11	1.04579e-08
ENSMUSG00000115825	CT030662.3	915.923	0.515571	0.0758832	6.79427	1.08861e-11	1.04579e-08
ENSMUSG00000072930	Gm15107	106.325	-0.665823	0.098868	-6.73446	1.64534e-11	1.47162e-08
ENSMUSG00000089901	Gm8113	62.2679	-0.663073	0.0984563	-6.73469	1.64275e-11	1.47162e-08
ENSMUSG00000053111	Fank1	12890.4	0.463666	0.0690414	6.71577	1.87073e-11	1.56526e-08
ENSMUSG00000108003	Gm35386	1008.59	-0.520082	0.0774244	-6.71729	1.85141e-11	1.56526e-08
ENSMUSG00000025425	St8sia5	246.47	-0.582142	0.0880527	-6.61129	3.80989e-11	3.08815e-08
ENSMUSG00000095135	Gm21858	78.8791	-0.632436	0.0975732	-6.48166	9.07183e-11	7.13046e-08
ENSMUSG00000072188	Gm10354	507.849	-0.535002	0.0841185	-6.3601	2.01618e-10	1.53811e-07
ENSMUSG00000094230	Gm21847	15.3295	-0.490786	0.0772446	-6.35366	2.10251e-10	1.55814e-07
ENSMUSG00000074634	Tmem267	5345.29	0.559167	0.0886463	6.30785	2.82945e-10	2.03862e-07
ENSMUSG00000092196	Gm38505	581.161	0.420652	0.0675611	6.22624	4.77747e-10	3.26506e-07
ENSMUSG00000095247	Ccl27	188.354	0.609922	0.0979629	6.22605	4.78342e-10	3.26506e-07
ENSMUSG00000101490	Gm20927	58.1255	-0.596323	0.0980427	-6.08227	1.18489e-09	7.88045e-07
ENSMUSG00000020357	Flt4	981.726	-0.391555	0.0647861	-6.04381	1.50515e-09	9.76011e-07
ENSMUSG00000026837	Col5a1	1500.73	-0.346163	0.0581157	-5.95645	2.57776e-09	1.63078e-06
ENSMUSG00000095909	Gm10324	33.581	-0.535677	0.0901379	-5.94286	2.80087e-09	1.72974e-06
ENSMUSG00000024998	Plce1	1606.88	0.430629	0.0725226	5.93786	2.8876e-09	1.74183e-06
ENSMUSG00000101399	Gm28961	92.9481	-0.561	0.0948412	-5.91515	3.31566e-09	1.95458e-06
ENSMUSG00000091813	Ces2h	45.9879	-0.57908	0.0979951	-5.90928	3.43613e-09	1.98058e-06
ENSMUSG00000114496	Gm47601	11.0056	-0.394465	0.0671689	-5.87272	4.28696e-09	2.41729e-06
ENSMUSG00000073208	Speer4c	143.805	-0.562903	0.097261	-5.78755	7.14193e-09	3.94144e-06
ENSMUSG00000021103	Mnat1	858.939	0.358551	0.0623162	5.75373	8.7293e-09	4.71709e-06
ENSMUSG00000074715	Ccl28	382.846	0.534424	0.0933802	5.72309	1.04602e-08	5.53709e-06
ENSMUSG00000106004	Gm43391	20.9371	-0.48821	0.0860592	-5.67295	1.40357e-08	7.28119e-06
ENSMUSG00000031779	Ccl22	284.439	-0.496616	0.0879982	-5.64348	1.66642e-08	8.31918e-06
ENSMUSG00000035299	Mid1	43.353	0.526594	0.0933125	5.64334	1.66781e-08	8.31918e-06
ENSMUSG00000093814	Gm9637	45.8774	-0.520488	0.0927022	-5.61462	1.96994e-08	9.64083e-06
ENSMUSG00000031133	Arhgef6	2959.18	0.368004	0.0657616	5.59603	2.19315e-08	1.05344e-05
ENSMUSG00000087360	Gm15104	2625	0.353711	0.0634474	5.57488	2.47706e-08	1.16818e-05
ENSMUSG00000083218	Gm16425	1903.5	-0.412024	0.0741408	-5.55732	2.73941e-08	1.26884e-05
ENSMUSG00000032456	Nmnat3	1744.43	0.413406	0.075008	5.5115	3.55798e-08	1.61907e-05
ENSMUSG00000046615	Actrt1	1301.18	0.39907	0.0732063	5.45131	4.9999e-08	2.23599e-05
ENSMUSG00000067377	Tspan6	8578.32	0.376681	0.0694714	5.4221	5.89024e-08	2.58951e-05
ENSMUSG00000087263	Gm15726	9.58582	0.353615	0.0656918	5.38295	7.32768e-08	3.16776e-05
ENSMUSG00000052025	Ppp1r2-ps7	1988.21	0.339907	0.0632549	5.37361	7.71736e-08	3.28152e-05
ENSMUSG00000099400	Kat6b-ps1	90.5769	-0.527115	0.098811	-5.33458	9.57653e-08	4.00639e-05
ENSMUSG00000110448	Gm33242	288.954	0.430876	0.0810281	5.31761	1.0514e-07	4.32876e-05
ENSMUSG00000094529	Gm21744	13.9604	0.392683	0.0744359	5.27545	1.32431e-07	5.36718e-05
ENSMUSG00000066512	Klk1b5	155.492	-0.484407	0.0923253	-5.24674	1.54816e-07	6.17789e-05
ENSMUSG00000085556	Gm15020	18.0955	-0.347618	0.0664104	-5.23439	1.6553e-07	6.314e-05
ENSMUSG00000089887	4930428N03Rik	1330.3	-0.367539	0.0701843	-5.23676	1.63417e-07	6.314e-05
ENSMUSG00000102880	4930517J16Rik	1908.2	-0.299575	0.0571959	-5.2377	1.62592e-07	6.314e-05
ENSMUSG00000074454	Defb33	933.004	-0.407554	0.0782338	-5.20944	1.89412e-07	7.12026e-05
ENSMUSG00000023972	Ptk7	484.149	-0.358582	0.0695989	-5.15212	2.57558e-07	9.54362e-05
ENSMUSG00000051198	4930548G14Rik	188.259	-0.497405	0.0967103	-5.14325	2.70021e-07	9.75071e-05
ENSMUSG00000069720	4930572O03Rik	85.7432	-0.511703	0.0994987	-5.14281	2.70665e-07	9.75071e-05
ENSMUSG00000069184	Zfp72	905.38	0.354803	0.0696075	5.09719	3.44728e-07	0.000122487
ENSMUSG00000059972	Gm14773	919.231	0.317566	0.0626916	5.06553	4.07271e-07	0.000142754
ENSMUSG00000019478	Rab4a	407.989	-0.486912	0.0965636	-5.04239	4.59745e-07	0.000158998
ENSMUSG00000114729	C330022B21Rik	9.7208	0.335606	0.0667058	5.03113	4.87587e-07	0.000166408
ENSMUSG00000114688	Gm47381	681.62	0.372995	0.0743072	5.01963	5.17708e-07	0.000174394
ENSMUSG00000063146	Clip2	441.359	-0.391689	0.0783491	-4.99928	5.75457e-07	0.000191362
ENSMUSG00000026787	Gad2	133.733	-0.477041	0.096272	-4.95514	7.22775e-07	0.00023593
ENSMUSG00000086912	4930505O20Rik	357.525	0.432266	0.087259	4.95383	7.27673e-07	0.00023593
ENSMUSG00000074635	3110070M22Rik	1893.81	0.413605	0.083896	4.92997	8.22437e-07	0.000263363
ENSMUSG00000038763	Alpk3	66.1429	-0.488059	0.0991847	-4.92071	8.62324e-07	0.000266273
ENSMUSG00000058252	Tcp11x2	2101.44	0.353044	0.0717319	4.92172	8.57871e-07	0.000266273
ENSMUSG00000090307	1700071M16Rik	1045.9	0.316643	0.0643445	4.92105	8.60805e-07	0.000266273
ENSMUSG00000114839	AC183092.1	16.5712	-0.385898	0.0797004	-4.84186	1.28629e-06	0.000392515
ENSMUSG00000033219	Gm9758	326.228	-0.445247	0.0924663	-4.81523	1.47028e-06	0.000443443
ENSMUSG00000109858	Gm45800	692.734	0.364542	0.0759207	4.80162	1.57384e-06	0.000469222
ENSMUSG00000031430	Vsig1	6483.39	0.277431	0.0579239	4.78957	1.67139e-06	0.000492641
ENSMUSG00000099266	1700063H06Rik	275.598	0.412576	0.0870715	4.73836	2.15457e-06	0.000627925
ENSMUSG00000066515	Klk1b3	137.5	-0.464909	0.0982438	-4.73219	2.22106e-06	0.00064011
ENSMUSG00000097834	Gm26911	207.768	0.435294	0.0921747	4.72249	2.32979e-06	0.000664066
ENSMUSG00000096256	Gm21093	109.4	0.468756	0.0996388	4.70455	2.5443e-06	0.000717327
ENSMUSG00000079559	Colca2	233.641	-0.405353	0.0865501	-4.68345	2.82082e-06	0.000786735
ENSMUSG00000086695	Gm15247	8.14174	0.286336	0.0611845	4.67989	2.87033e-06	0.000792029
ENSMUSG00000072995	Cpxcr1	1765.2	0.273966	0.0588553	4.65491	3.24125e-06	0.000884963
ENSMUSG00000022878	Adipoq	543.797	0.35856	0.0773828	4.63359	3.59379e-06	0.000964511
ENSMUSG00000118045		170.391	-0.425426	0.0918285	-4.63283	3.60697e-06	0.000964511
ENSMUSG00000038216	Pnmt	15.026	-0.319035	0.0690574	-4.61985	3.84019e-06	0.0010164
ENSMUSG00000009097	Tbx1	406.324	-0.369506	0.0802022	-4.60719	4.08151e-06	0.00106936
ENSMUSG00000115198	AC131068.3	114.782	-0.454664	0.099115	-4.58723	4.49156e-06	0.00116502
ENSMUSG00000056223	Spata31	12226.9	0.314273	0.06856	4.58392	4.56347e-06	0.00117195
ENSMUSG00000087153	Gm6483	195.197	-0.416487	0.0910913	-4.57219	4.82651e-06	0.00122735
ENSMUSG00000039943	Plcb4	1800.74	0.295342	0.0646323	4.56957	4.88732e-06	0.00123075
ENSMUSG00000090061	Nwd2	355.473	0.408385	0.0895407	4.56088	5.09387e-06	0.00127043
ENSMUSG00000007080	Pole	3980.33	-0.237661	0.0521605	-4.55635	5.20504e-06	0.00128579
ENSMUSG00000086430	4930551O13Rik	228.303	0.418613	0.0919208	4.55407	5.26187e-06	0.00128757
ENSMUSG00000091255	Speer4e	294.045	-0.423955	0.0935193	-4.53334	5.80582e-06	0.0014074
ENSMUSG00000047786	Lix1	59.3341	-0.450321	0.0994635	-4.5275	5.96851e-06	0.00143344
ENSMUSG00000034059	Ypel4	375.269	-0.368713	0.0815171	-4.52314	6.09295e-06	0.0014448
ENSMUSG00000041594	Tmtc4	536.959	-0.360113	0.0796366	-4.52195	6.12722e-06	0.0014448
ENSMUSG00000022575	Gsdmd	403.862	-0.426579	0.0954016	-4.4714	7.77104e-06	0.0018159
ENSMUSG00000111807	4933433G08Rik	506.789	0.380947	0.0852579	4.46817	7.88906e-06	0.00182702
ENSMUSG00000002413	Braf	5073.77	0.251295	0.0562754	4.46546	7.98971e-06	0.00183396
ENSMUSG00000101852	Gm20886	11.3448	0.280028	0.0629565	4.44796	8.66905e-06	0.00197244
ENSMUSG00000031480	Thsd1	204.527	0.401757	0.0906099	4.43392	9.25352e-06	0.00208711
ENSMUSG00000066366	Serpina1a	34.7516	-0.405104	0.0915219	-4.42631	9.58602e-06	0.00212629
ENSMUSG00000097709	2810429I04Rik	142.913	-0.415866	0.0939556	-4.42619	9.59119e-06	0.00212629
ENSMUSG00000031181	Ctag2	2761.62	0.28143	0.0640937	4.39092	1.12874e-05	0.00248112
ENSMUSG00000090555	Gm8893	25.3197	-0.39784	0.0909656	-4.37352	1.22259e-05	0.00266482
ENSMUSG00000065968	Ifitm7	1471.04	-0.243347	0.0558841	-4.35449	1.33376e-05	0.00288291
ENSMUSG00000095900	Gm20773	10.035	-0.285877	0.0657116	-4.35047	1.35845e-05	0.00291202
ENSMUSG00000029797	Sspo	416.876	-0.33404	0.0769901	-4.33875	1.43298e-05	0.0030466
ENSMUSG00000024812	Tjp2	2898.85	0.250512	0.0578824	4.32795	1.50502e-05	0.00317377
ENSMUSG00000021294	Kif26a	205.068	-0.377752	0.0875638	-4.31402	1.60312e-05	0.00335336
ENSMUSG00000020067	Mypn	600.678	0.329206	0.0765342	4.30142	1.69705e-05	0.00352145
ENSMUSG00000110386	Gm42031	13.6206	-0.297637	0.0696347	-4.27426	1.91777e-05	0.00394786
ENSMUSG00000027481	Bpifb2	169.626	-0.399404	0.0936074	-4.2668	1.98295e-05	0.0040499
ENSMUSG00000101005	Gm20871	19.6788	-0.361683	0.0848783	-4.2612	2.03335e-05	0.0041204
ENSMUSG00000040990	Sh3kbp1	2806.91	0.291488	0.0685094	4.25472	2.09313e-05	0.00420866
ENSMUSG00000040657	1700063H04Rik	233.549	0.387097	0.0912379	4.24272	2.20825e-05	0.00440597
ENSMUSG00000021806	Nid2	1489.24	-0.256543	0.060531	-4.23822	2.25302e-05	0.00446098
ENSMUSG00000091594	Gm17067	850.295	0.324531	0.0766692	4.23288	2.30717e-05	0.00453359
ENSMUSG00000055357	4933400A11Rik	1903.59	0.335334	0.079255	4.23108	2.32572e-05	0.00453568
ENSMUSG00000114559	Gm47429	786.655	0.366754	0.0867273	4.22881	2.34926e-05	0.0045474
ENSMUSG00000049815	4921511C20Rik	831.662	0.263996	0.0625057	4.22355	2.40483e-05	0.00462048
ENSMUSG00000079455	Gm16026	10.0014	-0.264559	0.0626749	-4.22113	2.4308e-05	0.00463604
ENSMUSG00000044768	D1Ertd622e	704.676	0.332173	0.0788357	4.21349	2.51454e-05	0.00476073
ENSMUSG00000093634	Gm10860	53.2821	-0.417716	0.0992404	-4.20914	2.56349e-05	0.00481825
ENSMUSG00000031824	6430548M08Rik	1265.91	-0.271644	0.0645734	-4.20674	2.59076e-05	0.00483447
ENSMUSG00000021495	Fam193b	1514.26	0.280252	0.0668654	4.1913	2.77366e-05	0.00513879
ENSMUSG00000102004	4933402C06Rik	742.68	0.299829	0.0716766	4.18308	2.87591e-05	0.00529046
ENSMUSG00000067716	Gm7275	550.177	0.328324	0.0787336	4.17007	3.04507e-05	0.00556218
ENSMUSG00000113960	4933412O06Rik	387.102	0.340951	0.0821092	4.15241	3.28995e-05	0.00596746
ENSMUSG00000064360	mt-Nd3	134.708	0.41299	0.0995597	4.14816	3.35154e-05	0.00603696
ENSMUSG00000052584	Serp2	625.571	-0.32148	0.077567	-4.14455	3.40481e-05	0.00609061
ENSMUSG00000031166	Wdr13	3291.68	0.233587	0.0564548	4.13759	3.50977e-05	0.00623537
ENSMUSG00000031381	Piga	1450.26	0.234544	0.057526	4.07718	4.55853e-05	0.00804348
ENSMUSG00000095392	Gm7350	107.483	0.399726	0.0981913	4.07089	4.68336e-05	0.00820791
ENSMUSG00000003527	Dgcr14	2161.72	-0.214929	0.0532749	-4.03435	5.47543e-05	0.00943102
ENSMUSG00000101584	4930519F24Rik	169.576	0.380626	0.0943426	4.0345	5.4718e-05	0.00943102
ENSMUSG00000113974	4930442G10Rik	161.447	0.395515	0.0980524	4.03371	5.49034e-05	0.00943102
ENSMUSG00000052403	Fcnaos	339.84	0.342579	0.085039	4.02849	5.61366e-05	0.00957941
ENSMUSG00000086333	1700120E14Rik	368.867	0.338856	0.0844884	4.01069	6.05425e-05	0.0102576
ENSMUSG00000112785	Gm47645	2199.96	0.286462	0.0714496	4.00929	6.0902e-05	0.0102576
ENSMUSG00000107679	4930404I20Rik	136.475	-0.382681	0.0955593	-4.00464	6.21118e-05	0.0103939
ENSMUSG00000106584	4930502C17Rik	89.3537	0.398354	0.0996218	3.99866	6.37022e-05	0.0105917
ENSMUSG00000090141	Gm614	425.093	0.336278	0.0841781	3.99484	6.47389e-05	0.0106955
ENSMUSG00000038781	Stap2	913.81	0.282173	0.0707622	3.98762	6.67402e-05	0.0109564
ENSMUSG00000010066	Cacna2d2	432.141	-0.334334	0.0842913	-3.96641	7.29639e-05	0.0119028
ENSMUSG00000029088	Kcnip4	379.935	0.333338	0.0840885	3.96414	7.36619e-05	0.0119415
ENSMUSG00000026301	Iqca	1832.3	0.276439	0.06988	3.95591	7.62424e-05	0.0122831
ENSMUSG00000104365	4930470B04Rik	779.552	0.285934	0.072334	3.95297	7.71872e-05	0.0123585
ENSMUSG00000059631	1500035N22Rik	204.803	-0.354888	0.0901001	-3.93881	8.18851e-05	0.0130303
ENSMUSG00000053093	Myh7	112.495	-0.388025	0.0986693	-3.93258	8.40374e-05	0.0132912
ENSMUSG00000085418	Grip1os1	1039.47	0.278955	0.0711956	3.91815	8.92309e-05	0.0139213
ENSMUSG00000085500	Gm16976	1913.62	-0.256188	0.0653833	-3.91825	8.91923e-05	0.0139213
ENSMUSG00000097129	4930507D05Rik	274.914	0.33369	0.0852199	3.91563	9.01681e-05	0.0139213
ENSMUSG00000104749	Gm42926	90.49	0.389696	0.0995034	3.91641	8.98775e-05	0.0139213
ENSMUSG00000093568	Gm20611	734.357	0.293134	0.0750695	3.90483	9.429e-05	0.0144716
ENSMUSG00000026930	Gpsm1	1231.12	-0.26044	0.0668255	-3.89732	9.72642e-05	0.0148402
ENSMUSG00000112611	Glipr1l3	970.732	0.25962	0.0666562	3.89492	9.82331e-05	0.0149004
ENSMUSG00000102774	Gm9748	240.718	0.332151	0.085406	3.88908	0.000100625	0.0151746
ENSMUSG00000031169	Porcn	368.751	-0.315326	0.0811975	-3.88345	0.000102985	0.0153519
ENSMUSG00000116767		103	-0.384567	0.0990196	-3.88375	0.000102859	0.0153519
ENSMUSG00000115217	AC113031.5	301.426	0.321168	0.0827654	3.88046	0.000104259	0.015453
ENSMUSG00000061981	Flot2	1888.45	-0.238396	0.0614665	-3.87846	0.000105118	0.0154917
ENSMUSG00000063415	Cyp26b1	1759.01	-0.324403	0.0836733	-3.87702	0.000105746	0.0154962
ENSMUSG00000063873	Slc24a3	1540.93	-0.26541	0.068515	-3.87375	0.000107171	0.0156169
ENSMUSG00000044433	Camsap3	1912.97	-0.286617	0.0740638	-3.86986	0.000108897	0.0157797
ENSMUSG00000031981	Capn9	59.388	-0.380971	0.0987137	-3.85935	0.000113687	0.0163823
ENSMUSG00000021061	Sptb	2314.96	-0.233991	0.06076	-3.85108	0.000117598	0.0168523
ENSMUSG00000022066	Entpd4b	105.509	0.376569	0.0981464	3.83681	0.000124644	0.0175852
ENSMUSG00000034675	Dbn1	2380.87	0.251379	0.0655213	3.83661	0.000124747	0.0175852
ENSMUSG00000064129	Gm14781	462.765	0.308351	0.0803616	3.83705	0.000124523	0.0175852
ENSMUSG00000026944	Abca2	1448.86	-0.263311	0.0688117	-3.82654	0.000129955	0.0182205
ENSMUSG00000021327	Zkscan3	1554.67	0.326648	0.0854091	3.82451	0.000131035	0.018273
ENSMUSG00000106380	Gm3519	316.652	0.347806	0.0909984	3.82211	0.000132315	0.0183529
ENSMUSG00000059412	Fxyd2	640.069	-0.290434	0.0761111	-3.81592	0.000135674	0.0186755
ENSMUSG00000109209	Gm45104	47.0724	-0.356837	0.0935306	-3.81518	0.000136081	0.0186755
ENSMUSG00000107232	1700017L05Rik	697.138	0.314947	0.0833665	3.77786	0.00015818	0.021594
ENSMUSG00000074164	Vmn2r-ps54	541.806	0.317212	0.0840158	3.77563	0.000159605	0.0216745
ENSMUSG00000084875	4930570D08Rik	545.834	0.307225	0.0816586	3.76231	0.000168349	0.0227429
ENSMUSG00000027395	Polr1b	477.946	-0.281227	0.0748233	-3.75854	0.000170906	0.0229686
ENSMUSG00000045797	4930402K13Rik	554.176	0.293917	0.0782814	3.75463	0.000173599	0.0232104
ENSMUSG00000022864	D16Ertd472e	3301.36	0.227787	0.0607074	3.75221	0.000175282	0.0233151
ENSMUSG00000079774	Gm13298	22.4843	0.279661	0.0746286	3.74737	0.000178697	0.0236481
ENSMUSG00000073141	4930567H17Rik	521.969	0.306309	0.0817806	3.74549	0.000180043	0.0237053
ENSMUSG00000048573	Cypt3	4358.89	0.263436	0.0703599	3.74412	0.000181029	0.0237148
ENSMUSG00000020781	Tsen54	482.693	-0.271166	0.0726896	-3.73047	0.000191123	0.0249113
ENSMUSG00000031170	Slc38a5	514.133	-0.345712	0.0927366	-3.72789	0.000193093	0.0250422
ENSMUSG00000028631	Kcnq4	96.2607	-0.367592	0.0987601	-3.72207	0.000197599	0.0254992
ENSMUSG00000040998	Npnt	300.149	-0.29661	0.0797285	-3.72026	0.00019902	0.0255554
ENSMUSG00000040452	Cdh12	178.604	0.34466	0.0927146	3.71743	0.000201257	0.025641
ENSMUSG00000049576	Zfa-ps	577.367	-0.258067	0.0694535	-3.71569	0.000202652	0.025641
ENSMUSG00000080792	Gm14367	245.208	0.325929	0.0877049	3.71621	0.000202237	0.025641
ENSMUSG00000005672	Kit	1888.03	-0.280831	0.0759453	-3.69781	0.000217466	0.0273071
ENSMUSG00000103504	Gm38390	1284.01	0.265807	0.0718927	3.69728	0.000217926	0.0273071
ENSMUSG00000024227	Pdzph1	1077.95	-0.263412	0.0713475	-3.69196	0.00022253	0.0277499
ENSMUSG00000006411	Nectin4	1448.5	-0.259327	0.0703028	-3.68871	0.000225394	0.0279726
ENSMUSG00000048721	Fndc9	58.7054	0.365733	0.0993917	3.67971	0.000233501	0.0287042
ENSMUSG00000064140	Trim38	247.365	0.337023	0.0915896	3.67971	0.000233503	0.0287042
ENSMUSG00000057606	Colq	154.668	-0.346154	0.0941298	-3.67741	0.000235617	0.0288018
ENSMUSG00000100194	Tgif2lx2	177.349	0.350275	0.0952758	3.67643	0.000236518	0.0288018
ENSMUSG00000029754	Dlx6	298.442	0.307402	0.0837812	3.6691	0.000243402	0.0295017
ENSMUSG00000064325	Hhip	60.7009	-0.365155	0.0995639	-3.66755	0.000244887	0.0295436
ENSMUSG00000011350	Gm5893	10055.7	0.263368	0.0718764	3.66418	0.000248133	0.0297967
ENSMUSG00000104703	4921521D15Rik	679.942	0.263431	0.0719574	3.66093	0.000251304	0.0299447
ENSMUSG00000112963	Gm6093	493.336	-0.282064	0.077055	-3.66055	0.000251675	0.0299447
ENSMUSG00000062944	9130023H24Rik	1042.01	0.223543	0.0611106	3.65801	0.000254185	0.0301053
ENSMUSG00000028533	Izumo3	5299.86	0.225369	0.0619278	3.63922	0.000273468	0.0322419
ENSMUSG00000058975	Kcnc1	372.649	0.290714	0.0799239	3.63739	0.000275416	0.0323246
ENSMUSG00000018849	Wwc1	332.657	-0.318274	0.0877183	-3.62836	0.000285226	0.0330869
ENSMUSG00000041859	Mcm3	1310.07	-0.236036	0.0650712	-3.62735	0.000286345	0.0330869
ENSMUSG00000079583	Gm7073	1244.56	0.286595	0.0790405	3.62593	0.000287925	0.0330869
ENSMUSG00000097276	4930525G20Rik	2116.36	0.238273	0.0657195	3.6256	0.000288289	0.0330869
ENSMUSG00000104366	4933409D19Rik	223.129	0.324033	0.0892877	3.62909	0.000284422	0.0330869
ENSMUSG00000032561	Acpp	108.963	0.349855	0.0968827	3.61112	0.000304879	0.0348368
ENSMUSG00000027750	Postn	281.392	0.304737	0.084534	3.6049	0.000312275	0.0355254
ENSMUSG00000001076	C1ql4	30.897	-0.31688	0.0881185	-3.59607	0.000323061	0.0361012
ENSMUSG00000028289	Epha7	682.709	0.30147	0.0838317	3.59613	0.000322983	0.0361012
ENSMUSG00000032220	Myo1e	621.511	0.265252	0.073782	3.59508	0.000324296	0.0361012
ENSMUSG00000055612	Cdca7	341.91	-0.308992	0.0858801	-3.59795	0.00032074	0.0361012
ENSMUSG00000061701	Fbxw20	37.0376	-0.3404	0.0946062	-3.59807	0.000320584	0.0361012
ENSMUSG00000090126	4930519F09Rik	48.0847	-0.347367	0.0967592	-3.59001	0.00033066	0.0366524
ENSMUSG00000023263	9530002B09Rik	207.094	0.350063	0.0976948	3.58323	0.000339374	0.0373411
ENSMUSG00000036013	Fam122c	1867.45	0.244006	0.0681022	3.58294	0.000339753	0.0373411
ENSMUSG00000030513	Pcsk6	485.742	-0.345992	0.0966603	-3.57946	0.000344305	0.0376818
ENSMUSG00000112206	Gm30228	286.446	0.295032	0.0824515	3.57825	0.000345899	0.0376971
ENSMUSG00000031451	Gas6	3399.61	-0.225093	0.0629513	-3.57567	0.000349332	0.037912
ENSMUSG00000042216	Sgsm1	150.586	-0.334575	0.0935998	-3.57452	0.000350867	0.0379199
ENSMUSG00000039174	1700003H04Rik	3534.68	0.213254	0.059813	3.56535	0.000363371	0.0391083
ENSMUSG00000107839	4930434O05Rik	42.6741	0.335322	0.0941898	3.56007	0.000370756	0.0397383
ENSMUSG00000031284	Pak3	1608.69	0.237263	0.0666963	3.55736	0.000374606	0.0399858
ENSMUSG00000032186	Tmod2	5744.83	0.236558	0.0665569	3.55422	0.000379101	0.0402997
ENSMUSG00000024254	Abcg8	355.265	-0.297549	0.0838679	-3.54782	0.000388431	0.041123
ENSMUSG00000001542	Ell2	6901.33	0.202973	0.0572285	3.54671	0.00039008	0.0411297
ENSMUSG00000029322	Plac8	453.049	0.280639	0.0791717	3.54469	0.000393081	0.0412783
ENSMUSG00000085660	Gm12434	793.08	0.306954	0.0866653	3.54184	0.000397354	0.0413918
ENSMUSG00000091325	Gm3760	441.775	0.291348	0.0822517	3.54215	0.000396874	0.0413918
ENSMUSG00000105300	Gm30613	17.0996	-0.277836	0.0785247	-3.5382	0.00040287	0.0417985
ENSMUSG00000007279	Scube2	1509.11	0.238173	0.0673741	3.53509	0.000407642	0.0421251
ENSMUSG00000091147	4921509A06Rik	366.746	0.280785	0.0794965	3.53204	0.000412372	0.0424448
ENSMUSG00000116912		369.402	-0.31636	0.089597	-3.53093	0.000414104	0.0424547
ENSMUSG00000111746	4933422A05Rik	500.971	0.279393	0.0791998	3.5277	0.000419189	0.0428068
ENSMUSG00000033256	Shf	954.017	-0.234002	0.0665313	-3.51716	0.000436185	0.0440224
ENSMUSG00000061259	Tmprss11d	26.8856	-0.319514	0.0908201	-3.5181	0.000434645	0.0440224
ENSMUSG00000101300	Gm29130	18.0593	-0.287764	0.0818017	-3.51783	0.000435097	0.0440224
ENSMUSG00000034683	Ppp1r1c	896.433	0.246469	0.0702238	3.50977	0.000448493	0.0450892
ENSMUSG00000021898	Asb14	235.422	0.336273	0.0958731	3.50748	0.000452376	0.0451651
ENSMUSG00000037034	Pax1	381.26	-0.304107	0.0867076	-3.50727	0.000452731	0.0451651
ENSMUSG00000101683	1700028D13Rik	769.175	0.255815	0.0730581	3.50152	0.000462608	0.0459736
ENSMUSG00000107756	Gm44164	37.8975	0.329427	0.094135	3.49951	0.000466106	0.0461445
ENSMUSG00000107573	Olfr1389	135.144	-0.343346	0.0981482	-3.49824	0.000468344	0.0461898
ENSMUSG00000038545	Cul7	826.056	-0.294315	0.0842371	-3.49389	0.000476031	0.046644
ENSMUSG00000044921	Rassf9	949.922	-0.268585	0.0768789	-3.4936	0.000476547	0.046644
ENSMUSG00000045463	Slco6b1	3323.21	0.235965	0.0675692	3.4922	0.00047906	0.0467138
ENSMUSG00000034472	Rasd2	337.648	-0.266354	0.0763145	-3.49021	0.00048264	0.0468866
ENSMUSG00000102738	1700006P03Rik	99.7641	0.347437	0.0996294	3.48729	0.000487937	0.0472243
ENSMUSG00000086824	4930448D08Rik	146.526	0.339369	0.0973439	3.48629	0.000489777	0.0472262
ENSMUSG00000107237	Gm29926	113.968	0.343357	0.0985356	3.4846	0.000492876	0.0473489
ENSMUSG00000032246	Calml4	184.273	-0.316337	0.0909504	-3.47813	0.000504928	0.0481501
ENSMUSG00000034839	Larp6	483.869	0.283998	0.0816455	3.47844	0.00050435	0.0481501
ENSMUSG00000086608	4930562D21Rik	518.385	0.311612	0.0897538	3.47185	0.000516889	0.0491101
ENSMUSG00000063130	Calml3	277.137	-0.317119	0.0913723	-3.47063	0.000519241	0.0491536
ENSMUSG00000022100	Xpo7	3341.38	-0.177463	0.0511603	-3.46876	0.000522866	0.0493167
ENSMUSG00000025515	Muc2	142.88	-0.327336	0.0944337	-3.4663	0.000527673	0.0494675
ENSMUSG00000027794	Sohlh2	719.799	-0.260707	0.0752187	-3.46599	0.000528279	0.0494675
ENSMUSG00000049721	Gal3st1	128.308	-0.344352	0.099459	-3.46225	0.000535671	0.0499793
ENSMUSG00000026604	Ptpn14	391.545	-0.289094	0.0836145	-3.45746	0.000545286	0.050513
ENSMUSG00000071890	Mroh9	3343.75	0.256935	0.074306	3.4578	0.000544612	0.050513
ENSMUSG00000022002	Erich6b	653.806	0.25246	0.0731799	3.44985	0.000560898	0.0514001
ENSMUSG00000040354	Mars	3103.47	-0.164807	0.0477579	-3.45088	0.000558769	0.0514001
ENSMUSG00000054351	4930553M12Rik	516.816	0.282567	0.0819258	3.44906	0.000562542	0.0514001
ENSMUSG00000101360	4933417O13Rik	457.988	0.298112	0.0864358	3.44894	0.000562789	0.0514001
ENSMUSG00000116792		34.4569	-0.323631	0.0938778	-3.44736	0.000566088	0.0515199
ENSMUSG00000059323	Tonsl	1099.24	-0.207466	0.0602608	-3.44281	0.000575708	0.0516703
ENSMUSG00000068113	Gm4907	1240.52	0.254431	0.0738542	3.44505	0.000570954	0.0516703
ENSMUSG00000082117	Gm4994	1380.75	0.249498	0.0724529	3.44359	0.000574037	0.0516703
ENSMUSG00000085548	Gm11753	41.5038	-0.331091	0.0961399	-3.44384	0.000573507	0.0516703
ENSMUSG00000028909	Ptpru	332.284	-0.277981	0.0809413	-3.43435	0.000593983	0.0531266
ENSMUSG00000036078	Sigmar1	655.921	-0.230512	0.0671879	-3.43086	0.000601672	0.0536295
ENSMUSG00000028341	Nr4a3	237.42	-0.290614	0.084797	-3.42717	0.000609906	0.0541772
ENSMUSG00000102886	Gm30667	164.045	0.327728	0.0956656	3.42577	0.000613061	0.0542716
ENSMUSG00000112957	4930547H16Rik	751.065	0.259855	0.0758756	3.42475	0.000615375	0.0542912
ENSMUSG00000107773	Gm43971	328.791	-0.274249	0.0801385	-3.42219	0.000621199	0.0546192
ENSMUSG00000045672	Col27a1	1461.05	-0.256138	0.0749139	-3.4191	0.00062829	0.055056
ENSMUSG00000030811	Fbxl19	4286.98	-0.163647	0.0479294	-3.41432	0.000639407	0.055467
ENSMUSG00000043301	Kcnj6	1012.35	0.236506	0.0692871	3.41342	0.000641533	0.055467
ENSMUSG00000084817	Gm5526	236.156	-0.319073	0.0934563	-3.41414	0.000639831	0.055467
ENSMUSG00000117604		665.178	0.268883	0.0787651	3.41374	0.000640786	0.055467
ENSMUSG00000086315	Arl4aos	813.625	0.251392	0.073698	3.41111	0.000646986	0.0557525
ENSMUSG00000110332	Gm19935	772.239	0.254223	0.0745907	3.40824	0.000653842	0.0561259
ENSMUSG00000110410	4933421D24Rik	62.5758	0.338892	0.0994551	3.40748	0.000655646	0.0561259
ENSMUSG00000026109	Tmeff2	165.313	0.331445	0.0973777	3.4037	0.000664786	0.0566863
ENSMUSG00000103556	Gm38215	186.113	0.317738	0.0933707	3.40298	0.000666563	0.0566863
ENSMUSG00000098150	4921515E04Rik	197.719	0.326303	0.0959778	3.39977	0.000674418	0.0571668
ENSMUSG00000026048	Ercc5	1500.88	-0.203528	0.059884	-3.3987	0.00067706	0.0572038
ENSMUSG00000022199	Slc22a17	546.17	-0.254548	0.0749372	-3.39682	0.00068174	0.0574122
ENSMUSG00000046447	Camk2n1	5340.86	0.209738	0.0618368	3.3918	0.000694339	0.058284
ENSMUSG00000027070	Lrp2	162.871	0.327147	0.0964976	3.39021	0.000698403	0.058436
ENSMUSG00000111780	Gm47960	198.974	0.324524	0.0958565	3.38552	0.00071044	0.059252
ENSMUSG00000026890	Lhx6	140.542	-0.323497	0.0956116	-3.38345	0.00071582	0.0594095
ENSMUSG00000108587	1810049I09Rik	868.193	0.250393	0.0740146	3.38303	0.000716909	0.0594095
ENSMUSG00000073991	Cnbd1	1256.9	0.248704	0.0737773	3.37102	0.000748913	0.061864
ENSMUSG00000029848	Stra8	591.175	-0.295399	0.0878655	-3.36195	0.000773942	0.0637286
ENSMUSG00000021636	Marveld2	77.9058	-0.33394	0.0995116	-3.35579	0.000791381	0.0649267
ENSMUSG00000048752	Prss50	1156.38	-0.210984	0.0628853	-3.35505	0.000793499	0.0649267
ENSMUSG00000056258	Kcnq3	528.418	0.283608	0.0845606	3.3539	0.000796801	0.0649919
ENSMUSG00000109594	1700047O18Rik	738.548	0.277731	0.0828572	3.35192	0.000802526	0.0652536
ENSMUSG00000056617	4931429L15Rik	6522.6	0.241968	0.072211	3.35085	0.000805639	0.0653021
ENSMUSG00000030500	Slc17a6	176.885	-0.309302	0.0924461	-3.34576	0.000820578	0.0657327
ENSMUSG00000037884	1700017G19Rik	3208.22	0.226594	0.0677293	3.34559	0.000821088	0.0657327
ENSMUSG00000044700	Tmem201	1094.15	-0.219227	0.0654859	-3.34769	0.000814869	0.0657327
ENSMUSG00000108709	4933431G14Rik	695.666	0.246814	0.0737686	3.34578	0.000820509	0.0657327
ENSMUSG00000053747	Sox14	33.7042	-0.290969	0.0869962	-3.34462	0.000823967	0.0657602
ENSMUSG00000105147	Ckb-ps1	49.6017	-0.325052	0.097269	-3.34178	0.000832429	0.0662317
ENSMUSG00000084927	Gm5724	155.103	0.322881	0.096685	3.33952	0.000839234	0.066569
ENSMUSG00000041791	Capza3	10982.3	0.192331	0.0576117	3.3384	0.000842635	0.066635
ENSMUSG00000118217		14.9521	0.253403	0.0759698	3.33558	0.000851229	0.06711
ENSMUSG00000026734	4921504E06Rik	2098.45	0.231829	0.0696586	3.32808	0.000874478	0.068734
ENSMUSG00000116557		869.614	0.24287	0.072996	3.32716	0.000877345	0.068751
ENSMUSG00000113243	Gm36525	170.493	0.310428	0.0933496	3.32543	0.000882808	0.0689707
ENSMUSG00000000631	Myo18a	3088.86	-0.174651	0.0525599	-3.3229	0.000890858	0.0689763
ENSMUSG00000054555	Adam12	126.183	-0.315606	0.0949556	-3.32372	0.000888248	0.0689763
ENSMUSG00000117899		201.29	0.291989	0.0878551	3.32353	0.000888864	0.0689763
ENSMUSG00000030757	Zkscan2	985.553	-0.254395	0.076587	-3.32165	0.000894871	0.0690808
ENSMUSG00000114919	Gm6122	15.2801	-0.223845	0.0674373	-3.31931	0.000902409	0.069456
ENSMUSG00000114963	Gm29010	133.929	-0.324229	0.0979346	-3.31066	0.00093075	0.0714254
ENSMUSG00000073700	Klhl21	1866.23	0.186907	0.0564951	3.30837	0.000938397	0.0715337
ENSMUSG00000097820	E530011L22Rik	290.657	-0.276877	0.0836776	-3.30885	0.000936803	0.0715337
ENSMUSG00000113860	Gm45949	314.672	0.303429	0.0917324	3.30777	0.000940434	0.0715337
ENSMUSG00000018698	Lhx1	232.746	-0.297982	0.0902161	-3.30298	0.000956637	0.0720092
ENSMUSG00000033590	Myo5c	245.305	0.273883	0.0829285	3.30264	0.000957791	0.0720092
ENSMUSG00000079579	Gm6760	3637.39	0.240017	0.0726431	3.30405	0.000952977	0.0720092
ENSMUSG00000098348	Btg1-ps2	449.055	0.299946	0.0907993	3.30339	0.000955221	0.0720092
ENSMUSG00000056579	Tug1	5861.45	0.170395	0.0516124	3.30144	0.000961899	0.0721091
ENSMUSG00000059625	Sohlh1	291.539	-0.286215	0.0867399	-3.29969	0.000967916	0.072351
ENSMUSG00000058794	Nfe2	201.041	-0.307402	0.0931892	-3.29868	0.000971395	0.0724025
ENSMUSG00000046743	Fat4	614.264	0.25971	0.0787593	3.29751	0.000975449	0.0724963
ENSMUSG00000052549	Arl13a	1452.57	0.264525	0.0803418	3.2925	0.000993022	0.0735915
ENSMUSG00000020387	Jade2	540.407	-0.264444	0.0804305	-3.28785	0.00100956	0.0744577
ENSMUSG00000114977	AC156016.1	97.7462	0.326204	0.0992226	3.2876	0.00101045	0.0744577
ENSMUSG00000087047	1700110K17Rik	504.967	-0.237172	0.0721767	-3.28599	0.00101625	0.074673
ENSMUSG00000013419	Zfp651	420.051	-0.268395	0.0817601	-3.28272	0.00102812	0.0753316
ENSMUSG00000057751	Megf6	91.7809	-0.326129	0.0993885	-3.28135	0.0010331	0.0754357
ENSMUSG00000096284	Tcstv1	23.7338	0.263001	0.0801651	3.28074	0.00103536	0.0754357
ENSMUSG00000022286	Grhl2	361.782	0.264286	0.0805905	3.27936	0.00104041	0.0755917
ENSMUSG00000028184	Adgrl2	1661.53	0.192602	0.0587806	3.27663	0.00105054	0.076114
ENSMUSG00000028520	4921539E11Rik	7364.3	0.229551	0.0700852	3.27531	0.00105544	0.0761469
ENSMUSG00000040978	Gm11992	2720.84	0.186719	0.0570478	3.27302	0.00106406	0.0761469
ENSMUSG00000078320	Gm362	2632.78	0.248366	0.0758769	3.27327	0.00106312	0.0761469
ENSMUSG00000096995	2810029C07Rik	1277.66	0.239824	0.0732665	3.27331	0.00106296	0.0761469
ENSMUSG00000111172	Gm39302	324.177	0.278898	0.0852224	3.27259	0.00106567	0.0761469
ENSMUSG00000067704	Wfdc13	22.7785	0.196394	0.0600712	3.26935	0.00107795	0.0768126
ENSMUSG00000037977	6430571L13Rik	157.625	-0.317107	0.0971754	-3.26325	0.00110144	0.0780576
ENSMUSG00000089844	A530032D15Rik	7.78158	-0.197084	0.060386	-3.26374	0.00109954	0.0780576
ENSMUSG00000002900	Lamb1	903.423	-0.240823	0.0738292	-3.26189	0.00110671	0.0780845
ENSMUSG00000020953	Coch	32.0116	0.305973	0.0938104	3.2616	0.00110784	0.0780845
ENSMUSG00000093695	Gm20717	128.756	-0.313721	0.0962243	-3.26031	0.00111289	0.0782282
ENSMUSG00000026532	Spta1	2177.3	0.237496	0.0729234	3.25679	0.00112681	0.0789925
ENSMUSG00000094854	Gm5334	1638.98	0.263002	0.0807906	3.25535	0.00113254	0.07918
ENSMUSG00000040280	Ndufa4l2	1280.46	0.23629	0.0727209	3.24928	0.00115699	0.0804556
ENSMUSG00000115215	CT009515.2	62.1527	0.323072	0.0994071	3.24998	0.00115411	0.0804556
ENSMUSG00000030798	Cd37	1219.77	-0.22425	0.0692145	-3.23993	0.00119559	0.0826964
ENSMUSG00000031095	Cul4b	6451	0.18093	0.055842	3.24003	0.00119516	0.0826964
ENSMUSG00000073130	Gm1141	4802.96	0.218993	0.0676446	3.23741	0.00120619	0.083208
ENSMUSG00000034918	Cdhr2	175.616	-0.305635	0.0944799	-3.23492	0.00121677	0.0832735
ENSMUSG00000079480	Pin4	289.403	0.278895	0.0862132	3.23495	0.00121666	0.0832735
ENSMUSG00000085701	Gm12968	22.704	-0.251074	0.0775794	-3.23634	0.00121071	0.0832735
ENSMUSG00000097993	Ptprv	554.089	-0.265125	0.0820727	-3.23036	0.00123633	0.0843894
ENSMUSG00000049858	Suox	806.832	-0.230269	0.0713373	-3.22788	0.0012471	0.0844575
ENSMUSG00000104993	Gm43510	138.536	0.308613	0.0956048	3.228	0.00124657	0.0844575
ENSMUSG00000114630	Gm48105	108.64	-0.314472	0.0973859	-3.22913	0.00124168	0.0844575
ENSMUSG00000037974	Muc5ac	66.6932	-0.320413	0.0993181	-3.22613	0.00125477	0.0847558
ENSMUSG00000093898	Gm3629	64.4713	0.319675	0.0992233	3.22177	0.001274	0.0858309
ENSMUSG00000028683	Eif2b3	614.725	-0.24368	0.0757302	-3.21774	0.00129206	0.0868227
ENSMUSG00000037428	Vgf	72.5956	-0.320103	0.099645	-3.21244	0.00131614	0.0882123
ENSMUSG00000116305	AC162302.2	19.0893	-0.252038	0.0785985	-3.20666	0.00134288	0.089772
ENSMUSG00000113179	1700030L22Rik	609.124	0.241625	0.0754047	3.20437	0.00135357	0.0902541
ENSMUSG00000029032	Arhgef16	33.4601	-0.298012	0.0932846	-3.19466	0.00139997	0.0931008
ENSMUSG00000116879		6119.56	-0.163078	0.0510586	-3.19394	0.00140344	0.0931008
ENSMUSG00000112108	4930551I15Rik	264.501	0.283838	0.0889622	3.19055	0.00142004	0.093962
ENSMUSG00000094576	AC087559.3	20.5704	0.244156	0.0766712	3.18446	0.00145023	0.0957153
ENSMUSG00000099719	Gm28802	1981.04	0.170649	0.0536003	3.18373	0.00145392	0.0957153
ENSMUSG00000041530	Ago1	675.035	-0.228557	0.0718586	-3.18065	0.00146945	0.0962487
ENSMUSG00000049648	Olfr273	172.271	0.31021	0.0975098	3.18133	0.00146602	0.0962487
ENSMUSG00000117334		37.1014	0.297596	0.0936885	3.17644	0.00149094	0.0974108
ENSMUSG00000057933	Gsta2	1141.92	-0.29221	0.0920427	-3.17472	0.00149981	0.0977436
ENSMUSG00000031919	Tmed6	570.743	0.290554	0.0916204	3.17129	0.00151766	0.098659
ENSMUSG00000085589	A430078I02Rik	41.728	-0.307367	0.0969726	-3.16963	0.00152633	0.0989746
ENSMUSG00000099751	1700022A22Rik	897.551	0.23769	0.0750333	3.1678	0.00153598	0.0993524
ENSMUSG00000027977	Ndst3	1142.8	0.234673	0.0741172	3.16625	0.0015442	0.0996354
ENSMUSG00000104964	4930597L12Rik	83.0379	0.313495	0.0991566	3.16162	0.00156895	0.100981
ENSMUSG00000051652	Lrrc3	113.062	0.31257	0.0989879	3.15766	0.00159042	0.101857
ENSMUSG00000105076	A930003O13Rik	257.194	0.25927	0.0820977	3.15807	0.0015882	0.101857
ENSMUSG00000097735	D930032P07Rik	11.2964	0.196092	0.062141	3.15559	0.00160173	0.102329
ENSMUSG00000026840	Lamc3	1353.28	-0.274717	0.0871297	-3.15296	0.00161621	0.103001
ENSMUSG00000001376	Vps50	1719.53	0.171967	0.0546019	3.14947	0.00163566	0.103688
ENSMUSG00000033318	Gstt2	4305.79	-0.16433	0.0521869	-3.14888	0.00163898	0.103688
ENSMUSG00000074507	Gm14340	451.55	0.276927	0.0879209	3.14972	0.00163425	0.103688
ENSMUSG00000025227	Mfsd13a	920.072	-0.229647	0.0731069	-3.14125	0.00168226	0.106166
ENSMUSG00000019763	Rmnd1	6074.75	0.208772	0.0665545	3.13686	0.0017077	0.107503
ENSMUSG00000020614	Fam20a	2719.55	-0.22719	0.0724584	-3.13546	0.00171586	0.107503
ENSMUSG00000031384	Asb9	3410.81	0.202281	0.0645071	3.13579	0.0017139	0.107503
ENSMUSG00000102748	Pcdhgb2	341.016	0.26542	0.0847274	3.13264	0.00173242	0.108278
ENSMUSG00000072844	G530011O06Rik	27.2163	0.258344	0.0826041	3.12749	0.00176306	0.109928
ENSMUSG00000109445	4930560O18Rik	313.857	-0.270156	0.086438	-3.12543	0.00177548	0.110437
ENSMUSG00000035566	Pcdh17	791.885	-0.252062	0.0806709	-3.12458	0.00178062	0.110492
ENSMUSG00000110168	Gm45488	336.898	0.270685	0.0866724	3.12309	0.00178965	0.110788
ENSMUSG00000067194	Eif1ax	4478.06	0.166648	0.0533751	3.12221	0.00179499	0.110854
ENSMUSG00000081505	Gm8644	43.2776	0.303435	0.0972131	3.12134	0.00180028	0.110916
ENSMUSG00000006720	Zfp184	869.493	0.19324	0.0619272	3.12044	0.00180578	0.110991
ENSMUSG00000005883	Spo11	4130.6	-0.158335	0.0507795	-3.11808	0.00182031	0.11162
ENSMUSG00000055407	Map6	485.098	0.256952	0.082456	3.11623	0.00183179	0.111843
ENSMUSG00000060090	Rp2	2883.72	0.213316	0.0684686	3.11554	0.00183611	0.111843
ENSMUSG00000079525	Cldn34d	660.212	0.270135	0.0867093	3.11541	0.00183689	0.111843
ENSMUSG00000036564	Ndrg4	976.307	-0.251943	0.0810687	-3.10777	0.00188506	0.114508
ENSMUSG00000109197	4933402C05Rik	159.061	0.288227	0.0928071	3.10566	0.00189855	0.115058
ENSMUSG00000057440	Mpp7	412.312	0.251915	0.0811621	3.10385	0.00191018	0.115224
ENSMUSG00000091542	Gm17167	23.7258	0.228279	0.0735452	3.10393	0.0019097	0.115224
ENSMUSG00000060565	Gm5591	414.442	0.260835	0.0840951	3.10166	0.00192438	0.115811
ENSMUSG00000027950	Chrnb2	519.585	-0.21227	0.0685793	-3.09526	0.00196642	0.11744
ENSMUSG00000054594	Oscar	95.9122	-0.305095	0.0985837	-3.09478	0.00196956	0.11744
ENSMUSG00000073458	Smok2a	686.493	0.247779	0.0800244	3.09629	0.00195957	0.11744
ENSMUSG00000100171	Gm21201	17.6038	-0.244416	0.078966	-3.0952	0.00196678	0.11744
ENSMUSG00000055963	Triqk	617.337	0.215799	0.0697533	3.09374	0.00197647	0.117582
ENSMUSG00000024913	Lrp5	4623.72	0.238988	0.0773173	3.09101	0.0019948	0.118401
ENSMUSG00000087358	4930453H23Rik	822.937	0.253288	0.0819717	3.08995	0.00200191	0.118551
ENSMUSG00000081874	Gm14983	297.568	0.27342	0.0885177	3.08887	0.00200918	0.118711
ENSMUSG00000118175		108.033	0.304488	0.0986017	3.08806	0.00201467	0.118765
ENSMUSG00000017417	Plxdc1	4450.73	0.215924	0.0699803	3.08549	0.00203217	0.119525
ENSMUSG00000027404	Snrpb	3242.3	-0.177302	0.0574815	-3.08451	0.00203889	0.119649
ENSMUSG00000104086	1700039M15Rik	16.4537	-0.239441	0.0776567	-3.08333	0.00204698	0.119852
ENSMUSG00000032128	Robo3	71.6838	-0.307039	0.0996354	-3.08163	0.00205874	0.120269
ENSMUSG00000036792	Mbd5	1915.21	0.193614	0.0628536	3.0804	0.0020672	0.120492
ENSMUSG00000029064	Gnb1	10022.4	-0.152939	0.0496755	-3.07876	0.00207866	0.120888
ENSMUSG00000026675	Hsd17b7	375.729	-0.273871	0.0890715	-3.07473	0.00210696	0.12208
ENSMUSG00000050697	Prkaa1	1753.64	0.210302	0.0684464	3.07251	0.00212268	0.12208
ENSMUSG00000086560	Gm13372	95.6019	-0.300195	0.0976626	-3.0738	0.00211352	0.12208
ENSMUSG00000106540	4930590L14Rik	78.9875	0.306218	0.0996273	3.07363	0.00211468	0.12208
ENSMUSG00000111323	Gm48129	291.238	-0.27374	0.0890808	-3.07294	0.00211959	0.12208
ENSMUSG00000024347	Psd2	73.1308	-0.30442	0.0992321	-3.06776	0.00215673	0.122706
ENSMUSG00000037072	Selenof	5350.05	0.155984	0.0508634	3.06672	0.00216419	0.122706
ENSMUSG00000049249	Gm5316	151.977	0.294223	0.0958912	3.0683	0.00215283	0.122706
ENSMUSG00000050966	Lin28a	235.082	-0.289849	0.0945023	-3.06711	0.00216142	0.122706
ENSMUSG00000071816	Ssxb5	91.7421	0.304251	0.0992704	3.06487	0.00217765	0.122706
ENSMUSG00000073001	Cylc1	6332.35	0.216277	0.0705749	3.0645	0.00218035	0.122706
ENSMUSG00000073117	Gm7347	182.702	0.287873	0.0938105	3.06867	0.00215015	0.122706
ENSMUSG00000080756	Gm12633	62.3749	0.303	0.0987575	3.06812	0.00215409	0.122706
ENSMUSG00000099422	Gm4275	3774.15	0.210348	0.0686067	3.066	0.0021694	0.122706
ENSMUSG00000105308	4930572K03Rik	607.88	0.239254	0.0780748	3.06443	0.00218088	0.122706
ENSMUSG00000059498	Fcgr3	1040.13	-0.217232	0.0709429	-3.06207	0.00219812	0.123142
ENSMUSG00000111303	4930502A04Rik	134.261	0.298807	0.0975768	3.06228	0.0021966	0.123142
ENSMUSG00000111767	4930546K05Rik	125.518	0.294133	0.0961023	3.06063	0.00220873	0.12347
ENSMUSG00000110631	Gm42047	688.274	0.298893	0.0976923	3.05954	0.0022168	0.123655
ENSMUSG00000054160	Nkx2-4	245.577	0.263977	0.0863137	3.05835	0.00222563	0.12388
ENSMUSG00000034463	Scara3	549.406	-0.25042	0.081983	-3.05454	0.00225409	0.125196
ENSMUSG00000092049	Vmn2r4	83.7916	0.303402	0.0993505	3.05385	0.00225922	0.125213
ENSMUSG00000029420	Rimbp2	228.623	-0.269894	0.0884654	-3.05085	0.00228198	0.12599
ENSMUSG00000101940	Akp-ps1	603.338	-0.217577	0.07132	-3.05072	0.00228296	0.12599
ENSMUSG00000108821	4933423L19Rik	26.3287	0.267373	0.0876734	3.04965	0.00229112	0.126172
ENSMUSG00000118434		11.9559	0.163211	0.0535491	3.04789	0.00230458	0.126644
ENSMUSG00000038034	Igsf8	1641.15	-0.233387	0.0765907	-3.0472	0.00230988	0.126667
ENSMUSG00000028603	Scp2	1715.04	0.185339	0.0608662	3.04502	0.00232667	0.127319
ENSMUSG00000090012	Gm16555	377.897	-0.244831	0.0805116	-3.04094	0.00235839	0.128783
ENSMUSG00000031481	Tpte	575.632	0.271528	0.0894	3.03723	0.00238767	0.130108
ENSMUSG00000039720	Got1l1	3093.92	0.202164	0.0666583	3.03284	0.00242266	0.131121
ENSMUSG00000062464	Cyp4f37	572.298	0.26701	0.0880022	3.03413	0.00241229	0.131121
ENSMUSG00000086968	4933431E20Rik	357.985	-0.249728	0.0823544	-3.03236	0.00242648	0.131121
ENSMUSG00000092494	Gm20420	170.057	-0.294423	0.0970801	-3.03279	0.00242307	0.131121
ENSMUSG00000072849	Serpina1e	44.8019	-0.296626	0.0978899	-3.0302	0.00244394	0.13179
ENSMUSG00000074753	Gm14092	23.1402	0.267789	0.0884769	3.02665	0.00247277	0.132967
ENSMUSG00000100684	Gm20268	713.675	0.217041	0.0717193	3.02626	0.00247603	0.132967
ENSMUSG00000095331	Ptma-ps1	105.273	-0.293678	0.0970793	-3.02514	0.00248519	0.133123
ENSMUSG00000096875	Gm21815	18.3885	-0.214536	0.0709291	-3.02465	0.00248919	0.133123
ENSMUSG00000076613	Ighg2b	8.23035	-0.151755	0.0502404	-3.02058	0.00252291	0.134649
ENSMUSG00000113005	Gm34408	120.045	0.297202	0.0985219	3.01661	0.00255621	0.136146
ENSMUSG00000021622	Ckmt2	1017.5	0.238467	0.0790946	3.01496	0.00257014	0.136607
ENSMUSG00000078763	Slfn1	10.7511	-0.207406	0.0688186	-3.01381	0.00257988	0.136844
ENSMUSG00000102841	Gm38036	69.4725	0.299139	0.0993032	3.01238	0.00259206	0.13721
ENSMUSG00000042644	Itpr3	2124.86	-0.185468	0.061654	-3.0082	0.002628	0.138829
ENSMUSG00000029660	Tex26	2429.15	0.189801	0.0631339	3.00633	0.00264424	0.139403
ENSMUSG00000022817	Itgb5	3128.87	-0.197354	0.0657348	-3.00228	0.00267963	0.139609
ENSMUSG00000027439	Gzf1	2046.46	-0.168912	0.0562382	-3.00352	0.00266879	0.139609
ENSMUSG00000032297	Celf6	862.158	0.205725	0.0685446	3.00133	0.00268807	0.139609
ENSMUSG00000034785	Dio1	213.821	0.278547	0.0927093	3.00452	0.00265998	0.139609
ENSMUSG00000039285	Azi2	6945.88	0.169642	0.0565108	3.00193	0.0026827	0.139609
ENSMUSG00000079564	Gm11149	582.488	0.20894	0.0695349	3.00482	0.00265739	0.139609
ENSMUSG00000087152	Cldn34-ps	45.4604	0.29152	0.0970751	3.00304	0.002673	0.139609
ENSMUSG00000114892	AC090962.1	247.048	0.27408	0.0913304	3.00097	0.00269122	0.139609
ENSMUSG00000061126	Cyp4f39	1570.09	0.228646	0.0762236	2.99968	0.00270262	0.139921
ENSMUSG00000013523	Bcas1	742.822	-0.218888	0.0729963	-2.99861	0.00271215	0.140135
ENSMUSG00000025257	Ribc1	2709.57	0.212878	0.0710668	2.99547	0.00274024	0.14019
ENSMUSG00000035954	Dock4	194.977	-0.265269	0.0885417	-2.99598	0.00273561	0.14019
ENSMUSG00000043518	Rai2	275.64	0.272894	0.0910985	2.99559	0.0027391	0.14019
ENSMUSG00000097075	D830044I16Rik	25066.5	0.202428	0.0675633	2.99612	0.00273443	0.14019
ENSMUSG00000117794		66.0336	-0.293976	0.0981051	-2.99655	0.00273057	0.14019
ENSMUSG00000024107	Lhcgr	519.327	-0.271588	0.0907911	-2.99135	0.00277749	0.141616
ENSMUSG00000049764	Zfp280b	754.109	-0.215549	0.0720614	-2.99118	0.00277903	0.141616
ENSMUSG00000069355	Gm5152	1790.67	0.178417	0.059671	2.99001	0.00278968	0.14188
ENSMUSG00000039697	Ncoa7	1410.13	0.193362	0.0646974	2.98872	0.00280153	0.141932
ENSMUSG00000101223	4930568A12Rik	658.106	-0.247513	0.0828161	-2.9887	0.00280164	0.141932
ENSMUSG00000028358	Zfp618	1203.98	-0.169407	0.0567081	-2.98736	0.002814	0.14228
ENSMUSG00000057805	1700084M14Rik	1996.26	0.213129	0.0713676	2.98636	0.00282324	0.142469
ENSMUSG00000102072	Gm29551	7.6619	0.176436	0.0590926	2.98576	0.00282875	0.14247
ENSMUSG00000049152	Ugt3a2	54.9798	0.255055	0.0854512	2.9848	0.00283767	0.142642
ENSMUSG00000000805	Car4	138.861	-0.277472	0.0931337	-2.97928	0.00288923	0.144953
ENSMUSG00000002803	Btbd6	473.288	-0.233269	0.0784247	-2.97444	0.00293528	0.146819
ENSMUSG00000073007	Fam46d	2432.72	0.210184	0.0706973	2.97301	0.00294892	0.146819
ENSMUSG00000110009	4930543E12Rik	318.741	0.276103	0.0928486	2.97369	0.00294244	0.146819
ENSMUSG00000116885		318.844	0.245807	0.0826799	2.973	0.00294906	0.146819
ENSMUSG00000096861	Vmn2r68	85.0585	-0.295079	0.0993086	-2.97134	0.00296507	0.147052
ENSMUSG00000101505	1700109G14Rik	1607.15	0.217305	0.0731295	2.97151	0.00296339	0.147052
ENSMUSG00000021850	1700011H14Rik	2732	0.187442	0.0632158	2.96512	0.00302569	0.148974
ENSMUSG00000030884	Uqcrc2	5457.18	-0.127996	0.0431629	-2.96542	0.00302274	0.148974
ENSMUSG00000046070	Igfals	160.895	-0.282725	0.0953539	-2.965	0.0030268	0.148974
ENSMUSG00000069729	Arid1b	1420.85	-0.214622	0.0723595	-2.96605	0.00301651	0.148974
ENSMUSG00000012042	4930579F01Rik	4866.44	0.194368	0.0656061	2.96266	0.00304994	0.149223
ENSMUSG00000020424	Gatsl3	378.323	-0.263074	0.0888105	-2.96219	0.00305456	0.149223
ENSMUSG00000046204	Pnma2	391.176	0.263472	0.0889275	2.96277	0.00304885	0.149223
ENSMUSG00000117868		2444.47	-0.171379	0.0578561	-2.96216	0.00305488	0.149223
ENSMUSG00000029090	Adgra3	1597.93	-0.191827	0.0648038	-2.96012	0.00307518	0.149786
ENSMUSG00000041046	Ramp3	367.927	-0.241657	0.081645	-2.95984	0.00307795	0.149786
ENSMUSG00000032118	Fez1	639.128	-0.207919	0.0703435	-2.95576	0.00311898	0.151498
ENSMUSG00000063109	Dgkeos	1301.11	0.181862	0.0615993	2.95234	0.00315377	0.152902
ENSMUSG00000031292	Cdkl5	2204.87	0.205399	0.0697385	2.94528	0.00322667	0.154041
ENSMUSG00000032006	Pdgfd	319.672	0.233623	0.0793236	2.94519	0.00322757	0.154041
ENSMUSG00000034552	Zswim2	7924.58	0.191208	0.0649068	2.94589	0.00322023	0.154041
ENSMUSG00000038429	Usp5	4320.79	-0.145341	0.04935	-2.94511	0.00322835	0.154041
ENSMUSG00000046711	Hmga1	2086.33	-0.193377	0.0656488	-2.94563	0.003223	0.154041
ENSMUSG00000054200	Ffar4	52.1693	-0.2895	0.0982883	-2.94542	0.00322519	0.154041
ENSMUSG00000061742	Slc22a12	246.197	-0.283053	0.0961166	-2.94489	0.00323071	0.154041
ENSMUSG00000074354	Arhgap20os	57.1831	-0.292033	0.09913	-2.94596	0.00321957	0.154041
ENSMUSG00000101808	Gm29654	25.0712	-0.228581	0.0775022	-2.94935	0.00318439	0.154041
ENSMUSG00000102009	4933400F21Rik	1969.3	0.219046	0.0744165	2.94351	0.00324511	0.154443
ENSMUSG00000003051	Elf3	69.3319	0.291955	0.0992603	2.94131	0.0032683	0.154696
ENSMUSG00000029209	Gnpda2	1645.55	0.177723	0.0604092	2.94199	0.00326114	0.154696
ENSMUSG00000051329	Nup160	3642.18	0.186938	0.0635441	2.94186	0.00326247	0.154696
ENSMUSG00000004698	Hdac9	512.528	0.204016	0.0694446	2.93783	0.0033052	0.15481
ENSMUSG00000018841	Rad51d	935.074	-0.197119	0.0671762	-2.93436	0.00334235	0.15481
ENSMUSG00000031539	Ap3m2	665.384	0.208832	0.0710933	2.93744	0.00330931	0.15481
ENSMUSG00000055737	Ghr	242.997	0.277991	0.0945566	2.93994	0.00328271	0.15481
ENSMUSG00000074577	Ripor3	66.4983	0.253106	0.0862462	2.93469	0.00333882	0.15481
ENSMUSG00000078315	Fam47c	1179.4	0.21057	0.0717534	2.93463	0.00333941	0.15481
ENSMUSG00000079259	Trim71	304.597	-0.230771	0.0785507	-2.93786	0.00330484	0.15481
ENSMUSG00000079625	Tm4sf19	157.386	-0.290976	0.0991447	-2.93486	0.00333702	0.15481
ENSMUSG00000084804	1700095J12Rik	758.816	0.206052	0.0701389	2.93777	0.00330585	0.15481
ENSMUSG00000091296	Gm4181	579.555	0.203867	0.0693458	2.93985	0.00328366	0.15481
ENSMUSG00000094036	Gm6465	445.208	0.230983	0.0787067	2.93473	0.00333835	0.15481
ENSMUSG00000101896	Gm6244	794.561	0.244406	0.0832584	2.93551	0.00333002	0.15481
ENSMUSG00000040329	Il7	27.4437	0.221369	0.0754701	2.9332	0.0033549	0.155115
ENSMUSG00000005892	Trh	139.585	-0.28136	0.0960508	-2.92929	0.00339741	0.155401
ENSMUSG00000021071	Trim9	224.031	0.264469	0.0903003	2.92877	0.00340304	0.155401
ENSMUSG00000026656	Fcgr2b	392.741	0.273614	0.0933706	2.93041	0.00338519	0.155401
ENSMUSG00000049811	Fam161a	10755.7	0.190496	0.06502	2.9298	0.00339178	0.155401
ENSMUSG00000091685	Gm17359	12103.6	0.196756	0.0671315	2.9309	0.00337983	0.155401
ENSMUSG00000097023	Mir9-3hg	666.668	-0.22505	0.0768084	-2.93002	0.00338945	0.155401
ENSMUSG00000114353	Gm7896	12.7651	-0.226114	0.0771358	-2.93137	0.0033747	0.155401
ENSMUSG00000104614	Fbxw27	595.487	0.192435	0.0657413	2.92715	0.00342085	0.15594
ENSMUSG00000030909	Anks4b	168.249	-0.285504	0.0976148	-2.92481	0.00344671	0.156844
ENSMUSG00000097287	D130017N08Rik	3558.2	-0.156069	0.0533832	-2.92357	0.00346047	0.157194
ENSMUSG00000025665	Rps6ka6	1904.89	0.215717	0.0738066	2.92274	0.00346968	0.157337
ENSMUSG00000114704	Gm48003	19.9952	-0.23886	0.0817849	-2.92059	0.00349374	0.158151
ENSMUSG00000025579	Gaa	2662.36	-0.205912	0.0705212	-2.91987	0.00350182	0.158241
ENSMUSG00000039304	Tnfsf10	38.8143	-0.26897	0.0921439	-2.91902	0.00351133	0.158395
ENSMUSG00000101153	4933404I11Rik	159.317	-0.267266	0.0916581	-2.9159	0.00354664	0.159709
ENSMUSG00000001566	Mnx1	49.3873	-0.273044	0.0936953	-2.91417	0.00356641	0.160322
ENSMUSG00000051674	Dcun1d4	7781.55	0.166246	0.0571936	2.90673	0.00365234	0.163836
ENSMUSG00000110000	Gm33501	114.697	0.278662	0.095882	2.90631	0.00365722	0.163836
ENSMUSG00000001773	Folh1	335.527	0.239754	0.0826251	2.9017	0.00371139	0.163997
ENSMUSG00000003208	Ccdc94	445.411	-0.214891	0.07402	-2.90315	0.00369425	0.163997
ENSMUSG00000020213	Glipr1l1	3019.25	0.187504	0.0645714	2.90383	0.00368629	0.163997
ENSMUSG00000027397	Slc20a1	1812.88	-0.165492	0.0570285	-2.90192	0.00370884	0.163997
ENSMUSG00000071064	Zfp827	341.115	0.24105	0.0830639	2.90198	0.00370814	0.163997
ENSMUSG00000101012	1700008K24Rik	18052.2	-0.15614	0.053797	-2.90239	0.00370326	0.163997
ENSMUSG00000102416	4933424G06Rik	1234.56	0.219412	0.0756073	2.90199	0.00370795	0.163997
ENSMUSG00000107371	Gm43784	218.841	0.265093	0.0912877	2.90393	0.00368506	0.163997
ENSMUSG00000034765	Dusp5	381.336	0.224048	0.0772388	2.90072	0.00372312	0.164235
ENSMUSG00000008318	Relt	157.26	-0.270135	0.0931768	-2.89917	0.00374154	0.164699
ENSMUSG00000025478	Dpysl4	811.797	-0.24691	0.0851777	-2.89877	0.00374633	0.164699
ENSMUSG00000075510	Fam187a	381.695	0.231334	0.0798797	2.89603	0.00377912	0.165859
ENSMUSG00000081606	Gm9059	978.488	0.248998	0.0859993	2.89535	0.00378736	0.16594
ENSMUSG00000108739	Gm45096	148.808	0.276326	0.095477	2.89416	0.00380177	0.166291
ENSMUSG00000025019	Lcor	505.209	-0.243504	0.0841893	-2.89234	0.00382381	0.166692
ENSMUSG00000081920	Selenot-ps	14.6916	-0.199986	0.069142	-2.8924	0.00382312	0.166692
ENSMUSG00000040600	Eps8l3	1751.84	0.223847	0.0775141	2.88782	0.00387919	0.168561
ENSMUSG00000043605	Olfr13	93.6337	-0.284949	0.0986739	-2.88778	0.00387967	0.168561
ENSMUSG00000021790	Dydc1	2186.57	0.225913	0.0782526	2.88697	0.00388971	0.16871
ENSMUSG00000063903	Klk1	148.053	-0.286123	0.0991263	-2.88645	0.0038961	0.16871
ENSMUSG00000021745	Ptprg	1423.18	-0.162105	0.0562507	-2.88182	0.00395383	0.170639
ENSMUSG00000030315	Vgll4	840.882	-0.188578	0.0654342	-2.88194	0.0039523	0.170639
ENSMUSG00000067547	Gm7666	286.403	0.231186	0.0802415	2.88113	0.00396248	0.170729
ENSMUSG00000045179	Sox3	98.6565	-0.284563	0.0988381	-2.87909	0.0039883	0.171042
ENSMUSG00000083431	Gm13437	19.8977	0.223006	0.0774317	2.88003	0.00397634	0.171042
ENSMUSG00000101195	Gm9239	277.895	0.271871	0.0944328	2.87899	0.00398953	0.171042
ENSMUSG00000038217	Tlcd2	124.19	-0.271568	0.0943553	-2.87814	0.00400029	0.17122
ENSMUSG00000054822	1700041G16Rik	148.009	0.276392	0.0960827	2.87661	0.00401977	0.171663
ENSMUSG00000100249	Btbd35f23	78.0929	0.28651	0.0996167	2.87613	0.00402586	0.171663
ENSMUSG00000109381	Gm44826	149.356	0.274931	0.0956025	2.87577	0.00403048	0.171663
ENSMUSG00000017309	Cd300lg	188.452	0.273584	0.095156	2.87511	0.00403885	0.171737
ENSMUSG00000029714	Gigyf1	1578.85	-0.170761	0.0594644	-2.87165	0.00408334	0.173345
ENSMUSG00000038522	Mfsd4b1	53.9621	0.283222	0.0986732	2.8703	0.00410085	0.173638
ENSMUSG00000117900		72.6677	0.284221	0.099029	2.87008	0.00410365	0.173638
ENSMUSG00000099564	Gm28729	610.764	0.222264	0.077525	2.86699	0.00414391	0.174772
ENSMUSG00000099923	1700105P06Rik	358.436	0.252779	0.0881597	2.86729	0.00414004	0.174772
ENSMUSG00000033594	Spata2l	1493.54	0.188841	0.0659115	2.86506	0.00416928	0.175068
ENSMUSG00000113007	Gm8700	295.141	0.244874	0.0854508	2.86568	0.00416119	0.175068
ENSMUSG00000115335	AC116390.1	276.384	0.246994	0.0862132	2.86492	0.00417117	0.175068
ENSMUSG00000109347	Gm45175	276.605	0.253982	0.0887863	2.8606	0.0042284	0.177183
ENSMUSG00000029861	Fam131b	1568.28	-0.215696	0.075546	-2.85516	0.00430151	0.17942
ENSMUSG00000034543	Morc2a	6417.98	0.141512	0.049565	2.85508	0.00430253	0.17942
ENSMUSG00000111082	Gm30934	358.982	-0.229759	0.0804567	-2.85569	0.0042944	0.17942
ENSMUSG00000097760	6030442K20Rik	14.0694	-0.220122	0.0771477	-2.85326	0.00432737	0.180166
ENSMUSG00000019997	Ctgf	860.949	-0.262969	0.0922235	-2.85143	0.00435234	0.180915
ENSMUSG00000038009	Dnajc22	130.196	-0.281579	0.0988173	-2.84949	0.004379	0.181665
ENSMUSG00000090623	Cfhr3	579.28	0.228569	0.0802252	2.84909	0.00438438	0.181665
ENSMUSG00000024067	Dpy30	4556.3	0.187397	0.0657955	2.84818	0.00439701	0.181773
ENSMUSG00000115601	CT030684.3	185.776	0.252119	0.0885283	2.84789	0.00440102	0.181773
ENSMUSG00000025969	Nrp2	528.214	-0.213297	0.0749523	-2.84577	0.00443042	0.182697
ENSMUSG00000030595	Nfkbib	5290.04	0.191737	0.0674236	2.84377	0.00445836	0.183266
ENSMUSG00000055748	Gsdmc4	125.922	0.279039	0.0981121	2.84408	0.00445402	0.183266
ENSMUSG00000054161	Fam83e	4482.94	0.202603	0.0712727	2.84265	0.00447409	0.183622
ENSMUSG00000022075	Rhobtb2	1239.12	0.17737	0.0624362	2.84082	0.00449981	0.184385
ENSMUSG00000014602	Kif1a	2066.47	-0.160991	0.0567336	-2.83767	0.00454443	0.184466
ENSMUSG00000023257	Cypt1	5789.01	0.152361	0.0536789	2.83839	0.00453423	0.184466
ENSMUSG00000025479	Cyp2e1	89.9048	0.167398	0.0589907	2.83771	0.00454388	0.184466
ENSMUSG00000028347	Tmeff1	2456.53	-0.160523	0.0565675	-2.83773	0.0045435	0.184466
ENSMUSG00000096153	BC061195	643.981	0.20246	0.0713208	2.83872	0.00452946	0.184466
ENSMUSG00000115428	AC149588.2	187.641	0.252977	0.0891322	2.83822	0.00453655	0.184466
ENSMUSG00000112399	Gm32235	70.3422	0.282671	0.0996456	2.83677	0.00455726	0.184697
ENSMUSG00000090171	Ugt1a2	7.99903	0.162061	0.0571626	2.83509	0.00458129	0.185093
ENSMUSG00000114854	Gm34354	147.349	0.281657	0.0993467	2.83509	0.00458129	0.185093
ENSMUSG00000055334	Snupn	1592.81	0.179656	0.063407	2.83337	0.00460599	0.185678
ENSMUSG00000116194	AC139844.2	8.95933	-0.18823	0.0664398	-2.83309	0.0046101	0.185678
ENSMUSG00000021236	Entpd5	2809.14	0.163069	0.0576054	2.83079	0.00464328	0.186725
ENSMUSG00000059114	Lrrc74a	9525.26	0.209169	0.0739443	2.82874	0.00467313	0.187634
ENSMUSG00000087141	Plcxd2	206.572	0.255109	0.0902749	2.82591	0.00471468	0.18901
ENSMUSG00000022951	Rcan1	1426.15	-0.167964	0.059459	-2.82487	0.00472995	0.18933
ENSMUSG00000030230	Plcz1	14087.6	0.184661	0.0653821	2.82433	0.00473793	0.189356
ENSMUSG00000047730	Fcgbp	59.3402	-0.268687	0.0951831	-2.82284	0.00476005	0.189948
ENSMUSG00000058586	Serhl	453.455	0.235319	0.0833822	2.82217	0.00477001	0.190053
ENSMUSG00000023349	Clec4n	64.467	0.280024	0.0992753	2.82069	0.0047921	0.190157
ENSMUSG00000034282	Evpl	475.535	-0.21041	0.0745848	-2.82109	0.00478611	0.190157
ENSMUSG00000046056	Sbsn	249.459	-0.248722	0.088183	-2.82052	0.00479461	0.190157
ENSMUSG00000032417	Rwdd2a	2811.39	0.152224	0.0540187	2.81799	0.00483248	0.191366
ENSMUSG00000030483	Cyp2b10	9.81548	0.186225	0.0660979	2.81742	0.00484113	0.191416
ENSMUSG00000024548	Setbp1	86.312	0.279714	0.0993519	2.81539	0.0048718	0.191639
ENSMUSG00000042460	C1galt1	1366.27	0.171203	0.0608183	2.81499	0.00487786	0.191639
ENSMUSG00000057963	Itpk1	2651.29	0.174466	0.0619498	2.81624	0.00485886	0.191639
ENSMUSG00000072726	Gm5797	423.992	0.270247	0.0959817	2.81561	0.00486848	0.191639
ENSMUSG00000085615	A330035P11Rik	515.935	0.213047	0.0757063	2.81412	0.00489109	0.191639
ENSMUSG00000100666	1700007F19Rik	251.59	0.247857	0.0880694	2.81433	0.00488784	0.191639
ENSMUSG00000032271	Nnmt	359.873	0.245062	0.0871218	2.81286	0.00491024	0.192099
ENSMUSG00000029153	Ociad2	184.981	-0.258851	0.0920884	-2.81089	0.00494043	0.192806
ENSMUSG00000070348	Ccnd1	346.948	-0.23842	0.0848401	-2.81023	0.0049506	0.192806
ENSMUSG00000106430	Gm42460	57.1977	-0.271061	0.0964487	-2.81042	0.00494773	0.192806
ENSMUSG00000042489	Clspn	678.268	-0.211322	0.0752155	-2.80956	0.00496094	0.192919
ENSMUSG00000068587	Mgam	467.694	-0.233518	0.0832535	-2.8049	0.0050332	0.195436
ENSMUSG00000024406	Pou5f1	211.098	-0.258863	0.0923269	-2.80376	0.00505102	0.195482
ENSMUSG00000026708	Cenpl	1049.11	0.193108	0.0688619	2.80428	0.00504293	0.195482
ENSMUSG00000086594	Nudt12os	243.306	0.250693	0.0894253	2.80338	0.005057	0.195482
ENSMUSG00000087204	1700073E17Rik	2337.14	0.193711	0.0691446	2.80153	0.00508607	0.196313
ENSMUSG00000034645	Zyg11a	129.3	-0.272561	0.0973279	-2.80044	0.00510323	0.196683
ENSMUSG00000110691	Gm5363	51.603	0.263218	0.0941175	2.79669	0.00516289	0.198687
ENSMUSG00000014496	Ankrd28	5191.86	0.144146	0.0515702	2.79515	0.00518764	0.199344
ENSMUSG00000090132	Cypt2	2463.57	0.1801	0.0644442	2.79466	0.00519542	0.199347
ENSMUSG00000105978	Gm43492	19.2243	0.17423	0.0623607	2.79391	0.00520751	0.199516
ENSMUSG00000020702	Ccl1	19.664	-0.225291	0.0806543	-2.7933	0.00521736	0.199599
ENSMUSG00000021668	Polk	4269.71	0.167913	0.0601592	2.79115	0.00525215	0.199922
ENSMUSG00000029503	P2rx2	3201.73	-0.177275	0.0635103	-2.79128	0.00525004	0.199922
ENSMUSG00000085323	9130410C08Rik	105.501	-0.274689	0.0984243	-2.79087	0.00525665	0.199922
ENSMUSG00000091740	Gm7929	13.6999	-0.217696	0.077975	-2.79187	0.00524038	0.199922
ENSMUSG00000059695	1700019M22Rik	9836.98	0.170758	0.0612128	2.78959	0.00527755	0.200258
ENSMUSG00000111129	Gm47542	64.2592	0.270521	0.0969827	2.78938	0.00528092	0.200258
ENSMUSG00000102745	Gm37600	282.546	0.241252	0.0865438	2.78763	0.0053096	0.201052
ENSMUSG00000108915	Gm44966	11.1313	0.194015	0.0696234	2.78664	0.00532582	0.201372
ENSMUSG00000015709	Arnt2	407.481	-0.227558	0.0817303	-2.78426	0.00536504	0.201572
ENSMUSG00000031214	Ophn1	2058.58	0.21238	0.0762673	2.78468	0.00535806	0.201572
ENSMUSG00000062791	Gm382	1277.22	0.205724	0.0738961	2.78396	0.00536997	0.201572
ENSMUSG00000069118	1700008P02Rik	1924.63	0.187514	0.0673306	2.78497	0.00535323	0.201572
ENSMUSG00000078773	Rad54b	903.084	-0.17483	0.062794	-2.78418	0.00536631	0.201572
ENSMUSG00000002799	Jag2	906.373	-0.195446	0.0702544	-2.78198	0.00540287	0.202411
ENSMUSG00000070780	Rbm47	1031.65	0.205896	0.0740186	2.78167	0.00540794	0.202411
ENSMUSG00000043259	Fam13c	526.274	0.18948	0.0681553	2.78012	0.00543396	0.202812
ENSMUSG00000045217	Ppp1r2-ps9	1258.22	0.198168	0.0712811	2.7801	0.00543427	0.202812
ENSMUSG00000109228	Fam81b	3562.31	0.18886	0.0679763	2.77832	0.00546414	0.203633
ENSMUSG00000042607	Asb4	3276.64	0.241095	0.0868379	2.77638	0.00549683	0.204558
ENSMUSG00000029055	Plch2	141.347	-0.268319	0.0966642	-2.77579	0.00550686	0.204637
ENSMUSG00000026355	Mcm6	1309.26	-0.188281	0.0678628	-2.77444	0.0055297	0.204847
ENSMUSG00000079173	Zan	4058.06	0.25312	0.0912454	2.77406	0.0055362	0.204847
ENSMUSG00000108170	Gm43966	103.453	0.273803	0.0986925	2.7743	0.00553207	0.204847
ENSMUSG00000012889	Podnl1	10.8543	-0.187897	0.0677548	-2.77318	0.00555106	0.205105
ENSMUSG00000073764	Gm12888	21.8595	-0.234086	0.0844389	-2.77226	0.00556693	0.205399
ENSMUSG00000070883	Ccdc173	8429.78	0.170364	0.06148	2.77105	0.0055876	0.205831
ENSMUSG00000073085	Cldn34b4	575.87	0.195705	0.0706353	2.77065	0.00559452	0.205831
ENSMUSG00000028589	1700012P22Rik	2419.17	0.203025	0.0733402	2.76826	0.0056356	0.207048
ENSMUSG00000084416	Rpl10a-ps1	413.274	-0.24388	0.0881405	-2.76694	0.00565844	0.207594
ENSMUSG00000057378	Ryr3	799.428	0.225882	0.081663	2.76602	0.00567442	0.207886
ENSMUSG00000062518	Zfp534	120.668	-0.275523	0.0996452	-2.76504	0.0056915	0.208217
ENSMUSG00000048732	Klhl11	1708.27	-0.173748	0.062893	-2.76259	0.00573445	0.209493
ENSMUSG00000020407	Upp1	27.0115	-0.246765	0.0893724	-2.76108	0.00576099	0.210167
ENSMUSG00000111028	Gm5922	4526.11	0.162647	0.058948	2.75917	0.00579484	0.211105
ENSMUSG00000032228	Tcf12	1319.55	-0.193086	0.0700132	-2.75785	0.00581831	0.211295
ENSMUSG00000043644	0610009L18Rik	2023.1	-0.169372	0.0614186	-2.75767	0.00582151	0.211295
ENSMUSG00000085107	Gm4764	471.148	0.23174	0.08404	2.7575	0.0058245	0.211295
ENSMUSG00000031576	Kcnu1	6425.01	0.17858	0.0648186	2.75508	0.00586786	0.211735
ENSMUSG00000047881	Rell1	88.2658	0.248152	0.0900787	2.75484	0.00587208	0.211735
ENSMUSG00000091396	Spanxn4	2614.65	0.214137	0.0777276	2.75496	0.00586985	0.211735
ENSMUSG00000095134	Mid1-ps1	32.334	0.230125	0.0835096	2.75567	0.00585722	0.211735
ENSMUSG00000116604		54.6856	0.27094	0.0983613	2.75454	0.00587744	0.211735
ENSMUSG00000109414	4930505K13Rik	28.1693	-0.238955	0.0867758	-2.7537	0.00589256	0.211985
ENSMUSG00000044938	Klhl31	186.925	0.259602	0.094312	2.75259	0.0059126	0.212411
ENSMUSG00000032269	Htr3a	26.6977	0.231598	0.0842265	2.74971	0.00596479	0.213694
ENSMUSG00000059273	Zc3h4	2222.74	-0.145539	0.0529262	-2.74984	0.00596236	0.213694
ENSMUSG00000041592	Sdk2	1427.59	-0.191673	0.069737	-2.74851	0.00598662	0.214181
ENSMUSG00000029819	Npy	17.5612	0.186898	0.0680149	2.7479	0.00599778	0.214284
ENSMUSG00000020377	Ltc4s	62.2611	-0.273662	0.0996429	-2.74642	0.0060249	0.214957
ENSMUSG00000014426	Map3k4	1484.12	-0.166959	0.0608165	-2.74529	0.0060457	0.214998
ENSMUSG00000042604	Kcna4	11.6519	-0.193452	0.0704972	-2.74411	0.00606749	0.214998
ENSMUSG00000086575	Gm14104	102.592	0.267719	0.0975465	2.74453	0.00605974	0.214998
ENSMUSG00000099993	Gm20930	8.45086	-0.175552	0.0639647	-2.74451	0.00606014	0.214998
ENSMUSG00000111229	Gm39323	18.7083	0.207866	0.0757063	2.74569	0.00603832	0.214998
ENSMUSG00000039477	Tnrc18	8321.67	0.190718	0.0695168	2.74348	0.00607922	0.21512
ENSMUSG00000037542	Aldh8a1	186.163	0.247875	0.0904171	2.74146	0.00611669	0.215201
ENSMUSG00000052302	Tbc1d30	226.149	-0.255148	0.0930832	-2.74108	0.00612379	0.215201
ENSMUSG00000058799	Nap1l1	7038.11	-0.134507	0.0490661	-2.74134	0.00611895	0.215201
ENSMUSG00000071686	Tex13a	3566.25	0.179904	0.0656288	2.74124	0.00612072	0.215201
ENSMUSG00000099665	Gm29482	46.6237	0.267819	0.0977201	2.74068	0.00613129	0.215201
ENSMUSG00000111822	Gm48831	9.46102	-0.174507	0.0636446	-2.7419	0.00610848	0.215201
ENSMUSG00000010592	Dazl	7752.07	-0.163485	0.059694	-2.73872	0.00616794	0.215903
ENSMUSG00000027359	Slc27a2	76.5498	-0.270749	0.0988567	-2.73881	0.00616628	0.215903
ENSMUSG00000049008	BB014433	14850.2	0.204361	0.0746465	2.73772	0.00618676	0.21627
ENSMUSG00000091472	Gm3739	82.7515	0.272266	0.0995808	2.73412	0.00625472	0.218351
ENSMUSG00000085877	Spin2-ps4	9.01544	-0.182409	0.0667493	-2.73275	0.00628077	0.218966
ENSMUSG00000004341	Gpx6	873.735	0.207912	0.076107	2.73184	0.0062981	0.219275
ENSMUSG00000031153	Gripap1	1852.3	0.169003	0.0618741	2.7314	0.00630655	0.219275
ENSMUSG00000025498	Irf7	132	-0.269033	0.0985325	-2.7304	0.00632575	0.219355
ENSMUSG00000110902	Gm33104	1790.05	0.169143	0.0619404	2.73074	0.00631932	0.219355
ENSMUSG00000100600	A230077H06Rik	195.702	0.246881	0.0904399	2.72978	0.00633763	0.219473
ENSMUSG00000024131	Slc3a1	46.7534	-0.267623	0.0980855	-2.72847	0.00636292	0.2195
ENSMUSG00000027894	Slc6a17	112.658	0.270314	0.0991211	2.72711	0.00638917	0.2195
ENSMUSG00000038843	Gcnt1	50.5307	0.245982	0.0901933	2.72727	0.00638599	0.2195
ENSMUSG00000042535	Gtpbp1	3055.02	-0.147008	0.0538816	-2.72835	0.00636518	0.2195
ENSMUSG00000053868	Gm5142	4638.18	0.16743	0.0613768	2.72791	0.00637369	0.2195
ENSMUSG00000094071	Gm21729	70.2159	0.266904	0.0977924	2.7293	0.00634697	0.2195
ENSMUSG00000015242	Nipsnap3a	3065.58	0.174867	0.0641687	2.72512	0.0064279	0.220538
ENSMUSG00000017756	Slc12a7	1731.78	-0.159603	0.0585961	-2.72378	0.00645397	0.221031
ENSMUSG00000022210	Dhrs4	1561.09	0.201139	0.0738529	2.72351	0.00645931	0.221031
ENSMUSG00000066129	Kndc1	816.37	-0.208889	0.0767137	-2.72296	0.00646995	0.221103
ENSMUSG00000026193	Fn1	1283.67	-0.185847	0.068292	-2.72136	0.00650144	0.221596
ENSMUSG00000104894	Gm43507	12.0728	-0.193715	0.0711789	-2.72152	0.00649821	0.221596
ENSMUSG00000066677	Pydc3	8.88299	0.157086	0.0577342	2.72085	0.00651137	0.221643
ENSMUSG00000029445	Hpd	28.0425	-0.249239	0.0916594	-2.71919	0.00654424	0.222214
ENSMUSG00000050875	A730017C20Rik	463.695	-0.227409	0.0836329	-2.71913	0.00654529	0.222214
ENSMUSG00000101818	Gm28269	1195.36	0.212051	0.0780436	2.71709	0.00658592	0.223302
ENSMUSG00000027893	Ahcyl1	5064.93	-0.116661	0.0429533	-2.716	0.00660753	0.223742
ENSMUSG00000028556	Dock7	4973.75	-0.157975	0.058185	-2.71504	0.00662684	0.224026
ENSMUSG00000061863	Gm6822	16.5238	0.216939	0.0799121	2.71472	0.0066332	0.224026
ENSMUSG00000082893	Gm11383	112.138	0.27019	0.0996045	2.71263	0.0066751	0.225148
ENSMUSG00000021638	Ocln	405.379	-0.210699	0.0777797	-2.70893	0.00675013	0.226685
ENSMUSG00000029544	Cabp1	507.992	-0.23899	0.0882442	-2.70828	0.00676336	0.226685
ENSMUSG00000040118	Cacna2d1	489.101	0.223958	0.0827015	2.70802	0.00676851	0.226685
ENSMUSG00000085889	1700054M17Rik	37.299	-0.259457	0.0957939	-2.70849	0.00675908	0.226685
ENSMUSG00000093945	Gm3543	480.266	-0.2041	0.0753515	-2.70864	0.00675602	0.226685
ENSMUSG00000099759	1700030C10Rik	542.027	-0.23555	0.0869896	-2.7078	0.00677311	0.226685
ENSMUSG00000016933	Plcg1	2664.21	-0.135746	0.0501554	-2.7065	0.00679966	0.22728
ENSMUSG00000074627	Mroh8	13341.7	-0.180561	0.06673	-2.70584	0.00681311	0.227437
ENSMUSG00000014609	Chrne	2932.92	-0.195392	0.0723039	-2.70237	0.00688468	0.22748
ENSMUSG00000022099	Dmtn	184.411	0.250915	0.0928849	2.70135	0.00690578	0.22748
ENSMUSG00000024642	Tle4	647.398	-0.191548	0.0708168	-2.70484	0.00683376	0.22748
ENSMUSG00000030029	Lrig1	456.635	-0.206983	0.0766464	-2.70049	0.00692367	0.22748
ENSMUSG00000035845	Alg12	1375.23	0.186956	0.0692095	2.7013	0.00690689	0.22748
ENSMUSG00000036223	Ska1	915.777	0.172302	0.0637421	2.70311	0.00686933	0.22748
ENSMUSG00000066647	Gm5113	148.929	-0.258213	0.0956249	-2.70027	0.00692842	0.22748
ENSMUSG00000085722	Gm4916	396.93	0.242694	0.0897845	2.70307	0.00687029	0.22748
ENSMUSG00000086341	Gm15932	7.72211	-0.169185	0.0626206	-2.70175	0.0068975	0.22748
ENSMUSG00000086504	Kif16bos	213.919	0.256606	0.0949626	2.70218	0.00688874	0.22748
ENSMUSG00000094052	Gm21118	24.6326	-0.244167	0.090373	-2.70177	0.00689716	0.22748
ENSMUSG00000115257	AC125074.1	101.185	-0.268348	0.0992685	-2.70326	0.00686636	0.22748
ENSMUSG00000118314		841.527	0.189349	0.0701006	2.7011	0.00691111	0.22748
ENSMUSG00000005103	Wdr1	6767.41	0.163098	0.0604607	2.69758	0.00698454	0.229033
ENSMUSG00000047221	Fam185a	994.04	0.195412	0.0724514	2.69715	0.00699362	0.229041
ENSMUSG00000028558	Calr4	482.286	-0.214868	0.0797093	-2.69564	0.00702538	0.229213
ENSMUSG00000040751	Lat2	207.133	0.251333	0.0932196	2.69614	0.00701479	0.229213
ENSMUSG00000079666	1700015F17Rik	3876.13	0.183563	0.0680909	2.69585	0.00702095	0.229213
ENSMUSG00000079606	Gm595	2231.38	0.182568	0.0677571	2.69445	0.00705043	0.229741
ENSMUSG00000003410	Elavl3	276.237	-0.237058	0.0880086	-2.69358	0.00706889	0.229858
ENSMUSG00000061816	Myl1	43.1293	0.259995	0.0965288	2.69345	0.00707174	0.229858
ENSMUSG00000020926	Adam11	1172.3	-0.171691	0.0637939	-2.69134	0.00711646	0.229881
ENSMUSG00000022488	Nckap1l	6323.82	0.192026	0.0713787	2.69024	0.00713998	0.229881
ENSMUSG00000025134	Alyref	1744.54	-0.152643	0.056717	-2.69132	0.00711708	0.229881
ENSMUSG00000035032	Nek11	1111.61	0.181191	0.0672839	2.69293	0.00708275	0.229881
ENSMUSG00000037851	Iars	3214	-0.144433	0.0536714	-2.69105	0.00712267	0.229881
ENSMUSG00000039164	Naif1	3074.09	0.193686	0.071996	2.69023	0.00714021	0.229881
ENSMUSG00000040061	Plcb2	1221.24	-0.200303	0.0744595	-2.69009	0.00714335	0.229881
ENSMUSG00000086186	Ccdc34os	511.327	0.230297	0.0855697	2.69133	0.00711672	0.229881
ENSMUSG00000022837	Iqcb1	3266.95	-0.144879	0.0539085	-2.6875	0.00719888	0.231381
ENSMUSG00000050666	Vstm4	693.276	-0.218561	0.0813376	-2.68709	0.00720782	0.231382
ENSMUSG00000005505	Kbtbd4	683.362	0.207583	0.0772807	2.68609	0.00722933	0.231499
ENSMUSG00000041415	Dicer1	1981.81	-0.167625	0.0624007	-2.68627	0.00722551	0.231499
ENSMUSG00000039193	Nlrc4	318.056	0.218532	0.0813901	2.685	0.00725304	0.231686
ENSMUSG00000108060	4921529L05Rik	542.886	0.223775	0.0833309	2.68538	0.00724477	0.231686
ENSMUSG00000064158	Izumo1	4401.98	0.193353	0.0721211	2.68094	0.00734147	0.234223
ENSMUSG00000027878	Notch2	1206.39	-0.187017	0.069813	-2.67883	0.00738794	0.234998
ENSMUSG00000031204	Asb12	633.558	0.233031	0.0869836	2.67902	0.0073839	0.234998
ENSMUSG00000069769	Msi2	3369.17	0.141593	0.0528686	2.6782	0.00740201	0.234998
ENSMUSG00000115304	AC111010.1	347.533	0.219999	0.0821324	2.67859	0.00739328	0.234998
ENSMUSG00000030317	Timp4	199.393	0.252689	0.0943996	2.67681	0.00743275	0.235592
ENSMUSG00000075420	Smim6	778.605	0.18772	0.0701434	2.67623	0.00744547	0.235592
ENSMUSG00000089952	4933413C19Rik	271.695	0.237883	0.088891	2.67612	0.00744798	0.235592
ENSMUSG00000029250	Polr2b	4257.93	-0.123266	0.0460696	-2.67565	0.00745834	0.235633
ENSMUSG00000052572	Dlg2	1464.67	-0.164397	0.0614522	-2.6752	0.00746837	0.235663
ENSMUSG00000032667	Pon2	2468.28	0.166725	0.0623929	2.67218	0.00753594	0.236962
ENSMUSG00000060600	Eno3	3902.55	-0.157606	0.0589668	-2.6728	0.00752212	0.236962
ENSMUSG00000099791	Gm20891	8.95102	-0.178419	0.0667703	-2.67214	0.00753694	0.236962
ENSMUSG00000021200	Asb2	201.926	-0.236171	0.0884515	-2.67006	0.00758368	0.23728
ENSMUSG00000060777	Gm10087	54.731	0.263572	0.0986981	2.67049	0.00757406	0.23728
ENSMUSG00000093617	4933438K21Rik	422.316	0.210285	0.0787287	2.67101	0.00756233	0.23728
ENSMUSG00000112344	Gm32141	51.8867	-0.262194	0.0981855	-2.67039	0.00757624	0.23728
ENSMUSG00000041205	Map6d1	100.471	-0.264593	0.0991356	-2.669	0.0076078	0.237748
ENSMUSG00000079619	Cypt15	413.113	0.216173	0.0810644	2.66668	0.00766048	0.239082
ENSMUSG00000105057	Gm40190	134.372	0.255097	0.0956741	2.66631	0.00766891	0.239082
ENSMUSG00000079434	Neu2	22.0667	-0.238714	0.0896315	-2.66328	0.00773823	0.240954
ENSMUSG00000022750	Klhl22	603.796	-0.191899	0.0720851	-2.66212	0.00776494	0.24121
ENSMUSG00000029672	Fam3c	778.809	-0.194669	0.0731256	-2.66212	0.00776507	0.24121
ENSMUSG00000040721	Zfhx2	945.105	0.19456	0.0731607	2.65935	0.00782924	0.242912
ENSMUSG00000026173	Plcd4	10981.4	0.180698	0.0680125	2.65684	0.00788765	0.243326
ENSMUSG00000028865	Cd164l2	181.692	-0.249212	0.093769	-2.65772	0.0078671	0.243326
ENSMUSG00000045903	Npas4	97.0573	0.261158	0.0982493	2.65812	0.00785782	0.243326
ENSMUSG00000086887	1700060C16Rik	22.1818	-0.217435	0.0818475	-2.65659	0.00789348	0.243326
ENSMUSG00000100241	Slc18a3	182.53	-0.249157	0.0937954	-2.65639	0.00789814	0.243326
ENSMUSG00000118555		22.8188	0.220998	0.0831959	2.65636	0.00789886	0.243326
ENSMUSG00000087307	Gm12925	711.311	-0.205401	0.0773772	-2.65454	0.00794155	0.244351
ENSMUSG00000030650	Tmc5	6177.75	0.20451	0.0771084	2.65224	0.00799608	0.244567
ENSMUSG00000036875	Dna2	435.297	-0.199379	0.0751721	-2.65229	0.00799467	0.244567
ENSMUSG00000048191	Muc6	207.443	-0.256833	0.0968078	-2.65302	0.00797746	0.244567
ENSMUSG00000087561	Gm11608	715.284	0.208751	0.0786803	2.65316	0.00797426	0.244567
ENSMUSG00000109861	4930458B22Rik	169.69	0.245901	0.0927002	2.65265	0.00798624	0.244567
ENSMUSG00000116574		58.2512	0.262502	0.0989882	2.65185	0.00800514	0.244567
ENSMUSG00000028078	Dclk2	137.841	-0.262174	0.0989035	-2.65081	0.00802995	0.244786
ENSMUSG00000079702	Ssxb6	189.022	0.243467	0.0918483	2.65076	0.00803119	0.244786
ENSMUSG00000109737	Gm39566	19999.8	0.201294	0.0759697	2.64965	0.00805741	0.245297
ENSMUSG00000096426	Btbd35f24	175.146	0.256706	0.0969208	2.64862	0.00808221	0.245764
ENSMUSG00000029602	Rasal1	758.645	0.178524	0.0674722	2.64589	0.00814761	0.245995
ENSMUSG00000038059	Smim3	56.5136	0.260566	0.0984631	2.64633	0.00813695	0.245995
ENSMUSG00000041895	Wipi1	2464.11	-0.156929	0.0592833	-2.6471	0.00811857	0.245995
ENSMUSG00000045438	Cox19	790.264	-0.178845	0.0676028	-2.64553	0.00815621	0.245995
ENSMUSG00000100756	Gm21257	16.1994	-0.17948	0.067816	-2.64657	0.00813131	0.245995
ENSMUSG00000103608	4930442P19Rik	1033.6	0.183336	0.0692422	2.64776	0.00810278	0.245995
ENSMUSG00000112639	AC134329.1	17.8112	0.209593	0.07922	2.64571	0.00815201	0.245995
ENSMUSG00000029195	Klb	105.909	0.263496	0.0996445	2.64436	0.00818457	0.246564
ENSMUSG00000055197	Fev	151.952	-0.255604	0.0967048	-2.64314	0.00821416	0.247168
ENSMUSG00000023913	Pla2g7	2208.16	0.189479	0.0717689	2.64012	0.00828762	0.248801
ENSMUSG00000025862	Stag2	2718.59	0.132619	0.0502293	2.64027	0.00828398	0.248801
ENSMUSG00000098501	Gm19272	152.066	0.247565	0.0938412	2.63813	0.00833646	0.249689
ENSMUSG00000118462		1387.76	0.200497	0.0759948	2.63829	0.00833247	0.249689
ENSMUSG00000026649	Cfap126	6784.12	0.166477	0.0632154	2.63349	0.00845131	0.251121
ENSMUSG00000037085	Trmt12	360.831	-0.201807	0.0765908	-2.63487	0.00841692	0.251121
ENSMUSG00000051758	4930544M13Rik	70.9457	0.262525	0.0996444	2.63462	0.00842316	0.251121
ENSMUSG00000073640	Rpl27-ps3	29.9422	-0.221641	0.084128	-2.63457	0.00842429	0.251121
ENSMUSG00000081739	Mdm4-ps	1534.88	0.192335	0.0730216	2.63395	0.0084398	0.251121
ENSMUSG00000099417	1700028B04Rik	48.9635	-0.247406	0.0939472	-2.63346	0.00845204	0.251121
ENSMUSG00000100539	Gm20913	9.25219	-0.173963	0.0660414	-2.63415	0.00843475	0.251121
ENSMUSG00000082189	Gm4784	47.9867	0.254141	0.0965945	2.63101	0.00851316	0.252648
ENSMUSG00000003032	Klf4	9955.92	0.159612	0.0607017	2.62945	0.00855221	0.253517
ENSMUSG00000105203	4933428P19Rik	141.435	0.257344	0.0979255	2.62796	0.00858988	0.254343
ENSMUSG00000106658	Gm36548	31.8096	-0.245353	0.0933862	-2.62729	0.00860685	0.254555
ENSMUSG00000031428	Zcchc18	227.793	-0.234976	0.0895193	-2.62486	0.00866844	0.256084
ENSMUSG00000026797	Stxbp1	1730.23	-0.175798	0.0670263	-2.62282	0.00872046	0.257036
ENSMUSG00000037736	Limch1	2571.36	0.181138	0.0690564	2.62304	0.00871481	0.257036
ENSMUSG00000113302	Gm32219	63.3612	-0.260265	0.0992749	-2.62166	0.00875018	0.257619
ENSMUSG00000105615	Gm31048	113.472	0.254397	0.0970741	2.62065	0.00877633	0.258096
ENSMUSG00000025500	Lmntd2	8190.74	0.183855	0.0701786	2.61982	0.00879766	0.25843
ENSMUSG00000074673	Ttll9	8599.63	0.179576	0.0685579	2.61934	0.00881013	0.258503
ENSMUSG00000028546	Elavl4	212.748	-0.230007	0.0879593	-2.61492	0.00892477	0.259758
ENSMUSG00000029036	Atad3a	893.771	-0.178236	0.0681687	-2.61464	0.00893228	0.259758
ENSMUSG00000032936	Camkv	511.676	0.204224	0.078096	2.61504	0.00892168	0.259758
ENSMUSG00000045394	Epcam	1737.36	0.152593	0.0583616	2.61461	0.00893299	0.259758
ENSMUSG00000047528	Als2cr12	6848.81	0.140915	0.053882	2.61525	0.0089162	0.259758
ENSMUSG00000056569	Mpz	88.5439	0.257853	0.0986036	2.61505	0.00892151	0.259758
ENSMUSG00000090048	Runx2os3	438.919	0.217252	0.0830685	2.61534	0.00891396	0.259758
ENSMUSG00000108981	Gm15262	619.281	-0.221474	0.0846222	-2.6172	0.00886536	0.259758
ENSMUSG00000112819	Gm46332	183.99	0.251272	0.0961607	2.61304	0.00897412	0.26037
ENSMUSG00000113210	4930474N09Rik	729.8	0.203783	0.0779895	2.61295	0.00897638	0.26037
ENSMUSG00000118236		13.5818	-0.175372	0.067124	-2.61266	0.00898416	0.26037
ENSMUSG00000025220	Mgea5	9353.03	0.127624	0.0488605	2.612	0.00900143	0.260579
ENSMUSG00000085003	Pip5k1bos	322.992	0.201971	0.0773366	2.61159	0.00901225	0.260602
ENSMUSG00000048003	Catsper4	7132.96	0.175698	0.0673037	2.61052	0.00904038	0.260813
ENSMUSG00000055866	Per2	537.541	0.212761	0.0814911	2.61085	0.0090318	0.260813
ENSMUSG00000087122	4930403D09Rik	522.015	-0.196646	0.0753386	-2.61017	0.00904973	0.260813
ENSMUSG00000055850	Rnf181	10904.9	0.128446	0.0492183	2.60972	0.00906151	0.260863
ENSMUSG00000028224	Nbn	1824.07	0.157032	0.0601991	2.60855	0.00909267	0.261396
ENSMUSG00000109755	Gm8489	72.3543	0.259481	0.0994842	2.60827	0.00910018	0.261396
ENSMUSG00000027455	Nsfl1c	1696.85	-0.152921	0.0586402	-2.60779	0.00911296	0.261473
ENSMUSG00000079395	Gm15114	52.8034	0.259408	0.0995114	2.60682	0.00913866	0.261921
ENSMUSG00000094317	Gm6660	444.713	0.201515	0.0773255	2.60606	0.00915896	0.262213
ENSMUSG00000025558	Dock9	989.552	-0.171408	0.0658193	-2.60423	0.00920821	0.263332
ENSMUSG00000032558	Nphp3	854.551	0.18942	0.0727606	2.60333	0.00923241	0.263634
ENSMUSG00000050822	Slc29a4	32.2539	-0.241998	0.0929662	-2.60308	0.00923908	0.263634
ENSMUSG00000085260	Med9os	2156.97	0.169617	0.0651889	2.60194	0.00926988	0.263932
ENSMUSG00000114771	AC163667.1	23.0665	0.222918	0.0856716	2.60201	0.00926796	0.263932
ENSMUSG00000014498	Ankrd52	927.609	-0.196114	0.0754224	-2.60021	0.00931658	0.264971
ENSMUSG00000051977	Prdm9	372.77	-0.204264	0.07858	-2.59944	0.00933773	0.265282
ENSMUSG00000018844	Fndc8	5770.06	-0.176995	0.0681199	-2.59829	0.00936906	0.265881
ENSMUSG00000028159	Dapp1	1849.2	0.134802	0.0519052	2.59708	0.00940212	0.266527
ENSMUSG00000022449	Adamts20	308.405	-0.21309	0.0821122	-2.59511	0.00945605	0.267471
ENSMUSG00000111334	AC162938.1	262.161	0.227556	0.0876848	2.59516	0.00945472	0.267471
ENSMUSG00000015568	Lpl	519.522	0.146955	0.056645	2.59431	0.00947812	0.26772
ENSMUSG00000021714	Cenpk	849.114	0.173737	0.0670272	2.59204	0.00954083	0.26772
ENSMUSG00000024360	Etf1	10784.2	0.14044	0.0541934	2.59147	0.00955669	0.26772
ENSMUSG00000031065	Cdk16	8972.76	0.163588	0.0630905	2.5929	0.00951695	0.26772
ENSMUSG00000052854	Nrk	157.009	-0.255903	0.0987781	-2.59069	0.00957838	0.26772
ENSMUSG00000055602	Tcp10b	11676.7	-0.184631	0.0712645	-2.59079	0.00957569	0.26772
ENSMUSG00000056904	Gm5620	91.235	0.257233	0.0992312	2.59226	0.00953475	0.26772
ENSMUSG00000059663	4930524N10Rik	375.971	0.209665	0.0808579	2.59301	0.00951398	0.26772
ENSMUSG00000060681	Slc9a6	427.205	-0.18614	0.0718409	-2.591	0.00956986	0.26772
ENSMUSG00000095028	Sirpb1b	38.7636	-0.244093	0.0941875	-2.59157	0.00955397	0.26772
ENSMUSG00000098029	Gm7745	117.456	0.258422	0.0996275	2.59388	0.00948984	0.26772
ENSMUSG00000091318	Gm5415	864.253	0.171546	0.066249	2.58942	0.00961383	0.268302
ENSMUSG00000106229	Gm19409	24.3209	0.213068	0.0822912	2.5892	0.0096199	0.268302
ENSMUSG00000022489	Pde1b	453.893	0.195786	0.0756537	2.58793	0.00965556	0.268431
ENSMUSG00000026229	Psmd1	5367.8	-0.124018	0.0479171	-2.58818	0.00964846	0.268431
ENSMUSG00000117701		38.1941	0.247907	0.0957903	2.58801	0.0096531	0.268431
ENSMUSG00000012705	Retn	100.97	0.244203	0.0944091	2.58664	0.00969166	0.269146
ENSMUSG00000022439	Parvg	3058.03	-0.168714	0.065307	-2.5834	0.00978332	0.270704
ENSMUSG00000024561	Mbd1	2034.7	-0.148143	0.0573321	-2.58394	0.0097678	0.270704
ENSMUSG00000029125	Stx18	1647.62	0.165859	0.0642074	2.58318	0.00978952	0.270704
ENSMUSG00000109215	4930453L07Rik	819.421	-0.194314	0.0752086	-2.58367	0.00977553	0.270704
ENSMUSG00000034450	Gulo	55.9475	-0.253256	0.0980761	-2.58224	0.00981617	0.271152
ENSMUSG00000116715		30.1463	-0.238571	0.0924315	-2.58106	0.00984979	0.271791
ENSMUSG00000037784	Dzip1l	88.5038	-0.256927	0.0996008	-2.57957	0.00989247	0.272679
ENSMUSG00000079513	4932429P05Rik	821.605	0.214851	0.0833029	2.57916	0.00990415	0.272711
ENSMUSG00000037257	Aagab	2313.5	-0.133526	0.051808	-2.57732	0.00995684	0.273628
ENSMUSG00000066438	Plekhd1	1069.61	-0.173501	0.0673197	-2.57726	0.00995856	0.273628
ENSMUSG00000032419	Tbx18	207.725	-0.232397	0.0902013	-2.57643	0.00998271	0.273992
ENSMUSG00000107933	Gm30498	96.7336	0.255781	0.0992911	2.57607	0.00999292	0.273992
ENSMUSG00000099630	1700096J18Rik	106.581	0.249792	0.0970893	2.57281	0.0100877	0.276298
ENSMUSG00000118603		12.2153	0.172415	0.0670279	2.57229	0.0101027	0.276418
ENSMUSG00000079563	Pglyrp2	57.5852	-0.254678	0.0990359	-2.57157	0.0101238	0.276703
ENSMUSG00000106300	Gm42765	58.9681	0.253013	0.0984344	2.57037	0.010159	0.277374
ENSMUSG00000015647	Lama5	838.267	-0.189941	0.0740054	-2.56659	0.0102705	0.278468
ENSMUSG00000020545	Lrrc72	1485.77	0.174708	0.0680694	2.56662	0.0102695	0.278468
ENSMUSG00000027420	Bfsp1	113.897	-0.249203	0.0970337	-2.56821	0.0102225	0.278468
ENSMUSG00000031245	Hmgn5	948.075	-0.215271	0.0838529	-2.56724	0.0102511	0.278468
ENSMUSG00000048668	Rhno1	3039.5	0.167934	0.0654426	2.56613	0.0102841	0.278468
ENSMUSG00000052273	Dnah3	11117.7	0.210487	0.0819689	2.56789	0.010232	0.278468
ENSMUSG00000083087	Gm11249	172.259	-0.243784	0.0949655	-2.56709	0.0102557	0.278468
ENSMUSG00000118586		5488.02	0.179913	0.0701116	2.5661	0.010285	0.278468
ENSMUSG00000044312	Neurog3	11.5003	-0.167585	0.0653395	-2.56484	0.0103224	0.278777
ENSMUSG00000086631	Gm12784	20.8444	0.21165	0.0825266	2.56463	0.0103286	0.278777
ENSMUSG00000095316	Gm21876	180.846	0.244701	0.095408	2.56479	0.0103239	0.278777
ENSMUSG00000018925	Heatr9	2319.26	0.179766	0.070133	2.56322	0.0103706	0.278867
ENSMUSG00000036214	Znrd1as	5266.77	0.155938	0.0608487	2.56271	0.0103858	0.278867
ENSMUSG00000067813	Xkr9	39.9655	0.239358	0.0933982	2.56276	0.0103843	0.278867
ENSMUSG00000073006	Gm732	945.674	0.197136	0.0769098	2.56321	0.010371	0.278867
ENSMUSG00000099016	Gm27227	232.217	0.235638	0.0919452	2.56281	0.0103827	0.278867
ENSMUSG00000002249	Tead3	129.168	-0.251808	0.0982952	-2.56175	0.0104145	0.279042
ENSMUSG00000025025	Mxi1	4824.41	0.141948	0.0554152	2.56153	0.0104212	0.279042
ENSMUSG00000117050		88.1338	-0.255057	0.0995903	-2.56106	0.0104353	0.279042
ENSMUSG00000117935		16.13	0.189217	0.0738786	2.56119	0.0104313	0.279042
ENSMUSG00000086177	Gm14616	19.5335	0.197869	0.0772796	2.56044	0.0104541	0.279256
ENSMUSG00000116096	AC169508.1	2236	0.16919	0.0661257	2.55861	0.0105092	0.280441
ENSMUSG00000019312	Grb7	274.809	-0.223623	0.0874426	-2.55737	0.0105468	0.280578
ENSMUSG00000031446	Cul4a	9063.1	-0.107687	0.042107	-2.55747	0.0105437	0.280578
ENSMUSG00000049036	Tmem121	35.9543	-0.240936	0.0941899	-2.55798	0.0105282	0.280578
ENSMUSG00000116737		57.8537	-0.252947	0.0990055	-2.55488	0.0106226	0.282304
ENSMUSG00000039968	Rsbn1l	1164.01	0.155248	0.060777	2.55438	0.0106377	0.282416
ENSMUSG00000032773	Chrm1	24.0957	-0.223889	0.0877087	-2.55264	0.010691	0.283251
ENSMUSG00000095755	CR974586.4	17.006	0.19064	0.0746753	2.55292	0.0106825	0.283251
ENSMUSG00000010660	Plcd1	722.062	-0.175683	0.0688462	-2.55181	0.0107164	0.283633
ENSMUSG00000018500	Adora2b	58.9238	-0.243199	0.0953696	-2.55006	0.0107703	0.284216
ENSMUSG00000034371	Tkfc	11129.6	-0.141571	0.0555251	-2.54968	0.0107822	0.284216
ENSMUSG00000057667	Bloc1s3	310.971	-0.217772	0.0853977	-2.5501	0.0107694	0.284216
ENSMUSG00000111042	Gm18252	31.2047	-0.22016	0.0863408	-2.5499	0.0107755	0.284216
ENSMUSG00000025555	Farp1	165.174	-0.251429	0.0986281	-2.54926	0.0107951	0.284268
ENSMUSG00000060962	Dmkn	186.503	0.242112	0.0950453	2.54733	0.010855	0.284852
ENSMUSG00000067101	1700010H22Rik	490.852	0.211089	0.082868	2.54729	0.0108562	0.284852
ENSMUSG00000113049	Gm48544	1361.16	0.233858	0.0918123	2.54713	0.0108612	0.284852
ENSMUSG00000115403	CT030238.2	152.419	0.236913	0.0930083	2.54723	0.0108583	0.284852
ENSMUSG00000111938	2900045O20Rik	52.8685	0.251992	0.0990279	2.54466	0.0109384	0.286586
ENSMUSG00000090581	Vmn2r6	31.201	0.232166	0.0912544	2.54416	0.0109542	0.28671
ENSMUSG00000079508	Apoo	426.773	0.206468	0.0811756	2.54347	0.0109756	0.286981
ENSMUSG00000020642	Rnf144a	1966.8	-0.151985	0.0597738	-2.54267	0.0110009	0.287065
ENSMUSG00000118383		231.707	-0.250375	0.0984688	-2.54269	0.0110003	0.287065
ENSMUSG00000024301	Kifc5b	629.436	-0.178233	0.0701208	-2.54181	0.0110281	0.287484
ENSMUSG00000084940	Gm15935	209.764	0.230551	0.090769	2.53998	0.011086	0.288704
ENSMUSG00000024304	Cdh2	4248.61	-0.128692	0.0506756	-2.53953	0.0111001	0.28878
ENSMUSG00000062515	Fabp4	337.271	0.147862	0.0582463	2.53857	0.0111307	0.289287
ENSMUSG00000033972	Zfp944	1133.11	0.14545	0.0573264	2.53723	0.0111733	0.289321
ENSMUSG00000035235	Trim13	2138.47	0.149852	0.0590798	2.53643	0.011199	0.289321
ENSMUSG00000060429	Sntb1	19.3286	0.196768	0.0775272	2.53805	0.0111471	0.289321
ENSMUSG00000062115	Rai1	528.955	-0.205148	0.0808736	-2.53665	0.0111918	0.289321
ENSMUSG00000085170	Lrrc75aos1	78.1673	0.252194	0.0993852	2.53754	0.0111636	0.289321
ENSMUSG00000101166	Gm28496	473.908	0.210087	0.0828201	2.53667	0.0111913	0.289321
ENSMUSG00000000942	Hoxa4	2056.23	-0.170198	0.0671127	-2.53601	0.0112123	0.289378
ENSMUSG00000006218	Fam131c	226.764	-0.237043	0.0935196	-2.53469	0.0112546	0.290176
ENSMUSG00000038902	Pogz	2016.52	-0.142925	0.056405	-2.5339	0.01128	0.290176
ENSMUSG00000039323	Igfbp2	370.175	-0.225753	0.0890855	-2.53412	0.0112731	0.290176
ENSMUSG00000050685	Ccdc54	11199	0.169456	0.0668822	2.53366	0.011288	0.290176
ENSMUSG00000085058	8030453O22Rik	19.2582	0.211861	0.083656	2.53252	0.0113245	0.290826
ENSMUSG00000096966	Gm18336	155.852	-0.236051	0.093233	-2.53184	0.0113466	0.291107
ENSMUSG00000048904	Neurog1	47.5289	-0.243356	0.0961326	-2.53146	0.0113588	0.291131
ENSMUSG00000018822	Sfrp5	17.0555	0.169635	0.0670443	2.53019	0.0114	0.29161
ENSMUSG00000057093	Zfp607b	1087.68	0.18248	0.0721206	2.53021	0.0113996	0.29161
ENSMUSG00000020461	Clhc1	1853.11	0.16459	0.0651042	2.5281	0.011468	0.292199
ENSMUSG00000028996	Rbp7	14.7856	0.192467	0.076114	2.52867	0.0114495	0.292199
ENSMUSG00000083816	Gm13033	21.8488	-0.221188	0.0874909	-2.52812	0.0114674	0.292199
ENSMUSG00000087544	Gm13923	263.545	0.219934	0.0869832	2.52846	0.0114563	0.292199
ENSMUSG00000020674	Pxdn	294.562	-0.218714	0.0865713	-2.52641	0.0115237	0.293327
ENSMUSG00000042156	Dzip1	17292.6	0.176216	0.0697714	2.52562	0.0115494	0.293693
ENSMUSG00000035910	Dcdc2a	1832.65	0.174608	0.0692365	2.52191	0.0116719	0.296519
ENSMUSG00000050556	Kcnb1	656.785	0.160443	0.0636376	2.52119	0.0116958	0.296836
ENSMUSG00000070369	Itgad	668.205	0.191415	0.0759385	2.52066	0.0117135	0.296994
ENSMUSG00000096177	Gm5070	879.833	0.201787	0.0800757	2.51995	0.0117371	0.297301
ENSMUSG00000026526	Fh1	1937.93	-0.152452	0.0605495	-2.5178	0.011809	0.298539
ENSMUSG00000078346	H2al1n	887.587	0.199456	0.0792135	2.51796	0.0118038	0.298539
ENSMUSG00000046338	Gpat2	4281.01	-0.129941	0.0516322	-2.51666	0.0118475	0.299221
ENSMUSG00000043230	Fam124b	828.87	-0.214409	0.0852486	-2.51511	0.0118997	0.300246
ENSMUSG00000107593	Gm44097	265.46	-0.216415	0.0861255	-2.51278	0.0119783	0.301938
ENSMUSG00000057554	Lgals8	12314.6	0.153	0.060936	2.51084	0.0120445	0.301994
ENSMUSG00000075249	Fsip2	28211.2	0.204753	0.0815009	2.51228	0.0119954	0.301994
ENSMUSG00000086025	4933406G16Rik	241.267	0.225125	0.0896796	2.51032	0.0120621	0.301994
ENSMUSG00000089824	Rbm12	714.835	-0.183879	0.0732416	-2.51059	0.012053	0.301994
ENSMUSG00000097898	4930455B14Rik	1799.92	0.157889	0.0628757	2.51113	0.0120346	0.301994
ENSMUSG00000099739	Gm20804	35.5044	-0.232231	0.0924882	-2.51092	0.0120416	0.301994
ENSMUSG00000113186	A330076C08Rik	233.804	0.223426	0.0889765	2.51107	0.0120365	0.301994
ENSMUSG00000026999	Nup35	5087.26	0.143574	0.0572069	2.50973	0.0120824	0.302213
ENSMUSG00000027513	Pck1	33.5016	0.202566	0.080757	2.50834	0.0121301	0.302314
ENSMUSG00000038618	Rassf7	699.428	0.205807	0.0820453	2.50845	0.0121261	0.302314
ENSMUSG00000099717	Gm9451	20.9281	0.203634	0.0811723	2.50866	0.0121191	0.302314
ENSMUSG00000117171		253.155	-0.222812	0.0888316	-2.50825	0.0121331	0.302314
ENSMUSG00000058392	Rrp1b	742.2	-0.162115	0.0646474	-2.50767	0.012153	0.302518
ENSMUSG00000046748	Tmem45a2	116.304	-0.249032	0.0993465	-2.5067	0.0121864	0.303059
ENSMUSG00000022871	Fetub	922.882	-0.234022	0.093377	-2.50621	0.0122034	0.303192
ENSMUSG00000020591	Ntsr2	41.342	-0.231627	0.0924466	-2.50552	0.0122271	0.30342
ENSMUSG00000063268	Parp10	1282.88	0.155513	0.0620745	2.50526	0.012236	0.30342
ENSMUSG00000103845	Gm19026	477.727	-0.212083	0.0846673	-2.5049	0.0122486	0.303443
ENSMUSG00000106137	Gm42538	164.679	0.228103	0.091104	2.50376	0.012288	0.304128
ENSMUSG00000030678	Maz	5635.97	-0.126882	0.0507026	-2.50247	0.0123331	0.304663
ENSMUSG00000109903	Gm28710	94.5732	0.24907	0.0995214	2.50268	0.0123257	0.304663
ENSMUSG00000046750	Selenov	9934.51	0.162401	0.0649148	2.50175	0.012358	0.304988
ENSMUSG00000047793	Sned1	774.352	-0.197977	0.0791501	-2.50129	0.0123742	0.305098
ENSMUSG00000068008	Bpifb3	167.489	-0.237273	0.0949023	-2.50018	0.0124131	0.305764
ENSMUSG00000020268	Lyrm7	1795.93	0.163668	0.0655147	2.49819	0.0124828	0.306608
ENSMUSG00000031637	Lrp2bp	6118.65	0.165164	0.0661094	2.49834	0.0124777	0.306608
ENSMUSG00000044201	Cdc25c	1231.74	0.154448	0.0618081	2.49883	0.0124604	0.306608
ENSMUSG00000025527	Satl1	3343.81	0.17919	0.071778	2.49645	0.0125444	0.306972
ENSMUSG00000029830	Svopl	111.112	-0.247722	0.099217	-2.49677	0.0125331	0.306972
ENSMUSG00000051444	Bbs12	352.359	0.210165	0.0841722	2.49684	0.0125304	0.306972
ENSMUSG00000115852	AC169509.1	635.711	0.223904	0.0896894	2.49643	0.0125449	0.306972
ENSMUSG00000050640	Tmem150c	336.393	0.209987	0.0841654	2.49493	0.0125983	0.307407
ENSMUSG00000086389	Gm15998	26.7632	-0.218112	0.0874023	-2.4955	0.0125781	0.307407
ENSMUSG00000099995	1700036G14Rik	445.206	-0.195579	0.0783856	-2.49509	0.0125924	0.307407
ENSMUSG00000048400	Prss54	6350.95	0.163026	0.0653962	2.4929	0.0126703	0.307498
ENSMUSG00000092522	Gm20389	1277.29	0.177665	0.0712348	2.49407	0.0126286	0.307498
ENSMUSG00000094478	Igkv3-3	45.3972	-0.241072	0.0967001	-2.49298	0.0126675	0.307498
ENSMUSG00000099945	1700126A01Rik	2023.47	-0.139837	0.0560861	-2.49326	0.0126577	0.307498
ENSMUSG00000107063	Gm38554	308.027	-0.218702	0.0876982	-2.49381	0.0126381	0.307498
ENSMUSG00000108505	1700095K22Rik	463.438	0.212313	0.0851807	2.49251	0.0126845	0.307498
ENSMUSG00000118318		40.89	-0.242929	0.0974641	-2.49249	0.012685	0.307498
ENSMUSG00000118000		228.124	0.235126	0.0943569	2.49187	0.0127071	0.307747
ENSMUSG00000021360	Gcnt2	38.2169	0.232082	0.0931708	2.49093	0.012741	0.308279
ENSMUSG00000041886	Macc1	130.503	-0.248048	0.0996216	-2.48991	0.0127777	0.308509
ENSMUSG00000086348	1700017J07Rik	490.197	0.20596	0.0827106	2.49012	0.0127699	0.308509
ENSMUSG00000109404	Gm19963	310.931	0.211951	0.085132	2.48967	0.0127862	0.308509
ENSMUSG00000021340	Gpld1	185.551	-0.224204	0.0901298	-2.48757	0.0128621	0.309084
ENSMUSG00000022824	Muc13	10.7134	-0.16515	0.0663698	-2.48834	0.0128342	0.309084
ENSMUSG00000031671	Setd6	290.53	-0.217707	0.0875172	-2.48759	0.0128611	0.309084
ENSMUSG00000033282	Rpgrip1l	4044.19	0.145658	0.0585594	2.48736	0.0128696	0.309084
ENSMUSG00000115286	AC140288.1	562.704	0.201862	0.0811216	2.48839	0.0128324	0.309084
ENSMUSG00000087574	C030037D09Rik	4494.65	0.164789	0.0662615	2.48694	0.0128846	0.309158
ENSMUSG00000008999	Bmp7	208.778	-0.220892	0.0888996	-2.48474	0.0129648	0.310795
ENSMUSG00000041406	BC055324	979.197	-0.173213	0.0697374	-2.48379	0.0129994	0.311337
ENSMUSG00000029781	Fkbp9	1736.55	-0.1694	0.0682175	-2.48323	0.0130197	0.311536
ENSMUSG00000017049	Ccdc70	12256.6	0.163416	0.0658496	2.48166	0.0130773	0.312338
ENSMUSG00000052151	Plpp2	149.021	-0.239899	0.0966605	-2.48187	0.0130696	0.312338
ENSMUSG00000074720	AC140325.1	12.4001	-0.171497	0.0691472	-2.48017	0.013132	0.313069
ENSMUSG00000105157	Gm31831	192.945	0.242673	0.0978426	2.48023	0.0131296	0.313069
ENSMUSG00000046727	Cystm1	2546.16	0.142384	0.0574202	2.47968	0.0131499	0.313208
ENSMUSG00000004530	Coro1c	1072.18	-0.181764	0.0733325	-2.47863	0.0131888	0.313845
ENSMUSG00000097044	4933433F19Rik	14.7777	-0.18228	0.0735651	-2.4778	0.0132194	0.314286
ENSMUSG00000006056	Calcoco2	8.30891	-0.153793	0.0620975	-2.47663	0.0132629	0.31503
ENSMUSG00000085562	2610028E06Rik	211.263	-0.234295	0.0946563	-2.47522	0.0133154	0.315987
ENSMUSG00000041949	Tango6	676.276	-0.193637	0.0782792	-2.47367	0.0133735	0.317076
ENSMUSG00000033963	Fancd2os	1785.86	0.185127	0.0748842	2.47217	0.0134295	0.317736
ENSMUSG00000036790	Slitrk2	72.496	0.245363	0.0992655	2.47178	0.0134441	0.317736
ENSMUSG00000074679	Defb28	10.0736	0.121138	0.0490157	2.47141	0.0134583	0.317736
ENSMUSG00000109407	Gm34664	267.307	0.209052	0.0845923	2.47129	0.0134626	0.317736
ENSMUSG00000110177	Gm6524	12.6885	0.150178	0.0607627	2.47154	0.0134531	0.317736
ENSMUSG00000046408	1700067K01Rik	1726.64	0.161158	0.0652233	2.47087	0.0134785	0.317823
ENSMUSG00000091526	BB019430	503.5	0.207009	0.0837928	2.47048	0.013493	0.317877
ENSMUSG00000020152	Actr2	2892.21	0.15455	0.0626025	2.46875	0.0135587	0.319133
ENSMUSG00000044340	Phlpp1	20179.5	0.178334	0.0722571	2.46805	0.0135851	0.319466
ENSMUSG00000023885	Thbs2	64.6116	-0.244616	0.0991655	-2.46675	0.0136346	0.320133
ENSMUSG00000079560	Hoxa3	207.566	-0.221499	0.0898092	-2.46633	0.0136505	0.320133
ENSMUSG00000086769	Gm15587	170.157	0.245452	0.0995156	2.46647	0.0136453	0.320133
ENSMUSG00000029636	Wasf3	688.614	-0.180622	0.073269	-2.46519	0.0136941	0.320575
ENSMUSG00000029863	Casp2	493.54	-0.169771	0.0688608	-2.46542	0.0136854	0.320575
ENSMUSG00000026638	Irf6	1102.35	0.185701	0.0753489	2.46455	0.0137185	0.320837
ENSMUSG00000092009	Myh15	1657.5	0.198925	0.0807245	2.46425	0.01373	0.320837
ENSMUSG00000000253	Gmpr	330.957	-0.203149	0.0824811	-2.46297	0.013779	0.321692
ENSMUSG00000090839	Gm17094	261.484	0.220049	0.089371	2.4622	0.0138089	0.322101
ENSMUSG00000004356	Utp20	3200.58	-0.150093	0.0609832	-2.46122	0.0138465	0.322688
ENSMUSG00000032340	Neo1	3094.36	-0.178131	0.0724046	-2.46022	0.0138853	0.323301
ENSMUSG00000064202	4430402I18Rik	16110.3	0.161544	0.0656914	2.45913	0.0139274	0.323991
ENSMUSG00000020076	Ddx50	4760.21	0.116124	0.0472322	2.45857	0.013949	0.324202
ENSMUSG00000044150	Bclaf3	310.301	-0.224383	0.0913023	-2.45759	0.0139875	0.324514
ENSMUSG00000112476	Gm32365	171.208	0.231234	0.0940876	2.45765	0.013985	0.324514
ENSMUSG00000035298	Klhl35	391.572	0.201108	0.0818668	2.45653	0.0140288	0.324914
ENSMUSG00000059742	Kcnh7	124.023	-0.239793	0.0976159	-2.4565	0.0140298	0.324914
ENSMUSG00000024774	Ankrd22	86.9791	0.244009	0.099356	2.4559	0.0140531	0.325164
ENSMUSG00000038599	Capn8	145.534	-0.227943	0.0928584	-2.45473	0.0140989	0.325932
ENSMUSG00000097650	4921507G05Rik	835.899	0.165711	0.0675409	2.45349	0.0141476	0.326767
ENSMUSG00000035277	Arx	125.907	-0.243596	0.0993177	-2.45269	0.0141792	0.327206
ENSMUSG00000030495	Slc7a10	16.3909	0.157435	0.0641996	2.45227	0.0141957	0.327295
ENSMUSG00000037627	Rgs22	25503.8	0.162388	0.0662512	2.45109	0.0142423	0.328079
ENSMUSG00000100253	1700020N18Rik	1478.52	-0.165125	0.0673924	-2.45021	0.0142774	0.328597
ENSMUSG00000048138	Dmrt2	30.725	0.204027	0.0832985	2.44935	0.0143115	0.329088
ENSMUSG00000011148	Adssl1	142.636	-0.237711	0.0971427	-2.44703	0.014404	0.329911
ENSMUSG00000020647	Ncoa1	2193.62	0.152886	0.062507	2.4459	0.014449	0.329911
ENSMUSG00000029640	Usp12	6509.11	0.138526	0.0565952	2.44767	0.0143782	0.329911
ENSMUSG00000035473	Galm	1731.69	0.165438	0.0676336	2.44609	0.0144415	0.329911
ENSMUSG00000041220	Elovl6	652.533	0.170369	0.0696303	2.44676	0.0144146	0.329911
ENSMUSG00000085353	1700092C17Rik	465.877	0.201707	0.0824539	2.44631	0.0144328	0.329911
ENSMUSG00000112439	Gm33336	52.9757	-0.236551	0.096653	-2.44743	0.014388	0.329911
ENSMUSG00000112610	Gm30165	136.077	0.242608	0.0991577	2.44669	0.0144175	0.329911
ENSMUSG00000026819	Slc25a25	2758.66	0.131662	0.0538499	2.44499	0.0144857	0.330119
ENSMUSG00000096045	Gm21698	72.3716	0.239764	0.098074	2.44472	0.0144963	0.330119
ENSMUSG00000098116	Gm7191	250.273	0.221748	0.0906848	2.44527	0.0144745	0.330119
ENSMUSG00000112654	4930455C13Rik	504.817	0.201408	0.0824294	2.4434	0.0145496	0.331041
ENSMUSG00000018263	Tbx5	402.548	0.204966	0.0838996	2.44299	0.0145661	0.331052
ENSMUSG00000042372	Dmrt3	211.771	0.240107	0.098306	2.44244	0.0145883	0.331052
ENSMUSG00000056912	1700017N19Rik	8201.34	0.164796	0.0674652	2.44268	0.0145787	0.331052
ENSMUSG00000062758	Gm16477	604.644	0.194529	0.0796769	2.44148	0.0146274	0.331647
ENSMUSG00000047751	Utf1	49.9868	-0.237124	0.0972073	-2.43936	0.0147132	0.333302
ENSMUSG00000079705	Ssxb1	244.196	0.221909	0.0909851	2.43896	0.0147296	0.333382
ENSMUSG00000023247	Guca2a	11.7975	-0.147769	0.0606993	-2.43444	0.0149149	0.33611
ENSMUSG00000023350	4921501E09Rik	3781.42	0.164594	0.0675945	2.43503	0.0148906	0.33611
ENSMUSG00000044309	Apol7c	123.782	0.239503	0.0983751	2.43459	0.0149087	0.33611
ENSMUSG00000066704	Cyp2b19	55.0551	-0.241888	0.0993143	-2.43558	0.014868	0.33611
ENSMUSG00000085676	4930555O08Rik	159.421	0.240464	0.0987754	2.43445	0.0149145	0.33611
ENSMUSG00000017390	Aldoc	464.358	-0.20306	0.0834473	-2.43339	0.0149581	0.336207
ENSMUSG00000043542	Zc2hc1a	786.922	0.164507	0.0675898	2.43391	0.0149368	0.336207
ENSMUSG00000084938	BB557941	233.288	-0.210835	0.0866365	-2.43356	0.0149512	0.336207
ENSMUSG00000025916	Ppp1r42	5074.17	0.154715	0.0636081	2.43231	0.0150027	0.336917
ENSMUSG00000024887	Asah2	405.275	-0.210752	0.0866614	-2.43191	0.0150195	0.337004
ENSMUSG00000009580	Odam	24.6903	0.192296	0.0790974	2.43113	0.0150518	0.337289
ENSMUSG00000025038	Efhc2	2138.01	0.163764	0.0673653	2.43098	0.0150582	0.337289
ENSMUSG00000009246	Trpm5	127.895	-0.239286	0.0984736	-2.42995	0.0151007	0.337366
ENSMUSG00000039741	Bahcc1	486.218	-0.215049	0.0884919	-2.43016	0.0150923	0.337366
ENSMUSG00000097424	1700030M09Rik	798.835	0.158207	0.0651064	2.42998	0.0150997	0.337366
ENSMUSG00000050074	Spink8	53.2734	0.117614	0.0484356	2.42825	0.0151719	0.338374
ENSMUSG00000074500	Zfp558	1909.42	0.164938	0.0679232	2.42831	0.0151695	0.338374
ENSMUSG00000025105	Bnc1	177.506	-0.224595	0.092533	-2.42719	0.0152162	0.33895
ENSMUSG00000098492	Gm19353	9.90241	-0.159364	0.0656625	-2.42701	0.0152239	0.33895
ENSMUSG00000001349	Cnn1	204.628	-0.222213	0.0915763	-2.42654	0.0152436	0.339099
ENSMUSG00000105135	Gm43667	11.2119	0.172714	0.0712147	2.42526	0.0152975	0.340005
ENSMUSG00000035454	Samt3	539.912	0.205559	0.0847727	2.42483	0.0153156	0.340117
ENSMUSG00000108864	Gm44933	433.917	0.190647	0.0786657	2.42351	0.0153714	0.341064
ENSMUSG00000020553	Pctp	1079.68	-0.138245	0.0570844	-2.42176	0.0154454	0.341245
ENSMUSG00000030278	Cidec	99.3756	0.120938	0.0499349	2.42191	0.0154392	0.341245
ENSMUSG00000030660	Pik3c2a	2828.03	-0.153521	0.0633722	-2.42253	0.015413	0.341245
ENSMUSG00000060924	Csmd1	236.476	-0.208486	0.0860793	-2.42203	0.0154342	0.341245
ENSMUSG00000097831	4930540M05Rik	574.352	0.178754	0.0737802	2.42279	0.0154017	0.341245
ENSMUSG00000086598	Btbd18	329.727	-0.208566	0.0861398	-2.42126	0.015467	0.341432
ENSMUSG00000050721	Plekho2	4473.53	0.154496	0.0638396	2.42006	0.0155178	0.342263
ENSMUSG00000091584	Gm8180	166.573	0.234788	0.0970512	2.41922	0.0155538	0.342764
ENSMUSG00000021786	Oxsm	1551.78	0.145062	0.0600146	2.41711	0.0156445	0.343015
ENSMUSG00000031666	Rbl2	3687.91	0.126804	0.0524408	2.41805	0.0156041	0.343015
ENSMUSG00000038352	Arl5c	47.0126	0.221835	0.0917641	2.41745	0.0156295	0.343015
ENSMUSG00000040919	4930505A04Rik	5538.55	0.165555	0.0684652	2.41809	0.015602	0.343015
ENSMUSG00000096111	Gm21917	146.26	0.231129	0.0955995	2.41768	0.0156198	0.343015
ENSMUSG00000103840	1700040K01Rik	280.378	0.22201	0.0918457	2.41721	0.0156402	0.343015
ENSMUSG00000070282	3000002C10Rik	161.283	-0.227724	0.0942648	-2.41579	0.0157011	0.343386
ENSMUSG00000086933	4933426K07Rik	248.929	0.223761	0.092612	2.41612	0.015687	0.343386
ENSMUSG00000113688	A930027P06Rik	7.95421	0.146643	0.0606978	2.41596	0.0156937	0.343386
ENSMUSG00000094475	Gm11007	8.12252	-0.116381	0.0482007	-2.4145	0.0157568	0.344314
ENSMUSG00000022306	Zfpm2	874.717	0.198203	0.0821615	2.41236	0.0158497	0.345571
ENSMUSG00000040158	Tax1bp3	256.206	0.215509	0.0893505	2.41195	0.0158673	0.345571
ENSMUSG00000049643	2310022A10Rik	1535.82	-0.129778	0.0538268	-2.41103	0.0159076	0.345571
ENSMUSG00000085536	Gm14950	36.7462	0.216416	0.0897523	2.41126	0.0158977	0.345571
ENSMUSG00000085561	1700046C09Rik	573.713	0.176639	0.0732542	2.41131	0.0158953	0.345571
ENSMUSG00000086129	Gm13558	96.3673	-0.238843	0.0990474	-2.4114	0.0158913	0.345571
ENSMUSG00000102752	Gm7694	303.263	0.230232	0.0954409	2.4123	0.0158524	0.345571
ENSMUSG00000106507	Gm43056	18.2333	0.205187	0.0851309	2.41025	0.0159416	0.346019
ENSMUSG00000101792	Gm28447	164.353	0.233607	0.0969378	2.40987	0.0159583	0.346093
ENSMUSG00000032567	Aste1	3931.34	0.141734	0.0588337	2.40906	0.0159938	0.346186
ENSMUSG00000051503	Gm6583	763.223	0.179192	0.0743871	2.40891	0.0160001	0.346186
ENSMUSG00000071573	Rnls	7011.45	-0.129684	0.0538365	-2.40885	0.0160027	0.346186
ENSMUSG00000022523	Fgf12	437.439	0.215943	0.0896679	2.40825	0.0160291	0.346469
ENSMUSG00000100857	1700041M19Rik	895.55	0.17108	0.071054	2.40775	0.0160513	0.34666
ENSMUSG00000003762	Coq8b	836.432	-0.154985	0.0643984	-2.40666	0.0160993	0.347194
ENSMUSG00000095493	A630023A22Rik	315.643	0.208139	0.0864983	2.40627	0.0161162	0.347194
ENSMUSG00000108885	4930402F11Rik	366.9	0.215887	0.0897109	2.40648	0.0161071	0.347194
ENSMUSG00000102114	BC048559	169.837	0.236332	0.0982391	2.40568	0.0161423	0.347303
ENSMUSG00000103696	Gm37531	19.8638	0.194122	0.0806973	2.40555	0.016148	0.347303
ENSMUSG00000036257	Pnpla8	6009.81	0.130558	0.0542978	2.40448	0.0161953	0.34732
ENSMUSG00000038644	Pold1	1186.17	-0.170665	0.0709913	-2.40402	0.0162157	0.34732
ENSMUSG00000038910	Plcl2	253.955	-0.21014	0.0874034	-2.40426	0.0162054	0.34732
ENSMUSG00000040485	Lrrc52	1362.38	0.167519	0.0696529	2.40506	0.0161699	0.34732
ENSMUSG00000059363	Fxn	202.46	-0.233678	0.0971687	-2.40487	0.0161782	0.34732
ENSMUSG00000045180	Shroom2	288.974	-0.216752	0.0901907	-2.40327	0.0162494	0.347753
ENSMUSG00000104111	Gm37294	354.707	0.204088	0.0849496	2.40247	0.016285	0.348228
ENSMUSG00000001918	Slc1a5	747.094	0.204011	0.0849332	2.40201	0.0163052	0.348372
ENSMUSG00000113694	Gm48747	50.9687	0.234842	0.097797	2.40132	0.0163362	0.348747
ENSMUSG00000020007	Il20ra	67.2927	0.234182	0.0975679	2.40019	0.0163864	0.349533
ENSMUSG00000053684	BC048403	178.408	-0.219033	0.0912749	-2.39971	0.0164079	0.349704
ENSMUSG00000111550	AC123035.1	349.076	0.195914	0.0817115	2.39763	0.0165015	0.351408
ENSMUSG00000036551	Akap14	1000.16	0.183785	0.0766869	2.39657	0.0165496	0.352143
ENSMUSG00000021176	Efcab11	515.782	0.194829	0.0813202	2.39582	0.0165832	0.352282
ENSMUSG00000045410	Akr1e1	1874.63	0.128591	0.0536719	2.39588	0.0165805	0.352282
ENSMUSG00000053194	Cib4	752.467	0.183541	0.0766355	2.39498	0.0166212	0.352546
ENSMUSG00000074072	Gm10620	12.3532	0.174387	0.0728228	2.39467	0.0166353	0.352546
ENSMUSG00000111005	Gm33619	77.0411	-0.237441	0.099155	-2.39465	0.0166364	0.352546
ENSMUSG00000001034	Mapk7	624.087	-0.183234	0.0765318	-2.39422	0.0166558	0.352667
ENSMUSG00000053141	Ptprt	473.498	0.19638	0.0820402	2.39371	0.0166791	0.352873
ENSMUSG00000104659	Gm43619	422.164	0.195218	0.0816294	2.39151	0.0167791	0.354411
ENSMUSG00000104811	Gm33093	53.6978	0.238148	0.0995737	2.39168	0.0167716	0.354411
ENSMUSG00000031139	Mcf2	573.205	-0.191737	0.0802846	-2.38822	0.0169301	0.357189
ENSMUSG00000042308	Setd1a	1288.71	-0.148599	0.0622295	-2.38792	0.0169442	0.357189
ENSMUSG00000105482	Gm42596	296.765	0.200898	0.0841475	2.38745	0.0169657	0.357189
ENSMUSG00000107502	Gm44065	7.76925	-0.13392	0.0560876	-2.38768	0.0169549	0.357189
ENSMUSG00000109825	Gm45589	59.9937	0.236289	0.0989836	2.38715	0.0169796	0.35719
ENSMUSG00000022371	Col14a1	1037.32	0.176272	0.0738632	2.38647	0.0170109	0.357557
ENSMUSG00000040287	Stac3	65.8376	-0.237304	0.0994495	-2.38618	0.0170245	0.357557
ENSMUSG00000043670	Diras1	88.3614	-0.23689	0.0992937	-2.38575	0.0170443	0.357682
ENSMUSG00000002870	Mcm2	700.877	-0.200889	0.0842441	-2.38461	0.0170973	0.357765
ENSMUSG00000020419	Hormad2	962.182	-0.159188	0.0667574	-2.38457	0.017099	0.357765
ENSMUSG00000048703	Speer4b	750.445	0.162162	0.0680075	2.38448	0.0171034	0.357765
ENSMUSG00000107053	1700021F13Rik	521.439	0.20265	0.0849719	2.38491	0.0170833	0.357765
ENSMUSG00000025856	Pdgfa	620.289	0.173291	0.0727078	2.38338	0.0171543	0.358461
ENSMUSG00000090230	Gm16315	9.53085	0.149215	0.0626186	2.38293	0.0171757	0.358461
ENSMUSG00000115271	AC113031.6	839.632	0.167296	0.0702076	2.38287	0.0171782	0.358461
ENSMUSG00000026786	Apbb1ip	506.394	0.183068	0.0768598	2.38185	0.017226	0.358832
ENSMUSG00000040055	Gjb6	13.2626	-0.174079	0.0730793	-2.38206	0.0172161	0.358832
ENSMUSG00000060594	Layn	62.685	-0.236057	0.0991197	-2.38154	0.0172406	0.358832
ENSMUSG00000103026	Gm31326	582.222	-0.193216	0.0811384	-2.38131	0.0172513	0.358832
ENSMUSG00000029587	Zfp12	1019.11	0.159666	0.0670854	2.38004	0.0173109	0.359784
ENSMUSG00000097712	Gm10532	221.608	0.228975	0.0962679	2.37852	0.0173824	0.360981
ENSMUSG00000005947	Itgae	3265.02	0.124568	0.0524289	2.37594	0.0175045	0.363226
ENSMUSG00000044066	Cep68	1069.51	-0.146682	0.0617496	-2.37544	0.017528	0.363422
ENSMUSG00000109842	Gm45502	27.3582	0.204116	0.0859448	2.37497	0.0175503	0.363594
ENSMUSG00000113868	Gm34719	85.2974	-0.233117	0.0981822	-2.37433	0.0175807	0.363932
ENSMUSG00000033434	Gtpbp6	106.288	-0.234913	0.0989597	-2.37382	0.0176051	0.364147
ENSMUSG00000107815	Gm44257	20.9593	0.196442	0.0827769	2.37316	0.0176369	0.364514
ENSMUSG00000021056	Tex21	11106.6	0.163365	0.068965	2.36881	0.0178456	0.365886
ENSMUSG00000025854	Fam20c	98.1495	-0.232958	0.0983656	-2.36829	0.0178706	0.365886
ENSMUSG00000029423	Piwil1	27146.2	-0.121302	0.0512008	-2.36914	0.0178293	0.365886
ENSMUSG00000035270	Impg2	283.042	0.214767	0.0906327	2.36965	0.0178051	0.365886
ENSMUSG00000040213	Kyat3	367.128	0.206325	0.0870359	2.37058	0.0177603	0.365886
ENSMUSG00000046668	Cxxc5	4576.59	0.147155	0.0620715	2.37074	0.0177527	0.365886
ENSMUSG00000047632	Fgfbp3	14.858	-0.179919	0.0759713	-2.36825	0.0178725	0.365886
ENSMUSG00000052469	Tcp10c	15044.8	-0.174246	0.0735241	-2.36991	0.0177922	0.365886
ENSMUSG00000081298	Gm14622	30.0344	0.211601	0.0893262	2.36886	0.0178431	0.365886
ENSMUSG00000085861	1700016G14Rik	3036.47	0.138975	0.0586715	2.36869	0.0178513	0.365886
ENSMUSG00000104033	Gm37773	7.45767	0.143008	0.0603387	2.37008	0.0177841	0.365886
ENSMUSG00000116607		256.244	0.214307	0.0903694	2.37146	0.0177181	0.365886
ENSMUSG00000102957	Gm21065	41.0957	-0.228307	0.0964441	-2.36725	0.0179207	0.366583
ENSMUSG00000010461	Eya4	5612.98	0.16976	0.0717265	2.36677	0.0179439	0.366608
ENSMUSG00000022763	Aifm3	279.977	-0.216345	0.0914144	-2.36664	0.0179502	0.366608
ENSMUSG00000024645	Timm21	925.114	0.169983	0.0718613	2.36543	0.0180093	0.367167
ENSMUSG00000038600	Atp6v0a4	43.6816	0.228957	0.0967887	2.36553	0.0180042	0.367167
ENSMUSG00000109764	Klkb1	73.3666	0.235682	0.0996455	2.36521	0.01802	0.367167
ENSMUSG00000039813	Tbc1d2	1560.04	0.164387	0.0695401	2.36391	0.018083	0.367584
ENSMUSG00000059343	Aldoart1	8395.76	0.174211	0.073678	2.36449	0.0180549	0.367584
ENSMUSG00000059690	1700020N15Rik	1599.77	0.166362	0.0703704	2.3641	0.0180741	0.367584
ENSMUSG00000031494	Cd209a	8.14119	0.138092	0.0584517	2.36251	0.0181518	0.368512
ENSMUSG00000058019	Ces5a	215.105	0.235299	0.0996016	2.3624	0.0181571	0.368512
ENSMUSG00000008496	Pou2f2	1574.68	-0.162368	0.0687529	-2.36161	0.0181957	0.368719
ENSMUSG00000038507	Parp12	2226.35	-0.123575	0.0523242	-2.36172	0.0181902	0.368719
ENSMUSG00000095041	AC149090.1	6947.61	-0.18428	0.0780599	-2.36074	0.0182383	0.369294
ENSMUSG00000013236	Ptprs	4096.7	-0.126493	0.0536309	-2.35859	0.0183444	0.370286
ENSMUSG00000035329	Fbxo33	1732.65	0.149835	0.0635064	2.35938	0.0183057	0.370286
ENSMUSG00000041632	Mrps27	384.474	-0.195085	0.0827083	-2.35871	0.0183387	0.370286
ENSMUSG00000096620	Gm5169	367.639	0.213136	0.0903618	2.3587	0.018339	0.370286
ENSMUSG00000033182	Kbtbd12	84.3174	0.231667	0.0983229	2.35618	0.0184638	0.372293
ENSMUSG00000054423	Cadps	278.66	0.217825	0.0924549	2.35601	0.0184725	0.372293
ENSMUSG00000015942	Gtf2ird2	1887.96	-0.169051	0.0718216	-2.35376	0.0185846	0.372814
ENSMUSG00000020922	Lsm12	3461.33	0.125774	0.0534171	2.35456	0.0185448	0.372814
ENSMUSG00000022701	Ccdc191	2812.37	0.141182	0.0599617	2.35454	0.0185457	0.372814
ENSMUSG00000032232	Cgnl1	3328.43	0.163215	0.0693384	2.35389	0.0185781	0.372814
ENSMUSG00000041974	Spidr	607.982	0.152946	0.0649785	2.3538	0.0185825	0.372814
ENSMUSG00000095065	Gm5947	125.636	0.233989	0.0994095	2.35379	0.0185833	0.372814
ENSMUSG00000097491	Gm2366	606.254	0.183743	0.0780865	2.35308	0.0186189	0.373146
ENSMUSG00000111504	Gm48284	24.5933	0.212673	0.0903893	2.35285	0.01863	0.373146
ENSMUSG00000055780	Usp26	715.253	-0.17949	0.0763185	-2.35185	0.0186803	0.373576
ENSMUSG00000101381	Btbd35f16	18.4261	0.190371	0.0809387	2.35204	0.018671	0.373576
ENSMUSG00000014782	Plekhg4	1648.6	-0.143449	0.0610045	-2.35145	0.0187005	0.373692
ENSMUSG00000056370	Sftpb	16.4746	-0.18577	0.0790664	-2.34954	0.0187967	0.374785
ENSMUSG00000100668	1700083H02Rik	322.603	0.207204	0.0881907	2.3495	0.0187985	0.374785
ENSMUSG00000118334		53.6166	0.226558	0.0964219	2.34965	0.0187911	0.374785
ENSMUSG00000005683	Cs	4791.11	-0.130773	0.0556736	-2.34893	0.0188274	0.375046
ENSMUSG00000026103	Gls	1981.38	-0.140446	0.0597982	-2.34867	0.0188405	0.375046
ENSMUSG00000034116	Vav1	497.661	0.18319	0.0780088	2.34833	0.0188579	0.375105
ENSMUSG00000004846	Plod3	752.24	-0.188269	0.0802168	-2.347	0.0189251	0.375576
ENSMUSG00000030385	2900092C05Rik	1879.28	0.172661	0.0735654	2.34704	0.0189231	0.375576
ENSMUSG00000039555	Cylc2	23236.6	0.132975	0.056652	2.34722	0.0189141	0.375576
ENSMUSG00000110310	4930518J21Rik	123.02	0.225872	0.0962516	2.34669	0.0189412	0.37561
ENSMUSG00000036304	Zdhhc23	279.848	-0.197903	0.0844018	-2.34477	0.0190391	0.377261
ENSMUSG00000054808	Actn4	3617.88	-0.145407	0.0620493	-2.34341	0.0191084	0.378347
ENSMUSG00000101703	Gm1982	34.1559	-0.214774	0.0916738	-2.34281	0.0191393	0.378381
ENSMUSG00000118293		132.411	0.228834	0.0976735	2.34285	0.0191373	0.378381
ENSMUSG00000084278	Gm12189	36.8676	-0.227398	0.0971368	-2.34101	0.0192316	0.379915
ENSMUSG00000035818	Plekhs1	15.2638	-0.186519	0.0797068	-2.34006	0.0192804	0.380012
ENSMUSG00000055301	Adh7	349.335	0.204774	0.0875072	2.34008	0.0192794	0.380012
ENSMUSG00000085580	1700061F12Rik	1535.66	0.145331	0.062094	2.3405	0.0192579	0.380012
ENSMUSG00000005917	Otx1	20.8084	-0.189175	0.0809167	-2.3379	0.0193923	0.381927
ENSMUSG00000054453	Sytl5	201.312	0.220241	0.0942273	2.33734	0.0194215	0.382135
ENSMUSG00000058670	4932411N23Rik	765.345	0.175184	0.0749568	2.33713	0.0194324	0.382135
ENSMUSG00000071291	Zfp58	454.794	0.173009	0.074036	2.33682	0.0194485	0.382164
ENSMUSG00000053508	BC048502	3227.6	0.154092	0.0659647	2.33597	0.0194928	0.382348
ENSMUSG00000078794	Dact3	1482.73	0.141234	0.0604593	2.33601	0.0194907	0.382348
ENSMUSG00000086390	1810019D21Rik	33.0736	0.212075	0.0907935	2.33579	0.0195022	0.382348
ENSMUSG00000056752	Dnah9	542.143	-0.159609	0.0683721	-2.33442	0.0195735	0.383458
ENSMUSG00000030922	Lyrm1	1654.85	0.1278	0.0547753	2.33317	0.019639	0.384217
ENSMUSG00000099591	Gm17969	8.8158	0.139143	0.0596381	2.33312	0.0196419	0.384217
ENSMUSG00000026413	Pkp1	262.435	0.200027	0.085767	2.33222	0.0196893	0.384312
ENSMUSG00000054728	Phactr1	2223.19	0.128219	0.0549845	2.33192	0.0197051	0.384312
ENSMUSG00000097164	Cep83os	6799.53	0.117038	0.0501899	2.3319	0.019706	0.384312
ENSMUSG00000101051	1700100L14Rik	1222.85	-0.18495	0.0793062	-2.3321	0.0196954	0.384312
ENSMUSG00000041708	Mpped1	319.535	-0.215197	0.0923808	-2.32945	0.019835	0.384939
ENSMUSG00000051236	Msrb3	4765	0.144018	0.0617933	2.33064	0.0197724	0.384939
ENSMUSG00000079460	4933403O08Rik	269.437	0.205284	0.0880758	2.33077	0.0197655	0.384939
ENSMUSG00000084901	Gm13266	374.665	0.206184	0.0884884	2.33006	0.0198029	0.384939
ENSMUSG00000087451	Gm12970	350.211	0.18947	0.081338	2.32942	0.019837	0.384939
ENSMUSG00000105636	Gm43625	21.6197	0.188632	0.0809815	2.32932	0.0198421	0.384939
ENSMUSG00000110369	Gm45349	90.5941	0.231039	0.0991428	2.33037	0.0197868	0.384939
ENSMUSG00000037531	Mrpl47	3286.8	0.13232	0.0568152	2.32896	0.0198612	0.385023
ENSMUSG00000008813	Tppp2	8912.55	0.180552	0.0775447	2.32837	0.0198927	0.385057
ENSMUSG00000040667	Nup88	11638.8	0.11994	0.0515092	2.32851	0.0198848	0.385057
ENSMUSG00000000782	Tcf7	572.766	-0.177839	0.0764718	-2.32556	0.0200422	0.38677
ENSMUSG00000024122	Pdpk1	14366.4	0.128229	0.0551442	2.32535	0.0200533	0.38677
ENSMUSG00000041638	Gcn1l1	18600.7	-0.15119	0.0650194	-2.3253	0.0200557	0.38677
ENSMUSG00000103439	Gm7019	56.5893	-0.231272	0.0994425	-2.32568	0.0200354	0.38677
ENSMUSG00000111109	Gm30933	76.33	0.231654	0.0996162	2.32546	0.0200473	0.38677
ENSMUSG00000087604	Cdrt4os1	238.242	0.214544	0.0922871	2.32475	0.0200854	0.387055
ENSMUSG00000085261	Gm13814	298.994	0.209689	0.0902159	2.3243	0.0201092	0.387225
ENSMUSG00000008438	Adam21	2667.9	0.159416	0.068602	2.32378	0.0201372	0.387333
ENSMUSG00000059588	Calcrl	94.9817	0.230309	0.0991156	2.32364	0.0201446	0.387333
ENSMUSG00000021536	Adcy2	317.311	-0.223163	0.0960615	-2.32313	0.0201721	0.387573
ENSMUSG00000020899	Pfas	1926.73	-0.135771	0.0584523	-2.32276	0.0201918	0.387665
ENSMUSG00000050424	Pnma5	164.379	-0.225735	0.0971984	-2.32241	0.0202106	0.387739
ENSMUSG00000021175	Cdca7l	915.944	-0.177158	0.0763015	-2.32181	0.0202432	0.387932
ENSMUSG00000021872	Rnase10	317.688	-0.197669	0.0851409	-2.32167	0.0202506	0.387932
ENSMUSG00000037108	Zcwpw1	1518.11	-0.146657	0.0631914	-2.32085	0.0202952	0.388499
ENSMUSG00000031618	Nr3c2	376.52	-0.190428	0.0821124	-2.31912	0.0203888	0.389619
ENSMUSG00000050299	Gm9843	659.158	-0.159626	0.0688361	-2.31893	0.0203987	0.389619
ENSMUSG00000067276	Capn6	874.472	-0.156805	0.0676134	-2.31914	0.0203873	0.389619
ENSMUSG00000094876	Btbd35f18	16.3702	0.18575	0.0801183	2.31845	0.020425	0.389833
ENSMUSG00000000247	Lhx2	631.178	0.183515	0.0792122	2.31676	0.020517	0.391302
ENSMUSG00000071103	1700029J07Rik	3419.05	0.164543	0.0710351	2.31636	0.0205388	0.391429
ENSMUSG00000027340	Slc23a2	466.483	-0.184846	0.0798219	-2.31573	0.0205731	0.391507
ENSMUSG00000062200	Vmn2r7	778.638	0.156868	0.0677387	2.31578	0.0205703	0.391507
ENSMUSG00000036368	Rmdn2	10261.6	0.131007	0.0565818	2.31536	0.0205933	0.391605
ENSMUSG00000018479	1700125H20Rik	1568.87	0.13009	0.056199	2.31481	0.0206231	0.391815
ENSMUSG00000034066	Farp2	253.791	-0.210348	0.0908785	-2.3146	0.0206346	0.391815
ENSMUSG00000021365	Nedd9	370.879	0.213502	0.0922576	2.31419	0.0206571	0.391882
ENSMUSG00000026980	Ly75	89.8768	-0.230157	0.0995284	-2.31248	0.0207513	0.391882
ENSMUSG00000034557	Zfyve9	930.569	-0.158748	0.0686666	-2.31186	0.0207851	0.391882
ENSMUSG00000040569	Slc26a7	859.081	-0.180501	0.0780644	-2.31221	0.0207661	0.391882
ENSMUSG00000044034	Npb	180.533	-0.216742	0.0937112	-2.31287	0.0207297	0.391882
ENSMUSG00000047767	Atg16l2	116.815	-0.226781	0.0980391	-2.31317	0.0207134	0.391882
ENSMUSG00000049866	Arl4c	563.927	0.171133	0.0739644	2.31373	0.0206827	0.391882
ENSMUSG00000053825	Ppfia2	521.937	0.1971	0.0852191	2.31286	0.0207302	0.391882
ENSMUSG00000059852	Kcng2	193.273	-0.222817	0.0963818	-2.31182	0.0207876	0.391882
ENSMUSG00000112943	Gm18983	21.9791	-0.200373	0.0866745	-2.31179	0.0207892	0.391882
ENSMUSG00000047586	Nccrp1	34.5014	-0.218252	0.0944355	-2.31112	0.020826	0.392006
ENSMUSG00000059022	Kcp	92.345	-0.229118	0.0991313	-2.31126	0.0208185	0.392006
ENSMUSG00000015653	Steap2	751.855	-0.169156	0.0732546	-2.30915	0.0209355	0.392859
ENSMUSG00000027204	Fbn1	373.275	0.19939	0.0863726	2.30849	0.020972	0.392859
ENSMUSG00000043969	Emx2	357.308	0.214704	0.0929762	2.30924	0.0209304	0.392859
ENSMUSG00000069265	Hist1h3a	172.999	0.214289	0.0927967	2.30922	0.0209311	0.392859
ENSMUSG00000073894	Rbmxl2	3666.85	-0.147929	0.0640601	-2.30922	0.0209315	0.392859
ENSMUSG00000090957	Gm7535	115.286	0.219253	0.094981	2.30839	0.0209773	0.392859
ENSMUSG00000110303	Gm45328	44.7322	0.224957	0.0974387	2.30871	0.0209599	0.392859
ENSMUSG00000000103	Zfy2	722.793	0.154379	0.0669366	2.30635	0.021091	0.393443
ENSMUSG00000001119	Col6a1	733.139	-0.210359	0.0913587	-2.30256	0.0213037	0.393443
ENSMUSG00000002831	Plin4	222.735	0.159468	0.0692288	2.30349	0.0212514	0.393443
ENSMUSG00000006586	Runx1t1	1204.18	0.17268	0.0751013	2.2993	0.0214881	0.393443
ENSMUSG00000012519	Mlkl	511.166	-0.199344	0.0866923	-2.29944	0.0214799	0.393443
ENSMUSG00000015002	Efr3a	8862.12	0.134084	0.0582305	2.30264	0.0212991	0.393443
ENSMUSG00000026879	Gsn	4181.34	0.202593	0.0878743	2.30549	0.0211393	0.393443
ENSMUSG00000027480	Sun5	3918.52	0.157342	0.0682702	2.30469	0.0211839	0.393443
ENSMUSG00000031182	4930447F04Rik	198.002	0.228798	0.0993699	2.30248	0.021308	0.393443
ENSMUSG00000032902	Slc16a1	1878.21	-0.155778	0.0675259	-2.30694	0.0210584	0.393443
ENSMUSG00000033569	Adgrb3	93.1757	0.229514	0.0995774	2.30488	0.0211735	0.393443
ENSMUSG00000034164	Emid1	318.072	-0.182083	0.0791875	-2.29939	0.0214828	0.393443
ENSMUSG00000039372	2004-03-01	50.8251	0.225287	0.0978805	2.30166	0.0213545	0.393443
ENSMUSG00000040010	Slc7a5	10124.9	-0.167506	0.0727824	-2.30147	0.0213653	0.393443
ENSMUSG00000040505	Abcg5	15.9708	-0.17391	0.0755554	-2.30175	0.021349	0.393443
ENSMUSG00000046191	Pcdhb20	35.9266	0.216947	0.0940264	2.30729	0.0210385	0.393443
ENSMUSG00000046312	AI464131	1196.36	-0.156749	0.068126	-2.30087	0.0213989	0.393443
ENSMUSG00000059816	Fam159a	11.8466	-0.165238	0.0716776	-2.3053	0.0211496	0.393443
ENSMUSG00000064357	mt-Atp6	897.438	-0.179001	0.0778386	-2.29965	0.0214682	0.393443
ENSMUSG00000075028	Prdm11	548.483	-0.180884	0.078607	-2.30111	0.0213852	0.393443
ENSMUSG00000083708	Gm13123	94.4195	-0.225392	0.0980044	-2.29981	0.021459	0.393443
ENSMUSG00000085075	Gm15669	132.661	0.221323	0.096212	2.30037	0.0214272	0.393443
ENSMUSG00000085391	Gm16150	150.694	-0.220274	0.0958162	-2.29893	0.0215091	0.393443
ENSMUSG00000085776	5430402O13Rik	411.162	0.204246	0.0885435	2.30672	0.0210702	0.393443
ENSMUSG00000091358	Speer5-ps1	794.212	0.192728	0.0836568	2.30379	0.0212342	0.393443
ENSMUSG00000100024	Gm21782	16.6151	0.167329	0.0727852	2.29894	0.0215082	0.393443
ENSMUSG00000100473	Gm21804	43.4994	0.219855	0.0954112	2.30429	0.0212065	0.393443
ENSMUSG00000107126	Gm40289	348.709	0.186032	0.0807483	2.30386	0.0212308	0.393443
ENSMUSG00000107144	4930413E15Rik	246.019	0.207261	0.0899228	2.30488	0.0211735	0.393443
ENSMUSG00000107879	9330102E08Rik	10588.6	0.108028	0.046933	2.30174	0.0213498	0.393443
ENSMUSG00000110120	Gm45251	12.4894	0.16625	0.0722159	2.30213	0.0213279	0.393443
ENSMUSG00000115485	AC121542.1	40.436	0.222274	0.096506	2.30322	0.0212667	0.393443
ENSMUSG00000117422		8.10879	-0.144655	0.062714	-2.30659	0.0210779	0.393443
ENSMUSG00000101062	Gm28821	54.6657	-0.216543	0.0942105	-2.2985	0.0215333	0.393609
ENSMUSG00000027714	Exosc9	1485.61	-0.127275	0.0553949	-2.2976	0.0215848	0.394273
ENSMUSG00000033788	Dysf	193.191	-0.209298	0.0911362	-2.29654	0.021645	0.394716
ENSMUSG00000113494	Gm48102	209.292	-0.214365	0.0933493	-2.29637	0.0216548	0.394716
ENSMUSG00000115800	AC126691.2	16.8956	-0.182548	0.0794835	-2.29668	0.0216372	0.394716
ENSMUSG00000030682	Cdipt	1546.34	0.13569	0.0591154	2.29535	0.0217133	0.395088
ENSMUSG00000084372	Gm13988	152.618	0.21878	0.0953199	2.29521	0.0217208	0.395088
ENSMUSG00000086735	Gm13977	19.1955	0.192759	0.0839798	2.29531	0.0217156	0.395088
ENSMUSG00000060487	Samd5	16.7063	0.174618	0.076091	2.29486	0.0217411	0.395179
ENSMUSG00000039958	Etfbkmt	523.077	0.163382	0.0712149	2.29421	0.0217782	0.395577
ENSMUSG00000026563	Tada1	697.404	-0.155446	0.0678201	-2.29204	0.0219035	0.396796
ENSMUSG00000033966	Cdkl4	3067.72	0.146275	0.0638143	2.29219	0.0218946	0.396796
ENSMUSG00000050122	Vwa3b	19116.8	0.156744	0.0683879	2.29198	0.0219065	0.396796
ENSMUSG00000089997	1810020O05Rik	2371.97	0.184264	0.0803894	2.29214	0.0218973	0.396796
ENSMUSG00000073771	Btbd19	128.351	-0.219374	0.0957341	-2.29149	0.0219351	0.397035
ENSMUSG00000054582	Pabpc1l	385.38	0.176182	0.076921	2.29043	0.0219965	0.397316
ENSMUSG00000069806	Cacng7	86.8182	-0.228027	0.0995515	-2.29055	0.0219897	0.397316
ENSMUSG00000110744	Gm5171	12.9706	0.161154	0.0703578	2.2905	0.0219923	0.397316
ENSMUSG00000001583	Tnk1	93.1689	0.227991	0.0996264	2.28846	0.0221107	0.397993
ENSMUSG00000024968	Rcor2	289.563	-0.187761	0.0820426	-2.28858	0.0221035	0.397993
ENSMUSG00000028952	Zbtb48	1126.69	-0.141507	0.0618253	-2.28882	0.0220899	0.397993
ENSMUSG00000067158	Col4a4	1240.94	-0.183266	0.0800544	-2.28927	0.0220637	0.397993
ENSMUSG00000114052	Gm48616	59.4475	0.225927	0.0986906	2.28924	0.0220653	0.397993
ENSMUSG00000100727	1700003P14Rik	2812.47	0.151398	0.0661824	2.28758	0.0221618	0.398636
ENSMUSG00000032381	Fam96a	1518.45	-0.14478	0.0633038	-2.28706	0.0221924	0.39891
ENSMUSG00000023064	Sncg	35.08	0.116693	0.0510406	2.28627	0.0222385	0.399461
ENSMUSG00000007097	Atp1a2	3999.86	-0.168813	0.0738653	-2.28542	0.0222881	0.400075
ENSMUSG00000028282	Casp8ap2	1366.24	-0.134888	0.0590285	-2.28514	0.0223048	0.400099
ENSMUSG00000043556	Fbxl7	54.8582	-0.226561	0.0991875	-2.28417	0.0223615	0.400838
ENSMUSG00000100336	Gm29601	437.964	0.185587	0.0812947	2.2829	0.0224364	0.401902
ENSMUSG00000031722	Hp	163.18	0.109819	0.048113	2.28251	0.022459	0.401911
ENSMUSG00000087487	Ppp2r2cos	72.6527	0.226116	0.0990825	2.2821	0.0224833	0.401911
ENSMUSG00000110425	Gm32390	18.0751	0.185607	0.0813311	2.28212	0.0224824	0.401911
ENSMUSG00000041552	Ptchd1	56.9093	-0.226321	0.099224	-2.28092	0.0225535	0.402887
ENSMUSG00000027889	Ampd2	497.658	-0.192474	0.0844108	-2.28021	0.0225954	0.403358
ENSMUSG00000026514	Cnih3	10.8482	-0.158808	0.069661	-2.27972	0.0226244	0.403598
ENSMUSG00000038498	Catsper1	7369.8	0.162358	0.0712357	2.27917	0.0226571	0.403903
ENSMUSG00000098832	Kdm4dl	158.891	0.208108	0.091328	2.27868	0.0226859	0.404139
ENSMUSG00000019338	Zfp687	4753.4	-0.122853	0.0539211	-2.27838	0.022704	0.404183
ENSMUSG00000028080	Lrba	1543.77	-0.156055	0.0685235	-2.27739	0.0227631	0.404958
ENSMUSG00000075256	Cerkl	80.0068	0.226777	0.0996005	2.27686	0.0227943	0.405236
ENSMUSG00000054717	Hmgb2	4319.88	-0.145494	0.0639439	-2.27533	0.0228861	0.406589
ENSMUSG00000102679	Gm20557	426.807	0.194445	0.085473	2.27493	0.0229101	0.406737
ENSMUSG00000029875	Ccdc184	1993.13	0.172605	0.07589	2.27442	0.022941	0.407006
ENSMUSG00000055480	Zfp458	739.227	0.167697	0.073777	2.27302	0.0230248	0.408213
ENSMUSG00000004071	Cdip1	3787.2	-0.117302	0.0516534	-2.27095	0.0231501	0.408403
ENSMUSG00000020611	Gna13	3500.85	0.12312	0.0542235	2.2706	0.0231712	0.408403
ENSMUSG00000030761	Myo7a	10924.2	-0.132901	0.0585336	-2.2705	0.0231772	0.408403
ENSMUSG00000031659	Adcy7	614.546	-0.185796	0.0817985	-2.27139	0.0231234	0.408403
ENSMUSG00000040205	Cuzd1	262.348	0.210065	0.092498	2.27102	0.0231458	0.408403
ENSMUSG00000041762	Gpr155	138.263	-0.218328	0.0961163	-2.2715	0.0231166	0.408403
ENSMUSG00000074480	Mex3a	260.024	-0.187341	0.0824655	-2.27175	0.0231014	0.408403
ENSMUSG00000102998	Gm37763	8.20923	0.12949	0.0570256	2.27074	0.0231629	0.408403
ENSMUSG00000105097	Gm42133	20.9051	0.190166	0.0837445	2.27079	0.0231595	0.408403
ENSMUSG00000036188	Ankmy2	223.028	-0.220435	0.0971242	-2.26962	0.0232309	0.40878
ENSMUSG00000048027	Rgmb	518.265	-0.177728	0.0783109	-2.26952	0.0232367	0.40878
ENSMUSG00000117138		16.4827	-0.174058	0.0766986	-2.26937	0.0232458	0.40878
ENSMUSG00000042035	Igsf3	996.832	0.155936	0.06873	2.26883	0.0232789	0.409084
ENSMUSG00000026940	Ccdc183	6201.87	0.149501	0.0659477	2.26697	0.0233923	0.409966
ENSMUSG00000027861	Casq2	201.83	-0.225708	0.0995413	-2.26748	0.0233607	0.409966
ENSMUSG00000051220	Ercc6l	241.28	-0.188415	0.0831098	-2.26706	0.0233867	0.409966
ENSMUSG00000106438	Gm32051	1409.48	0.142126	0.0626868	2.26725	0.0233753	0.409966
ENSMUSG00000022091	Sorbs3	9597.78	0.132477	0.0584532	2.26638	0.0234281	0.410317
ENSMUSG00000017386	Traf4	358.744	-0.193651	0.0854732	-2.26564	0.0234737	0.41082
ENSMUSG00000116971		164.853	0.210729	0.0930208	2.26539	0.0234886	0.41082
ENSMUSG00000112500	4933411E08Rik	633.519	0.1752	0.0773563	2.26484	0.0235223	0.411133
ENSMUSG00000073910	Mob3b	307.224	-0.193956	0.0856487	-2.26456	0.0235398	0.411162
ENSMUSG00000035984	Nme5	4413.06	0.151814	0.0670487	2.26423	0.02356	0.411238
ENSMUSG00000028364	Tnc	212.457	0.204367	0.0903005	2.26319	0.0236239	0.411531
ENSMUSG00000029883	1700074P13Rik	22099.6	0.136055	0.0601203	2.26305	0.0236323	0.411531
ENSMUSG00000035615	Frmpd1	672.87	-0.158279	0.0699681	-2.26215	0.0236879	0.411531
ENSMUSG00000036672	Cenpt	932.433	-0.140579	0.0621354	-2.26246	0.0236689	0.411531
ENSMUSG00000048217	Nags	420.39	-0.207259	0.0915819	-2.2631	0.0236297	0.411531
ENSMUSG00000086119	Gm2415	308.879	0.193457	0.0854943	2.26281	0.0236477	0.411531
ENSMUSG00000096237	CT868723.1	66.3771	-0.189499	0.0837606	-2.26239	0.0236736	0.411531
ENSMUSG00000072791	Abcb5	13.0595	0.106386	0.0470349	2.26185	0.0237066	0.411581
ENSMUSG00000078908	Mon1b	862.685	0.152173	0.0672994	2.26113	0.0237513	0.412009
ENSMUSG00000097015	Gm26705	9.26163	0.149581	0.0661628	2.2608	0.0237717	0.412009
ENSMUSG00000112949	Gm21939	25.8162	0.207191	0.0916497	2.26068	0.0237789	0.412009
ENSMUSG00000044927	H1fx	1059.28	-0.150705	0.066681	-2.26009	0.0238157	0.412096
ENSMUSG00000109116	Sycp1-ps1	427.365	-0.191293	0.0846324	-2.26028	0.0238041	0.412096
ENSMUSG00000034612	Chst11	69.5598	0.225065	0.0996044	2.25959	0.0238465	0.412354
ENSMUSG00000035798	Zdhhc17	1271.97	0.150718	0.0667208	2.25893	0.0238876	0.412656
ENSMUSG00000112244	Gm48788	54.3513	0.223195	0.0988114	2.2588	0.0238958	0.412656
ENSMUSG00000029366	Dck	268.464	-0.20443	0.0905455	-2.25776	0.0239606	0.413146
ENSMUSG00000059908	Mug1	11.8724	-0.166389	0.0736893	-2.25797	0.0239473	0.413146
ENSMUSG00000096956	Snhg18	116.836	-0.215059	0.0952611	-2.25758	0.023972	0.413146
ENSMUSG00000037247	Pldi	806.752	0.177944	0.0788548	2.2566	0.0240329	0.413647
ENSMUSG00000091957	Rps2-ps10	173.317	-0.22267	0.0986735	-2.25663	0.0240311	0.413647
ENSMUSG00000096647	Gm6223	122.074	0.222928	0.0988036	2.25628	0.0240534	0.413725
ENSMUSG00000020079	Supv3l1	1374.43	0.132109	0.0586264	2.25341	0.0242335	0.416547
ENSMUSG00000100518	4930440C22Rik	324.636	0.212554	0.0943492	2.25285	0.0242688	0.416876
ENSMUSG00000005501	Usp40	1895.36	-0.12185	0.0541353	-2.25084	0.0243956	0.417404
ENSMUSG00000034974	Dapk3	1462.93	-0.140048	0.0622082	-2.25128	0.0243677	0.417404
ENSMUSG00000038774	Ascc3	4966.39	0.149609	0.0664535	2.25134	0.0243642	0.417404
ENSMUSG00000096014	Sox1	196.992	0.209669	0.0931517	2.25083	0.024396	0.417404
ENSMUSG00000108841	Frmpd2	162.798	-0.21502	0.0954909	-2.25173	0.0243395	0.417404
ENSMUSG00000116895		152.43	-0.1806	0.0802226	-2.25124	0.0243704	0.417404
ENSMUSG00000034449	Dhrs11	763.271	-0.147563	0.0655704	-2.25045	0.0244202	0.417542
ENSMUSG00000101500	Btbd35f12	14.0212	0.169846	0.0754819	2.25015	0.0244391	0.417591
ENSMUSG00000027715	Ccna2	389.201	-0.196954	0.0875571	-2.24943	0.024485	0.41778
ENSMUSG00000031330	Zcchc13	2689	0.151358	0.0673097	2.24869	0.0245325	0.41778
ENSMUSG00000062168	Ppef1	2042.01	0.17059	0.0758678	2.24852	0.0245432	0.41778
ENSMUSG00000062773	Tex101	9075.96	-0.135014	0.0600422	-2.24864	0.0245351	0.41778
ENSMUSG00000098208	Gm8349	82.7019	-0.223825	0.0995085	-2.2493	0.0244932	0.41778
ENSMUSG00000103258	Gm37518	25.1285	0.184125	0.0818895	2.24846	0.0245469	0.41778
ENSMUSG00000016181	Diexf	564.596	-0.174571	0.0776626	-2.24782	0.0245879	0.41793
ENSMUSG00000035165	Kcne3	5223.85	0.145709	0.0648186	2.24795	0.0245791	0.41793
ENSMUSG00000032274	Cyp19a1	572.893	-0.160187	0.0712816	-2.24724	0.024625	0.418286
ENSMUSG00000079704	Gm14459	64.8034	0.222921	0.0992438	2.24619	0.0246917	0.419145
ENSMUSG00000000411	Tssk3	11613.8	0.157869	0.0702928	2.24588	0.0247118	0.419187
ENSMUSG00000024769	Cdc42bpg	982.654	-0.162091	0.0721895	-2.24535	0.0247458	0.419187
ENSMUSG00000031906	Smpd3	3991.46	0.162612	0.0724238	2.24528	0.02475	0.419187
ENSMUSG00000082397	Gm14803	99.0623	0.222923	0.0992914	2.24514	0.0247589	0.419187
ENSMUSG00000003929	Zfp81	981.363	-0.141368	0.0630174	-2.24331	0.0248768	0.419607
ENSMUSG00000023923	Tbc1d5	3927.72	0.117352	0.0523191	2.243	0.0248969	0.419607
ENSMUSG00000024510	Ftmt	3966.01	0.160781	0.0716379	2.24435	0.0248096	0.419607
ENSMUSG00000032017	Grik4	286.042	-0.196048	0.0873794	-2.24364	0.0248558	0.419607
ENSMUSG00000061462	Obscn	308.64	-0.19234	0.0857036	-2.24425	0.0248165	0.419607
ENSMUSG00000111697	Gm35548	51.5068	0.220935	0.098477	2.24352	0.0248631	0.419607
ENSMUSG00000114821	Gm3509	8.13264	-0.115421	0.051454	-2.24318	0.0248852	0.419607
ENSMUSG00000001348	Acp5	172.769	-0.210402	0.0938432	-2.24206	0.0249574	0.420108
ENSMUSG00000028854	Slc9a1	3781.72	0.140498	0.0626729	2.24177	0.0249762	0.420108
ENSMUSG00000030867	Plk1	4709.09	0.160618	0.0716695	2.2411	0.0250198	0.420108
ENSMUSG00000035107	Dcbld2	1619.2	-0.146717	0.0654757	-2.24079	0.02504	0.420108
ENSMUSG00000049396	Gemin4	225.701	0.209679	0.0935656	2.24099	0.0250268	0.420108
ENSMUSG00000068699	Flnc	795.658	-0.167998	0.0749711	-2.24084	0.0250363	0.420108
ENSMUSG00000109649	Gm45521	211.106	0.218469	0.09747	2.24139	0.0250006	0.420108
ENSMUSG00000073018	Gm1070	19.8402	-0.172506	0.0770197	-2.23976	0.0251066	0.420954
ENSMUSG00000027202	Slc12a1	65.2447	0.222135	0.0992505	2.23812	0.025213	0.422052
ENSMUSG00000027829	Ccnl1	2724.25	0.125067	0.0558833	2.238	0.0252212	0.422052
ENSMUSG00000039715	Wdr34	3075.92	-0.125727	0.0561847	-2.23775	0.0252372	0.422052
ENSMUSG00000060863	Tcl1b2	9.52015	-0.139106	0.0621453	-2.2384	0.025195	0.422052
ENSMUSG00000007907	Cabs1	34472.2	0.158144	0.0707168	2.2363	0.0253318	0.422763
ENSMUSG00000021280	Exoc3l4	73.1843	-0.22267	0.0996017	-2.23561	0.0253775	0.422763
ENSMUSG00000026582	Sele	217.622	0.219871	0.0983455	2.2357	0.0253712	0.422763
ENSMUSG00000061525	4921509C19Rik	2343.91	0.168606	0.0754041	2.23603	0.0253498	0.422763
ENSMUSG00000068011	Mkrn2os	20.7502	0.183694	0.082164	2.23569	0.0253719	0.422763
ENSMUSG00000116253	AC158769.2	46.2073	-0.213689	0.0955493	-2.23643	0.0253237	0.422763
ENSMUSG00000074343	Gldnos	1124.05	-0.157005	0.0702379	-2.23533	0.0253959	0.422797
ENSMUSG00000009596	Taf7l	2127.31	-0.126085	0.0564423	-2.23387	0.0254915	0.423356
ENSMUSG00000019888	Mgat4c	632.251	0.162828	0.0729162	2.23309	0.025543	0.423356
ENSMUSG00000052423	B4galt3	643.483	-0.160005	0.0716429	-2.23337	0.0255247	0.423356
ENSMUSG00000052974	Cyp2f2	36.9512	0.204709	0.0916637	2.23326	0.0255319	0.423356
ENSMUSG00000064358	mt-Co3	1255.73	-0.18946	0.0848179	-2.23372	0.0255013	0.423356
ENSMUSG00000090565	4930405O22Rik	237.586	0.20817	0.0932067	2.23342	0.0255212	0.423356
ENSMUSG00000103865	Gm37416	30.8587	-0.211033	0.0945029	-2.23308	0.0255437	0.423356
ENSMUSG00000025409	Mbd6	4559.93	0.115735	0.0518521	2.23202	0.0256133	0.423593
ENSMUSG00000026831	1700007K13Rik	1503.97	0.150752	0.0675517	2.23165	0.0256379	0.423593
ENSMUSG00000027524	Edn3	11.1436	0.12852	0.0576007	2.23122	0.0256665	0.423593
ENSMUSG00000028496	Mllt3	806.398	-0.147386	0.0660581	-2.23116	0.0256705	0.423593
ENSMUSG00000031737	Irx5	430.132	-0.171125	0.076695	-2.23124	0.0256653	0.423593
ENSMUSG00000068037	Mas1	2256.55	0.153554	0.0688463	2.23039	0.0257213	0.423593
ENSMUSG00000082978	Rpsa-ps11	14.8403	0.156178	0.0699543	2.23256	0.0255776	0.423593
ENSMUSG00000086160	4933438A12Rik	63.1651	0.222307	0.0996455	2.23098	0.0256822	0.423593
ENSMUSG00000107081	Gm43701	163.747	0.210121	0.094191	2.2308	0.0256947	0.423593
ENSMUSG00000114412	4930405A10Rik	270.221	0.2109	0.0945521	2.23052	0.0257133	0.423593
ENSMUSG00000026309	Ilkap	966.684	-0.163564	0.073346	-2.23003	0.0257455	0.423722
ENSMUSG00000028576	Ift74	13151.5	0.136735	0.0613818	2.22762	0.0259062	0.42452
ENSMUSG00000050435	Ube2dnl1	543.482	0.173643	0.0779422	2.22784	0.0258912	0.42452
ENSMUSG00000063802	Hspbp1	2638.87	0.126832	0.0569435	2.22734	0.0259249	0.42452
ENSMUSG00000079388	2610042L04Rik	55.0427	0.218463	0.0980089	2.22901	0.025813	0.42452
ENSMUSG00000085009	Gm12977	112.61	-0.215784	0.096837	-2.22832	0.0258591	0.42452
ENSMUSG00000086335	Gm12107	295.682	0.18222	0.0817997	2.22764	0.0259048	0.42452
ENSMUSG00000100661	Gm29471	28.9536	-0.204918	0.0919965	-2.22745	0.0259169	0.42452
ENSMUSG00000114936	Gm47061	18.5336	0.180288	0.0809157	2.2281	0.0258739	0.42452
ENSMUSG00000025226	Fbxl15	509.82	-0.186372	0.0837578	-2.22513	0.0260722	0.425589
ENSMUSG00000087579	Hectd2os	8.72831	0.140813	0.0632661	2.22572	0.0260328	0.425589
ENSMUSG00000104094	Gm37314	22.7052	-0.185173	0.0832162	-2.2252	0.0260676	0.425589
ENSMUSG00000107370	Gm43588	29.5911	0.191961	0.0862605	2.22537	0.0260564	0.425589
ENSMUSG00000115469	CT010505.2	48.2366	0.213308	0.0958292	2.22592	0.0260194	0.425589
ENSMUSG00000021007	Spata7	22017.1	0.137195	0.0616721	2.22458	0.0261093	0.425659
ENSMUSG00000096914	Galntl6	5076.56	0.152968	0.0687604	2.22465	0.0261049	0.425659
ENSMUSG00000004892	Bcan	24.1302	-0.191656	0.0861672	-2.22423	0.0261329	0.425776
ENSMUSG00000053338	Tarm1	23.4314	0.197901	0.0890081	2.2234	0.0261889	0.42642
ENSMUSG00000081282	Gm13836	11.7098	0.161783	0.0728049	2.22214	0.0262735	0.42753
ENSMUSG00000089371	Mir1938	30.6262	0.205052	0.0922905	2.22181	0.0262959	0.427625
ENSMUSG00000086356	Gm13441	10.4665	-0.144439	0.065044	-2.22063	0.026376	0.42866
ENSMUSG00000004535	Tax1bp1	30176.1	0.14463	0.0651404	2.22029	0.0263994	0.428771
ENSMUSG00000100908	Gm28888	23.5726	0.198211	0.0892939	2.21975	0.0264354	0.429088
ENSMUSG00000021065	Fut8	3269.65	0.109935	0.0495603	2.2182	0.0265414	0.43035
ENSMUSG00000027312	Atrn	1548.65	-0.13731	0.0619037	-2.21812	0.0265464	0.43035
ENSMUSG00000019487	Trip10	350.73	-0.20124	0.090744	-2.21767	0.0265776	0.430424
ENSMUSG00000096997	Gm26791	99.5077	0.220078	0.0992428	2.21757	0.0265841	0.430424
ENSMUSG00000036098	Myrf	290.65	-0.204272	0.0921535	-2.21665	0.0266473	0.430641
ENSMUSG00000063145	Bbs5	4591.51	0.132155	0.0596072	2.21709	0.0266168	0.430641
ENSMUSG00000109995	B020031H02Rik	21.7432	0.19064	0.0859998	2.21675	0.0266402	0.430641
ENSMUSG00000022237	Ankrd33b	131.878	0.214845	0.0969455	2.21614	0.0266819	0.430931
ENSMUSG00000046679	C87436	4860.65	0.138445	0.0624928	2.21537	0.0267346	0.431513
ENSMUSG00000074764	Sel1l2	4776.52	0.146394	0.0660974	2.21482	0.0267727	0.43186
ENSMUSG00000110362	Gm45554	139.406	0.215344	0.0972563	2.21419	0.026816	0.432289
ENSMUSG00000028965	Tnfrsf9	93.1925	0.21613	0.0976495	2.21332	0.0268753	0.432633
ENSMUSG00000098630	Gm27198	177.798	0.205541	0.0928602	2.21345	0.0268667	0.432633
ENSMUSG00000113515	AL645745.1	79.8069	-0.220507	0.0996348	-2.21315	0.0268874	0.432633
ENSMUSG00000032492	Pth1r	81.052	-0.220362	0.0996001	-2.21247	0.0269345	0.433123
ENSMUSG00000015970	Chdh	3235.34	0.154993	0.0700993	2.21105	0.0270325	0.433623
ENSMUSG00000034889	Cactin	1131.79	-0.1453	0.0657133	-2.21111	0.0270279	0.433623
ENSMUSG00000042284	Itga1	2973.91	0.154187	0.0697313	2.21116	0.0270244	0.433623
ENSMUSG00000114777	AC164297.2	24.623	0.186132	0.0841613	2.21161	0.0269939	0.433623
ENSMUSG00000003458	Ncstn	4861.89	-0.129588	0.0586714	-2.20871	0.0271948	0.433813
ENSMUSG00000020044	Timp3	1168.59	-0.179734	0.081374	-2.20874	0.027193	0.433813
ENSMUSG00000026480	Ncf2	65.6646	0.206567	0.0935228	2.20873	0.0271933	0.433813
ENSMUSG00000027848	Olfml3	551.116	-0.188412	0.0852778	-2.20939	0.0271477	0.433813
ENSMUSG00000047443	Erfe	57.2725	0.217011	0.0981791	2.21036	0.0270804	0.433813
ENSMUSG00000070385	Ampd1	60.6549	-0.218146	0.0986845	-2.21054	0.0270675	0.433813
ENSMUSG00000090489	Gm17415	63.8801	-0.220038	0.0995924	-2.20939	0.0271477	0.433813
ENSMUSG00000096842	Gm10736	29.4659	-0.208962	0.0945857	-2.20924	0.0271582	0.433813
ENSMUSG00000109140	Gm45089	178.79	0.217525	0.0984705	2.20904	0.0271721	0.433813
ENSMUSG00000017485	Top2b	2819.46	-0.134664	0.0610092	-2.20728	0.0272944	0.435133
ENSMUSG00000032258	Lca5	1794.86	0.121672	0.0551752	2.20519	0.0274404	0.437193
ENSMUSG00000014846	Tppp3	596.924	0.167268	0.0758863	2.2042	0.0275104	0.437332
ENSMUSG00000031934	Panx1	184.056	-0.210155	0.09533	-2.2045	0.027489	0.437332
ENSMUSG00000070336	Fbxo47	680.68	-0.163773	0.074294	-2.20439	0.0274971	0.437332
ENSMUSG00000113765	Gm47549	40.9447	0.212552	0.0964345	2.20411	0.0275166	0.437332
ENSMUSG00000005043	Sgsh	776.174	-0.176845	0.0802581	-2.20345	0.0275628	0.437458
ENSMUSG00000036278	Macrod1	1058.02	0.171791	0.0779942	2.20261	0.0276225	0.437458
ENSMUSG00000040514	Tex47	3767.29	0.13137	0.0596362	2.20285	0.0276051	0.437458
ENSMUSG00000056735	A930024E05Rik	641.746	0.156098	0.0708426	2.20345	0.0275633	0.437458
ENSMUSG00000090389	Cdv3-ps	455.769	0.202789	0.0920465	2.20312	0.0275864	0.437458
ENSMUSG00000112913	Gm30853	986.001	0.155167	0.0704483	2.20256	0.0276257	0.437458
ENSMUSG00000035578	Iqcg	6177.86	0.121556	0.0552024	2.202	0.027665	0.437812
ENSMUSG00000035171	1110059E24Rik	930.283	0.137511	0.0624688	2.20128	0.0277162	0.438089
ENSMUSG00000096445	Dcpp1	16.8016	0.179869	0.081706	2.20142	0.0277061	0.438089
ENSMUSG00000042525	4933428M09Rik	785.964	0.169649	0.0770963	2.20049	0.0277723	0.438707
ENSMUSG00000038569	Rad9b	1262.13	-0.119726	0.0544271	-2.19974	0.0278253	0.438979
ENSMUSG00000054966	Lmntd1	2496.28	0.148451	0.0674827	2.19985	0.0278178	0.438979
ENSMUSG00000109062	Gm44622	46.851	0.213735	0.0971729	2.19953	0.0278402	0.438979
ENSMUSG00000020536	Llgl1	1259.23	-0.176578	0.080296	-2.19909	0.0278712	0.4392
ENSMUSG00000001995	Sipa1l2	4012.4	-0.108075	0.0491652	-2.19819	0.0279354	0.439944
ENSMUSG00000025504	Eps8l2	147.375	-0.206127	0.0937879	-2.1978	0.0279632	0.440115
ENSMUSG00000028955	Vamp3	3939.61	-0.115147	0.0524217	-2.19654	0.0280531	0.440184
ENSMUSG00000040867	Begain	212.391	-0.193011	0.0878828	-2.19623	0.0280754	0.440184
ENSMUSG00000047842	Diras2	266.146	-0.210002	0.0955732	-2.19729	0.0279997	0.440184
ENSMUSG00000073485	H3f3aos	428.206	0.179036	0.081518	2.19628	0.0280721	0.440184
ENSMUSG00000081456	Gm7781	12.9914	0.154948	0.0705293	2.19693	0.0280256	0.440184
ENSMUSG00000101009	1700108F19Rik	1393.36	0.15435	0.0702845	2.19608	0.0280864	0.440184
ENSMUSG00000102096	1700101O22Rik	1178.55	-0.162065	0.073763	-2.1971	0.0280132	0.440184
ENSMUSG00000001420	Tmem79	294.261	-0.193499	0.0881579	-2.19492	0.0281695	0.44054
ENSMUSG00000037761	Actr5	1013	-0.131523	0.0599244	-2.19481	0.028177	0.44054
ENSMUSG00000060673	4930595M18Rik	569.876	0.17758	0.0809075	2.19486	0.0281739	0.44054
ENSMUSG00000062778	Chia1	38.9179	0.210072	0.0957083	2.19492	0.0281692	0.44054
ENSMUSG00000035062	Zc4h2	60.7065	-0.213144	0.097139	-2.19422	0.0282197	0.44081
ENSMUSG00000071265	1700086L19Rik	6866.33	0.136906	0.0623971	2.1941	0.0282283	0.44081
ENSMUSG00000030775	Trat1	12.9443	-0.157822	0.0719444	-2.19367	0.0282592	0.441027
ENSMUSG00000045193	Cirbp	3729.4	-0.136314	0.0621558	-2.1931	0.0282999	0.441364
ENSMUSG00000048516	Adam26a	3429.31	0.15407	0.0702586	2.1929	0.0283148	0.441364
ENSMUSG00000036411	9530077C05Rik	5051.78	0.108068	0.0492874	2.19261	0.0283355	0.441421
ENSMUSG00000031627	Irf2	812.54	0.162143	0.0739666	2.19211	0.0283712	0.441712
ENSMUSG00000115284	AC160550.2	1129.19	-0.173102	0.0789743	-2.19187	0.0283886	0.441719
ENSMUSG00000066595	Flvcr1	382.708	0.182217	0.0831839	2.19053	0.0284859	0.442967
ENSMUSG00000085928	4933427I22Rik	232.058	0.194007	0.0885866	2.19003	0.028522	0.443262
ENSMUSG00000104301	Wdr49	116.993	0.21723	0.0992952	2.18772	0.0286903	0.44561
ENSMUSG00000005836	Gata6	738.247	-0.165325	0.075603	-2.18675	0.0287607	0.445982
ENSMUSG00000023411	Nfatc4	45.6674	-0.211764	0.0968425	-2.18668	0.0287658	0.445982
ENSMUSG00000024114	Prss41	354.711	-0.167351	0.0765225	-2.18695	0.0287459	0.445982
ENSMUSG00000001473	Tubb6	2408.59	0.14442	0.0660731	2.18577	0.0288328	0.446558
ENSMUSG00000059602	Syn3	51.3357	-0.217286	0.0994126	-2.1857	0.0288374	0.446558
ENSMUSG00000034452	Slc24a1	200.75	-0.202877	0.0928335	-2.18539	0.0288606	0.446583
ENSMUSG00000035126	Wdr78	6860.24	0.152419	0.0697503	2.18521	0.0288735	0.446583
ENSMUSG00000111821	Gm48545	122.677	-0.216468	0.0990833	-2.18471	0.0289103	0.446887
ENSMUSG00000006906	Stambp	3881.53	-0.12523	0.0573562	-2.18337	0.0290084	0.446926
ENSMUSG00000022106	Rcbtb2	3354.52	0.142955	0.0654458	2.18433	0.028938	0.446926
ENSMUSG00000024858	Grk2	948.791	-0.165568	0.0758301	-2.18341	0.0290059	0.446926
ENSMUSG00000036002	Fam214b	4074.03	-0.141186	0.0646673	-2.18327	0.0290162	0.446926
ENSMUSG00000043020	Wdr63	6942.05	0.131982	0.0604385	2.18373	0.0289818	0.446926
ENSMUSG00000100839	Gm5920	13.4314	0.165354	0.0757189	2.18379	0.0289776	0.446926
ENSMUSG00000010048	Ifrd2	671.194	-0.164899	0.0755488	-2.18268	0.0290597	0.447329
ENSMUSG00000029428	Stx2	3276.94	0.136049	0.0623776	2.18105	0.0291799	0.447786
ENSMUSG00000030486	Zfp108	41.0191	-0.210534	0.0965368	-2.18087	0.0291929	0.447786
ENSMUSG00000033849	B3galt2	27.206	0.152025	0.0696822	2.1817	0.0291318	0.447786
ENSMUSG00000039262	Prrc2b	1304.78	-0.173496	0.0795466	-2.18106	0.0291787	0.447786
ENSMUSG00000049038	Mterf2	296.542	-0.17482	0.0801492	-2.18118	0.02917	0.447786
ENSMUSG00000108912	E230020D15Rik	35.8003	0.20122	0.0922233	2.18188	0.0291187	0.447786
ENSMUSG00000021669	Col4a3bp	7422.25	0.109027	0.050021	2.17962	0.0292857	0.448258
ENSMUSG00000029915	Clec5a	15.6142	0.166961	0.0766044	2.17952	0.0292928	0.448258
ENSMUSG00000064063	BC048507	1786.19	-0.160071	0.0734354	-2.17976	0.0292754	0.448258
ENSMUSG00000075070	4932412D23Rik	1363.03	0.135765	0.062281	2.17988	0.029266	0.448258
ENSMUSG00000034673	Pbx2	459.978	-0.178716	0.082023	-2.17885	0.0293428	0.448466
ENSMUSG00000071281	Zfp65	497.983	-0.176494	0.081011	-2.17864	0.0293583	0.448466
ENSMUSG00000117124		611.086	0.189148	0.0868132	2.17879	0.0293472	0.448466
ENSMUSG00000047676	Rpsa-ps10	563.282	-0.159152	0.0730717	-2.17803	0.0294038	0.448802
ENSMUSG00000075478	Slitrk1	44.1879	0.206459	0.0947982	2.17788	0.0294149	0.448802
ENSMUSG00000097832	Gm26912	21.1306	0.184007	0.0845318	2.17677	0.0294974	0.449797
ENSMUSG00000001924	Uba1	13640.7	0.119597	0.0549731	2.17555	0.029589	0.450505
ENSMUSG00000004567	Mcoln1	666.335	-0.156997	0.0721672	-2.17546	0.029596	0.450505
ENSMUSG00000049620	Prss33	17.8915	-0.180363	0.0829025	-2.17561	0.0295848	0.450505
ENSMUSG00000029344	Tpst2	295.397	-0.200773	0.0923263	-2.1746	0.02966	0.451106
ENSMUSG00000055102	Zfp819	823.672	0.171422	0.0788427	2.17422	0.0296884	0.451106
ENSMUSG00000055184	Fam72a	233.349	0.18481	0.0850093	2.174	0.029705	0.451106
ENSMUSG00000059201	Lep	106.901	0.0997179	0.0458651	2.17416	0.0296934	0.451106
ENSMUSG00000024207	Acsbg2	17992	0.16725	0.0769527	2.17341	0.0297493	0.451514
ENSMUSG00000116402	AC163291.3	66.2353	0.216394	0.0995932	2.17278	0.0297971	0.451974
ENSMUSG00000069712	4930444G20Rik	1344.56	0.144345	0.066465	2.17175	0.0298748	0.452625
ENSMUSG00000091175	9130204L05Rik	90.3116	0.216224	0.0995622	2.17175	0.0298748	0.452625
ENSMUSG00000106331	Gm5309	26.5112	-0.192562	0.0886919	-2.17113	0.0299215	0.452802
ENSMUSG00000110839	Gm47800	170.577	0.215269	0.0991421	2.17132	0.0299069	0.452802
ENSMUSG00000115707	AC151734.1	894.716	0.174253	0.0802678	2.17089	0.0299394	0.45281
ENSMUSG00000001229	Dpp9	1225.22	-0.153212	0.0706368	-2.16902	0.0300815	0.452989
ENSMUSG00000021186	Fbln5	375.127	-0.189141	0.0872266	-2.16839	0.0301292	0.452989
ENSMUSG00000026611	Spata17	5429.09	0.136309	0.0628567	2.16857	0.0301154	0.452989
ENSMUSG00000038836	Agbl3	5958.09	0.133656	0.0615995	2.16976	0.0300251	0.452989
ENSMUSG00000039257	Vstm2b	26.0344	0.195506	0.0901496	2.16868	0.0301067	0.452989
ENSMUSG00000042002	Foxn4	23.939	-0.179526	0.0827853	-2.16857	0.0301155	0.452989
ENSMUSG00000050272	Dscam	117.602	0.215953	0.099621	2.16774	0.0301783	0.452989
ENSMUSG00000063277	Gm10128	21.8963	0.161187	0.0742725	2.17021	0.0299907	0.452989
ENSMUSG00000071104	Ccdc110	10502.1	0.125562	0.0579217	2.16779	0.0301744	0.452989
ENSMUSG00000085155	Gm11780	6907.63	0.152931	0.0705227	2.16854	0.0301176	0.452989
ENSMUSG00000085805	Gm14145	1482.49	0.134614	0.0620579	2.16916	0.0300707	0.452989
ENSMUSG00000102037	Bcl2a1a	19.0175	-0.161859	0.0746595	-2.16796	0.0301616	0.452989
ENSMUSG00000112444	4930401C15Rik	40.8487	0.207179	0.0955098	2.1692	0.0300678	0.452989
ENSMUSG00000054321	Taf4b	1524.34	-0.158783	0.0732582	-2.16744	0.0302014	0.453073
ENSMUSG00000033737	Fndc3c1	267.509	0.20322	0.0937746	2.16711	0.0302263	0.453185
ENSMUSG00000044626	Liph	224.303	0.196424	0.0906498	2.16684	0.030247	0.453233
ENSMUSG00000026192	Atic	913.231	-0.188891	0.0872027	-2.16611	0.0303026	0.453488
ENSMUSG00000031698	Mylk3	138.904	-0.215677	0.0995659	-2.16617	0.0302982	0.453488
ENSMUSG00000099443	H2al1h	11.8657	0.0996809	0.0460222	2.16593	0.0303165	0.453488
ENSMUSG00000028182	Lrriq3	9041.18	0.13239	0.061161	2.16462	0.030417	0.453975
ENSMUSG00000053461	Hhipl2	625.586	0.166196	0.0767733	2.16476	0.0304061	0.453975
ENSMUSG00000063820	Arl9	1368.66	0.14234	0.0657471	2.16497	0.0303904	0.453975
ENSMUSG00000105190	Gm43470	99.2201	0.213477	0.0986223	2.16459	0.030419	0.453975
ENSMUSG00000037636	Slc25a43	69.1445	-0.215099	0.0994218	-2.1635	0.0305027	0.454961
ENSMUSG00000022665	Ccdc80	140.685	0.207257	0.0958091	2.16323	0.0305233	0.455007
ENSMUSG00000109324	Prmt1	1616.65	-0.172528	0.0797832	-2.16246	0.0305827	0.455631
ENSMUSG00000005803	Sqor	21846.2	0.140382	0.0649256	2.1622	0.0306028	0.45567
ENSMUSG00000041660	Bbox1	185.488	-0.208757	0.096566	-2.1618	0.0306333	0.455862
ENSMUSG00000041199	Rpusd1	188.603	-0.198137	0.0917061	-2.16057	0.0307289	0.456498
ENSMUSG00000056763	Cspp1	5143.73	0.110713	0.0512412	2.16062	0.0307246	0.456498
ENSMUSG00000084970	1700060J05Rik	211.056	0.197307	0.0913175	2.16067	0.0307209	0.456498
ENSMUSG00000026788	Zbtb43	841.956	-0.14979	0.0693392	-2.16025	0.030753	0.456594
ENSMUSG00000014198	Zfp385c	101.091	0.208866	0.0968271	2.15711	0.0309974	0.457656
ENSMUSG00000022551	Cyc1	2167.18	-0.148892	0.0690252	-2.15706	0.0310009	0.457656
ENSMUSG00000029092	D5Ertd615e	133.071	-0.213521	0.0989586	-2.15768	0.0309525	0.457656
ENSMUSG00000037605	Adgrl3	955.297	0.148838	0.0689934	2.15728	0.030984	0.457656
ENSMUSG00000048988	Elfn1	2886.71	0.172377	0.079913	2.15706	0.0310007	0.457656
ENSMUSG00000050961	AY358078	102.784	0.212817	0.0986012	2.15836	0.0309001	0.457656
ENSMUSG00000058135	Gstm1	24937.2	-0.18918	0.0876853	-2.15749	0.0309674	0.457656
ENSMUSG00000071721	1700010D01Rik	3233.65	0.154127	0.0714308	2.15772	0.0309498	0.457656
ENSMUSG00000085122	4933404K08Rik	213.48	0.190213	0.0881175	2.15863	0.030879	0.457656
ENSMUSG00000091091	Kcnmb3	152.197	0.211103	0.0978341	2.15777	0.0309458	0.457656
ENSMUSG00000010435	Spaca7	3360.34	0.13912	0.064547	2.15533	0.0311363	0.457831
ENSMUSG00000022993	4930415O20Rik	1889.65	0.141926	0.065828	2.15602	0.0310824	0.457831
ENSMUSG00000024036	Slc37a1	468.32	0.152714	0.0708177	2.15644	0.0310495	0.457831
ENSMUSG00000100876	2810454H06Rik	103.651	0.214068	0.0993117	2.15552	0.0311212	0.457831
ENSMUSG00000103545	1700012J22Rik	342.941	-0.170628	0.0791325	-2.15623	0.0310657	0.457831
ENSMUSG00000111198	Gm34263	491.438	0.166641	0.0773003	2.15577	0.0311018	0.457831
ENSMUSG00000117524		52.6175	-0.21399	0.0992706	-2.15563	0.0311127	0.457831
ENSMUSG00000028389	Zfp37	12100.6	0.13264	0.0615554	2.1548	0.0311772	0.458172
ENSMUSG00000085596	Gm11476	11.7525	-0.146393	0.0679482	-2.15448	0.0312022	0.45828
ENSMUSG00000005580	Adcy9	483.821	-0.183079	0.0850006	-2.15386	0.0312512	0.458739
ENSMUSG00000000903	Vpreb3	109.869	-0.208371	0.0967788	-2.15306	0.0313136	0.459004
ENSMUSG00000027803	Wwtr1	2243.78	-0.140504	0.0652612	-2.15295	0.0313223	0.459004
ENSMUSG00000101583	Gm20753	164.912	0.198837	0.0923377	2.15336	0.0312901	0.459004
ENSMUSG00000029335	Bmp3	331.07	-0.201489	0.0936192	-2.15222	0.0313798	0.459174
ENSMUSG00000030084	Plxna1	3333.53	-0.141746	0.0658499	-2.15257	0.0313528	0.459174
ENSMUSG00000099681	1700052K11Rik	990.97	0.132861	0.0617345	2.15213	0.031387	0.459174
ENSMUSG00000030889	Vwa3a	7675.76	0.148782	0.0691699	2.15096	0.0314796	0.46027
ENSMUSG00000020385	Clk4	4016.63	0.113364	0.0527319	2.14981	0.03157	0.461331
ENSMUSG00000046413	Irx3os	8.92231	-0.123682	0.0575436	-2.14936	0.031606	0.461596
ENSMUSG00000020286	1700093K21Rik	9932.34	0.142979	0.0665505	2.14843	0.0316795	0.46189
ENSMUSG00000021216	Tubal3	71.8355	0.211707	0.0985329	2.14859	0.0316672	0.46189
ENSMUSG00000048120	Entpd1	1989.06	0.143551	0.0668095	2.14866	0.0316616	0.46189
ENSMUSG00000102163	Gm36945	17.4547	0.165357	0.0769754	2.14818	0.0316995	0.461922
ENSMUSG00000115002	AC135083.1	251.668	0.201085	0.0936292	2.14767	0.0317399	0.462251
ENSMUSG00000022425	Enpp2	1286.84	-0.152853	0.0711918	-2.14706	0.0317884	0.46246
ENSMUSG00000101855	1700010N08Rik	297.272	0.1863	0.0867705	2.14704	0.0317899	0.46246
ENSMUSG00000084234	4933405O20Rik	3557.35	0.147026	0.0685144	2.14592	0.0318792	0.463499
ENSMUSG00000110773	AC061963.1	180.843	-0.193388	0.0901486	-2.14522	0.0319354	0.463796
ENSMUSG00000116795		223.242	0.211407	0.0985442	2.1453	0.0319286	0.463796
ENSMUSG00000095325	Zfp870	109.032	-0.209738	0.0978141	-2.14425	0.032013	0.464403
ENSMUSG00000100484	Gm7133	579.81	0.197912	0.0922926	2.1444	0.0320009	0.464403
ENSMUSG00000074771	Ankef1	37530.2	0.158099	0.0737583	2.14348	0.0320746	0.465038
ENSMUSG00000029472	Anapc5	6998.2	-0.130124	0.0607712	-2.14121	0.0322573	0.46682
ENSMUSG00000031325	4930519F16Rik	339.118	0.185379	0.0865606	2.1416	0.0322254	0.46682
ENSMUSG00000044206	Vsig4	35.2862	0.154911	0.0723599	2.14083	0.0322876	0.46682
ENSMUSG00000095365	Rbm31y	29.7906	0.190687	0.0890461	2.14144	0.0322389	0.46682
ENSMUSG00000116786		2701.56	0.159248	0.0743806	2.14099	0.0322749	0.46682
ENSMUSG00000030287	Itpr2	1195.5	-0.165518	0.0773326	-2.14033	0.0323277	0.46714
ENSMUSG00000059316	Slc27a4	400.508	-0.179759	0.0840018	-2.13995	0.032359	0.467245
ENSMUSG00000065979	Cpped1	780.905	-0.14976	0.069988	-2.1398	0.032371	0.467245
ENSMUSG00000108354	4931431B13Rik	442.631	0.158671	0.074163	2.1395	0.0323955	0.467338
ENSMUSG00000093388	Gm22655	9.75689	-0.146372	0.0684267	-2.1391	0.0324273	0.467536
ENSMUSG00000003438	Timm50	875.674	-0.148459	0.0694653	-2.13716	0.0325848	0.467718
ENSMUSG00000003644	Rps6ka1	3822.13	-0.152143	0.0711535	-2.13824	0.0324972	0.467718
ENSMUSG00000005069	Pex5	3197.92	-0.109045	0.0509941	-2.13838	0.032486	0.467718
ENSMUSG00000022378	Fam49b	2190.95	-0.128635	0.0601619	-2.13815	0.0325048	0.467718
ENSMUSG00000027670	Ocstamp	9.12028	-0.140726	0.0658331	-2.13762	0.0325474	0.467718
ENSMUSG00000032322	Pstpip1	186.826	-0.202108	0.0945778	-2.13695	0.0326021	0.467718
ENSMUSG00000058833	Rex1bd	309.063	-0.194913	0.0911971	-2.13727	0.032576	0.467718
ENSMUSG00000096646	CR974586.6	14.2021	0.147567	0.0690378	2.13749	0.0325583	0.467718
ENSMUSG00000100133	Tgif2lx1	323.637	0.184305	0.0862047	2.138	0.032517	0.467718
ENSMUSG00000051437	Ubqlnl	19467.9	0.163103	0.076344	2.13642	0.0326451	0.468075
ENSMUSG00000005628	Tmod4	177.309	-0.198949	0.0931651	-2.13545	0.0327243	0.468952
ENSMUSG00000027483	Bpifa1	33.9539	-0.195623	0.0916307	-2.13491	0.0327682	0.469322
ENSMUSG00000001576	Ergic1	2824.36	-0.133915	0.0627549	-2.13393	0.0328485	0.469495
ENSMUSG00000024312	Wdr46	1684.83	-0.113175	0.0530539	-2.13322	0.032907	0.469495
ENSMUSG00000028412	Slc44a1	525.986	-0.173817	0.081479	-2.13328	0.0329018	0.469495
ENSMUSG00000037949	Ano10	4292.4	-0.127826	0.0599113	-2.1336	0.0328758	0.469495
ENSMUSG00000046282	Adam20	3737.68	0.158265	0.0741898	2.13324	0.0329047	0.469495
ENSMUSG00000081002	Gm14240	7.46069	0.125005	0.0585773	2.13402	0.0328414	0.469495
ENSMUSG00000086336	Gm12979	8.30263	-0.139385	0.0653109	-2.13418	0.0328284	0.469495
ENSMUSG00000087279	4930544D05Rik	5926.61	0.159965	0.0749999	2.13287	0.0329353	0.46964
ENSMUSG00000102493	Gm8010	34.4124	-0.203348	0.0953898	-2.13176	0.0330266	0.470425
ENSMUSG00000102545	6430573P05Rik	87.8388	0.211219	0.0990732	2.13195	0.0330108	0.470425
ENSMUSG00000047789	Slc38a9	5026.08	0.141508	0.0664286	2.13023	0.0331525	0.470931
ENSMUSG00000074219	Gm10644	400.996	0.170805	0.0801712	2.1305	0.03313	0.470931
ENSMUSG00000111358	2900078I11Rik	27.2462	0.188294	0.0883667	2.13082	0.0331038	0.470931
ENSMUSG00000114469	C730002L08Rik	79.9777	0.212146	0.0995886	2.13023	0.0331529	0.470931
ENSMUSG00000115611	AC158981.3	20.4664	0.18231	0.0855762	2.13039	0.0331398	0.470931
ENSMUSG00000023977	Ubr2	1641.55	-0.141814	0.0665922	-2.12959	0.0332053	0.470972
ENSMUSG00000028575	Eqtn	5097.73	0.137726	0.0646685	2.12973	0.0331941	0.470972
ENSMUSG00000052921	Arhgef15	389.046	-0.160666	0.0754466	-2.12953	0.0332102	0.470972
ENSMUSG00000056665	Them6	2680.85	0.118314	0.055595	2.12815	0.033325	0.472307
ENSMUSG00000079988	Gm11970	29.4253	0.196849	0.0925062	2.12795	0.0333408	0.472307
ENSMUSG00000061877	BC048679	28.2191	0.170692	0.0802307	2.12752	0.0333771	0.472563
ENSMUSG00000042178	Armc5	1148.42	0.146497	0.0688851	2.12668	0.0334468	0.473292
ENSMUSG00000043263	Ifi209	642.477	0.165111	0.0776505	2.12634	0.033475	0.473326
ENSMUSG00000110412	Gm33175	46.9198	0.194742	0.0915909	2.12621	0.0334857	0.473326
ENSMUSG00000024039	Cbs	38.737	0.195009	0.0917547	2.12533	0.0335589	0.473328
ENSMUSG00000025089	Gfra1	429.957	-0.17784	0.0836699	-2.12549	0.0335457	0.473328
ENSMUSG00000047821	Trim16	16.6484	0.16596	0.0780849	2.12537	0.0335554	0.473328
ENSMUSG00000114342	4921520N01Rik	646.04	0.152755	0.071871	2.1254	0.0335531	0.473328
ENSMUSG00000018830	Myh11	2187.36	-0.154734	0.0729071	-2.12235	0.0338085	0.474249
ENSMUSG00000022456	2003-09-01	2415.41	0.154194	0.0726603	2.12212	0.033828	0.474249
ENSMUSG00000026679	Enkur	8590.08	0.120466	0.0567824	2.12154	0.0338767	0.474249
ENSMUSG00000028115	Bnipl	120.4	0.202248	0.0952769	2.12274	0.0337759	0.474249
ENSMUSG00000028797	Tmem234	1820.46	-0.127764	0.060189	-2.12271	0.0337785	0.474249
ENSMUSG00000031179	3830417A13Rik	829.956	0.163206	0.0769147	2.12191	0.0338452	0.474249
ENSMUSG00000032555	Topbp1	6016.76	-0.106645	0.0502141	-2.1238	0.033687	0.474249
ENSMUSG00000034908	Sidt2	7493.97	-0.107126	0.0505005	-2.12128	0.0338984	0.474249
ENSMUSG00000039632	Ccdc151	4276.43	0.131766	0.0621161	2.12129	0.0338972	0.474249
ENSMUSG00000055403	4933427D06Rik	254.554	-0.190254	0.0896102	-2.12313	0.0337432	0.474249
ENSMUSG00000056880	Gadl1	370.474	-0.175887	0.0828599	-2.1227	0.0337786	0.474249
ENSMUSG00000061859	Patj	1139.2	0.160591	0.0756687	2.12228	0.033814	0.474249
ENSMUSG00000085957	Syna	192.954	0.186723	0.0879897	2.1221	0.0338297	0.474249
ENSMUSG00000113654	Gm30893	92.3126	0.210615	0.0992152	2.12281	0.0337698	0.474249
ENSMUSG00000115616	AC160550.3	42.3221	-0.205475	0.0968266	-2.1221	0.0338297	0.474249
ENSMUSG00000036995	Asap3	964.54	0.170856	0.080579	2.12036	0.0339758	0.474563
ENSMUSG00000049314	Fbxw13	12.14	-0.151735	0.0715551	-2.12053	0.033961	0.474563
ENSMUSG00000117814		66.1841	-0.211302	0.0996446	-2.12056	0.0339592	0.474563
ENSMUSG00000039903	Eva1c	2106.89	0.164887	0.0778024	2.1193	0.034065	0.475553
ENSMUSG00000020444	Guk1	2845.62	-0.133041	0.0627881	-2.11889	0.0340994	0.475777
ENSMUSG00000022798	4930435E12Rik	3500.95	0.14319	0.0676045	2.11806	0.0341701	0.476312
ENSMUSG00000079467	Gm14966	292.478	0.174654	0.0824614	2.11801	0.0341744	0.476312
ENSMUSG00000106876	Gm43456	456.4	0.175191	0.0827378	2.11742	0.0342239	0.476745
ENSMUSG00000026247	Ecel1	189.976	0.195293	0.0922563	2.11686	0.0342719	0.476901
ENSMUSG00000029798	Herc6	1621.6	0.155421	0.0734191	2.1169	0.0342685	0.476901
ENSMUSG00000022366	Slc22a22	102.986	0.210708	0.0995607	2.11638	0.0343126	0.477002
ENSMUSG00000107353	4930430O22Rik	56.7044	0.208495	0.0985166	2.11634	0.0343159	0.477002
ENSMUSG00000019893	Ros1	122.156	-0.205984	0.0974212	-2.11437	0.0344838	0.479079
ENSMUSG00000022508	Bcl6	308.406	0.192237	0.0909341	2.11402	0.0345135	0.479235
ENSMUSG00000100830	Gm28441	47.7362	-0.193534	0.0915598	-2.11374	0.0345375	0.479311
ENSMUSG00000070304	Scn2b	64.2531	-0.207921	0.0983879	-2.11328	0.0345771	0.479604
ENSMUSG00000019261	Map1s	1407.6	-0.128145	0.060716	-2.11057	0.0348096	0.479997
ENSMUSG00000030276	Ttll3	5585.73	0.13216	0.0626309	2.11014	0.0348459	0.479997
ENSMUSG00000035283	Adrb1	358.19	0.194281	0.0920376	2.11088	0.0347824	0.479997
ENSMUSG00000036422	Pcdh8	172.152	0.194476	0.0921052	2.11146	0.0347331	0.479997
ENSMUSG00000038179	Slamf7	2888.26	-0.136085	0.0644427	-2.11171	0.0347109	0.479997
ENSMUSG00000040380	Cbln3	60.3825	-0.21007	0.0995449	-2.1103	0.0348323	0.479997
ENSMUSG00000040601	Nlrp4a	10.389	0.141931	0.0672333	2.11103	0.0347698	0.479997
ENSMUSG00000045815	1700101I19Rik	305.133	-0.178494	0.0845843	-2.11026	0.0348363	0.479997
ENSMUSG00000046793	Gpr61	165.804	0.195587	0.092636	2.11135	0.0347425	0.479997
ENSMUSG00000049128	Ivl	24.7272	-0.176943	0.0837632	-2.11242	0.0346503	0.479997
ENSMUSG00000079584	Gm364	1388.26	-0.143457	0.0679561	-2.11103	0.0347701	0.479997
ENSMUSG00000099794	1700128A07Rik	592.88	0.173109	0.0819705	2.11185	0.0346996	0.479997
ENSMUSG00000106874	Gm20186	579.362	0.147262	0.0697525	2.11121	0.0347543	0.479997
ENSMUSG00000036775	Decr2	891.027	-0.144218	0.0683601	-2.10968	0.034886	0.480294
ENSMUSG00000009216	Fam163b	35.9802	-0.203908	0.0967176	-2.10828	0.0350066	0.480747
ENSMUSG00000025496	Drd4	335.278	-0.19843	0.0941124	-2.10844	0.0349929	0.480747
ENSMUSG00000032028	Nxpe2	97.884	0.210066	0.0996179	2.10871	0.0349693	0.480747
ENSMUSG00000037035	Inhbb	1635.71	-0.143208	0.067916	-2.10861	0.0349784	0.480747
ENSMUSG00000040495	Chrm4	416.733	-0.180769	0.0857447	-2.10822	0.0350116	0.480747
ENSMUSG00000039263	Npepl1	1192.34	-0.12592	0.0597532	-2.10734	0.0350879	0.481285
ENSMUSG00000068130	Zfp442	229.279	-0.187803	0.0891146	-2.10743	0.0350803	0.481285
ENSMUSG00000032180	Tmed1	663.702	0.159157	0.0755435	2.10683	0.0351326	0.481644
ENSMUSG00000042386	Tex13b	481.409	-0.178124	0.0846141	-2.10513	0.03528	0.483409
ENSMUSG00000067698	Gm10220	270.897	0.180133	0.0855792	2.10487	0.0353029	0.483467
ENSMUSG00000022673	Mcm4	698.958	-0.163243	0.0775781	-2.10424	0.0353574	0.483914
ENSMUSG00000099752	Gm29018	67.1093	0.209239	0.099445	2.10406	0.0353729	0.483914
ENSMUSG00000024259	Slc25a46	3738.67	0.099172	0.0471535	2.10317	0.0354506	0.484467
ENSMUSG00000040322	Slc25a24	844.814	0.146285	0.069549	2.10333	0.0354368	0.484467
ENSMUSG00000108446	Gm44997	53.3822	0.206875	0.0983751	2.10292	0.0354725	0.48451
ENSMUSG00000047804	Akap10	5544.56	0.102288	0.0486515	2.10245	0.0355135	0.48457
ENSMUSG00000049504	Proser1	555.517	-0.152086	0.0723376	-2.10245	0.0355142	0.48457
ENSMUSG00000028012	Rrh	31.0904	-0.188229	0.0895379	-2.10223	0.0355334	0.484576
ENSMUSG00000117800		993.358	0.18626	0.0886106	2.10201	0.0355527	0.484585
ENSMUSG00000031628	Casp3	130.462	-0.206921	0.0984771	-2.1012	0.0356231	0.485035
ENSMUSG00000114837	Gm48090	153.031	-0.200999	0.0956512	-2.10138	0.0356081	0.485035
ENSMUSG00000009376	Met	96.3391	-0.209027	0.0994967	-2.10085	0.0356544	0.485207
ENSMUSG00000073530	Pappa2	73.7057	-0.208484	0.0992781	-2.1	0.0357286	0.485961
ENSMUSG00000096847	Tmem151b	38.5108	-0.201451	0.0959419	-2.09971	0.0357539	0.486051
ENSMUSG00000030393	Zik1	306.956	-0.180255	0.0859355	-2.09756	0.0359443	0.48815
ENSMUSG00000078546	Zfp995	114.487	-0.208802	0.0995462	-2.09754	0.035946	0.48815
ENSMUSG00000036053	Fmnl2	772.293	-0.155357	0.0740888	-2.0969	0.0360024	0.488661
ENSMUSG00000027636	Sla2	17.5318	0.158816	0.0757736	2.09593	0.0360888	0.488901
ENSMUSG00000037169	Mycn	158.201	-0.199995	0.0954439	-2.09542	0.0361332	0.488901
ENSMUSG00000041774	Ydjc	1977.83	0.123731	0.0590337	2.09594	0.0360877	0.488901
ENSMUSG00000044937	Ttc41	6468.49	0.147322	0.0702767	2.09632	0.0360538	0.488901
ENSMUSG00000097483	Gm26806	748.852	-0.170949	0.0815718	-2.09569	0.0361099	0.488901
ENSMUSG00000113164	4930559C10Rik	77.4567	0.207665	0.0991011	2.09548	0.0361281	0.488901
ENSMUSG00000022255	Mtdh	14494.2	0.107043	0.0510909	2.09515	0.0361578	0.488979
ENSMUSG00000112023	Lilr4b	102.608	0.208386	0.0994784	2.09478	0.0361901	0.489161
ENSMUSG00000055210	Foxd2	28.7303	-0.189797	0.0906143	-2.09455	0.0362107	0.489184
ENSMUSG00000103006	4933417C20Rik	211.164	0.200735	0.0958543	2.09417	0.0362452	0.489395
ENSMUSG00000045967	Gpr158	83.6013	0.206928	0.0988428	2.09351	0.0363039	0.489678
ENSMUSG00000057561	Eif1a	3866.79	0.103706	0.0495371	2.09351	0.0363038	0.489678
ENSMUSG00000051003	Olfr161	52.9603	0.196594	0.0939181	2.09325	0.0363267	0.48973
ENSMUSG00000030200	Bcl2l14	21462.4	0.155543	0.0743153	2.09301	0.0363479	0.489762
ENSMUSG00000025189	Cnnm1	568.695	-0.172952	0.0826424	-2.09277	0.0363696	0.4898
ENSMUSG00000013653	1810065E05Rik	208.635	-0.187263	0.0895094	-2.0921	0.0364295	0.490098
ENSMUSG00000073856	Iqck	1445.78	0.121077	0.05787	2.09222	0.0364184	0.490098
ENSMUSG00000098985	Gm27219	7.82798	-0.131197	0.0627191	-2.09181	0.0364552	0.49019
ENSMUSG00000021032	Ngb	131.383	-0.201453	0.0963515	-2.09081	0.0365449	0.491141
ENSMUSG00000038372	Gmds	349.005	0.171676	0.0821219	2.0905	0.0365728	0.491262
ENSMUSG00000029338	Antxr2	1299.24	0.160004	0.0765737	2.08955	0.0366583	0.491851
ENSMUSG00000029427	Zcchc8	6870.73	0.139077	0.0665675	2.08927	0.0366838	0.491851
ENSMUSG00000029682	Spam1	3942.35	0.137228	0.0656985	2.08875	0.0367305	0.491851
ENSMUSG00000029755	Dlx5	166.451	-0.187339	0.0896783	-2.08901	0.0367064	0.491851
ENSMUSG00000044303	Cdkn2a	193.238	-0.197087	0.09431	-2.08978	0.0366374	0.491851
ENSMUSG00000073647	Gm10557	213.843	-0.194997	0.0933557	-2.08876	0.0367298	0.491851
ENSMUSG00000087374	Gm15457	10.7024	-0.148511	0.0711372	-2.08767	0.0368272	0.492891
ENSMUSG00000087207	Gm13147	159.759	0.191559	0.0917667	2.08745	0.0368471	0.492904
ENSMUSG00000032601	Prkar2a	14334.1	0.144879	0.0694242	2.08687	0.0369	0.493102
ENSMUSG00000085271	E130006D01Rik	17.6139	-0.161371	0.0773238	-2.08695	0.0368929	0.493102
ENSMUSG00000086443	4933421A08Rik	783.075	0.135289	0.0648427	2.08641	0.0369412	0.493145
ENSMUSG00000109817	Gm10683	929.372	-0.124268	0.0595584	-2.08648	0.0369351	0.493145
ENSMUSG00000026088	Mitd1	124.255	-0.202587	0.0971279	-2.08577	0.0369993	0.493413
ENSMUSG00000063455	D630045J12Rik	513.466	-0.153937	0.0738021	-2.0858	0.0369963	0.493413
ENSMUSG00000022514	Il1rap	222.817	-0.181611	0.0870851	-2.08544	0.0370293	0.493442
ENSMUSG00000056987	Fam71d	26793.9	0.139267	0.0667844	2.08533	0.0370396	0.493442
ENSMUSG00000036334	Igsf10	63.0153	-0.206444	0.0990151	-2.08497	0.037072	0.493621
ENSMUSG00000021221	Dpf3	1769.6	0.135462	0.0649996	2.08404	0.0371561	0.494322
ENSMUSG00000032839	Trpc1	707.025	-0.139621	0.0669974	-2.08397	0.0371628	0.494322
ENSMUSG00000056260	Lrif1	5763.82	0.136836	0.065685	2.08321	0.037232	0.49499
ENSMUSG00000021090	Lrrc9	24189.2	0.155172	0.0745573	2.08124	0.0374117	0.49507
ENSMUSG00000030092	Cntn6	542.896	0.17389	0.0835478	2.08133	0.0374038	0.49507
ENSMUSG00000057541	Pus7	617.519	-0.173073	0.0831471	-2.08153	0.0373858	0.49507
ENSMUSG00000068117	Mei1	803.343	-0.146246	0.0702125	-2.0829	0.03726	0.49507
ENSMUSG00000071796	6820431F20Rik	203.34	-0.191618	0.0920318	-2.08209	0.0373347	0.49507
ENSMUSG00000072962	Gm16401	150.523	0.203127	0.0976078	2.08105	0.037429	0.49507
ENSMUSG00000086716	Gm11629	292.405	-0.177883	0.0854711	-2.08121	0.0374149	0.49507
ENSMUSG00000098485	Gm6956	46.4032	0.201013	0.0965296	2.0824	0.0373063	0.49507
ENSMUSG00000101888	1700025H01Rik	350.585	0.185077	0.088932	2.08111	0.037424	0.49507
ENSMUSG00000103993	Gm38030	26.0675	0.192788	0.0926108	2.0817	0.03737	0.49507
ENSMUSG00000040463	Mybbp1a	2642.25	-0.138314	0.066474	-2.08072	0.0374595	0.495221
ENSMUSG00000086022	Rad51ap2	425.541	-0.172858	0.0830921	-2.08031	0.0374967	0.495461
ENSMUSG00000021519	Mterf3	2694.35	0.124276	0.0597564	2.07971	0.0375524	0.495669
ENSMUSG00000024936	Kcnk7	237.964	-0.202516	0.0973861	-2.07952	0.0375698	0.495669
ENSMUSG00000027606	Dnajc5b	9510.61	0.13661	0.0656928	2.07952	0.0375693	0.495669
ENSMUSG00000014355	Anapc1	5386.65	-0.11617	0.055872	-2.07922	0.0375974	0.495781
ENSMUSG00000058952	Cfi	45.8378	0.197333	0.0949209	2.07892	0.0376251	0.495894
ENSMUSG00000039108	Lsm14b	3130.37	-0.113313	0.0545202	-2.07836	0.037676	0.496312
ENSMUSG00000008307	1700109H08Rik	3118.28	0.136165	0.0655243	2.07808	0.0377019	0.496348
ENSMUSG00000036745	Ttll7	7488.56	0.141142	0.0679248	2.07792	0.037717	0.496348
ENSMUSG00000050132	Sarm1	186.699	-0.193988	0.0933785	-2.07743	0.0377616	0.496432
ENSMUSG00000060177	Klk1b22	23.2235	0.129053	0.0621171	2.07758	0.0377484	0.496432
ENSMUSG00000020437	Myo1g	37.4268	0.191041	0.0919764	2.07706	0.0377958	0.496482
ENSMUSG00000046186	Cd109	3145.36	0.135798	0.0653824	2.07698	0.0378037	0.496482
ENSMUSG00000005968	Tuft1	1781.23	0.151126	0.0727721	2.0767	0.0378294	0.496568
ENSMUSG00000022769	Sdf2l1	2073.35	-0.127174	0.0612704	-2.07561	0.0379298	0.49688
ENSMUSG00000046196	Ttc39d	21530.5	0.145973	0.0703247	2.0757	0.037922	0.49688
ENSMUSG00000057116	AF366264	5167.34	0.141436	0.0681401	2.07567	0.0379244	0.49688
ENSMUSG00000110712	Gm39662	85.3619	0.206835	0.0996321	2.07599	0.037895	0.49688
ENSMUSG00000040785	Ttc3	2408.33	-0.124392	0.0599393	-2.0753	0.0379587	0.497008
ENSMUSG00000005089	Slc1a2	1566.87	0.161435	0.0778151	2.07459	0.0380242	0.497113
ENSMUSG00000006476	Nsmf	1958.82	-0.145441	0.0700969	-2.07486	0.0379992	0.497113
ENSMUSG00000103725	Gm7103	166.578	-0.191452	0.0922826	-2.07463	0.0380205	0.497113
ENSMUSG00000022543	4930451G09Rik	3901.6	0.125678	0.0606503	2.07218	0.0382489	0.499296
ENSMUSG00000029190	D5Ertd579e	2126.2	-0.118674	0.0572648	-2.07237	0.0382307	0.499296
ENSMUSG00000096687	Mfsd4b4	566.174	-0.175949	0.0849019	-2.07238	0.0382303	0.499296
ENSMUSG00000079324	4932414N04Rik	10031.9	0.118162	0.0570319	2.07186	0.0382783	0.499427
ENSMUSG00000024525	Impa2	259.688	0.184052	0.0888511	2.07147	0.0383149	0.499654
ENSMUSG00000020397	Med7	2939.17	0.12594	0.0608056	2.07119	0.0383414	0.499749
ENSMUSG00000006154	Eps8l1	38.3504	0.195983	0.0946981	2.06956	0.0384938	0.499902
ENSMUSG00000022249	Ttc23l	8258.97	0.13742	0.0664187	2.069	0.0385459	0.499902
ENSMUSG00000040688	Tbl3	3428.16	-0.106861	0.0516336	-2.06959	0.0384903	0.499902
ENSMUSG00000072679	D6Ertd474e	846.831	0.175204	0.0846753	2.06913	0.0385341	0.499902
ENSMUSG00000093472	4930438E09Rik	231.919	0.188684	0.0911656	2.06968	0.0384824	0.499902
ENSMUSG00000099590	C330022C24Rik	85.8569	0.205812	0.0994673	2.06914	0.0385332	0.499902
ENSMUSG00000103538	Olfr289-ps1	7.64175	0.101084	0.0488281	2.0702	0.0384332	0.499902
ENSMUSG00000108382	4930448A20Rik	184.833	-0.188673	0.0911747	-2.06935	0.0385128	0.499902
ENSMUSG00000116600		35.9016	-0.188403	0.0910535	-2.06915	0.0385325	0.499902
[truncated: 53,488 more rows]
