# Supplementary material for: Loss of Nnt Increases Expression of Oxidative Phosphorylation Complexes in C57BL/6J Hearts
Source: Int J Mol Sci. 2021 Jun 5;22(11):6101. doi: 10.3390/ijms22116101 (PMC8201288; doi:10.3390/ijms22116101)
Supplement: Supplementary file 1 [file ijms-22-06101-s001.zip › Table S9.xlsx]

## Sheet: JT_vs_ResT_deseq2_differential_
		baseMean	log2FoldChange	lfcSE	stat	pvalue	padj
ENSMUSG00000025453	Nnt	114.593	1.07689	0.0899835	11.9677	5.24765e-33	1.05069e-28
ENSMUSG00000067909	Slxl1	170.658	-0.567003	0.0893997	-6.34234	2.263e-10	2.26549e-06
ENSMUSG00000113049	Gm48544	1381.31	0.347272	0.0757959	4.58168	4.61264e-06	0.0307848
ENSMUSG00000034892	Rps29	3874.66	0.301779	0.0684091	4.41138	1.02712e-05	0.0514127
ENSMUSG00000032018	Sc5d	1325.57	-0.314293	0.0749355	-4.19418	2.73861e-05	0.0773427
ENSMUSG00000039899	Fgl2	1618.31	-0.332277	0.0802346	-4.14132	3.45311e-05	0.0773427
ENSMUSG00000059972	Gm14773	991.235	0.23328	0.0572706	4.07328	4.63547e-05	0.0773427
ENSMUSG00000078546	Zfp995	141.213	-0.378165	0.0915625	-4.13013	3.62554e-05	0.0773427
ENSMUSG00000084372	Gm13988	214.201	-0.34547	0.0827426	-4.17523	2.97681e-05	0.0773427
ENSMUSG00000103761	Gm37859	92.3113	-0.3735	0.0916039	-4.07734	4.55543e-05	0.0773427
ENSMUSG00000107232	1700017L05Rik	740.292	0.288773	0.0708418	4.0763	4.5758e-05	0.0773427
ENSMUSG00000107773	Gm43971	360.241	-0.310231	0.0739133	-4.19722	2.70207e-05	0.0773427
ENSMUSG00000051255	Gm6563	724.662	0.278271	0.0689647	4.03498	5.46076e-05	0.0841041
ENSMUSG00000097717	1700066J03Rik	402.2	0.299382	0.075102	3.98634	6.71011e-05	0.0906291
ENSMUSG00000109383	Gm36584	291.664	0.321647	0.0807441	3.98354	6.78972e-05	0.0906291
ENSMUSG00000052415	Tchh	235.126	-0.333956	0.0842762	-3.96264	7.41258e-05	0.0927592
ENSMUSG00000073409	H2-Q6	165.015	0.35698	0.0915709	3.8984	9.68302e-05	0.096791
ENSMUSG00000078920	Ifi47	51.3043	0.318377	0.0819096	3.88693	0.000101519	0.096791
ENSMUSG00000080921	Rpl38-ps2	725.028	0.283383	0.0726763	3.89925	9.64928e-05	0.096791
ENSMUSG00000082029	H3f3c	388.112	0.307949	0.0791477	3.89082	9.99075e-05	0.096791
ENSMUSG00000114810	Gm36101	47.1853	-0.342538	0.0879386	-3.8952	9.81189e-05	0.096791
ENSMUSG00000030500	Slc17a6	198.44	-0.340997	0.088663	-3.84599	0.000120068	0.104522
ENSMUSG00000109215	4930453L07Rik	923.825	-0.289643	0.0752743	-3.84783	0.000119166	0.104522
ENSMUSG00000024220	Zfp523	3557.92	0.194447	0.0512227	3.79612	0.000146979	0.122617
ENSMUSG00000114253	Gm47798	286.612	-0.346233	0.0916604	-3.77734	0.000158511	0.126948
ENSMUSG00000036572	Upf3b	1487.07	-0.218675	0.0580728	-3.76554	0.000166193	0.127981
ENSMUSG00000104943	Gm42868	299.913	-0.339112	0.0903937	-3.7515	0.000175779	0.13035
ENSMUSG00000059991	Nptx2	696.031	0.269573	0.0725737	3.71448	0.000203625	0.145606
ENSMUSG00000091685	Gm17359	12587.2	0.228719	0.0618329	3.69898	0.000216469	0.149453
ENSMUSG00000112529	Gm46199	209.663	-0.325358	0.0886302	-3.67096	0.00024164	0.16127
ENSMUSG00000001986	Gria3	148.512	-0.331139	0.091195	-3.63111	0.000282208	0.166187
ENSMUSG00000041841	Rpl37	3408.52	0.219629	0.0602418	3.64578	0.00026658	0.166187
ENSMUSG00000068231	Vmn1r43	235.408	-0.32712	0.0900008	-3.63464	0.000278371	0.166187
ENSMUSG00000069014	Gm5641	302.403	-0.311352	0.0852075	-3.65404	0.000258143	0.166187
ENSMUSG00000081309	Gm12397	133.821	0.322145	0.0889023	3.62358	0.000290549	0.166211
ENSMUSG00000000317	Bcl6b	389.307	-0.281464	0.0784157	-3.58938	0.000331466	0.181928
ENSMUSG00000027200	Sema6d	228.527	-0.306607	0.085675	-3.57872	0.000345283	0.181928
ENSMUSG00000105881	4932422M17Rik	242.331	-0.284782	0.0795542	-3.57973	0.000343952	0.181928
ENSMUSG00000027163	Commd9	850.941	0.210747	0.0592533	3.55672	0.000375515	0.192784
ENSMUSG00000026675	Hsd17b7	413.352	-0.297573	0.0847366	-3.51174	0.000445184	0.20504
ENSMUSG00000035237	Lcat	69.8478	-0.316659	0.090044	-3.51672	0.000436914	0.20504
ENSMUSG00000055805	Fmnl1	1643	0.224535	0.063997	3.50853	0.000450593	0.20504
ENSMUSG00000099354	1700124L16Rik	239.914	0.28485	0.0808307	3.52403	0.000425036	0.20504
ENSMUSG00000108646	Olfr162-ps1	40.6919	0.306357	0.0868002	3.52945	0.000416423	0.20504
ENSMUSG00000090124	Ugt1a7c	389.541	-0.287011	0.0821942	-3.49187	0.000479653	0.205273
ENSMUSG00000097744	D030040B21Rik	205.822	-0.296311	0.0848871	-3.49064	0.000481861	0.205273
ENSMUSG00000098127	Gm4665	833.069	0.251838	0.0720772	3.49401	0.00047583	0.205273
ENSMUSG00000106641	Gm43534	222.863	-0.307995	0.0885344	-3.47881	0.000503638	0.21008
ENSMUSG00000104960	Snhg8	565.107	0.226279	0.0652907	3.46572	0.000528823	0.211762
ENSMUSG00000106851	4930421C12Rik	166.057	-0.315282	0.0909629	-3.46605	0.000528165	0.211762
ENSMUSG00000037664	Cdkn1c	454.797	0.230696	0.066683	3.45959	0.000540995	0.212388
ENSMUSG00000067158	Col4a4	1392.27	-0.268203	0.0781705	-3.431	0.000601359	0.227178
ENSMUSG00000113458	Gm33684	97.6968	0.314306	0.0915834	3.43191	0.000599349	0.227178
ENSMUSG00000073096	Lrrc61	1812.68	0.219422	0.0642913	3.41294	0.00064267	0.238288
ENSMUSG00000020464	Pnpt1	1390.22	-0.180613	0.0532318	-3.39295	0.000691453	0.238565
ENSMUSG00000029189	Sel1l3	120.512	0.301322	0.0887911	3.39361	0.000689781	0.238565
ENSMUSG00000029680	Hyal4	166.911	-0.289824	0.0856505	-3.3838	0.000714907	0.238565
ENSMUSG00000078840	Gm10999	300.043	-0.308212	0.0908791	-3.39145	0.000695228	0.238565
ENSMUSG00000100826	Snhg14	212.862	-0.310384	0.0911513	-3.40516	0.000661259	0.238565
ENSMUSG00000113134	Gm18795	738.256	-0.263588	0.0778293	-3.38675	0.000707252	0.238565
ENSMUSG00000057564	Olfr1508	210.002	-0.302636	0.0896935	-3.37412	0.000740525	0.239142
ENSMUSG00000058270	Olfr25	63.2366	-0.275635	0.0816267	-3.37678	0.000733396	0.239142
ENSMUSG00000044434	Gm9791	420.064	0.265811	0.0790267	3.36356	0.000769445	0.240716
ENSMUSG00000049576	Zfa-ps	606.758	-0.210619	0.0625906	-3.36503	0.000765366	0.240716
ENSMUSG00000010608	Rbm25	13093.3	-0.174014	0.0521701	-3.33552	0.000851408	0.242427
ENSMUSG00000015846	Rxra	2944.12	0.183245	0.0549686	3.33363	0.000857218	0.242427
ENSMUSG00000025938	Slco5a1	187.354	0.283102	0.0848103	3.33806	0.000843668	0.242427
ENSMUSG00000029629	Phf14	2122.98	-0.191568	0.0573857	-3.33826	0.000843057	0.242427
ENSMUSG00000057359	Gm17494	439.685	-0.280295	0.0841013	-3.33283	0.00085967	0.242427
ENSMUSG00000059040	Eno1b	1318.66	0.201091	0.060012	3.35085	0.000805635	0.242427
ENSMUSG00000064177	Ghrl	466.201	0.256436	0.0764407	3.3547	0.000794506	0.242427
ENSMUSG00000021010	Npas3	245.432	-0.263449	0.0792794	-3.32304	0.000890418	0.24761
ENSMUSG00000064354	mt-Co2	1784.92	-0.279173	0.0841714	-3.31672	0.000910824	0.249815
ENSMUSG00000071984	Fndc1	137.832	-0.293889	0.0887906	-3.30991	0.000933264	0.252511
ENSMUSG00000110331	Nudc-ps1	432.016	0.254625	0.0770825	3.30328	0.000955598	0.255106
ENSMUSG00000057322	Rpl38	1664.37	0.231116	0.0701185	3.29607	0.000980464	0.258301
ENSMUSG00000054752	Fsd1l	1793.34	-0.214986	0.0654523	-3.28462	0.00102119	0.262133
ENSMUSG00000064326	Siva1	737.974	0.212058	0.0645506	3.28514	0.00101933	0.262133
ENSMUSG00000022947	Cbr3	124.886	-0.299304	0.0912815	-3.27891	0.00104207	0.264106
ENSMUSG00000009734	Pou6f2	302.958	0.264286	0.0813862	3.24731	0.00116502	0.265307
ENSMUSG00000010154	Spire2	2225.48	0.182139	0.0558302	3.26238	0.0011048	0.265307
ENSMUSG00000014198	Zfp385c	102.185	0.288536	0.0885314	3.25914	0.0011175	0.265307
ENSMUSG00000022199	Slc22a17	579.801	-0.22747	0.0699516	-3.25182	0.0011467	0.265307
ENSMUSG00000032334	Loxl1	773.679	0.22253	0.0680629	3.26947	0.00107748	0.265307
ENSMUSG00000057182	Scn3a	95.4247	0.297243	0.0915932	3.24526	0.00117345	0.265307
ENSMUSG00000067288	Rps28	2686.57	0.215535	0.0659173	3.26979	0.00107629	0.265307
ENSMUSG00000071281	Zfp65	557.973	-0.2572	0.0792887	-3.24383	0.00117932	0.265307
ENSMUSG00000087451	Gm12970	361.905	0.236845	0.0729523	3.24657	0.00116804	0.265307
ENSMUSG00000110935	Gm8834	81.5551	0.293265	0.0897864	3.26625	0.00108983	0.265307
ENSMUSG00000002900	Lamb1	967.16	-0.229849	0.0710114	-3.23679	0.00120881	0.265434
ENSMUSG00000021340	Gpld1	203.921	-0.267076	0.0824532	-3.23913	0.00119896	0.265434
ENSMUSG00000097993	Ptprv	589.975	-0.245257	0.0758313	-3.23424	0.00121966	0.265434
ENSMUSG00000063457	Rps15	5148.62	0.199396	0.0617699	3.22805	0.00124639	0.265741
ENSMUSG00000118383		260.193	-0.294015	0.0910892	-3.22777	0.00124761	0.265741
ENSMUSG00000081788	Gm5898	121.777	-0.284651	0.088545	-3.21476	0.00130556	0.27229
ENSMUSG00000108878	AC154141.1	43.3652	-0.272493	0.0847042	-3.21699	0.00129542	0.27229
ENSMUSG00000017548	Suz12	3542.75	-0.180144	0.0562253	-3.20397	0.00135546	0.279784
ENSMUSG00000056665	Them6	2745.43	0.195382	0.0613889	3.1827	0.0014591	0.289933
ENSMUSG00000073838	Tufm	2539.55	0.179805	0.0565104	3.1818	0.00146361	0.289933
ENSMUSG00000103983	Gm20045	207.187	-0.287093	0.0900343	-3.1887	0.00142913	0.289933
ENSMUSG00000108587	1810049I09Rik	925.192	0.211557	0.0665051	3.18106	0.00146735	0.289933
ENSMUSG00000111195	Gm48215	65.3109	-0.290318	0.0913192	-3.17916	0.00147703	0.289933
ENSMUSG00000051235	Gen1	647.01	-0.226848	0.0714794	-3.17362	0.00150552	0.292655
ENSMUSG00000091304	Speer6-ps1	132.719	-0.27724	0.0876794	-3.16198	0.00156701	0.298943
ENSMUSG00000114688	Gm47381	744.287	0.236007	0.0746421	3.16185	0.00156773	0.298943
ENSMUSG00000103942	Gm34732	236.753	0.261067	0.0826722	3.15785	0.00158936	0.300209
ENSMUSG00000029369	Afm	434.362	-0.273628	0.0870446	-3.14354	0.00166918	0.312339
ENSMUSG00000052854	Nrk	172.8	-0.284269	0.0907107	-3.1338	0.00172561	0.315415
ENSMUSG00000067370	B3galt4	382.361	0.237174	0.0756691	3.13436	0.00172228	0.315415
ENSMUSG00000108738	Gm44777	105.8	-0.285083	0.0910063	-3.13256	0.00173287	0.315415
ENSMUSG00000107770	Gm44126	52.9206	0.226709	0.072771	3.11537	0.00183716	0.331383
ENSMUSG00000001924	Uba1	14161.1	0.165885	0.0533306	3.11051	0.00186765	0.331959
ENSMUSG00000107073	4930428D20Rik	1019.49	0.218642	0.0703121	3.10958	0.00187351	0.331959
ENSMUSG00000063415	Cyp26b1	1841.12	-0.252179	0.0811715	-3.10674	0.0018916	0.332224
ENSMUSG00000041205	Map6d1	108.294	-0.27841	0.0899531	-3.09506	0.00196774	0.342593
ENSMUSG00000041552	Ptchd1	63.9291	-0.283232	0.0916265	-3.09116	0.00199373	0.342742
ENSMUSG00000050058	Prm3	3192.1	0.233864	0.0757147	3.08875	0.00201	0.342742
ENSMUSG00000107176	Gm9794	2522.7	0.173187	0.0560969	3.08728	0.00201995	0.342742
ENSMUSG00000024610	Cd74	1040.31	0.224843	0.0730515	3.07787	0.00208486	0.347258
ENSMUSG00000025529	Zfp711	2366.09	-0.162256	0.0527952	-3.07331	0.00211701	0.347258
ENSMUSG00000070282	3000002C10Rik	174.448	-0.254656	0.0830935	-3.06469	0.00217894	0.347258
ENSMUSG00000074577	Ripor3	69.0178	0.2444	0.0793393	3.08043	0.00206699	0.347258
ENSMUSG00000079523	Tmsb10	17004.7	0.193313	0.0629628	3.07027	0.00213868	0.347258
ENSMUSG00000091509	Gm17066	402.479	-0.239417	0.078084	-3.06615	0.00216833	0.347258
ENSMUSG00000103499	Gm6558	742.256	-0.210401	0.0686459	-3.06503	0.00217652	0.347258
ENSMUSG00000109498	Gm45222	165.28	-0.280648	0.0916006	-3.06382	0.00218532	0.347258
ENSMUSG00000026656	Fcgr2b	410.427	0.266063	0.0872197	3.05049	0.00228468	0.349189
ENSMUSG00000029843	Slc13a4	437.557	0.22243	0.0727616	3.05697	0.0022359	0.349189
ENSMUSG00000046721	Rpl14-ps1	1584.15	0.222265	0.0727794	3.05395	0.00225847	0.349189
ENSMUSG00000073421	H2-Ab1	743.041	0.269981	0.088442	3.05263	0.00226843	0.349189
ENSMUSG00000115987	Vps28	2521.44	0.169087	0.0552634	3.05965	0.00221594	0.349189
ENSMUSG00000003657	Calb2	39.9977	0.264513	0.0871552	3.03497	0.0024056	0.351332
ENSMUSG00000022514	Il1rap	248.864	-0.251283	0.0829692	-3.02863	0.00245662	0.351332
ENSMUSG00000025451	Paip1	4259.86	0.19696	0.0649758	3.03128	0.00243523	0.351332
ENSMUSG00000031139	Mcf2	617.851	-0.211151	0.0697048	-3.02922	0.00245183	0.351332
ENSMUSG00000048826	Dact2	934.942	0.198455	0.0654299	3.0331	0.00242054	0.351332
ENSMUSG00000081895	Rpl17-ps10	1118.28	0.193574	0.0637458	3.03665	0.00239223	0.351332
ENSMUSG00000096861	Vmn2r68	93.0554	-0.275723	0.0906148	-3.0428	0.00234388	0.351332
ENSMUSG00000103973	BC055308	46.7707	-0.261534	0.0859667	-3.04227	0.00234798	0.351332
ENSMUSG00000114563	1700016K05Rik	627.831	-0.231276	0.076128	-3.03799	0.00238159	0.351332
ENSMUSG00000031200	Mtcp1	104.666	-0.276145	0.0916543	-3.0129	0.00258768	0.362311
ENSMUSG00000085779	Atcayos	314.81	-0.237928	0.078959	-3.01331	0.00258417	0.362311
ENSMUSG00000087099	Gm11782	71.6936	-0.276336	0.0916119	-3.01637	0.00255817	0.362311
ENSMUSG00000014294	Ndufa2	1984.28	0.169204	0.0568246	2.97766	0.00290458	0.3693
ENSMUSG00000026966	Ssna1	2416.16	0.151446	0.0510067	2.96913	0.00298645	0.3693
ENSMUSG00000029088	Kcnip4	504.964	-0.222147	0.0747094	-2.97347	0.00294449	0.3693
ENSMUSG00000033016	Nfatc1	218.494	0.24516	0.0824277	2.97424	0.00293717	0.3693
ENSMUSG00000033060	Lmo7	403.203	0.247229	0.0836163	2.95671	0.00310937	0.3693
ENSMUSG00000034903	Cobll1	538.094	-0.245251	0.0825668	-2.97034	0.00297475	0.3693
ENSMUSG00000036574	Tex44	6493.84	0.191006	0.064646	2.95464	0.00313032	0.3693
ENSMUSG00000045587	BC049730	3332.75	0.166224	0.0556465	2.98715	0.00281595	0.3693
ENSMUSG00000046330	Rpl37a	6376.88	0.168397	0.0570014	2.95426	0.00313424	0.3693
ENSMUSG00000046958	4930432E11Rik	3292.25	-0.20137	0.067975	-2.96241	0.00305243	0.3693
ENSMUSG00000047696	Ccdc144b	1784.39	-0.166327	0.0559977	-2.97024	0.00297571	0.3693
ENSMUSG00000047721	Bola2	554.996	0.198839	0.0673091	2.95412	0.0031356	0.3693
ENSMUSG00000053205	Styx	1787.61	-0.191713	0.0646561	-2.96512	0.00302567	0.3693
ENSMUSG00000071229	Timm8a2	620.517	0.198219	0.066202	2.99415	0.00275207	0.3693
ENSMUSG00000073243	Gm9	337.707	0.232336	0.0776785	2.991	0.0027807	0.3693
ENSMUSG00000074024	4632427E13Rik	172.039	-0.268889	0.0907736	-2.96219	0.00305456	0.3693
ENSMUSG00000074502	Ubtfl1	58.6089	-0.266468	0.089135	-2.98949	0.00279444	0.3693
ENSMUSG00000079465	Col4a3	713.649	-0.25941	0.087191	-2.9752	0.00292801	0.3693
ENSMUSG00000096433	Zfp994	296.254	-0.253975	0.0857729	-2.96102	0.00306627	0.3693
ENSMUSG00000103445	Gm36948	83.6139	-0.266566	0.0898549	-2.96663	0.00301081	0.3693
ENSMUSG00000104752	Gm5565	187.758	-0.258372	0.0866155	-2.98298	0.00285455	0.3693
ENSMUSG00000105074	Gm43818	57.6727	0.273513	0.0913152	2.99527	0.00274204	0.3693
ENSMUSG00000105299	Gm33847	71.3567	-0.232997	0.0778408	-2.99325	0.00276019	0.3693
ENSMUSG00000111827	Gm8131	1203.04	0.217605	0.0727068	2.99292	0.00276324	0.3693
ENSMUSG00000112545	1300014J16Rik	71.8153	-0.273329	0.0916642	-2.98185	0.00286513	0.3693
ENSMUSG00000114693	Gm41177	340.063	0.212586	0.0716063	2.96882	0.00298943	0.3693
ENSMUSG00000118504		55.4071	-0.270845	0.0907135	-2.98572	0.00282907	0.3693
ENSMUSG00000003344	Btbd2	1390.34	0.174383	0.0591375	2.94878	0.00319036	0.370231
ENSMUSG00000023232	Serinc2	606.618	0.211678	0.0718076	2.94785	0.00319989	0.370231
ENSMUSG00000078485	Plekhn1	2180.16	0.163124	0.0553685	2.94616	0.00321747	0.370231
ENSMUSG00000109209	Gm45104	45.5509	-0.252311	0.0854895	-2.95137	0.00316364	0.370231
ENSMUSG00000074805	Il1bos	114.074	-0.255578	0.086854	-2.94261	0.00325456	0.372358
ENSMUSG00000098150	4921515E04Rik	270.959	-0.231447	0.0789345	-2.93214	0.00336631	0.380792
ENSMUSG00000116249	AC117831.2	49.5843	-0.233654	0.0796698	-2.93278	0.00335943	0.380792
ENSMUSG00000113274	Gm41002	75.798	-0.266501	0.0909489	-2.93023	0.00338707	0.380988
ENSMUSG00000050074	Spink8	52.0616	0.13053	0.0446357	2.92435	0.00345174	0.384427
ENSMUSG00000114630	Gm48105	117.374	-0.252955	0.0865111	-2.92396	0.00345604	0.384427
ENSMUSG00000024042	Sik1	2134.08	0.191775	0.0656479	2.92127	0.0034861	0.385628
ENSMUSG00000045246	Kcng4	1546.7	0.167122	0.0572427	2.91954	0.00350551	0.385645
ENSMUSG00000093954	Gm16867	75.0143	-0.240674	0.0825929	-2.91398	0.00356854	0.390433
ENSMUSG00000031765	Mt1	9382.73	0.175072	0.0601208	2.91201	0.00359112	0.390769
ENSMUSG00000117234		596.627	-0.202824	0.0697329	-2.90858	0.00363076	0.392946
ENSMUSG00000002210	Smg9	8078.3	0.181843	0.0626314	2.90339	0.00369152	0.397374
ENSMUSG00000014601	Strip1	1688.42	0.155628	0.0539595	2.88416	0.00392462	0.400054
ENSMUSG00000029480	Dhx37	1360.67	0.154524	0.0535935	2.88325	0.00393591	0.400054
ENSMUSG00000033174	Mgll	6642.23	0.152841	0.0529223	2.88803	0.00387668	0.400054
ENSMUSG00000038174	Fam126b	1555.49	-0.155063	0.053709	-2.8871	0.0038881	0.400054
ENSMUSG00000055026	Gabrg3	55.9686	-0.259033	0.0898909	-2.88163	0.00395619	0.400054
ENSMUSG00000062006	Rpl34	4348.77	0.179909	0.0621254	2.8959	0.00378069	0.400054
ENSMUSG00000102496	Gm36989	84.598	-0.255177	0.0885515	-2.88168	0.00395567	0.400054
ENSMUSG00000103034	Gm8797	685.184	-0.260181	0.0901497	-2.8861	0.00390049	0.400054
ENSMUSG00000110076	Gm45549	92.3113	0.26146	0.0906427	2.88452	0.00392017	0.400054
ENSMUSG00000110388	Gm30329	97.1305	-0.264522	0.0916548	-2.88607	0.00390088	0.400054
ENSMUSG00000110997	2610028D06Rik	51.4564	-0.227708	0.078809	-2.88937	0.00386019	0.400054
ENSMUSG00000117171		270.116	-0.223117	0.0769756	-2.89854	0.00374903	0.400054
ENSMUSG00000091957	Rps2-ps10	186.036	-0.249618	0.0867135	-2.87865	0.00399384	0.401833
ENSMUSG00000043683	Fem1a	1570.23	0.154586	0.0538759	2.8693	0.00411377	0.407752
ENSMUSG00000082652	Gm14725	507.523	0.215828	0.0751999	2.87005	0.00410405	0.407752
ENSMUSG00000114438	Gm47827	150.19	-0.255918	0.0891281	-2.87135	0.00408726	0.407752
ENSMUSG00000039682	Lap3	1963.5	0.150249	0.0524706	2.86349	0.00419003	0.409233
ENSMUSG00000079363	Gbp4	83.5112	0.243243	0.0849384	2.86376	0.00418651	0.409233
ENSMUSG00000114112	Gm48301	51.2955	-0.255856	0.0893014	-2.86509	0.00416896	0.409233
ENSMUSG00000008307	1700109H08Rik	3724.18	-0.174398	0.0609973	-2.85912	0.00424824	0.409593
ENSMUSG00000028973	Abcb8	2318.74	0.149894	0.052478	2.85632	0.00428577	0.409593
ENSMUSG00000032583	Mon1a	789.162	0.188236	0.0658302	2.85942	0.00424422	0.409593
ENSMUSG00000078853	Igtp	91.8741	0.254387	0.0890847	2.85557	0.004296	0.409593
ENSMUSG00000112963	Gm6093	523.664	-0.230507	0.0806401	-2.85846	0.00425698	0.409593
ENSMUSG00000111645	Gm32171	97.5334	-0.257754	0.0903403	-2.85315	0.00432885	0.410769
ENSMUSG00000106106	CT010467.1	52005.7	-0.261144	0.0916031	-2.85082	0.00436063	0.411833
ENSMUSG00000020604	Arsg	337.029	-0.218491	0.0767388	-2.84721	0.00441044	0.412644
ENSMUSG00000108505	1700095K22Rik	478.003	0.237976	0.0835606	2.84795	0.00440024	0.412644
ENSMUSG00000021431	Snrnp48	928.571	-0.213633	0.0751601	-2.84238	0.00447784	0.413475
ENSMUSG00000027896	Slc16a4	209.546	-0.24112	0.0848378	-2.84213	0.00448128	0.413475
ENSMUSG00000078816	Prkcg	72.3363	0.260525	0.0916406	2.8429	0.00447051	0.413475
ENSMUSG00000113092	Gm34662	140.018	0.255762	0.0900803	2.83926	0.00452181	0.415301
ENSMUSG00000015721	Nlrp5	286.869	0.247963	0.0878684	2.82198	0.0047728	0.434369
ENSMUSG00000036594	H2-Aa	688.109	0.199992	0.0708424	2.82305	0.00475685	0.434369
ENSMUSG00000024851	Pitpnm1	1602.85	0.160798	0.0570114	2.82046	0.00479554	0.434463
ENSMUSG00000037148	Arhgap10	869.497	-0.183801	0.0652017	-2.81895	0.00481805	0.434536
ENSMUSG00000036676	Tmtc3	817.9	-0.204372	0.0725555	-2.81677	0.00485086	0.435533
ENSMUSG00000085418	Grip1os1	1132.1	0.178117	0.0632746	2.81499	0.0048779	0.436006
ENSMUSG00000000942	Hoxa4	1888.25	0.201619	0.0717603	2.80961	0.00496015	0.438088
ENSMUSG00000030446	Zfp273	225.199	-0.234921	0.0836261	-2.80918	0.00496683	0.438088
ENSMUSG00000092225	Gm2381	89.2297	-0.254606	0.0906033	-2.81012	0.00495229	0.438088
ENSMUSG00000021904	Sema3g	102.968	0.253445	0.0903356	2.8056	0.00502236	0.441043
ENSMUSG00000029376	Mthfd2l	285.524	-0.239901	0.0856746	-2.80014	0.00510805	0.442742
ENSMUSG00000029580	Actb	37648.3	0.164391	0.0586926	2.80087	0.00509645	0.442742
ENSMUSG00000081874	Gm14983	320.517	0.215818	0.077033	2.80163	0.00508447	0.442742
ENSMUSG00000006457	Actn3	670.519	0.206265	0.074611	2.76454	0.00570031	0.445751
ENSMUSG00000015335	Zdhhc12	2237.95	0.169838	0.0615693	2.75848	0.00580703	0.445751
ENSMUSG00000020537	Drg2	1884.8	0.166707	0.0603273	2.76337	0.00572084	0.445751
ENSMUSG00000023845	Lnpep	1936.39	-0.218444	0.0792174	-2.75752	0.00582418	0.445751
ENSMUSG00000024502	Jakmip2	262	-0.228333	0.0823474	-2.7728	0.00555756	0.445751
ENSMUSG00000024914	Drap1	9200.05	0.141542	0.0507372	2.78971	0.00527552	0.445751
ENSMUSG00000027257	Pacsin3	604.249	0.188255	0.0682693	2.75753	0.00582402	0.445751
ENSMUSG00000027397	Slc20a1	1934.45	-0.157757	0.0569693	-2.76916	0.00562005	0.445751
ENSMUSG00000027994	Mcub	91.7927	0.255544	0.0915834	2.79029	0.00526613	0.445751
ENSMUSG00000030986	Dhx32	3390.38	0.142336	0.0516267	2.75703	0.00583292	0.445751
ENSMUSG00000031166	Wdr13	3558.38	0.151889	0.0548336	2.77	0.00560555	0.445751
ENSMUSG00000035042	Ccl5	51.6526	0.250915	0.0901496	2.78332	0.00538062	0.445751
ENSMUSG00000035597	Prpf39	1421.58	-0.213813	0.07689	-2.78077	0.00542302	0.445751
ENSMUSG00000043259	Fam13c	555.916	0.178205	0.0638542	2.7908	0.00525773	0.445751
ENSMUSG00000044201	Cdc25c	1466.61	-0.15784	0.0568995	-2.77401	0.00553693	0.445751
ENSMUSG00000049362	Olfr173	63.0424	-0.236942	0.0854939	-2.77145	0.0055808	0.445751
ENSMUSG00000051098	Mblac2	460.636	-0.224153	0.0808356	-2.77295	0.00555505	0.445751
ENSMUSG00000058076	Sdhc	2788.93	0.154966	0.0561732	2.75872	0.0058028	0.445751
ENSMUSG00000060938	Rpl26	10683.3	0.150264	0.0540053	2.7824	0.00539593	0.445751
ENSMUSG00000064016	Gm648	241.366	0.249251	0.0895612	2.78303	0.00538542	0.445751
ENSMUSG00000071041	Impdh2-ps	2582.4	0.156753	0.0563676	2.7809	0.00542077	0.445751
ENSMUSG00000079654	Prrt4	79.4432	0.252587	0.0911374	2.77149	0.00557999	0.445751
ENSMUSG00000086769	Gm15587	244.926	-0.252089	0.0912782	-2.76177	0.00574888	0.445751
ENSMUSG00000099425	Gm29573	55.6213	-0.246768	0.0894554	-2.75856	0.00580563	0.445751
ENSMUSG00000099735	1700122H20Rik	224.155	0.237646	0.0856038	2.77611	0.00550131	0.445751
ENSMUSG00000100347	Gm7895	175.329	0.24638	0.0892401	2.76086	0.00576488	0.445751
ENSMUSG00000104708	Gm42503	163.796	-0.255067	0.0913386	-2.79255	0.00522948	0.445751
ENSMUSG00000107879	9330102E08Rik	11079.2	0.134017	0.0480416	2.7896	0.00527728	0.445751
ENSMUSG00000108129	4930417O13Rik	424.11	-0.219216	0.0787816	-2.78257	0.00539297	0.445751
ENSMUSG00000111738	Gm18329	44.3285	-0.247483	0.0890547	-2.779	0.00545259	0.445751
ENSMUSG00000117899		263.206	-0.20665	0.0747262	-2.76543	0.00568472	0.445751
ENSMUSG00000060586	H2-Eb1	554.059	0.202891	0.0736291	2.75559	0.00585869	0.446018
ENSMUSG00000013338	Fer1l4	337.04	-0.226228	0.0821831	-2.75273	0.0059101	0.447095
ENSMUSG00000106037	Gm4332	1108.54	0.206639	0.0750782	2.75232	0.0059175	0.447095
ENSMUSG00000005410	Mcm5	1391.7	0.155975	0.0567655	2.7477	0.00600141	0.450038
ENSMUSG00000079391	Gm2974	72.8471	-0.251609	0.0915676	-2.74779	0.0059998	0.450038
ENSMUSG00000026839	Upp2	228.943	0.218712	0.0797743	2.74164	0.00611338	0.451355
ENSMUSG00000028341	Nr4a3	200.225	0.227551	0.0830115	2.7412	0.0061216	0.451355
ENSMUSG00000062464	Cyp4f37	612.871	0.217345	0.0792915	2.74109	0.00612357	0.451355
ENSMUSG00000087616	Gm14257	60.8165	-0.247979	0.0904279	-2.74228	0.00610144	0.451355
ENSMUSG00000114741	Gm47971	998.027	-0.175173	0.0639163	-2.74066	0.00613168	0.451355
ENSMUSG00000038690	Atp5j2	2435.99	0.171222	0.0625202	2.73866	0.00616893	0.452434
ENSMUSG00000031939	Taf1d	1489.18	-0.183451	0.0670693	-2.73524	0.0062334	0.452933
ENSMUSG00000052155	Acvr2a	2117.03	-0.142113	0.0519788	-2.73406	0.00625595	0.452933
ENSMUSG00000061479	Snrpa	2316.55	0.158683	0.0580543	2.73335	0.0062694	0.452933
ENSMUSG00000090733	Rps27	5943.69	0.18473	0.0675856	2.73327	0.00627086	0.452933
ENSMUSG00000104342	Gm36401	57.5231	-0.241769	0.0884846	-2.73233	0.00628885	0.452933
ENSMUSG00000063804	Lin28b	697.419	-0.231905	0.0849605	-2.72956	0.00634187	0.455114
ENSMUSG00000027048	Abcb11	224.091	-0.240464	0.0881864	-2.72678	0.00639566	0.457336
ENSMUSG00000085783	Gm9816	1569.74	0.164088	0.0602488	2.7235	0.00645936	0.460247
ENSMUSG00000020921	Tmem101	379.188	0.202647	0.074478	2.72089	0.00651059	0.462252
ENSMUSG00000001473	Tubb6	2536.47	0.1524	0.0564152	2.7014	0.00690481	0.462682
ENSMUSG00000002486	Tchp	6221.65	0.143465	0.0531529	2.6991	0.00695274	0.462682
ENSMUSG00000009739	Pou6f1	4896.62	0.13836	0.0510406	2.71077	0.00671265	0.462682
ENSMUSG00000025494	Sigirr	181.067	0.23011	0.0850934	2.70421	0.00684672	0.462682
ENSMUSG00000025792	Slc25a10	2444.41	0.161838	0.0596023	2.7153	0.00662153	0.462682
ENSMUSG00000026589	Sec16b	226.451	-0.235504	0.0872551	-2.69902	0.00695431	0.462682
ENSMUSG00000028444	Cntfr	168.759	0.227715	0.084476	2.69562	0.00702578	0.462682
ENSMUSG00000036162	Fam219aos	198.304	0.219425	0.0814325	2.69456	0.00704815	0.462682
ENSMUSG00000037710	Cisd1	1800.19	0.141254	0.0523928	2.69606	0.00701658	0.462682
ENSMUSG00000039236	Isg20	2470.35	0.178139	0.0657594	2.70895	0.00674957	0.462682
ENSMUSG00000050545	Fam228b	1428.25	-0.193513	0.0715595	-2.70422	0.00684644	0.462682
ENSMUSG00000056268	Dennd1b	997.859	-0.187114	0.0689067	-2.71546	0.00661832	0.462682
ENSMUSG00000056413	Adap1	633.29	0.216451	0.0797157	2.71529	0.00662179	0.462682
ENSMUSG00000062773	Tex101	8748.06	0.133564	0.04928	2.71032	0.00672188	0.462682
ENSMUSG00000071721	1700010D01Rik	3383.95	0.174201	0.0645881	2.69711	0.00699452	0.462682
ENSMUSG00000071726	Gm5941	2985.47	0.163135	0.0604139	2.70029	0.00692784	0.462682
ENSMUSG00000086429	Gt(ROSA)26Sor	978.247	-0.181248	0.0666843	-2.71799	0.00656788	0.462682
ENSMUSG00000092246	Gm20493	41.0113	-0.233284	0.0860888	-2.70981	0.00673221	0.462682
ENSMUSG00000096727	Psmb9	59.4942	0.226846	0.0838226	2.70627	0.00680439	0.462682
ENSMUSG00000097098	9330111N05Rik	129.195	-0.238072	0.0879907	-2.70565	0.00681707	0.462682
ENSMUSG00000101492	Gm29089	200.906	0.230587	0.0854202	2.69944	0.00694557	0.462682
ENSMUSG00000101599	Gm20342	167.362	-0.247541	0.0916629	-2.70056	0.00692238	0.462682
ENSMUSG00000115069	AC099645.1	284.519	0.214247	0.0794676	2.69603	0.00701714	0.462682
ENSMUSG00000040935	Padi6	472.07	0.189474	0.070497	2.68769	0.0071948	0.463435
ENSMUSG00000056260	Lrif1	6909.03	-0.177105	0.0658989	-2.68752	0.0071985	0.463435
ENSMUSG00000086078	Gm11657	416.14	0.197418	0.073403	2.68951	0.00715562	0.463435
ENSMUSG00000105765	4930539C22Rik	50.8165	0.237627	0.0883133	2.69073	0.00712964	0.463435
ENSMUSG00000111090	Gm30698	72.7934	-0.242457	0.0900534	-2.69237	0.00709458	0.463435
ENSMUSG00000115438	AC164107.1	533.825	0.202487	0.0752708	2.69012	0.00714267	0.463435
ENSMUSG00000082100	Glns-ps1	84.9233	-0.245735	0.0915023	-2.68556	0.00724086	0.464311
ENSMUSG00000090539	Gm9602	103.277	-0.244789	0.0911777	-2.68475	0.00725849	0.464311
ENSMUSG00000059695	1700019M22Rik	10466.3	0.145581	0.0542646	2.6828	0.00730076	0.465528
ENSMUSG00000026645	Olah	53.972	-0.242289	0.0903742	-2.68096	0.00734119	0.46662
ENSMUSG00000105638	4930408K08Rik	81.3832	-0.243029	0.0907607	-2.67769	0.00741326	0.466824
ENSMUSG00000106150	4921527H02Rik	797.579	-0.19553	0.0730232	-2.67764	0.00741434	0.466824
ENSMUSG00000109838	Gm45341	40.9271	0.241932	0.0903407	2.678	0.00740632	0.466824
ENSMUSG00000109157	Gm44829	109.9	-0.231603	0.0865371	-2.67634	0.00744301	0.46716
ENSMUSG00000000682	Cd52	90.9654	0.182228	0.0682583	2.66968	0.00759227	0.47146
ENSMUSG00000019738	Polr2i	1161.82	0.180108	0.0674846	2.66888	0.00761049	0.47146
ENSMUSG00000030092	Cntn6	671.563	-0.193834	0.0727062	-2.66598	0.00767636	0.47146
ENSMUSG00000070529	Wfdc10	528.936	0.24077	0.0902779	2.66699	0.00765351	0.47146
ENSMUSG00000078126	Rpl23a-ps3	529.532	0.198065	0.0742146	2.66881	0.00761195	0.47146
ENSMUSG00000086912	4930505O20Rik	402.795	0.219916	0.0824761	2.66642	0.00766635	0.47146
ENSMUSG00000099764	Rps10-ps2	753.764	0.207599	0.0777803	2.66904	0.00760693	0.47146
ENSMUSG00000003299	Mrpl4	1101.48	0.168329	0.0634242	2.65401	0.00795405	0.474742
ENSMUSG00000015970	Chdh	3433.1	0.144968	0.0544735	2.66127	0.00778474	0.474742
ENSMUSG00000019370	Calm3	22979	0.138881	0.0524772	2.6465	0.00813288	0.474742
ENSMUSG00000022020	Naa16	635.939	-0.177582	0.0670747	-2.64753	0.00810829	0.474742
ENSMUSG00000022974	Paxbp1	3568.48	-0.154203	0.0579778	-2.65969	0.00782135	0.474742
ENSMUSG00000025240	Sacm1l	506.191	-0.195521	0.0735966	-2.65666	0.00789192	0.474742
ENSMUSG00000025508	Rplp2	4228.07	0.164996	0.0622391	2.651	0.00802542	0.474742
ENSMUSG00000026520	Pycr2	885.764	0.180836	0.0679374	2.66181	0.00777224	0.474742
ENSMUSG00000027009	Itga4	191.168	-0.243307	0.0915996	-2.6562	0.00790259	0.474742
ENSMUSG00000039579	Grin3a	60.9923	-0.235981	0.0887469	-2.65904	0.00783643	0.474742
ENSMUSG00000041881	Ndufa7	3065.14	0.143532	0.0542234	2.64704	0.00811989	0.474742
ENSMUSG00000067736	Gm10222	620.421	0.205152	0.0771765	2.65822	0.00785552	0.474742
ENSMUSG00000070610	Gm13127	206.353	0.216257	0.08144	2.65542	0.00792097	0.474742
ENSMUSG00000075520	Malrd1	86.0151	-0.241583	0.0911714	-2.64977	0.00805459	0.474742
ENSMUSG00000083833	Gm13841	1110.19	0.183857	0.0694128	2.64875	0.00807889	0.474742
ENSMUSG00000094282	Cfap73	708.076	0.1795	0.0677144	2.65085	0.00802905	0.474742
ENSMUSG00000106540	4930590L14Rik	86.2287	0.240499	0.0907466	2.65022	0.00804383	0.474742
ENSMUSG00000039001	Rps21	1459.81	0.194732	0.0736115	2.64541	0.00815927	0.474898
ENSMUSG00000005621	Zfp592	4290.84	0.1637	0.0620818	2.63685	0.00836791	0.475095
ENSMUSG00000028998	Tomm7	3522.93	0.166447	0.0630911	2.6382	0.00833485	0.475095
ENSMUSG00000032925	Itgbl1	551.886	-0.191022	0.0722944	-2.64228	0.00823504	0.475095
ENSMUSG00000043557	Mdga1	54.3867	0.239628	0.0908099	2.63879	0.00832032	0.475095
ENSMUSG00000048368	Omd	75.4824	-0.242121	0.0916522	-2.64174	0.00824822	0.475095
ENSMUSG00000074454	Defb33	736.695	0.236122	0.0894275	2.64037	0.00828151	0.475095
ENSMUSG00000089975	Gm7420	99.5724	-0.235095	0.0892337	-2.6346	0.00842368	0.475095
ENSMUSG00000090957	Gm7535	119.437	0.234969	0.0890361	2.63903	0.00831435	0.475095
ENSMUSG00000101838	Gm18800	48.5105	0.233386	0.0884178	2.63958	0.00830082	0.475095
ENSMUSG00000107182	Gm43268	84.9595	-0.241488	0.0916441	-2.63507	0.00841209	0.475095
ENSMUSG00000112990	Gm47372	162.737	-0.236718	0.0898146	-2.63563	0.00839816	0.475095
ENSMUSG00000042851	Zc3h6	1246.46	-0.173167	0.0657587	-2.63337	0.00845425	0.47548
ENSMUSG00000054312	Mrps21	432.447	0.186368	0.0708361	2.63097	0.00851417	0.47683
ENSMUSG00000106235	Gm33347	287.916	0.195686	0.0743911	2.6305	0.00852588	0.47683
ENSMUSG00000021486	Prelid1	962.214	0.204143	0.0777671	2.62505	0.00866358	0.477859
ENSMUSG00000032087	Dscaml1	1306.58	0.178025	0.0678106	2.62533	0.00865654	0.477859
ENSMUSG00000033715	Akr1c14	103.315	-0.240711	0.091595	-2.62799	0.00858913	0.477859
ENSMUSG00000101888	1700025H01Rik	363.641	0.214632	0.0817629	2.62505	0.00866361	0.477859
ENSMUSG00000105286	Gm43140	330.376	-0.239378	0.0910929	-2.62785	0.0085927	0.477859
ENSMUSG00000024268	Celf4	456	-0.177384	0.0676032	-2.6239	0.00869297	0.478161
ENSMUSG00000024713	Pcsk5	132.303	-0.238388	0.0909732	-2.62042	0.00878223	0.480431
ENSMUSG00000085467	Gm11842	73.93	0.240097	0.0916172	2.62066	0.00877603	0.480431
ENSMUSG00000031616	Ednra	227.79	-0.234537	0.0897292	-2.61383	0.00895341	0.480822
ENSMUSG00000042138	Msantd2	791.266	-0.199601	0.0763526	-2.6142	0.00894375	0.480822
ENSMUSG00000045022	1700024P04Rik	5231.19	0.169605	0.0648389	2.61579	0.00890213	0.480822
ENSMUSG00000063953	Amd2	100.306	-0.239658	0.091606	-2.61619	0.00889178	0.480822
ENSMUSG00000084848	4933408N05Rik	157.085	-0.228466	0.0873602	-2.61522	0.00891708	0.480822
ENSMUSG00000095123	Gm21781	525.623	-0.239202	0.0914109	-2.61678	0.00887639	0.480822
ENSMUSG00000117113		135.234	-0.239439	0.0916102	-2.61367	0.00895748	0.480822
ENSMUSG00000045518	Onecut3	94.6431	0.235963	0.0903584	2.61141	0.00901692	0.482718
ENSMUSG00000049476	1700104B16Rik	1371.98	0.160067	0.0613721	2.60813	0.00910382	0.484559
ENSMUSG00000064063	BC048507	1676.92	0.160116	0.0614029	2.60762	0.00911736	0.484559
ENSMUSG00000086245	Gm16170	162.779	-0.235002	0.0901922	-2.60556	0.0091723	0.484559
ENSMUSG00000090641	Zfp712	362.609	-0.185245	0.0710769	-2.60625	0.00915386	0.484559
ENSMUSG00000104529	Rbakdn	19137.1	0.140302	0.0538226	2.60675	0.0091407	0.484559
ENSMUSG00000099899	Gm28784	39.6998	-0.227867	0.0874868	-2.60458	0.00919863	0.484671
ENSMUSG00000073457	Smok2b	975.906	-0.185623	0.071321	-2.60264	0.009251	0.486151
ENSMUSG00000112019	Gm48748	97.6181	0.238027	0.0916392	2.59743	0.00939235	0.492287
ENSMUSG00000093402	Gm18588	814.199	0.178798	0.0688616	2.59648	0.00941833	0.49236
ENSMUSG00000003235	Eif2b5	5868.43	0.143418	0.0555213	2.58311	0.00979142	0.492572
ENSMUSG00000019852	Arfgef3	556.864	0.235146	0.0909909	2.58428	0.00975829	0.492572
ENSMUSG00000020153	Ndufs7	955.693	0.155476	0.0599143	2.59497	0.0094598	0.492572
ENSMUSG00000030909	Anks4b	175.601	-0.232505	0.0897448	-2.59074	0.00957705	0.492572
ENSMUSG00000039860	Srrm3	45.8608	0.222904	0.08593	2.59402	0.00948619	0.492572
ENSMUSG00000040387	Klhl32	578.773	-0.191094	0.0737121	-2.59243	0.00953007	0.492572
ENSMUSG00000042118	Bhmt2	145.543	-0.219735	0.0849561	-2.58645	0.009697	0.492572
ENSMUSG00000049517	Rps23	7546.6	0.139239	0.0538864	2.58393	0.00976812	0.492572
ENSMUSG00000058966	Fam57b	365.718	-0.205603	0.0794639	-2.58738	0.00967096	0.492572
ENSMUSG00000059742	Kcnh7	135.36	-0.235976	0.0911723	-2.58825	0.0096466	0.492572
ENSMUSG00000093535	4930533I22Rik	820.33	-0.232072	0.0896187	-2.58955	0.00961017	0.492572
ENSMUSG00000097217	Gm26549	42.7908	-0.212201	0.0821278	-2.58378	0.00977227	0.492572
ENSMUSG00000109858	Gm45800	775.24	0.17875	0.0689754	2.5915	0.0095558	0.492572
ENSMUSG00000111712	Gm39363	601.261	0.181506	0.0701343	2.58797	0.0096543	0.492572
ENSMUSG00000114753	Gm34059	772.4	-0.220498	0.0852198	-2.5874	0.00967023	0.492572
ENSMUSG00000022194	Pabpn1	2887.79	-0.176685	0.0685428	-2.57773	0.00994529	0.497349
ENSMUSG00000034810	Scn7a	339.165	-0.206424	0.0801375	-2.57587	0.00999887	0.497349
ENSMUSG00000090031	4732440D04Rik	96.8896	-0.235441	0.0914018	-2.57589	0.00999824	0.497349
ENSMUSG00000109049	4930479H17Rik	355.121	0.227023	0.0881483	2.57546	0.0100106	0.497349
ENSMUSG00000115664	CT010577.1	101.743	-0.229657	0.089064	-2.57856	0.00992127	0.497349
ENSMUSG00000111550	AC123035.1	432.434	-0.184149	0.0715543	-2.57355	0.010066	0.498865
ENSMUSG00000106086	Gm43352	365.859	0.198954	0.0773574	2.57188	0.0101148	0.500045
ENSMUSG00000021607	Mrpl36	748.65	0.176151	0.0685417	2.56999	0.0101702	0.501547
ENSMUSG00000028607	Cpt2	4068.56	0.139457	0.0543034	2.56811	0.0102256	0.503037
ENSMUSG00000024459	H2-M5	157.146	-0.230594	0.0899224	-2.56437	0.0103363	0.503864
ENSMUSG00000031029	Eif3f	6688.14	0.149461	0.0582889	2.56415	0.010343	0.503864
ENSMUSG00000033792	Atp7a	584.66	-0.198649	0.0774146	-2.56604	0.0102866	0.503864
ENSMUSG00000043648	Pld6	3342.38	0.137112	0.0534388	2.56577	0.0102947	0.503864
ENSMUSG00000031170	Slc38a5	520.114	-0.222252	0.0867217	-2.56282	0.0103825	0.504559
ENSMUSG00000003099	Ppp5c	2981.39	0.133399	0.0521602	2.55749	0.0105431	0.506396
ENSMUSG00000022816	Fstl1	703.009	-0.192831	0.075637	-2.54942	0.0107903	0.506396
ENSMUSG00000023118	Sympk	16230.2	0.14882	0.0583438	2.55075	0.0107493	0.506396
ENSMUSG00000024354	Slc23a1	89.7001	-0.23352	0.0916428	-2.54816	0.0108293	0.506396
ENSMUSG00000026313	Hdac4	1753.1	0.13555	0.0530292	2.55615	0.0105839	0.506396
ENSMUSG00000029314	Gpat3	1875.46	-0.157167	0.061789	-2.54362	0.0109712	0.506396
ENSMUSG00000030324	Rho	176.776	-0.213362	0.0836174	-2.55164	0.0107217	0.506396
ENSMUSG00000031492	Chrnb3	75.4714	-0.233115	0.0915963	-2.54503	0.010927	0.506396
ENSMUSG00000033420	Antxr1	497.285	-0.204527	0.0799565	-2.55797	0.0105284	0.506396
ENSMUSG00000035064	Eef2k	1476.48	-0.16414	0.0643299	-2.55154	0.0107249	0.506396
ENSMUSG00000035851	Ythdc1	5998.15	-0.119808	0.0470433	-2.54676	0.0108728	0.506396
ENSMUSG00000043740	B430306N03Rik	613.043	-0.202216	0.079168	-2.55427	0.0106411	0.506396
ENSMUSG00000053093	Myh7	107.616	-0.226155	0.0887751	-2.54751	0.0108496	0.506396
ENSMUSG00000057842	Zfp595	204.362	-0.203712	0.080046	-2.54494	0.0109297	0.506396
ENSMUSG00000079304	4933413G19Rik	1393.17	0.18699	0.0731262	2.55709	0.0105552	0.506396
ENSMUSG00000079659	Tmem243	1427.12	-0.147792	0.0578692	-2.55389	0.0106526	0.506396
ENSMUSG00000085157	4930515L19Rik	79.8945	0.223292	0.0874782	2.55255	0.0106939	0.506396
ENSMUSG00000090685	Gm9047	481.015	0.204911	0.0802877	2.55221	0.0107042	0.506396
ENSMUSG00000091129	Iqcf6	1250.37	0.145224	0.0570974	2.54344	0.0109767	0.506396
ENSMUSG00000099137	Gm10603	197.415	-0.232006	0.0908283	-2.55433	0.0106391	0.506396
ENSMUSG00000108625	Gm44711	46.6774	-0.206782	0.0812973	-2.54353	0.0109739	0.506396
ENSMUSG00000118239		489.828	-0.185908	0.0729321	-2.54906	0.0108013	0.506396
ENSMUSG00000062906	Hdac10	495.095	0.167257	0.0658223	2.54103	0.0110526	0.508722
ENSMUSG00000096573	1700009J07Rik	5360.38	0.172055	0.0678005	2.53767	0.0111594	0.51246
ENSMUSG00000020620	Abca8b	126.483	-0.231544	0.0915285	-2.52975	0.0114145	0.513575
ENSMUSG00000027620	Rbm39	8739.73	-0.142087	0.0561449	-2.53073	0.0113826	0.513575
ENSMUSG00000032537	Ephb1	461.517	0.231907	0.0915944	2.53189	0.011345	0.513575
ENSMUSG00000035929	H2-Q4	225.691	0.231931	0.0916548	2.53048	0.0113907	0.513575
ENSMUSG00000048442	Smim5	66.1334	-0.229509	0.0905998	-2.53322	0.0113019	0.513575
ENSMUSG00000062997	Rpl35	1988.24	0.148454	0.0586345	2.53185	0.0113463	0.513575
ENSMUSG00000080709	Gm14324	85.3905	-0.23231	0.0916457	-2.53487	0.011249	0.513575
ENSMUSG00000113902	AC121965.1	1999.19	0.154824	0.0610607	2.53557	0.0112264	0.513575
ENSMUSG00000115002	AC135083.1	255.07	0.230674	0.0910763	2.53276	0.0113168	0.513575
ENSMUSG00000004939	Nmrk2	91.064	-0.222999	0.0885684	-2.51782	0.0118084	0.514515
ENSMUSG00000018698	Lhx1	192.339	0.220214	0.0872907	2.52276	0.0116437	0.514515
ENSMUSG00000022066	Entpd4b	323.037	-0.119656	0.0475164	-2.5182	0.0117958	0.514515
ENSMUSG00000022770	Dlg1	2326.86	-0.123649	0.0491228	-2.51715	0.0118309	0.514515
ENSMUSG00000025742	Prps2	373.423	-0.212591	0.0844209	-2.51822	0.0117948	0.514515
ENSMUSG00000028370	Pappa	1391.66	0.176906	0.0702932	2.51668	0.0118465	0.514515
ENSMUSG00000030865	Chp2	779.963	0.184575	0.0733058	2.51787	0.0118066	0.514515
ENSMUSG00000042751	Nmnat2	76.4612	0.231484	0.0916166	2.52666	0.0115154	0.514515
ENSMUSG00000053835	H2-T24	88.9764	-0.230568	0.0914392	-2.52155	0.011684	0.514515
ENSMUSG00000057841	Rpl32	8705.45	0.139295	0.0552104	2.52299	0.0116363	0.514515
ENSMUSG00000069874	Irgm2	143.894	0.231525	0.0916153	2.52714	0.0114994	0.514515
ENSMUSG00000078974	Sec61g	1009.56	0.167384	0.0663463	2.52289	0.0116396	0.514515
ENSMUSG00000079619	Cypt15	436.795	0.194772	0.0771371	2.52501	0.0115694	0.514515
ENSMUSG00000097343	9030407P20Rik	128.995	0.220094	0.0873035	2.52102	0.0117015	0.514515
ENSMUSG00000100454	Gm28901	281.848	0.203969	0.0808827	2.52178	0.0116762	0.514515
ENSMUSG00000111753	1700054O05Rik	64.9506	-0.228546	0.0907639	-2.51803	0.0118012	0.514515
ENSMUSG00000010044	Zmynd10	12344	0.154965	0.061657	2.51334	0.0119593	0.517164
ENSMUSG00000031112	Stk26	476.526	-0.195518	0.0778312	-2.51208	0.0120021	0.517164
ENSMUSG00000037254	Itih2	819.082	-0.224865	0.08948	-2.51302	0.0119704	0.517164
ENSMUSG00000060726	Tmsb15a	439.024	0.205258	0.0817166	2.51183	0.0120109	0.517164
ENSMUSG00000017386	Traf4	320.142	0.202886	0.0808954	2.50801	0.0121414	0.51807
ENSMUSG00000036241	Ube2r2	3124.45	0.126864	0.0505909	2.50764	0.012154	0.51807
ENSMUSG00000040563	Plppr2	1480.21	-0.161349	0.0643346	-2.50797	0.0121427	0.51807
ENSMUSG00000078619	Smarcd2	3751.97	0.125316	0.0499672	2.50797	0.0121428	0.51807
ENSMUSG00000086753	Gm15751	492.379	-0.216793	0.0864601	-2.50743	0.0121613	0.51807
ENSMUSG00000039676	Capsl	666.081	-0.182358	0.0727936	-2.50514	0.0122404	0.520333
ENSMUSG00000017756	Slc12a7	1649.64	0.138092	0.0551648	2.50326	0.0123056	0.520893
ENSMUSG00000049577	Zfpm1	2131.31	0.157391	0.062862	2.50376	0.0122882	0.520893
ENSMUSG00000101511	Gm5681	388.064	-0.190682	0.0763008	-2.49908	0.0124516	0.525964
ENSMUSG00000018287	Spag7	2247.94	0.149446	0.0598362	2.49758	0.0125045	0.526709
ENSMUSG00000082372	Gm4772	697.53	0.19632	0.0786195	2.49709	0.0125219	0.526709
ENSMUSG00000015854	Cd5l	444.681	-0.208743	0.0837047	-2.4938	0.0126383	0.530159
ENSMUSG00000038215	Cep44	2159.4	-0.123072	0.0493614	-2.49328	0.0126569	0.530159
ENSMUSG00000000378	Ccm2	743.619	0.171368	0.0693276	2.47185	0.0134415	0.531969
ENSMUSG00000000386	Mx1	158.616	-0.220358	0.0895675	-2.46025	0.0138841	0.531969
ENSMUSG00000001281	Itgb7	40.0697	0.174575	0.0711752	2.45276	0.0141767	0.531969
ENSMUSG00000010045	Tmem115	2444.88	0.172783	0.0698927	2.47212	0.0134314	0.531969
ENSMUSG00000013367	Iglon5	224.66	0.198758	0.0804868	2.46945	0.0135319	0.531969
ENSMUSG00000018678	Sp2	1055.53	0.15969	0.0644625	2.47725	0.0132399	0.531969
ENSMUSG00000018931	Natd1	3167.48	0.153134	0.0624733	2.45118	0.0142388	0.531969
ENSMUSG00000019577	Pdk4	108.725	-0.22477	0.0914484	-2.45789	0.0139756	0.531969
ENSMUSG00000019893	Ros1	102.637	0.223773	0.089963	2.48739	0.0128683	0.531969
ENSMUSG00000020935	Dcakd	793.075	0.175175	0.0707926	2.47449	0.0133427	0.531969
ENSMUSG00000021098	4930447C04Rik	1801.97	-0.189057	0.076887	-2.45889	0.0139368	0.531969
ENSMUSG00000022223	Sdr39u1	466.401	0.159864	0.0651852	2.45245	0.0141885	0.531969
ENSMUSG00000022394	L3mbtl2	2973.35	0.137829	0.0559923	2.46156	0.0138333	0.531969
ENSMUSG00000024673	Ms4a1	47.0821	-0.220947	0.0892376	-2.47594	0.0132887	0.531969
ENSMUSG00000024944	Arl2	1562.46	0.125237	0.050373	2.4862	0.0129116	0.531969
ENSMUSG00000025064	Col17a1	253.126	-0.222026	0.0902715	-2.45953	0.0139118	0.531969
ENSMUSG00000026840	Lamc3	1403.76	-0.200555	0.081057	-2.47424	0.0133519	0.531969
ENSMUSG00000027430	Dtd1	753.716	0.157116	0.0640353	2.45358	0.0141442	0.531969
ENSMUSG00000028958	Tmub1	639.881	0.164156	0.0669355	2.45245	0.0141888	0.531969
ENSMUSG00000029570	Lfng	40.2816	0.194063	0.0788104	2.46241	0.0138008	0.531969
ENSMUSG00000031362	Xlr4c	90.7397	0.224782	0.0915897	2.45422	0.0141189	0.531969
ENSMUSG00000034872	Gipc3	487.445	0.223323	0.090218	2.47537	0.0133098	0.531969
ENSMUSG00000037808	Fam76b	1550.92	-0.163113	0.0665432	-2.45124	0.0142365	0.531969
ENSMUSG00000039377	Hlx	55.5644	0.219588	0.0893019	2.45893	0.013935	0.531969
ENSMUSG00000040158	Tax1bp3	272.105	0.196568	0.0793348	2.47771	0.013223	0.531969
ENSMUSG00000041301	Cftr	2513.33	-0.165265	0.0671766	-2.46015	0.0138877	0.531969
ENSMUSG00000041598	Cdc42ep4	3829.38	0.126516	0.0512044	2.4708	0.013481	0.531969
ENSMUSG00000050188	Lsm10	624.832	0.163048	0.0664363	2.4542	0.0141197	0.531969
ENSMUSG00000050435	Ube2dnl1	571.068	0.178612	0.0722494	2.47216	0.0134301	0.531969
ENSMUSG00000052099	Prss51	2202.83	0.162638	0.0662468	2.45503	0.0140871	0.531969
ENSMUSG00000055745	Rtl6	3718	0.168057	0.0678382	2.47732	0.0132375	0.531969
ENSMUSG00000057191	AB124611	364.141	-0.223225	0.0906748	-2.46182	0.0138233	0.531969
ENSMUSG00000059475	Zfp426	1823.15	-0.14392	0.057995	-2.48159	0.0130799	0.531969
ENSMUSG00000059645	Gm7361	939.153	-0.189257	0.076479	-2.47463	0.0133374	0.531969
ENSMUSG00000060407	Cyp2a12	334.71	0.198881	0.0800483	2.48451	0.012973	0.531969
ENSMUSG00000060601	Nr1h2	2682.56	0.139028	0.0565963	2.45648	0.0140305	0.531969
ENSMUSG00000062647	Rpl7a	4241.68	0.14998	0.0602772	2.48817	0.0128401	0.531969
ENSMUSG00000069114	Zbtb10	3354.48	-0.13496	0.0547817	-2.4636	0.013755	0.531969
ENSMUSG00000071454	Dtnb	6496.75	0.162022	0.0658166	2.46172	0.0138271	0.531969
ENSMUSG00000075470	Deaf1	1244.15	-0.150298	0.0611385	-2.45832	0.0139591	0.531969
ENSMUSG00000079645	Gm17193	50.3567	-0.212381	0.0864791	-2.45586	0.0140548	0.531969
ENSMUSG00000081113	Gm7308	63.5462	0.224918	0.0910856	2.4693	0.0135378	0.531969
ENSMUSG00000082893	Gm11383	116.412	0.22137	0.0903139	2.45111	0.0142416	0.531969
ENSMUSG00000084106	Gm6136	682.044	0.178478	0.0728345	2.45045	0.0142677	0.531969
ENSMUSG00000085684	4930469K13Rik	557.981	0.180067	0.072551	2.48193	0.0130672	0.531969
ENSMUSG00000089934	4930473D10Rik	224.623	0.198559	0.0804842	2.46706	0.0136229	0.531969
ENSMUSG00000091275	Gm3248	79.185	-0.225939	0.0913091	-2.47444	0.0133447	0.531969
ENSMUSG00000094460	Gm21560	91.225	-0.227271	0.0916209	-2.48055	0.0131178	0.531969
ENSMUSG00000096867	Gm10057	53.1742	0.188651	0.0763309	2.47148	0.0134554	0.531969
ENSMUSG00000097277	2900076A07Rik	121.948	-0.222753	0.0906907	-2.45619	0.014042	0.531969
ENSMUSG00000097559	D430018E03Rik	39.5147	-0.197891	0.0805508	-2.45672	0.0140211	0.531969
ENSMUSG00000101404	1700009C05Rik	988.11	-0.220061	0.08923	-2.46622	0.0136548	0.531969
ENSMUSG00000102964	9430034N14Rik	124.544	-0.224466	0.0907	-2.47482	0.0133303	0.531969
ENSMUSG00000104201	4930535G08Rik	53.8695	0.225568	0.0910792	2.47661	0.0132637	0.531969
ENSMUSG00000104964	4930597L12Rik	90.6618	0.223765	0.0910388	2.45791	0.013975	0.531969
ENSMUSG00000105337	1700094M23Rik	142.315	0.217714	0.0877611	2.48075	0.0131105	0.531969
ENSMUSG00000107178	Gm42531	95.7846	-0.21952	0.0892652	-2.45919	0.0139251	0.531969
ENSMUSG00000107504	Gm35549	646.295	0.187746	0.0756793	2.4808	0.0131086	0.531969
ENSMUSG00000109404	Gm19963	332.14	0.180904	0.0736461	2.4564	0.0140337	0.531969
ENSMUSG00000085913	Gm15601	351.315	-0.223502	0.0912444	-2.44948	0.0143061	0.532411
ENSMUSG00000016757	Ttll12	759.251	0.205864	0.0841797	2.44553	0.0144641	0.534712
ENSMUSG00000041440	Gk5	461.321	-0.203336	0.0831588	-2.44515	0.014479	0.534712
ENSMUSG00000085676	4930555O08Rik	171.609	0.212769	0.0870366	2.4446	0.0145015	0.534712
ENSMUSG00000096839	Gm3460	996.358	-0.166676	0.0681314	-2.44639	0.0144296	0.534712
ENSMUSG00000113005	Gm34408	129.629	0.221595	0.0906441	2.44467	0.0144985	0.534712
ENSMUSG00000049516	Spty2d1	1542.54	-0.145653	0.0596091	-2.44347	0.0145469	0.535403
ENSMUSG00000005611	Mrvi1	178.667	-0.212433	0.0870349	-2.44078	0.0146556	0.537636
ENSMUSG00000118249		52.2237	0.220247	0.0902414	2.44064	0.0146613	0.537636
ENSMUSG00000090012	Gm16555	405.931	-0.208415	0.0854414	-2.43927	0.014717	0.53869
ENSMUSG00000018581	Dnah11	105.918	-0.219002	0.0898451	-2.43755	0.0147873	0.539103
ENSMUSG00000091401	Gm9252	708.896	0.177996	0.0730151	2.43779	0.0147772	0.539103
ENSMUSG00000092074	Dynlt1a	4014.3	0.125645	0.0515568	2.43702	0.014809	0.539103
ENSMUSG00000036751	Cox6b1	954.213	0.20185	0.0828825	2.43537	0.0148764	0.540574
ENSMUSG00000072940	Gm10443	510.605	0.215222	0.0884586	2.43303	0.0149733	0.543106
ENSMUSG00000113516	Gm47368	740.625	-0.185077	0.0761338	-2.43094	0.0150598	0.545256
ENSMUSG00000002767	Mrpl2	1156.67	0.131905	0.0545775	2.41683	0.0156561	0.545466
ENSMUSG00000008813	Tppp2	9441.68	0.166634	0.0690294	2.41395	0.0157805	0.545466
ENSMUSG00000015461	Atf6b	1443.81	0.148809	0.0613048	2.42736	0.0152091	0.545466
ENSMUSG00000020471	Pold2	1680.14	0.156586	0.0645762	2.42483	0.0153156	0.545466
ENSMUSG00000022516	Nudt16l1	971.431	0.162417	0.0670483	2.42239	0.0154189	0.545466
ENSMUSG00000022561	Gpaa1	932.126	0.160386	0.066264	2.42041	0.0155031	0.545466
ENSMUSG00000023737	1700082M22Rik	225.367	-0.213544	0.0879373	-2.42837	0.0151669	0.545466
ENSMUSG00000024947	Men1	1425.83	0.132843	0.0547133	2.42798	0.0151832	0.545466
ENSMUSG00000027427	Polr3f	785.913	-0.151268	0.0626719	-2.41365	0.0157937	0.545466
ENSMUSG00000029119	Man2b2	9957.66	0.15843	0.0653249	2.42527	0.0152972	0.545466
ENSMUSG00000032327	Stra6	325.328	0.222305	0.0916451	2.42571	0.0152783	0.545466
ENSMUSG00000033788	Dysf	207.754	-0.207085	0.0857375	-2.41534	0.0157205	0.545466
ENSMUSG00000036446	Lum	95.2261	-0.220684	0.0912981	-2.41717	0.0156415	0.545466
ENSMUSG00000038000	Acd	1701.35	0.164058	0.0679158	2.41562	0.0157086	0.545466
ENSMUSG00000040414	Slc25a28	3220.33	-0.120555	0.0497371	-2.42384	0.0153574	0.545466
ENSMUSG00000044081	Zfp85os	296.72	-0.193856	0.0798582	-2.42751	0.015203	0.545466
ENSMUSG00000048118	Arid4a	2167	-0.118908	0.0491785	-2.41789	0.0156108	0.545466
ENSMUSG00000053030	Spink2	11803.4	0.13964	0.0578285	2.41472	0.0157473	0.545466
ENSMUSG00000085260	Med9os	2295.62	0.143177	0.0591561	2.42032	0.015507	0.545466
ENSMUSG00000097962	1700034G24Rik	803.775	0.177589	0.0733689	2.4205	0.0154993	0.545466
ENSMUSG00000101517	4732465J04Rik	85.1642	-0.220019	0.0911165	-2.4147	0.0157483	0.545466
ENSMUSG00000105359	Rpl21-ps10	94.1989	-0.220945	0.0915464	-2.41348	0.0158011	0.545466
ENSMUSG00000106665	Gm43389	123.349	-0.214126	0.0881393	-2.42941	0.0151234	0.545466
ENSMUSG00000107394	1700012J15Rik	498.921	0.175976	0.0728108	2.4169	0.0156534	0.545466
ENSMUSG00000112907	Gm47015	54.5512	-0.212535	0.0880452	-2.41393	0.0157816	0.545466
ENSMUSG00000115177	AC124746.1	1401.73	-0.170151	0.070186	-2.42428	0.0153388	0.545466
ENSMUSG00000115379	CT025525.2	90.3945	0.219309	0.0906541	2.41919	0.0155551	0.545466
ENSMUSG00000024114	Prss41	385.409	-0.187691	0.0778065	-2.41227	0.0158533	0.546326
ENSMUSG00000049404	Rarres1	437.736	-0.198534	0.0823379	-2.4112	0.0159	0.546992
ENSMUSG00000074358	Ccdc61	1041.32	0.127684	0.0529932	2.40944	0.0159771	0.548703
ENSMUSG00000024383	Map3k2	1027.43	-0.174227	0.0724265	-2.40557	0.0161475	0.550774
ENSMUSG00000028234	Rps20	8782.78	0.122739	0.0510007	2.40662	0.0161009	0.550774
ENSMUSG00000066383	Iqcf1	5720.68	0.142242	0.0591195	2.40601	0.0161276	0.550774
ENSMUSG00000082195	Gm13034	310.567	-0.185963	0.0772926	-2.40597	0.0161297	0.550774
ENSMUSG00000027350	Chgb	976.931	-0.169179	0.0703666	-2.40425	0.0162056	0.55088
ENSMUSG00000114953	4930519K11Rik	61.9199	-0.21947	0.0912815	-2.40432	0.0162026	0.55088
ENSMUSG00000091834	Gm17177	200.722	-0.218147	0.0907589	-2.40358	0.0162353	0.550955
ENSMUSG00000056209	Npm3	3686.91	0.117519	0.0489434	2.40113	0.0163444	0.553107
ENSMUSG00000069495	Epc2	2522.51	-0.159434	0.0664053	-2.40092	0.016354	0.553107
ENSMUSG00000061983	Rps12	4584.75	0.143768	0.0599101	2.39974	0.0164069	0.553961
ENSMUSG00000027300	Ubox5	1038.84	0.141917	0.0592192	2.39648	0.0165535	0.555168
ENSMUSG00000073554	Gm6960	91.2086	-0.219131	0.0914154	-2.39709	0.0165257	0.555168
ENSMUSG00000081436	Gm5912	422.612	-0.177093	0.0738489	-2.39804	0.0164829	0.555168
ENSMUSG00000112206	Gm30228	369.132	-0.183987	0.0767588	-2.39695	0.0165324	0.555168
ENSMUSG00000028645	Slc2a1	368.932	0.18241	0.0762279	2.39296	0.0167131	0.555438
ENSMUSG00000029823	Luc7l2	8773.36	-0.156502	0.0654002	-2.39299	0.0167115	0.555438
ENSMUSG00000030410	Dmwd	3997.73	0.11942	0.0499115	2.39263	0.0167281	0.555438
ENSMUSG00000089887	4930428N03Rik	1156.11	0.145986	0.0610043	2.39304	0.0167094	0.555438
ENSMUSG00000102408	4930568G15Rik	258.861	-0.206996	0.0864429	-2.3946	0.0166386	0.555438
ENSMUSG00000106870	Gm43681	222.561	-0.208571	0.0871439	-2.3934	0.0166928	0.555438
ENSMUSG00000084111	Gm15710	1330.76	0.140574	0.0588028	2.3906	0.0168208	0.557593
ENSMUSG00000002379	Ndufa11	539.232	0.183834	0.0769794	2.38809	0.0169361	0.55802
ENSMUSG00000020143	Dock2	972	0.139332	0.058358	2.38754	0.0169617	0.55802
ENSMUSG00000029063	Nadk	3232.56	0.114189	0.0478802	2.38488	0.0170845	0.55802
ENSMUSG00000054099	Slc25a40	561.054	-0.178207	0.0746576	-2.38699	0.0169869	0.55802
ENSMUSG00000074794	Arrdc3	6791.51	-0.128205	0.0536773	-2.38844	0.01692	0.55802
ENSMUSG00000091114	Gm3138	107.852	-0.217991	0.0913986	-2.38505	0.0170767	0.55802
ENSMUSG00000093674	Rpl41	13920.4	0.14927	0.0625594	2.38606	0.01703	0.55802
ENSMUSG00000099945	1700126A01Rik	1944.78	0.134608	0.0563672	2.38806	0.0169378	0.55802
ENSMUSG00000110317	Gm45250	213.999	-0.218469	0.0915483	-2.38638	0.0170151	0.55802
ENSMUSG00000030579	Tyrobp	91.6479	0.207458	0.0870195	2.38404	0.0171236	0.558384
ENSMUSG00000022871	Fetub	733.641	0.212041	0.0889919	2.3827	0.0171863	0.55952
ENSMUSG00000056758	Hmga2	112.064	-0.217814	0.0914762	-2.3811	0.017261	0.561039
ENSMUSG00000049928	Glp2r	183.974	-0.215933	0.0908293	-2.37735	0.0174374	0.564025
ENSMUSG00000096001	2610528A11Rik	1103.56	0.156875	0.0659685	2.37802	0.0174058	0.564025
ENSMUSG00000113272	Gm34809	274.451	0.207052	0.0870862	2.37755	0.0174282	0.564025
ENSMUSG00000026339	Ccdc93	1790.49	0.116023	0.0488387	2.37564	0.0175184	0.564651
ENSMUSG00000028977	Casz1	1324.49	0.145176	0.0611139	2.3755	0.0175252	0.564651
ENSMUSG00000083896	Scgb2b23-ps	1013.82	0.201839	0.0849793	2.37516	0.0175413	0.564651
ENSMUSG00000002108	Nr1h3	697.889	0.151084	0.0636403	2.37403	0.0175949	0.565466
ENSMUSG00000024799	Tm7sf2	620.466	-0.190205	0.0801425	-2.37333	0.0176286	0.565639
ENSMUSG00000030544	Mesp1	2527.54	0.161102	0.0679017	2.37258	0.0176643	0.56588
ENSMUSG00000027239	Mdk	203.014	0.190063	0.0801421	2.37157	0.0177127	0.566524
ENSMUSG00000063296	Tmem117	95.2833	-0.217131	0.0916253	-2.36977	0.0177993	0.56748
ENSMUSG00000066158	AY512931	145.012	-0.21361	0.0901265	-2.37011	0.0177829	0.56748
ENSMUSG00000111271	Gm48127	164.143	-0.210608	0.0889019	-2.36899	0.0178367	0.567769
ENSMUSG00000010051	Hyal1	130.131	-0.212742	0.0899186	-2.36594	0.0179844	0.568053
ENSMUSG00000052025	Ppp1r2-ps7	2217.89	0.152298	0.0643728	2.36588	0.0179875	0.568053
ENSMUSG00000071179	Serpina16	46.5324	0.124346	0.0525383	2.36676	0.0179443	0.568053
ENSMUSG00000085767	Gm13563	104.564	-0.216763	0.0915857	-2.36678	0.0179436	0.568053
ENSMUSG00000095093	Vmn2r111	125.973	-0.216876	0.0916326	-2.3668	0.0179425	0.568053
ENSMUSG00000003072	Atp5d	3616.89	0.134116	0.0567119	2.36487	0.0180364	0.568699
ENSMUSG00000044447	Dock5	2262.92	0.153216	0.064843	2.36288	0.0181337	0.569961
ENSMUSG00000054141	Olfr24	72.7225	-0.197504	0.0835933	-2.36268	0.0181433	0.569961
ENSMUSG00000108249	Gm43960	41.0883	-0.206066	0.0872308	-2.3623	0.0181618	0.569961
ENSMUSG00000000149	Gna12	2738.98	0.157584	0.0668122	2.35861	0.0183434	0.573082
ENSMUSG00000004071	Cdip1	4012.14	-0.101135	0.0430212	-2.35082	0.0187321	0.573082
ENSMUSG00000019539	Rcn3	276.239	-0.215846	0.0916636	-2.35476	0.0185347	0.573082
ENSMUSG00000020758	Itgb4	104.348	-0.210309	0.0892082	-2.35751	0.0183979	0.573082
ENSMUSG00000024287	Thoc1	3987.4	-0.131242	0.0559029	-2.34768	0.0188909	0.573082
ENSMUSG00000025470	Zfp511	982.161	0.131568	0.0559486	2.35159	0.0186933	0.573082
ENSMUSG00000032089	Il10ra	128.582	0.206039	0.0877395	2.3483	0.0188594	0.573082
ENSMUSG00000032300	1700017B05Rik	10140.2	0.146437	0.0621605	2.35579	0.0184833	0.573082
ENSMUSG00000034163	Zfc3h1	4315.48	-0.156476	0.0664833	-2.35362	0.0185916	0.573082
ENSMUSG00000035403	Crb2	69.1828	0.215346	0.0915368	2.35256	0.0186446	0.573082
ENSMUSG00000036552	Ermard	879.217	-0.164338	0.0699599	-2.34903	0.0188223	0.573082
ENSMUSG00000047394	Odf3b	1089.58	0.162403	0.0689576	2.35511	0.0185172	0.573082
ENSMUSG00000047656	Trpt1	213.385	0.207419	0.0881845	2.35211	0.0186675	0.573082
ENSMUSG00000051451	Crebzf	1561.76	-0.145369	0.0618429	-2.35062	0.0187423	0.573082
ENSMUSG00000058904	Olfr1413	40.9004	0.206994	0.0881209	2.34898	0.018825	0.573082
ENSMUSG00000062496	4930431F12Rik	486.462	-0.198832	0.0846807	-2.34802	0.0188736	0.573082
ENSMUSG00000066551	Hmgb1	1344.48	-0.1803	0.0767646	-2.34874	0.0188372	0.573082
ENSMUSG00000079884	Gm10698	229.107	0.199022	0.0845433	2.35408	0.0185684	0.573082
ENSMUSG00000107756	Gm44164	65.8831	-0.203078	0.0861778	-2.3565	0.0184481	0.573082
ENSMUSG00000108532	Gm32647	47.7164	-0.211475	0.0897211	-2.35703	0.0184219	0.573082
ENSMUSG00000109186	Gm34821	172.189	-0.212529	0.0902726	-2.3543	0.0185576	0.573082
ENSMUSG00000110545	Gm7730	62.8517	0.205965	0.0875935	2.35137	0.0187045	0.573082
ENSMUSG00000024941	Scyl1	2115.47	0.137045	0.0583998	2.34667	0.0189418	0.573757
ENSMUSG00000051198	4930548G14Rik	170.914	-0.210387	0.0897561	-2.34398	0.0190791	0.576131
ENSMUSG00000109394	A230057D06Rik	314.014	-0.188589	0.0804729	-2.34351	0.0191033	0.576131
ENSMUSG00000110580	D830024N08Rik	67.207	0.214645	0.0915938	2.34345	0.0191065	0.576131
ENSMUSG00000000552	Zfp385a	6651.83	0.150834	0.0645125	2.33806	0.0193843	0.577083
ENSMUSG00000024347	Psd2	75.0711	-0.214443	0.0916606	-2.33953	0.0193079	0.577083
ENSMUSG00000029381	Shroom3	6182.1	0.150313	0.0642896	2.33806	0.0193841	0.577083
ENSMUSG00000033880	Lgals3bp	679.865	0.211098	0.0901889	2.34062	0.0192519	0.577083
ENSMUSG00000040456	Hypm	4077.03	0.143628	0.0613294	2.34191	0.0191851	0.577083
ENSMUSG00000044916	1700029I15Rik	968.235	0.154463	0.0661	2.33681	0.0194489	0.577083
ENSMUSG00000075705	Msrb1	180.016	0.213756	0.0914392	2.33768	0.0194036	0.577083
ENSMUSG00000078320	Gm362	2847.52	0.166918	0.0713436	2.33963	0.0193029	0.577083
ENSMUSG00000087358	4930453H23Rik	886.594	0.180899	0.0773755	2.33793	0.0193906	0.577083
ENSMUSG00000112016	Gm31267	160.027	0.198562	0.0849758	2.33669	0.0194551	0.577083
ENSMUSG00000118133		63.2771	-0.213972	0.0915202	-2.33797	0.0193887	0.577083
ENSMUSG00000022840	Adcy5	430.676	-0.182586	0.078273	-2.33268	0.0196647	0.579085
ENSMUSG00000023805	Synj2	6279.55	0.124529	0.0533855	2.33264	0.0196673	0.579085
ENSMUSG00000089999	Gm6485	290.889	0.20833	0.0892967	2.33301	0.0196476	0.579085
ENSMUSG00000097816	Gm26811	70.0136	-0.205668	0.0881425	-2.33336	0.0196291	0.579085
ENSMUSG00000116695		210.529	0.206206	0.088342	2.33418	0.0195864	0.579085
ENSMUSG00000035626	Olfr1509	83.3367	-0.21368	0.0916291	-2.33201	0.0197	0.579198
ENSMUSG00000118380		76.613	-0.213046	0.0913843	-2.33132	0.0197367	0.579426
ENSMUSG00000054247	Gm9939	97.1134	-0.211579	0.0907794	-2.3307	0.0197692	0.57953
ENSMUSG00000000606	Vmn2r88	89.4253	-0.208099	0.0893738	-2.32841	0.0198905	0.581848
ENSMUSG00000022674	Ube2v2	1088.01	-0.136838	0.0587763	-2.32811	0.0199064	0.581848
ENSMUSG00000021898	Asb14	263.594	0.196551	0.0845378	2.32501	0.0200716	0.581916
ENSMUSG00000024053	Emilin2	2096.63	0.165864	0.0713962	2.32314	0.0201714	0.581916
ENSMUSG00000027376	Prom2	53.8891	0.164898	0.0710399	2.32121	0.0202757	0.581916
ENSMUSG00000027381	Bcl2l11	1043.71	0.172305	0.0741371	2.32414	0.020118	0.581916
ENSMUSG00000027677	Ttc14	2446.39	-0.186418	0.0802635	-2.32258	0.0202016	0.581916
ENSMUSG00000027858	Tspan2	131.542	-0.20979	0.0903876	-2.32101	0.0202866	0.581916
ENSMUSG00000034432	Cops8	3479.13	0.12631	0.0543044	2.32597	0.02002	0.581916
ENSMUSG00000041886	Macc1	136.667	-0.212792	0.09166	-2.32154	0.020258	0.581916
ENSMUSG00000074215	Gm10643	422.697	0.176908	0.0761767	2.32234	0.0202149	0.581916
ENSMUSG00000090839	Gm17094	333.224	-0.19019	0.0817487	-2.32652	0.0199908	0.581916
ENSMUSG00000097906	Gm9625	65.2753	0.211527	0.0909703	2.32523	0.0200597	0.581916
ENSMUSG00000111056	Gm39317	90.1079	0.212441	0.0914736	2.32243	0.0202096	0.581916
ENSMUSG00000117157		658.195	-0.16487	0.070997	-2.3222	0.020222	0.581916
ENSMUSG00000025777	Gdap1	273.058	-0.21052	0.0907862	-2.31885	0.020403	0.584317
ENSMUSG00000037307	Banf2	1735.39	0.156862	0.0676603	2.31838	0.0204286	0.584317
ENSMUSG00000004837	Grap	54.3601	0.210904	0.0909919	2.31783	0.0204586	0.584339
ENSMUSG00000052135	Foxo6	205.074	0.21223	0.0915882	2.31723	0.0204915	0.584444
ENSMUSG00000019878	Hsf2	3667.61	-0.127671	0.0551426	-2.31529	0.0205973	0.586628
ENSMUSG00000000915	Hip1r	3404.2	0.129237	0.0559302	2.31069	0.0208501	0.587479
ENSMUSG00000007850	Hnrnph1	18057.4	-0.125495	0.0543904	-2.30731	0.0210377	0.587479
ENSMUSG00000020520	Galnt10	6731.19	0.132077	0.0572952	2.3052	0.0211553	0.587479
ENSMUSG00000025431	Crisp1	106.408	0.0649412	0.028077	2.31297	0.0207241	0.587479
ENSMUSG00000026494	Kif26b	147.995	0.195363	0.0846897	2.30681	0.0210651	0.587479
ENSMUSG00000029624	Ptcd1	1914.15	0.137852	0.0597942	2.30543	0.0211422	0.587479
ENSMUSG00000036948	BC037034	2510.88	0.125836	0.0545365	2.30738	0.0210339	0.587479
ENSMUSG00000037321	Tap1	144.597	0.204856	0.0887793	2.30747	0.0210286	0.587479
ENSMUSG00000037541	Shank2	2227.17	-0.188789	0.081592	-2.31382	0.0206776	0.587479
ENSMUSG00000049037	Clec4a1	44.1814	0.182902	0.079264	2.3075	0.021027	0.587479
ENSMUSG00000066607	6030419C18Rik	90.9152	-0.211682	0.0916458	-2.30979	0.0208999	0.587479
ENSMUSG00000069280	Vmn1r223	101.686	-0.207408	0.0899409	-2.30605	0.0211081	0.587479
ENSMUSG00000075042	4930431P03Rik	70.2164	-0.211617	0.0915036	-2.31266	0.0207414	0.587479
ENSMUSG00000084971	4930579D09Rik	267.407	0.186013	0.0806812	2.30554	0.0211366	0.587479
ENSMUSG00000097967	Gm27002	560.683	0.175251	0.0759711	2.30681	0.0210654	0.587479
ENSMUSG00000100127	Gsdmcl-ps	2349.23	0.126505	0.0548063	2.30821	0.0209874	0.587479
ENSMUSG00000107742	9530085L11Rik	57.3507	-0.206753	0.0896249	-2.30688	0.0210618	0.587479
ENSMUSG00000114993	CT573086.1	206.827	-0.196009	0.0849603	-2.30707	0.0210511	0.587479
ENSMUSG00000019579	Mydgf	1957.1	0.136271	0.0591448	2.30403	0.0212211	0.587718
ENSMUSG00000037638	Zbtb42	3875.53	0.158852	0.0689463	2.304	0.0212226	0.587718
ENSMUSG00000108382	4930448A20Rik	162.128	0.20233	0.0879124	2.30149	0.0213637	0.590807
ENSMUSG00000022139	Mbnl2	1382.27	-0.185132	0.0805693	-2.2978	0.0215732	0.590962
ENSMUSG00000056394	Lig1	1753.7	0.115988	0.0504914	2.29718	0.0216085	0.590962
ENSMUSG00000062110	Scfd2	857.674	0.141322	0.0615258	2.29695	0.0216215	0.590962
ENSMUSG00000078908	Mon1b	913.54	0.140902	0.061278	2.2994	0.0214825	0.590962
ENSMUSG00000086135	1700001J04Rik	338.204	0.169284	0.0737087	2.29667	0.0216379	0.590962
ENSMUSG00000087303	Lipo2	172.87	-0.202575	0.0882217	-2.2962	0.0216645	0.590962
ENSMUSG00000089726	Mir17hg	480.474	-0.187155	0.0813936	-2.29938	0.0214834	0.590962
ENSMUSG00000100005	B130024G19Rik	41.6762	-0.182562	0.0794184	-2.29873	0.0215202	0.590962
ENSMUSG00000105504	Gbp5	146.609	0.208642	0.0907203	2.29983	0.0214577	0.590962
ENSMUSG00000109745	1700018G05Rik	372.569	0.210256	0.0914826	2.29831	0.021544	0.590962
ENSMUSG00000002043	Trappc6a	1024.16	0.143583	0.0625583	2.29519	0.0217221	0.591727
ENSMUSG00000001833	2007-09-01	3521.19	-0.128887	0.0562982	-2.28936	0.0220587	0.592944
ENSMUSG00000022878	Adipoq	602.011	0.183322	0.0800817	2.28919	0.0220684	0.592944
ENSMUSG00000025857	Dnaaf5	3343.22	0.124242	0.0542369	2.29072	0.0219794	0.592944
ENSMUSG00000047434	Xxylt1	195.031	0.2041	0.0891093	2.29045	0.0219952	0.592944
ENSMUSG00000048485	Zbtb8b	190.216	-0.208147	0.0908326	-2.29154	0.0219321	0.592944
ENSMUSG00000051185	Fam174a	2748.5	-0.13893	0.0607204	-2.28802	0.0221361	0.592944
ENSMUSG00000072188	Gm10354	456.71	-0.171177	0.0748229	-2.28776	0.0221518	0.592944
ENSMUSG00000084145	Gm12263	397.439	0.181042	0.0790177	2.29116	0.0219542	0.592944
ENSMUSG00000089762	Ier5l	206.307	0.203327	0.0887416	2.29123	0.0219503	0.592944
ENSMUSG00000097185	Gm26596	50.104	-0.208191	0.0909862	-2.28816	0.0221283	0.592944
ENSMUSG00000106631	Gm42669	81.8996	-0.209731	0.0916274	-2.28895	0.0220821	0.592944
ENSMUSG00000109536	9330162G02Rik	276.685	-0.197505	0.0862422	-2.29011	0.0220147	0.592944
ENSMUSG00000110813	Gm31497	171.162	0.197109	0.0860332	2.29108	0.0219588	0.592944
ENSMUSG00000031659	Adcy7	665.229	-0.189338	0.0827797	-2.28725	0.0221814	0.592946
ENSMUSG00000006215	Zbtb17	1708.73	0.131757	0.058001	2.27162	0.0231092	0.592948
ENSMUSG00000007279	Scube2	1638.31	0.146652	0.0643922	2.27748	0.0227575	0.592948
ENSMUSG00000009535	Rnmt	1345.97	-0.134159	0.0592775	-2.26324	0.0236206	0.592948
ENSMUSG00000013160	Atp6v0d1	1970.65	0.144208	0.0634051	2.27438	0.0229429	0.592948
ENSMUSG00000020289	Nprl3	1862.85	0.121083	0.0534957	2.26341	0.0236102	0.592948
ENSMUSG00000020455	Trim11	5510.73	0.104561	0.0459461	2.27574	0.0228614	0.592948
ENSMUSG00000021714	Cenpk	1013.68	-0.142028	0.0624512	-2.27423	0.0229522	0.592948
ENSMUSG00000022798	4930435E12Rik	3669.51	0.154155	0.0677221	2.27629	0.0228289	0.592948
ENSMUSG00000024298	Zfp871	666.478	-0.199971	0.087784	-2.27799	0.022727	0.592948
ENSMUSG00000024749	Tmc1	810.177	-0.162301	0.0717013	-2.26357	0.0236006	0.592948
ENSMUSG00000024847	Aip	757.016	0.153897	0.0679744	2.26405	0.0235712	0.592948
ENSMUSG00000025492	Ifitm3	232.763	0.206894	0.090828	2.27787	0.0227344	0.592948
ENSMUSG00000026276	2002-09-01	192.841	-0.206638	0.0904602	-2.28429	0.0223542	0.592948
ENSMUSG00000027502	Rtf2	2902.65	0.112396	0.0495207	2.26967	0.0232273	0.592948
ENSMUSG00000028133	Rwdd3	109.099	-0.207826	0.0916623	-2.2673	0.0233719	0.592948
ENSMUSG00000028270	Gbp2	123.956	0.196107	0.0864694	2.26793	0.0233332	0.592948
ENSMUSG00000028656	Cap1	7089.62	0.101312	0.0447681	2.26305	0.0236326	0.592948
ENSMUSG00000028699	Tspan1	87.1984	-0.207568	0.0916331	-2.2652	0.0235002	0.592948
ENSMUSG00000029158	Yipf7	71.3103	-0.203678	0.0892653	-2.28171	0.0225064	0.592948
ENSMUSG00000029599	Ddx54	3459.53	0.125047	0.0551972	2.26546	0.0234846	0.592948
ENSMUSG00000029817	Tra2a	5064.66	-0.171419	0.0750876	-2.28292	0.0224353	0.592948
ENSMUSG00000032187	Smarca4	13638.6	0.115285	0.0507456	2.27181	0.0230977	0.592948
ENSMUSG00000033439	Trmt13	394.988	-0.181448	0.0794747	-2.28309	0.0224249	0.592948
ENSMUSG00000039155	Cdh26	258.106	0.186521	0.0822794	2.26692	0.0233952	0.592948
ENSMUSG00000040536	Necab1	60.5015	-0.209262	0.09165	-2.28328	0.022414	0.592948
ENSMUSG00000046785	Epm2aip1	1339.56	-0.170348	0.0750919	-2.26852	0.0232974	0.592948
ENSMUSG00000047692	4930533K18Rik	379.057	0.177787	0.0781359	2.27536	0.0228843	0.592948
ENSMUSG00000049988	Lrrc25	147.346	0.199481	0.0873153	2.28461	0.0223356	0.592948
ENSMUSG00000063089	Klk1b8	1690.79	0.139547	0.0614898	2.26943	0.0232419	0.592948
ENSMUSG00000066270	Gm10157	167.26	0.194828	0.0858717	2.26882	0.0232793	0.592948
ENSMUSG00000071138	Tex24	2379.02	-0.140662	0.0617975	-2.27617	0.0228358	0.592948
ENSMUSG00000071234	Syndig1l	832.61	0.169258	0.0747129	2.26545	0.0234853	0.592948
ENSMUSG00000071337	Tia1	1465.93	-0.160244	0.0706431	-2.26837	0.0233068	0.592948
ENSMUSG00000086491	Gm13291	71.4639	0.204546	0.0895376	2.28447	0.0223439	0.592948
ENSMUSG00000086898	Itpr3os	995.435	0.166165	0.0734035	2.26372	0.0235912	0.592948
ENSMUSG00000089647	Gm2245	170.432	-0.198718	0.087057	-2.28262	0.022453	0.592948
ENSMUSG00000090872	Gm3239	81.6873	-0.208704	0.0913839	-2.28381	0.0223827	0.592948
ENSMUSG00000091756	Gm3095	46.4544	-0.199194	0.0874573	-2.27762	0.0227495	0.592948
ENSMUSG00000091897	Gm17019	379.502	-0.19067	0.084017	-2.26942	0.0232426	0.592948
ENSMUSG00000092162	Vmn2r86	66.498	-0.199389	0.0877909	-2.27118	0.0231362	0.592948
ENSMUSG00000100684	Gm20268	874.065	-0.156909	0.0690653	-2.27189	0.0230931	0.592948
ENSMUSG00000107192	Gm19583	179.706	-0.189995	0.0832929	-2.28105	0.0225456	0.592948
ENSMUSG00000107201	5930420M18Rik	156.639	-0.208437	0.091591	-2.27574	0.0228615	0.592948
ENSMUSG00000107737	1700027F06Rik	819.199	0.163665	0.0715867	2.28626	0.0222393	0.592948
ENSMUSG00000113495	Gm19792	42.4212	-0.203004	0.0893328	-2.27244	0.0230597	0.592948
ENSMUSG00000113752	Gm47817	48.1557	-0.201617	0.088472	-2.27888	0.0226741	0.592948
ENSMUSG00000116624		41.7314	-0.18632	0.0817029	-2.28045	0.0225808	0.592948
ENSMUSG00000116840		99.6087	-0.198015	0.0871585	-2.2719	0.0230928	0.592948
ENSMUSG00000117743		46.1617	-0.199855	0.0876759	-2.27948	0.0226385	0.592948
ENSMUSG00000034687	Fras1	312.248	0.19805	0.0875634	2.26178	0.0237107	0.594162
ENSMUSG00000029260	Ugt2b34	50.5654	-0.187875	0.0831266	-2.2601	0.023815	0.594492
ENSMUSG00000045382	Cxcr4	157.009	0.203613	0.0900693	2.26062	0.0237825	0.594492
ENSMUSG00000072849	Serpina1e	45.8132	-0.197212	0.0872721	-2.25973	0.0238378	0.594492
ENSMUSG00000095681	Gm8281	61.0279	-0.199495	0.0882855	-2.25966	0.0238426	0.594492
ENSMUSG00000029309	Sparcl1	2067.14	-0.183509	0.0813012	-2.25715	0.0239987	0.595225
ENSMUSG00000031779	Ccl22	265.085	-0.194142	0.0860435	-2.25632	0.0240504	0.595225
ENSMUSG00000032419	Tbx18	222.852	-0.200198	0.0887204	-2.2565	0.0240391	0.595225
ENSMUSG00000081787	Gm13991	69.9112	0.206771	0.0916089	2.2571	0.0240018	0.595225
ENSMUSG00000085498	Gm14023	192.459	-0.201768	0.0893998	-2.25691	0.0240134	0.595225
ENSMUSG00000087152	Cldn34-ps	50.0786	0.201588	0.0892755	2.25805	0.0239428	0.595225
ENSMUSG00000021187	Tc2n	906.003	-0.165409	0.073361	-2.25473	0.0241501	0.596955
ENSMUSG00000026404	Ddx59	590.278	0.167269	0.0742514	2.25274	0.0242758	0.597034
ENSMUSG00000031451	Gas6	3515.27	-0.136856	0.0607617	-2.25234	0.0243008	0.597034
ENSMUSG00000033055	Ankrd54	15634.7	0.135585	0.0602184	2.25155	0.0243509	0.597034
ENSMUSG00000044288	Cnr1	299.084	0.171705	0.0762536	2.25176	0.0243374	0.597034
ENSMUSG00000055240	Zfp101	145.47	-0.200433	0.0890105	-2.25179	0.0243358	0.597034
ENSMUSG00000082451	Gm11894	43.6402	0.202914	0.0901103	2.25185	0.024332	0.597034
ENSMUSG00000087279	4930544D05Rik	6228.13	0.162485	0.0721718	2.25137	0.0243621	0.597034
ENSMUSG00000106812	Gm28563	51.8139	0.200505	0.0890898	2.2506	0.0244111	0.597505
ENSMUSG00000024181	Mrpl28	919.915	0.158504	0.0705319	2.24727	0.0246226	0.598567
ENSMUSG00000037731	Themis2	49.3944	0.184701	0.0822436	2.24578	0.0247179	0.598567
ENSMUSG00000038246	Fam50b	10093.2	0.15387	0.0684887	2.24665	0.0246624	0.598567
ENSMUSG00000040048	Ndufb10	3074.83	0.122731	0.0546322	2.2465	0.0246722	0.598567
ENSMUSG00000040888	Gfer	4138.57	0.133621	0.0595258	2.24476	0.0247833	0.598567
ENSMUSG00000043463	Rab9b	72.1857	-0.205802	0.091661	-2.24525	0.0247522	0.598567
ENSMUSG00000078962	4932414J04Rik	180.759	-0.201432	0.0897208	-2.24509	0.0247621	0.598567
ENSMUSG00000093930	Hmgcs1	4084.25	-0.138195	0.0615606	-2.24487	0.0247767	0.598567
ENSMUSG00000107431	Gm44114	43.0571	-0.176395	0.0785553	-2.24548	0.024737	0.598567
ENSMUSG00000108094	Gm31108	48.2424	-0.194169	0.086351	-2.24861	0.0245375	0.598567
ENSMUSG00000113584	Gm46355	64.6469	-0.205083	0.0911816	-2.24917	0.0245015	0.598567
ENSMUSG00000003585	Sec14l2	438.028	0.166137	0.0741202	2.24146	0.0249965	0.599304
ENSMUSG00000005699	Pard6a	2093.82	0.137801	0.0615347	2.2394	0.0251298	0.599304
ENSMUSG00000025512	Chid1	2917.31	0.120793	0.0539396	2.23941	0.0251295	0.599304
ENSMUSG00000029422	Rsrc2	4498.77	-0.101208	0.0451641	-2.24089	0.0250332	0.599304
ENSMUSG00000070780	Rbm47	1105.71	0.155011	0.0692406	2.23874	0.025173	0.599304
ENSMUSG00000085539	Gm15561	88.0765	-0.201541	0.0899684	-2.24013	0.0250826	0.599304
ENSMUSG00000086327	Slfn5os	106.42	0.200142	0.0893286	2.24051	0.0250577	0.599304
ENSMUSG00000097150	Gm26513	294.914	-0.194964	0.0870694	-2.23918	0.0251442	0.599304
ENSMUSG00000098029	Gm7745	127.572	0.20391	0.0910819	2.23875	0.0251722	0.599304
ENSMUSG00000103621	Gm38366	57.8163	-0.192818	0.0859547	-2.24325	0.0248806	0.599304
ENSMUSG00000111903	4930458K08Rik	240.286	-0.191681	0.0856009	-2.23924	0.0251401	0.599304
ENSMUSG00000115276	AC149588.1	147.781	-0.205381	0.0915787	-2.24267	0.0249179	0.599304
ENSMUSG00000038352	Arl5c	50.5677	0.191953	0.0857753	2.23786	0.0252304	0.599375
ENSMUSG00000085420	4930453O03Rik	91.214	0.204869	0.0915599	2.23754	0.0252508	0.599375
ENSMUSG00000112818	AC153830.1	71.7096	0.204121	0.0912348	2.23731	0.0252658	0.599375
ENSMUSG00000091997	Gm6611	407.249	-0.152236	0.0680748	-2.2363	0.0253321	0.599528
ENSMUSG00000104814	Gm42979	253.95	-0.201969	0.0903005	-2.23663	0.0253103	0.599528
ENSMUSG00000035694	Caps2	1157.2	-0.156837	0.0701614	-2.23537	0.0253932	0.600263
ENSMUSG00000028631	Kcnq4	93.4386	-0.20331	0.091078	-2.23226	0.0255975	0.602371
ENSMUSG00000090160	4930480K15Rik	58.656	-0.204616	0.0916354	-2.23293	0.0255533	0.602371
ENSMUSG00000103672	Gm37621	50.1997	-0.174557	0.0781999	-2.23218	0.0256027	0.602371
ENSMUSG00000103839	Gm37607	218.531	-0.203837	0.0912698	-2.23335	0.0255259	0.602371
ENSMUSG00000014932	Yes1	1454.28	-0.135882	0.0609436	-2.22963	0.025772	0.603174
ENSMUSG00000037960	Card19	246.893	0.192921	0.0864858	2.23067	0.0257031	0.603174
ENSMUSG00000097536	2610037D02Rik	129.312	-0.202614	0.0908639	-2.22986	0.0257566	0.603174
ENSMUSG00000097638	Carlr	1222.18	0.138757	0.0622395	2.2294	0.0257875	0.603174
ENSMUSG00000110661	Gm31805	127.77	-0.204266	0.0915631	-2.23087	0.0256896	0.603174
ENSMUSG00000085521	4930526A20Rik	866.839	-0.164599	0.0738776	-2.22799	0.0258812	0.604659
ENSMUSG00000045967	Gpr158	112.945	-0.202908	0.0911148	-2.22695	0.0259505	0.605572
ENSMUSG00000050702	4930563M21Rik	3305.44	-0.141118	0.0633917	-2.22613	0.0260053	0.606145
ENSMUSG00000101411	Gm28111	86.9439	0.203761	0.0915818	2.22491	0.0260875	0.607354
ENSMUSG00000021266	Wars	1936.81	0.117255	0.0527232	2.22397	0.0261508	0.607393
ENSMUSG00000092276	1700116B05Rik	220.639	0.190839	0.0858367	2.22328	0.0261968	0.607393
ENSMUSG00000106028	Gm8493	143.619	0.197845	0.088996	2.22308	0.0262105	0.607393
ENSMUSG00000110691	Gm5363	57.067	0.196526	0.0883662	2.22399	0.0261489	0.607393
ENSMUSG00000045521	Tssk2	23672.1	0.151279	0.0680805	2.22207	0.0262786	0.608267
ENSMUSG00000067919	Rex2	130.432	-0.202646	0.0912778	-2.2201	0.0264118	0.610497
ENSMUSG00000103041	Gm37305	695.85	-0.155319	0.0699716	-2.21975	0.0264359	0.610497
ENSMUSG00000020067	Mypn	667.147	0.163643	0.073742	2.21912	0.0264784	0.610772
ENSMUSG00000087298	Gm9392	73.4869	-0.203177	0.091601	-2.21807	0.0265504	0.611728
ENSMUSG00000009090	Ap1b1	3892.89	0.113402	0.051373	2.20742	0.0272848	0.612637
ENSMUSG00000019139	Isyna1	19771.6	0.128415	0.0581698	2.20759	0.0272728	0.612637
ENSMUSG00000020848	Doc2b	206.838	0.19738	0.0896523	2.20161	0.0276926	0.612637
ENSMUSG00000022551	Cyc1	2060.45	0.140802	0.0638243	2.20609	0.027378	0.612637
ENSMUSG00000023966	Rsph9	5364.5	0.130756	0.0593382	2.20357	0.0275549	0.612637
ENSMUSG00000024007	Ppil1	488.066	0.161729	0.0734136	2.20299	0.0275958	0.612637
ENSMUSG00000024290	Rock1	4651.4	-0.124747	0.0564611	-2.20943	0.0271448	0.612637
ENSMUSG00000026482	Rgl1	7053.15	0.119976	0.0541338	2.21629	0.0266717	0.612637
ENSMUSG00000026977	2007-03-01	4765.03	-0.115479	0.0521153	-2.21583	0.0267029	0.612637
ENSMUSG00000027589	Pcmtd2	1657.08	-0.157119	0.0710792	-2.21047	0.0270722	0.612637
ENSMUSG00000028701	Lurap1	322.539	-0.196229	0.0890276	-2.20414	0.0275146	0.612637
ENSMUSG00000032224	Fam81a	48.2289	0.200477	0.0911656	2.19904	0.0278749	0.612637
ENSMUSG00000032564	Cpne4	235.721	0.198846	0.0898702	2.21259	0.026926	0.612637
ENSMUSG00000032621	Srek1	4160.87	-0.156722	0.0710809	-2.20484	0.0274655	0.612637
ENSMUSG00000034898	Filip1	1689.31	0.173319	0.0786403	2.20395	0.0275277	0.612637
ENSMUSG00000035371	Ssx9	62.8352	-0.197613	0.0892156	-2.215	0.0267599	0.612637
ENSMUSG00000035640	Cbarp	234.422	0.199024	0.090505	2.19904	0.0278749	0.612637
ENSMUSG00000036199	Ndufa13	3658.64	0.128905	0.0584049	2.20709	0.027308	0.612637
ENSMUSG00000038702	Dsel	224.941	-0.188333	0.0854903	-2.20298	0.0275962	0.612637
ENSMUSG00000041762	Gpr155	147.543	-0.197279	0.0891299	-2.21339	0.0268707	0.612637
ENSMUSG00000042216	Sgsm1	150.366	-0.191591	0.0870665	-2.20052	0.0277702	0.612637
ENSMUSG00000043923	Ccdc84	342.233	-0.178914	0.0808666	-2.21246	0.026935	0.612637
ENSMUSG00000044807	Zfp354c	481.918	-0.159578	0.072168	-2.21121	0.0270215	0.612637
ENSMUSG00000048280	Zfp738	609.377	-0.146152	0.0664546	-2.19927	0.0278586	0.612637
ENSMUSG00000054428	Atpif1	1712.87	0.122824	0.0556089	2.20871	0.0271946	0.612637
ENSMUSG00000058717	Gm4763	1492.54	0.143029	0.0650018	2.20038	0.0277797	0.612637
ENSMUSG00000062036	4932415M13Rik	1286.92	-0.150207	0.068214	-2.20199	0.0276659	0.612637
ENSMUSG00000064317	Gm10146	53.8055	0.200659	0.0909717	2.20573	0.0274029	0.612637
ENSMUSG00000074981	Dcdc5	105.647	-0.202081	0.0916451	-2.20503	0.0274518	0.612637
ENSMUSG00000081052	Gm6305	245.953	-0.201711	0.0914007	-2.20689	0.0273217	0.612637
ENSMUSG00000082664	Gm8761	152.273	0.201225	0.0911455	2.20773	0.0272629	0.612637
ENSMUSG00000084768	Gm13605	1230.39	0.134196	0.0605457	2.21644	0.0266612	0.612637
ENSMUSG00000094288	Astx2	71.3828	-0.196148	0.0890771	-2.20201	0.0276648	0.612637
ENSMUSG00000102045	Gm21294	85.7726	-0.201982	0.0916303	-2.20432	0.0275022	0.612637
ENSMUSG00000107252	Gm5767	1792.8	0.161627	0.0734168	2.2015	0.0277009	0.612637
ENSMUSG00000107623	Gm10415	90.3622	0.20206	0.0916258	2.20527	0.0274349	0.612637
ENSMUSG00000108280	Gm8703	328.705	-0.189725	0.0860322	-2.20528	0.0274346	0.612637
ENSMUSG00000108864	Gm44933	464.286	0.151583	0.0684478	2.21458	0.0267887	0.612637
ENSMUSG00000109903	Gm28710	127.265	-0.190958	0.086472	-2.20832	0.027222	0.612637
ENSMUSG00000111610	Gm34829	353.987	-0.173719	0.078781	-2.20509	0.0274481	0.612637
ENSMUSG00000112029	Gm33337	119.962	0.198526	0.0902333	2.20014	0.0277969	0.612637
ENSMUSG00000114469	C730002L08Rik	108.161	-0.19817	0.0895335	-2.21336	0.0268729	0.612637
ENSMUSG00000053044	Cd8b1	102.429	-0.198391	0.0902561	-2.19809	0.0279425	0.612973
ENSMUSG00000054753	AU018091	254.258	-0.177453	0.0807349	-2.19797	0.0279515	0.612973
ENSMUSG00000024442	0610009O20Rik	4552.26	0.119512	0.0544311	2.19566	0.0281165	0.614004
ENSMUSG00000048779	P2ry6	85.5838	0.200941	0.0915131	2.19576	0.0281091	0.614004
ENSMUSG00000058153	Sez6l	674.366	-0.150757	0.0686337	-2.19654	0.0280534	0.614004
ENSMUSG00000087456	Gm16322	625.711	-0.163034	0.0742576	-2.19552	0.028126	0.614004
ENSMUSG00000104037	Gm37776	42.5779	-0.187185	0.0852716	-2.19516	0.0281518	0.614004
ENSMUSG00000091296	Gm4181	698.059	-0.137802	0.0627963	-2.19443	0.0282043	0.614478
ENSMUSG00000021991	Cacna2d3	211.244	0.192064	0.0875806	2.193	0.0283077	0.614825
ENSMUSG00000074259	Gramd2	581.959	0.160452	0.0731524	2.19339	0.0282792	0.614825
ENSMUSG00000113440	Gm46404	173.43	-0.181418	0.0827283	-2.19293	0.0283123	0.614825
ENSMUSG00000035754	Wdr18	3072.59	0.116995	0.0534075	2.19061	0.0284798	0.615791
ENSMUSG00000055480	Zfp458	891.731	-0.155385	0.0709256	-2.19082	0.0284651	0.615791
ENSMUSG00000109866	Gm45714	56.251	-0.196153	0.0895291	-2.19094	0.0284562	0.615791
ENSMUSG00000114251	Tmed10-ps	242.327	0.17124	0.0781505	2.19116	0.0284404	0.615791
ENSMUSG00000032741	Tpcn1	1296.77	0.132025	0.0602871	2.18994	0.0285289	0.61591
ENSMUSG00000071047	Ces1a	251.116	0.168612	0.0770206	2.18918	0.0285838	0.61591
ENSMUSG00000099747	1700025K24Rik	298.689	0.174446	0.0796978	2.18884	0.0286083	0.61591
ENSMUSG00000113841	Gm48701	44.9118	-0.1686	0.0770193	-2.18906	0.0285926	0.61591
ENSMUSG00000078998	Bpifa6	362.413	0.16871	0.0771019	2.18814	0.0286595	0.616348
ENSMUSG00000037979	Ccdc92	27888.2	0.146892	0.0671785	2.1866	0.028772	0.618104
ENSMUSG00000102602	A930004J17Rik	278.703	-0.200078	0.091549	-2.18548	0.028854	0.619202
ENSMUSG00000022788	Fgd4	352.143	-0.184837	0.0847117	-2.18195	0.029113	0.620362
ENSMUSG00000026894	Morn5	6658.68	0.132995	0.0610066	2.18001	0.0292566	0.620362
ENSMUSG00000027223	Mapk8ip1	1787.39	0.149265	0.0684445	2.18081	0.0291972	0.620362
ENSMUSG00000030759	Far1	3482.73	-0.105039	0.0481899	-2.1797	0.0292798	0.620362
ENSMUSG00000031600	Vps37a	5858.57	-0.104936	0.0481809	-2.17797	0.0294084	0.620362
ENSMUSG00000034623	Prss55	7336.67	0.136146	0.0625008	2.1783	0.0293834	0.620362
ENSMUSG00000043140	Tmem186	1586.39	0.120294	0.0551406	2.18158	0.0291403	0.620362
ENSMUSG00000052371	Hoxd3os1	3777.89	0.142726	0.0655393	2.17771	0.0294275	0.620362
ENSMUSG00000062382	Ftl1-ps1	44.2745	-0.196983	0.0904583	-2.17761	0.0294348	0.620362
ENSMUSG00000062480	Acat3	125.008	-0.195166	0.0894267	-2.18241	0.029079	0.620362
ENSMUSG00000063556	Gm10132	121.992	0.198384	0.0908845	2.18282	0.0290491	0.620362
ENSMUSG00000091110	Gm2832	231.855	-0.181183	0.0831485	-2.17903	0.0293295	0.620362
ENSMUSG00000096446	Gm8104	149.754	-0.189445	0.0869512	-2.17876	0.0293498	0.620362
ENSMUSG00000106651	Gm42608	51.8007	-0.198405	0.0908763	-2.18325	0.0290176	0.620362
ENSMUSG00000107873	Gm19065	73.5054	-0.197142	0.0904274	-2.18011	0.0292494	0.620362
ENSMUSG00000111489	1700019J19Rik	149.233	-0.199154	0.0914338	-2.17812	0.0293968	0.620362
ENSMUSG00000118311		397.462	0.171604	0.0786308	2.18241	0.0290794	0.620362
ENSMUSG00000078877	Gm14295	194.697	-0.183607	0.0843438	-2.17689	0.029489	0.62085
ENSMUSG00000018899	Irf1	170.466	0.195771	0.0899891	2.1755	0.0295928	0.622382
ENSMUSG00000027487	Cdk5rap1	407.981	0.151152	0.0695158	2.17436	0.029678	0.622876
ENSMUSG00000085438	1700020I14Rik	3912.98	-0.117136	0.0538718	-2.17435	0.0296786	0.622876
ENSMUSG00000001300	Efnb2	596.586	0.139674	0.064332	2.17114	0.0299208	0.623386
ENSMUSG00000022557	Bop1	2954.63	0.117248	0.0539839	2.17192	0.029862	0.623386
ENSMUSG00000026277	Stk25	12126.8	0.117994	0.0542989	2.17304	0.0297776	0.623386
ENSMUSG00000052456	Asna1	4218.47	0.126716	0.0583532	2.17153	0.0298913	0.623386
ENSMUSG00000063108	Zfp26	1253.72	-0.129958	0.0598124	-2.17276	0.0297981	0.623386
ENSMUSG00000107677	Olfr316	138.927	-0.185129	0.0852583	-2.17139	0.0299017	0.623386
ENSMUSG00000115607	AC158750.1	78.4027	-0.199051	0.091643	-2.17202	0.0298538	0.623386
ENSMUSG00000030917	Tmem159	366.571	-0.173952	0.08015	-2.17034	0.0299814	0.624
ENSMUSG00000009640	Dmap1	2997.1	0.121872	0.0563023	2.16461	0.0304177	0.624805
ENSMUSG00000017221	Psmd3	4002.21	0.122646	0.0566127	2.1664	0.0302808	0.624805
ENSMUSG00000024109	Nrxn1	343.957	-0.163783	0.0755926	-2.16666	0.030261	0.624805
ENSMUSG00000028964	Park7	3165.69	0.0979154	0.045166	2.1679	0.0301663	0.624805
ENSMUSG00000039244	E130309D02Rik	1454.38	0.142051	0.0655532	2.16695	0.0302385	0.624805
ENSMUSG00000039683	Sdk1	597.83	0.140405	0.064793	2.16698	0.0302361	0.624805
ENSMUSG00000049648	Olfr273	189.708	0.194798	0.0899634	2.16531	0.0303643	0.624805
ENSMUSG00000056300	Zfp981	861.29	-0.1709	0.0789556	-2.1645	0.0304258	0.624805
ENSMUSG00000064247	Plcxd1	45.7211	0.19607	0.0905619	2.16504	0.0303848	0.624805
ENSMUSG00000102865	Gm9839	466.727	-0.152575	0.0704478	-2.16579	0.030327	0.624805
ENSMUSG00000110357	A030001D20Rik	46.5733	-0.193078	0.0891605	-2.16551	0.0303483	0.624805
ENSMUSG00000114437	4930415C11Rik	154.154	0.194107	0.0894766	2.16936	0.0300552	0.624805
ENSMUSG00000118346		302.748	0.179932	0.0830952	2.16537	0.0303593	0.624805
ENSMUSG00000011960	Ccnt1	2018.94	-0.11912	0.0552026	-2.15787	0.0309382	0.627644
ENSMUSG00000022335	Zfat	519.562	0.153723	0.0711218	2.1614	0.0306645	0.627644
ENSMUSG00000039193	Nlrc4	393.515	-0.160382	0.0742668	-2.15954	0.0308081	0.627644
ENSMUSG00000040605	Bace2	66.3618	-0.192139	0.0890134	-2.15854	0.0308862	0.627644
ENSMUSG00000056509	Gm9999	7228.07	0.133213	0.0617346	2.15784	0.0309402	0.627644
ENSMUSG00000061689	Dlgap4	7075.14	0.113575	0.0525957	2.1594	0.0308188	0.627644
ENSMUSG00000071714	Csf2rb2	151.051	0.194276	0.0899268	2.16038	0.0307434	0.627644
ENSMUSG00000082235	Gm13326	57.4168	-0.186213	0.086139	-2.16177	0.0306359	0.627644
ENSMUSG00000090043	Gm16167	145.791	0.180164	0.0833617	2.16123	0.0306772	0.627644
ENSMUSG00000104010	Gm37366	156.264	-0.190595	0.0883004	-2.15849	0.0308901	0.627644
ENSMUSG00000108465	Gm45110	199.695	-0.197988	0.0916606	-2.16002	0.0307713	0.627644
ENSMUSG00000116830		47.8799	-0.179351	0.0830184	-2.16038	0.0307431	0.627644
ENSMUSG00000006204	5430419D17Rik	86.1796	-0.197062	0.0914941	-2.15382	0.0312545	0.627949
ENSMUSG00000006418	Rnf114	4174.75	0.127444	0.0591504	2.15457	0.0311952	0.627949
ENSMUSG00000020744	Slc25a19	2084.21	0.128248	0.0595223	2.15462	0.0311914	0.627949
ENSMUSG00000020886	Dlg4	353.391	-0.178395	0.0828144	-2.15415	0.0312283	0.627949
ENSMUSG00000035131	Brinp3	315.901	0.159148	0.0738235	2.1558	0.0310995	0.627949
ENSMUSG00000041708	Mpped1	277.59	0.190032	0.0880946	2.15714	0.030995	0.627949
ENSMUSG00000049658	Bdp1	1471.89	-0.147258	0.0683924	-2.15313	0.0313085	0.627949
ENSMUSG00000061065	H2al1o	369.948	0.166265	0.0772091	2.15344	0.0312842	0.627949
ENSMUSG00000085342	Gm12254	193.85	0.176315	0.0818988	2.15284	0.0313316	0.627949
ENSMUSG00000103845	Gm19026	500.455	-0.16568	0.0769538	-2.15298	0.0313206	0.627949
ENSMUSG00000111681	Gm47640	246.412	-0.187309	0.0868967	-2.15554	0.0311197	0.627949
ENSMUSG00000112383	Gm47895	39.8035	-0.193446	0.0897873	-2.15449	0.0312014	0.627949
ENSMUSG00000002010	Idh3g	835.43	0.166941	0.0777511	2.14712	0.031784	0.628744
ENSMUSG00000006095	Tbcb	2812.62	0.122293	0.0568945	2.14948	0.0315966	0.628744
ENSMUSG00000017721	Pigt	4680.26	0.117612	0.0546745	2.15114	0.0314655	0.628744
ENSMUSG00000019505	Ubb	70309.3	0.131487	0.0613695	2.14254	0.0321497	0.628744
ENSMUSG00000021484	Lman2	4605.38	0.113101	0.0527866	2.1426	0.0321449	0.628744
ENSMUSG00000021622	Ckmt2	1102.75	0.156724	0.0729152	2.1494	0.0316027	0.628744
ENSMUSG00000022898	Dscr3	1366.16	0.118281	0.0551988	2.14282	0.0321273	0.628744
ENSMUSG00000023169	Slc38a1	202.368	-0.192246	0.0895433	-2.14696	0.0317967	0.628744
ENSMUSG00000024386	Proc	674.509	0.159748	0.0742485	2.15153	0.0314344	0.628744
ENSMUSG00000025482	Odf3	7859.55	0.137086	0.0638979	2.14539	0.0319213	0.628744
ENSMUSG00000029290	Zfp326	1701.16	-0.128901	0.0601204	-2.14405	0.032029	0.628744
ENSMUSG00000035522	Tsga8	9229.46	0.137038	0.0637553	2.14944	0.0315993	0.628744
ENSMUSG00000038393	Txnip	3317.77	-0.173443	0.0808408	-2.14549	0.0319135	0.628744
ENSMUSG00000039219	Arid4b	5046.17	-0.104416	0.0486166	-2.14775	0.0317334	0.628744
ENSMUSG00000040724	Kcna2	155.829	-0.183031	0.0852173	-2.14781	0.0317286	0.628744
ENSMUSG00000042814	Mcts2	1534.14	0.1159	0.0540967	2.14246	0.0321563	0.628744
ENSMUSG00000061937	Csn1s2a	50.1785	-0.185074	0.0862958	-2.14464	0.0319814	0.628744
ENSMUSG00000063480	Snu13	3250.37	0.138952	0.0646459	2.14943	0.0316004	0.628744
ENSMUSG00000071671	Gm10343	233.393	-0.18727	0.0872895	-2.1454	0.0319212	0.628744
ENSMUSG00000073147	5031425E22Rik	722.22	-0.167497	0.0780851	-2.14505	0.0319487	0.628744
ENSMUSG00000082820	Gm13803	346.58	0.184515	0.0857883	2.15082	0.0314908	0.628744
ENSMUSG00000083596	Rpl21-ps15	2542.1	0.122816	0.0572478	2.14534	0.0319256	0.628744
ENSMUSG00000090698	Apold1	57.3297	-0.195532	0.0910991	-2.14637	0.0318438	0.628744
ENSMUSG00000112569	Gm33111	186.553	0.184236	0.0859387	2.1438	0.0320486	0.628744
ENSMUSG00000113473	Gm7045	40.325	-0.186592	0.0870205	-2.14423	0.0320148	0.628744
ENSMUSG00000002083	Bbc3	175.276	-0.194491	0.0915034	-2.1255	0.0335446	0.629038
ENSMUSG00000005470	Asf1b	2141.82	0.114359	0.0537839	2.12626	0.0334812	0.629038
ENSMUSG00000015451	C4a	433.22	-0.144708	0.0676628	-2.13867	0.0324627	0.629038
ENSMUSG00000018293	Pfn1	3605.19	0.133858	0.062564	2.13953	0.0323928	0.629038
ENSMUSG00000020072	Pbld2	212.716	-0.193329	0.0909374	-2.12596	0.0335065	0.629038
ENSMUSG00000021301	Hecw1	2825.06	0.154374	0.0726293	2.1255	0.0335445	0.629038
ENSMUSG00000023988	Bysl	2678.2	0.129838	0.0610538	2.12662	0.0334514	0.629038
ENSMUSG00000025499	Hras	1341.66	0.134106	0.0629805	2.12932	0.0332275	0.629038
ENSMUSG00000025825	Iscu	3100.19	0.106565	0.0500615	2.12869	0.0332803	0.629038
ENSMUSG00000026269	Rnpepl1	5973.33	0.137721	0.0646862	2.12907	0.0332487	0.629038
ENSMUSG00000026447	Pik3c2b	145.989	-0.18669	0.0873301	-2.13775	0.0325371	0.629038
ENSMUSG00000028017	Egf	316.11	-0.173421	0.0815803	-2.12577	0.0335223	0.629038
ENSMUSG00000030287	Itpr2	1281.63	-0.162581	0.0764049	-2.12789	0.0333462	0.629038
ENSMUSG00000030463	4933421I07Rik	955.331	-0.13565	0.0635311	-2.13517	0.0327469	0.629038
ENSMUSG00000030733	Sh2b1	3048.45	0.10508	0.0494547	2.12477	0.0336062	0.629038
ENSMUSG00000031015	Swap70	369.61	0.159955	0.0748455	2.13713	0.0325872	0.629038
ENSMUSG00000032271	Nnmt	393.517	0.156178	0.0734012	2.12774	0.0333589	0.629038
ENSMUSG00000036615	Rfxap	946.307	0.123301	0.0577995	2.13325	0.0329043	0.629038
ENSMUSG00000037692	Ahdc1	7463.75	0.115608	0.054289	2.1295	0.0332132	0.629038
ENSMUSG00000042462	Dctpp1	284.45	0.164173	0.0769492	2.13352	0.0328822	0.629038
ENSMUSG00000044337	Ackr3	269.817	0.182567	0.0856121	2.13249	0.0329662	0.629038
ENSMUSG00000046598	Bdh1	491.759	0.169313	0.079327	2.13436	0.0328129	0.629038
ENSMUSG00000052075	1700029F12Rik	32900.5	0.134368	0.0631586	2.12748	0.0333806	0.629038
ENSMUSG00000053898	Ech1	3587.5	0.125969	0.0592686	2.12539	0.0335544	0.629038
ENSMUSG00000067206	Lrrc66	104.308	0.195215	0.091251	2.13932	0.0324099	0.629038
ENSMUSG00000069720	4930572O03Rik	71.6546	-0.194358	0.0910728	-2.13409	0.0328352	0.629038
ENSMUSG00000070304	Scn2b	69.3683	-0.190787	0.0897669	-2.12537	0.0335561	0.629038
ENSMUSG00000074655	Gm1527	1289.96	-0.12451	0.0585501	-2.12656	0.0334568	0.629038
ENSMUSG00000074830	Zfp640	85.2028	0.193243	0.0904174	2.13723	0.0325794	0.629038
ENSMUSG00000075054	Yae1d1	587.641	-0.151643	0.0711548	-2.13118	0.0330746	0.629038
ENSMUSG00000078954	Arhgap8	145.971	0.185587	0.0872836	2.12625	0.0334823	0.629038
ENSMUSG00000079525	Cldn34d	721.403	0.169285	0.0790759	2.14079	0.0322911	0.629038
ENSMUSG00000083012	Fam220a	59.2177	-0.192873	0.0901062	-2.14051	0.0323135	0.629038
ENSMUSG00000085293	Gm13817	1159.18	-0.173822	0.0817562	-2.1261	0.0334948	0.629038
ENSMUSG00000091151	Vmn1r224	157.535	-0.155839	0.0728879	-2.13806	0.0325118	0.629038
ENSMUSG00000097755	2010110K18Rik	237.529	-0.182591	0.0859396	-2.12464	0.0336165	0.629038
ENSMUSG00000097876	Gm16892	67.3703	-0.195285	0.0915362	-2.13342	0.0328901	0.629038
ENSMUSG00000100872	1700065J18Rik	339.974	0.167971	0.0787627	2.13262	0.0329563	0.629038
ENSMUSG00000103935	AY702102	1948.68	0.132679	0.0621043	2.13639	0.0326475	0.629038
ENSMUSG00000105577	Gm34599	172.431	0.188693	0.0887967	2.125	0.0335867	0.629038
ENSMUSG00000107962	Gm43980	538.566	-0.193802	0.0908333	-2.1336	0.0328754	0.629038
ENSMUSG00000108490	1700110I07Rik	281.518	0.172556	0.0811738	2.12575	0.0335237	0.629038
ENSMUSG00000109116	Sycp1-ps1	457.817	-0.176925	0.0828111	-2.13649	0.0326396	0.629038
ENSMUSG00000114896	Gm34245	58.0174	-0.179583	0.0840917	-2.13556	0.0327156	0.629038
ENSMUSG00000117477		12537.1	0.154637	0.0723676	2.13683	0.0326122	0.629038
ENSMUSG00000117658		91.8308	0.195151	0.0915643	2.1313	0.0330645	0.629038
ENSMUSG00000001794	Capns1	12494.7	0.110717	0.0523553	2.11472	0.0344537	0.629584
ENSMUSG00000020486	2004-09-01	11116.7	0.135078	0.0638008	2.11718	0.0342443	0.629584
ENSMUSG00000024065	Ehd3	338.472	0.191645	0.0905701	2.11599	0.0343456	0.629584
ENSMUSG00000024766	Lipo3	499.061	-0.17999	0.0851106	-2.11478	0.0344491	0.629584
ENSMUSG00000024767	Otub1	2100.76	0.135172	0.0637916	2.11896	0.0340935	0.629584
ENSMUSG00000025815	Dhtkd1	807.196	-0.160185	0.0755622	-2.11991	0.0340137	0.629584
ENSMUSG00000026361	Cdc73	4214.37	-0.122203	0.0575991	-2.12162	0.0338698	0.629584
ENSMUSG00000028189	Ctbs	541.822	-0.17611	0.0830999	-2.11926	0.0340685	0.629584
ENSMUSG00000028779	Pef1	2129.89	0.109419	0.0516889	2.11688	0.0342696	0.629584
ENSMUSG00000028799	Zfp362	822.601	0.154724	0.0730269	2.11872	0.034114	0.629584
ENSMUSG00000029111	Nelfa	2146.38	0.115163	0.0543374	2.11941	0.0340554	0.629584
ENSMUSG00000031485	Plpbp	1837.11	0.111859	0.0528851	2.11513	0.0344189	0.629584
ENSMUSG00000038457	Tmem255b	45.0543	0.190697	0.0902262	2.11354	0.0345545	0.629584
ENSMUSG00000039427	Alg1	603.127	0.146697	0.0691247	2.1222	0.0338207	0.629584
ENSMUSG00000055972	2810407A14Rik	58.3507	-0.191416	0.0905176	-2.11468	0.0344568	0.629584
ENSMUSG00000058301	Upf1	8686.37	0.121581	0.0572569	2.12342	0.0337187	0.629584
ENSMUSG00000059058	Tma7-ps	285.981	0.161278	0.0760876	2.11964	0.0340365	0.629584
ENSMUSG00000069713	4933406P04Rik	664.946	0.145676	0.0689263	2.1135	0.0345576	0.629584
ENSMUSG00000074516	Gm10709	250.877	0.185945	0.0878815	2.11586	0.0343565	0.629584
ENSMUSG00000078439	Smim24	44322.2	0.137827	0.0650931	2.11738	0.0342274	0.629584
ENSMUSG00000079409	Gm5795	107.343	-0.192052	0.0904715	-2.12279	0.0337718	0.629584
ENSMUSG00000084094	Gm13961	177.045	-0.179997	0.0849699	-2.11837	0.034144	0.629584
ENSMUSG00000090753	Rpl31-ps4	63.0999	0.192356	0.0909989	2.11383	0.03453	0.629584
ENSMUSG00000098304	1700027I24Rik	49.3701	-0.192788	0.0909331	-2.12011	0.0339967	0.629584
ENSMUSG00000107546	Gm20560	106.145	-0.192543	0.0907095	-2.12264	0.0337843	0.629584
ENSMUSG00000110443	Gm39197	411.064	0.157358	0.0743716	2.11583	0.0343593	0.629584
ENSMUSG00000112581	1700022H01Rik	669.845	0.14776	0.0696411	2.12174	0.0338594	0.629584
ENSMUSG00000117326		1522.47	0.149339	0.0706241	2.11456	0.0344678	0.629584
ENSMUSG00000118088		42.1171	0.186949	0.0884509	2.11359	0.0345507	0.629584
ENSMUSG00000038781	Stap2	1009.1	0.140827	0.0666597	2.11262	0.0346334	0.629818
ENSMUSG00000055833	1700034H15Rik	2151.45	-0.139481	0.0660142	-2.11289	0.0346101	0.629818
ENSMUSG00000002031	Ift46	5198.4	0.125336	0.0598559	2.09396	0.0362639	0.629827
ENSMUSG00000002846	Timmdc1	570.75	0.141602	0.06731	2.10373	0.0354021	0.629827
ENSMUSG00000009654	Oit3	198.704	0.191296	0.0906487	2.1103	0.0348327	0.629827
ENSMUSG00000011263	Exoc3l2	2366.55	0.125911	0.0601409	2.09361	0.0362952	0.629827
ENSMUSG00000011305	Plin5	144.341	0.192736	0.0915604	2.10501	0.0352903	0.629827
ENSMUSG00000012519	Mlkl	536.778	-0.1623	0.0774529	-2.09547	0.0361294	0.629827
ENSMUSG00000018379	Srsf1	8450.64	-0.0940657	0.0447866	-2.10031	0.0357018	0.629827
ENSMUSG00000019997	Ctgf	896.277	-0.184706	0.0882864	-2.09212	0.0364275	0.629827
ENSMUSG00000021072	Tmx1	2825.99	-0.102938	0.0488072	-2.10908	0.0349374	0.629827
ENSMUSG00000021669	Col4a3bp	8465.48	-0.0970051	0.0460392	-2.10701	0.0351167	0.629827
ENSMUSG00000021870	Slmap	7454.96	-0.107923	0.0513536	-2.10156	0.0355919	0.629827
ENSMUSG00000024050	Wiz	2442.99	0.102744	0.0487603	2.10712	0.0351076	0.629827
ENSMUSG00000024330	Col11a2	277.938	-0.165042	0.0784132	-2.10477	0.035311	0.629827
ENSMUSG00000024485	Slc4a9	91.6484	-0.191902	0.0915817	-2.09542	0.0361336	0.629827
ENSMUSG00000025880	Smad7	103.221	-0.191805	0.0916283	-2.09329	0.036323	0.629827
ENSMUSG00000026134	Prim2	1651.78	0.11063	0.0525602	2.10483	0.0353063	0.629827
ENSMUSG00000026814	Eng	427.953	0.162782	0.0777568	2.09347	0.0363069	0.629827
ENSMUSG00000031821	Gins2	835.812	0.144062	0.06878	2.09453	0.0362124	0.629827
ENSMUSG00000031919	Tmed6	626.471	0.178303	0.0847066	2.10495	0.0352953	0.629827
ENSMUSG00000033882	Rbm46	3177.26	-0.120967	0.0576713	-2.09753	0.0359464	0.629827
ENSMUSG00000035378	Shq1	662.982	-0.135671	0.0643126	-2.10955	0.0348973	0.629827
ENSMUSG00000035674	Ndufa3	911.054	0.166547	0.0792717	2.10097	0.0356436	0.629827
ENSMUSG00000037826	Ppm1k	460.651	-0.183768	0.0875334	-2.0994	0.0357816	0.629827
ENSMUSG00000037946	Fgd3	140.326	0.182393	0.0869685	2.09723	0.0359735	0.629827
ENSMUSG00000038576	Susd4	63.6475	0.192293	0.0916555	2.098	0.0359055	0.629827
ENSMUSG00000039130	Zc3hc1	1347.47	0.126739	0.0605668	2.09255	0.0363891	0.629827
ENSMUSG00000039263	Npepl1	1154.12	0.124589	0.0592495	2.10279	0.0354838	0.629827
ENSMUSG00000041935	AW549877	1848.2	-0.117963	0.0561896	-2.09937	0.0357841	0.629827
ENSMUSG00000043336	Filip1l	393.85	-0.151228	0.0719563	-2.10167	0.0355825	0.629827
ENSMUSG00000049299	Trappc1	668.064	0.151015	0.0719658	2.09843	0.0358676	0.629827
ENSMUSG00000051726	Kcnf1	108.362	-0.191504	0.0915509	-2.09178	0.0364584	0.629827
ENSMUSG00000059547	Fbxw26	55.2508	-0.188704	0.0897675	-2.10214	0.0355414	0.629827
ENSMUSG00000061787	Rps17	6502.68	0.125759	0.0601143	2.092	0.0364388	0.629827
ENSMUSG00000062627	Mysm1	918.61	-0.163417	0.0777306	-2.10235	0.0355223	0.629827
ENSMUSG00000063065	Mapk3	7739.43	0.125812	0.0600447	2.0953	0.0361441	0.629827
ENSMUSG00000075395	A630010A05Rik	1092.38	-0.116689	0.0553565	-2.10796	0.0350343	0.629827
ENSMUSG00000076441	Ass1	1983.33	-0.192726	0.0913618	-2.10948	0.0349036	0.629827
ENSMUSG00000078346	H2al1n	946.544	0.158947	0.0758674	2.09506	0.0361657	0.629827
ENSMUSG00000079469	Pigb	273.264	-0.172666	0.0819112	-2.10796	0.0350344	0.629827
ENSMUSG00000082674	Gm11914	53.6851	-0.1813	0.0865871	-2.09385	0.0362734	0.629827
ENSMUSG00000083857	Gm12584	39.0773	-0.18573	0.0882	-2.10578	0.0352233	0.629827
ENSMUSG00000084757	1700057H15Rik	90.581	0.191951	0.0915619	2.09641	0.0360458	0.629827
ENSMUSG00000085236	2610206C17Rik	115.01	-0.190075	0.0905734	-2.09857	0.0358545	0.629827
ENSMUSG00000086288	Gm15265	62.0193	-0.187976	0.0897583	-2.09425	0.0362377	0.629827
ENSMUSG00000087589	D430040D24Rik	397.482	-0.179404	0.0849637	-2.11153	0.0347265	0.629827
ENSMUSG00000090827	Gm8297	366.645	-0.185402	0.0882766	-2.10023	0.0357082	0.629827
ENSMUSG00000094017	Gm13160	49.9944	-0.184186	0.0873466	-2.10867	0.0349726	0.629827
ENSMUSG00000098720	Gm27239	55.6792	-0.18844	0.0900797	-2.09192	0.0364457	0.629827
ENSMUSG00000099574	1700121L03Rik	386.038	-0.171762	0.0817528	-2.101	0.0356411	0.629827
ENSMUSG00000100863	Gm12669	721.728	0.143135	0.0679552	2.10632	0.0351768	0.629827
ENSMUSG00000102096	1700101O22Rik	1107.06	0.147779	0.0703389	2.10096	0.0356443	0.629827
ENSMUSG00000105952	Gm40153	114.006	0.189351	0.0904044	2.09448	0.0362169	0.629827
ENSMUSG00000111198	Gm34263	519.995	0.152737	0.0726007	2.10379	0.0353964	0.629827
ENSMUSG00000114852	Gm47189	373.187	-0.18071	0.0862716	-2.09466	0.0362013	0.629827
ENSMUSG00000115242	AC155252.1	74.6063	0.190705	0.0904575	2.10823	0.0350111	0.629827
ENSMUSG00000115354	AC154806.2	303.697	-0.181338	0.0865385	-2.09546	0.0361299	0.629827
ENSMUSG00000115398	AC154640.3	66.2857	-0.188804	0.0898983	-2.1002	0.0357111	0.629827
ENSMUSG00000116970		1974.08	0.140131	0.0666872	2.10132	0.0356126	0.629827
ENSMUSG00000045463	Slco6b1	4026.46	-0.12944	0.0619046	-2.09096	0.0365317	0.63055
ENSMUSG00000117438		101.546	0.190755	0.0912857	2.08965	0.0366497	0.632041
ENSMUSG00000041679	Lrrc29	4690.5	0.141464	0.0677627	2.08764	0.0368307	0.634071
ENSMUSG00000107118	Gm42986	69.5217	-0.182372	0.0873469	-2.0879	0.0368068	0.634071
ENSMUSG00000074220	Zfp382	492.247	-0.159774	0.0766309	-2.08499	0.0370705	0.635509
ENSMUSG00000086052	Gm11802	541.795	0.149036	0.071466	2.08541	0.0370324	0.635509
ENSMUSG00000108811	4933432K03Rik	2270.96	0.12101	0.058028	2.08538	0.0370353	0.635509
ENSMUSG00000108841	Frmpd2	173.143	-0.186311	0.0893596	-2.08496	0.037073	0.635509
ENSMUSG00000112611	Glipr1l3	1188.94	-0.135362	0.0649177	-2.08513	0.0370571	0.635509
ENSMUSG00000000194	Gpr107	4180.39	0.099302	0.0480431	2.06694	0.0387403	0.635978
ENSMUSG00000000934	Top1mt	754.433	0.161965	0.0784273	2.06517	0.0389072	0.635978
ENSMUSG00000002343	Armc6	256.716	0.167626	0.0806748	2.07779	0.0377283	0.635978
ENSMUSG00000002885	Adgre5	298.396	0.176177	0.0850557	2.07132	0.0383293	0.635978
ENSMUSG00000003545	Fosb	159.66	-0.18408	0.0886854	-2.07565	0.0379263	0.635978
ENSMUSG00000017344	Vtn	83.6841	-0.188936	0.0911838	-2.07204	0.0382621	0.635978
ENSMUSG00000017868	Sgk2	81.7084	-0.189124	0.0916614	-2.06329	0.0390849	0.635978
ENSMUSG00000018774	Cd68	196.236	0.188956	0.0916617	2.06145	0.0392597	0.635978
ENSMUSG00000019842	Traf3ip2	343.588	-0.189128	0.0909479	-2.07952	0.0375697	0.635978
ENSMUSG00000020190	Mknk2	3883.97	0.122707	0.0591625	2.07407	0.0380726	0.635978
ENSMUSG00000020459	Mtif2	2282.53	-0.111326	0.0534286	-2.08365	0.0371925	0.635978
ENSMUSG00000020747	Tmem94	7147.56	0.142237	0.0689745	2.06217	0.0391915	0.635978
ENSMUSG00000020863	Luc7l3	3674.75	-0.157085	0.0754679	-2.08148	0.0373904	0.635978
ENSMUSG00000024792	Zfpl1	924.52	0.133852	0.0646143	2.07155	0.0383076	0.635978
ENSMUSG00000024875	Yif1a	1710.4	0.130613	0.0628003	2.07981	0.0375428	0.635978
ENSMUSG00000025132	Arhgdia	3837.23	0.134763	0.0653292	2.06283	0.039129	0.635978
ENSMUSG00000025525	Apool	160.532	0.180497	0.0875581	2.06145	0.0392598	0.635978
ENSMUSG00000026736	4930426L09Rik	122.389	0.189263	0.0912008	2.07523	0.0379649	0.635978
ENSMUSG00000026786	Apbb1ip	541.154	0.14448	0.0700982	2.06112	0.039292	0.635978
ENSMUSG00000026791	Slc2a8	2769.86	0.145087	0.0703615	2.06202	0.0392054	0.635978
ENSMUSG00000027883	Gpsm2	2016.98	0.11493	0.0556368	2.06571	0.0388556	0.635978
ENSMUSG00000028243	Ubxn2b	768.855	-0.16012	0.0773345	-2.07049	0.0384068	0.635978
ENSMUSG00000028676	Srsf10	6952.04	-0.127986	0.0619063	-2.06742	0.038695	0.635978
ENSMUSG00000028873	Cdca8	3787.23	0.115601	0.055974	2.06527	0.0388978	0.635978
ENSMUSG00000029592	Usp30	2272.49	0.115338	0.0558644	2.06461	0.0389601	0.635978
ENSMUSG00000029627	Zkscan14	418.687	0.144249	0.0695423	2.07427	0.0380542	0.635978
ENSMUSG00000030357	Fkbp4	33928.3	0.116366	0.0563769	2.06408	0.0390102	0.635978
ENSMUSG00000030706	Mrpl48	1660.07	0.106558	0.0516566	2.06282	0.03913	0.635978
ENSMUSG00000031807	Pgls	2374.52	0.119346	0.0573333	2.08161	0.0373781	0.635978
ENSMUSG00000034467	Dynlrb2	2184.56	0.125007	0.0602746	2.07396	0.0380827	0.635978
ENSMUSG00000037818	Abhd18	1588.09	-0.131319	0.0635035	-2.06789	0.0386499	0.635978
ENSMUSG00000040990	Sh3kbp1	3110.53	0.136714	0.0656187	2.08347	0.0372085	0.635978
ENSMUSG00000042331	Specc1	3085.33	0.143833	0.0695834	2.06707	0.0387278	0.635978
ENSMUSG00000046822	Slc39a3	3303.59	0.13511	0.0651922	2.0725	0.0382192	0.635978
ENSMUSG00000046991	Wdr27	1883.37	-0.119661	0.0574813	-2.08173	0.0373672	0.635978
ENSMUSG00000047003	Zfp41	4109.4	0.124011	0.0596093	2.0804	0.0374889	0.635978
ENSMUSG00000051403	Ppp1r37	3633.94	0.105325	0.0506276	2.08038	0.0374904	0.635978
ENSMUSG00000055653	Gpc3	40.3064	0.183466	0.0884659	2.07386	0.0380925	0.635978
ENSMUSG00000056204	Pgpep1	266.154	0.189647	0.0911694	2.08016	0.0375113	0.635978
ENSMUSG00000057396	Zfp759	2070.76	-0.127986	0.0618727	-2.06853	0.0385898	0.635978
ENSMUSG00000060166	Zdhhc8	931.78	-0.13553	0.0652833	-2.07603	0.0378913	0.635978
ENSMUSG00000060216	Arrb2	280.807	0.181806	0.0877983	2.07073	0.0383842	0.635978
ENSMUSG00000060935	Tmem263	1211.58	-0.148003	0.0715247	-2.06926	0.0385219	0.635978
ENSMUSG00000061046	Haghl	1456.27	0.116294	0.0564191	2.06124	0.0392797	0.635978
ENSMUSG00000064325	Hhip	57.6371	-0.189112	0.0912517	-2.07242	0.038226	0.635978
ENSMUSG00000067338	Tuba3b	85439.5	0.126207	0.0606379	2.08132	0.0374051	0.635978
ENSMUSG00000074404	Gm1698	96.8395	-0.18293	0.088138	-2.0755	0.0379405	0.635978
ENSMUSG00000078572	Ndufaf8	906.781	0.150332	0.0725127	2.07319	0.038155	0.635978
ENSMUSG00000078938	Syce3	1454.27	0.125486	0.0604913	2.07445	0.0380378	0.635978
ENSMUSG00000080969	Gm12372	154.919	0.179284	0.0862766	2.07801	0.0377082	0.635978
ENSMUSG00000086825	Gm15675	112.211	-0.185543	0.0899189	-2.06345	0.0390698	0.635978
ENSMUSG00000087382	Ctcflos	109.304	-0.188289	0.0908203	-2.0732	0.0381536	0.635978
ENSMUSG00000094427	Gm15143	204.996	0.17872	0.0863297	2.0702	0.0384334	0.635978
ENSMUSG00000094840	Muc3a	60.9227	-0.182131	0.0877803	-2.07485	0.0380007	0.635978
ENSMUSG00000096687	Mfsd4b4	604.156	-0.164912	0.079538	-2.07338	0.0381371	0.635978
ENSMUSG00000098875	Gm27211	394.66	0.149754	0.0723468	2.06995	0.0384568	0.635978
ENSMUSG00000102886	Gm30667	184.825	0.174991	0.084863	2.06205	0.0392032	0.635978
ENSMUSG00000102936	Gm35584	278.256	0.162253	0.078625	2.06364	0.0390522	0.635978
ENSMUSG00000103504	Gm38390	1399.62	0.153147	0.0738413	2.07401	0.0380785	0.635978
ENSMUSG00000104394	Gm37254	176.412	-0.187108	0.0905335	-2.06673	0.0387598	0.635978
ENSMUSG00000107528	Gm44442	107.164	0.189897	0.0916554	2.07185	0.0382791	0.635978
ENSMUSG00000109197	4933402C05Rik	174.846	0.177005	0.0855564	2.06887	0.0385581	0.635978
ENSMUSG00000110016	Gm20751	69.0437	-0.184411	0.08915	-2.06855	0.0385882	0.635978
ENSMUSG00000112865	AC155255.1	160.029	-0.189424	0.0916549	-2.06671	0.0387618	0.635978
ENSMUSG00000113634	Gm36756	232.371	0.175562	0.0843831	2.08053	0.0374766	0.635978
ENSMUSG00000114001	Gm48664	108.848	0.183092	0.088782	2.06226	0.0391825	0.635978
ENSMUSG00000114623	Gm34788	407.794	-0.187707	0.0909791	-2.06319	0.039095	0.635978
ENSMUSG00000115222	AC174678.1	110.679	-0.188644	0.0908905	-2.07551	0.0379397	0.635978
ENSMUSG00000115627	AC124555.1	72.055	-0.19007	0.0915929	-2.07516	0.0379716	0.635978
ENSMUSG00000000631	Myo18a	2978.61	0.0971479	0.0472982	2.05394	0.0399813	0.636331
ENSMUSG00000003808	Farsa	2699.33	0.097525	0.0473445	2.0599	0.0394078	0.636331
ENSMUSG00000004994	Ccdc130	2788.09	0.120551	0.0585721	2.05817	0.0395736	0.636331
ENSMUSG00000017418	Arl5b	1082.06	-0.12771	0.0620757	-2.05732	0.039655	0.636331
ENSMUSG00000018040	Rrp7a	4385.26	0.122932	0.0598188	2.05508	0.0398713	0.636331
ENSMUSG00000021453	Gadd45g	328.248	0.161473	0.0784565	2.05812	0.0395786	0.636331
ENSMUSG00000022124	Fbxl3	2327.35	-0.131903	0.0641193	-2.05715	0.0396721	0.636331
ENSMUSG00000022562	Oplah	9574.1	0.138458	0.0672288	2.0595	0.0394466	0.636331
ENSMUSG00000028248	Pnisr	5250.26	-0.148334	0.0721413	-2.05617	0.0397666	0.636331
ENSMUSG00000028256	Odf2l	3310.69	-0.104826	0.050922	-2.05856	0.0395366	0.636331
ENSMUSG00000038766	Gabpb2	1699.06	-0.155796	0.0757575	-2.05651	0.0397333	0.636331
ENSMUSG00000042608	Stk40	3924.43	0.117415	0.0571113	2.0559	0.0397925	0.636331
ENSMUSG00000047371	Zfp768	2539.51	0.106259	0.0517076	2.055	0.0398789	0.636331
ENSMUSG00000053684	BC048403	186.802	-0.1718	0.0834568	-2.05855	0.039537	0.636331
ENSMUSG00000071104	Ccdc110	11072.9	0.124657	0.0606842	2.0542	0.0399568	0.636331
ENSMUSG00000071537	Klrg2	67.7516	-0.188319	0.0916644	-2.05445	0.0399325	0.636331
ENSMUSG00000094152	Slc6a16	4036.52	0.138097	0.0672046	2.05487	0.0398912	0.636331
ENSMUSG00000097392	D930016D06Rik	4608.84	-0.119156	0.05791	-2.0576	0.0396284	0.636331
ENSMUSG00000098116	Gm7191	267.199	0.175432	0.0851473	2.06033	0.0393669	0.636331
ENSMUSG00000108593	Gm44581	381.61	-0.184854	0.0898137	-2.0582	0.0395711	0.636331
ENSMUSG00000114321	Gm8971	70.9263	0.182067	0.0886415	2.05397	0.0399788	0.636331
ENSMUSG00000043429	Ccdc185	13251.8	0.151735	0.0739041	2.05313	0.0400603	0.637083
ENSMUSG00000047417	Rexo1	12919.2	0.127806	0.062262	2.05271	0.0401004	0.637214
ENSMUSG00000004105	Angptl2	210.961	0.178235	0.0868514	2.05218	0.0401521	0.63753
ENSMUSG00000015968	Cacna1d	1277.71	-0.144808	0.0705826	-2.05161	0.0402073	0.6379
ENSMUSG00000008683	Rps15a	6781.01	0.111353	0.0543602	2.04844	0.0405173	0.638199
ENSMUSG00000017830	Dhx58	2975.69	0.133745	0.0652279	2.05043	0.040322	0.638199
ENSMUSG00000019338	Zfp687	4680.66	0.090656	0.04425	2.04872	0.0404892	0.638199
ENSMUSG00000021194	Chga	776.359	0.170783	0.0833052	2.05008	0.0403562	0.638199
ENSMUSG00000021713	Ppwd1	979.372	-0.13379	0.0653428	-2.0475	0.0406086	0.638199
ENSMUSG00000026034	Clk1	2371.89	-0.168093	0.0820959	-2.04752	0.0406073	0.638199
ENSMUSG00000029695	Aass	194.64	-0.185722	0.0907038	-2.04756	0.0406027	0.638199
ENSMUSG00000046873	Mbtps2	398.92	-0.162712	0.0794293	-2.04852	0.0405093	0.638199
ENSMUSG00000086391	1700042O10Rik	170.164	0.172889	0.0843831	2.04885	0.0404765	0.638199
ENSMUSG00000098066	Gm26944	68.3196	-0.184705	0.090092	-2.05019	0.0403462	0.638199
ENSMUSG00000106125	4930512P04Rik	64.594	0.187893	0.091628	2.05061	0.040305	0.638199
ENSMUSG00000107497	Gm44957	173.655	-0.170132	0.0830427	-2.04873	0.0404884	0.638199
ENSMUSG00000020079	Supv3l1	1456.16	0.119845	0.0586395	2.04377	0.0409768	0.63821
ENSMUSG00000021200	Asb2	209.148	-0.165812	0.0811708	-2.04275	0.0410771	0.63821
ENSMUSG00000022760	Thap7	2349.63	0.117838	0.0577167	2.04166	0.0411851	0.63821
ENSMUSG00000023007	Prpf40b	5719.2	0.110462	0.0539624	2.04701	0.0406569	0.63821
ENSMUSG00000024254	Abcg8	357.74	-0.159051	0.0778667	-2.0426	0.0410916	0.63821
ENSMUSG00000024887	Asah2	427.715	-0.16907	0.0830178	-2.03655	0.0416949	0.63821
ENSMUSG00000028197	Col24a1	101.612	-0.185989	0.0912534	-2.03816	0.0415336	0.63821
ENSMUSG00000028843	Sh3bgrl3	700.548	0.167904	0.0823592	2.03868	0.0414824	0.63821
ENSMUSG00000028975	Pex14	766.567	0.126366	0.0617413	2.0467	0.0406877	0.63821
ENSMUSG00000031805	Jak3	770.979	0.179546	0.0880637	2.03882	0.0414684	0.63821
ENSMUSG00000032294	Pkm	26344.9	0.100399	0.0493008	2.03646	0.0417042	0.63821
ENSMUSG00000034612	Chst11	74.4889	0.186484	0.0915296	2.03742	0.0416083	0.63821
ENSMUSG00000043716	Rpl7	11595.5	0.116382	0.0571548	2.03625	0.0417249	0.63821
ENSMUSG00000046229	Scand1	2546.39	0.140079	0.0685748	2.04272	0.0410807	0.63821
ENSMUSG00000047496	Rnf152	135.997	-0.181349	0.0887944	-2.04235	0.0411171	0.63821
ENSMUSG00000053719	Klk1b26	407.69	0.147336	0.0721245	2.0428	0.0410726	0.63821
ENSMUSG00000057805	1700084M14Rik	2164.21	0.132373	0.064935	2.03855	0.0414954	0.63821
ENSMUSG00000059042	Klk1b9	518.988	0.156971	0.0770478	2.03732	0.0416183	0.63821
ENSMUSG00000067547	Gm7666	311.391	0.146396	0.0718112	2.03862	0.0414875	0.63821
ENSMUSG00000069118	1700008P02Rik	2024.56	0.162875	0.079637	2.04522	0.040833	0.63821
ENSMUSG00000069892	9930111J21Rik2	107.826	-0.186452	0.09153	-2.03705	0.0416446	0.63821
ENSMUSG00000074340	Ovgp1	551.802	-0.150354	0.0738321	-2.03643	0.0417068	0.63821
ENSMUSG00000086348	1700017J07Rik	532.196	0.136562	0.0668145	2.04389	0.0409639	0.63821
ENSMUSG00000086732	Gm6117	485.632	-0.160004	0.0781891	-2.04637	0.0407196	0.63821
ENSMUSG00000087679	Tmem250-ps	1665.9	0.135528	0.0665348	2.03695	0.0416549	0.63821
ENSMUSG00000091537	Tma7	3289.13	-0.115356	0.0565405	-2.04024	0.0413259	0.63821
ENSMUSG00000092147	Gm7052	100.992	-0.184417	0.0904533	-2.03881	0.0414688	0.63821
ENSMUSG00000094698	Gm14596	54.3181	-0.0985511	0.0482157	-2.04396	0.0409571	0.63821
ENSMUSG00000097308	Gm6410	334.335	-0.157711	0.0771476	-2.04428	0.0409262	0.63821
ENSMUSG00000097777	Gm16794	78.0016	-0.186822	0.0916541	-2.03834	0.041516	0.63821
ENSMUSG00000099094	Gm19569	97.4149	0.186644	0.0914885	2.04008	0.0413424	0.63821
ENSMUSG00000104563	Gm43041	240.652	-0.185403	0.0907159	-2.04378	0.0409757	0.63821
ENSMUSG00000105973	Gm42881	660.435	0.148302	0.0726426	2.04153	0.0411977	0.63821
ENSMUSG00000107598	Gm35216	674.347	0.153559	0.0751923	2.04221	0.0411305	0.63821
ENSMUSG00000113782	Gm48009	735.798	-0.167633	0.0819901	-2.04456	0.0408987	0.63821
ENSMUSG00000029066	Mrpl20	2889.96	0.108933	0.0535147	2.03558	0.0417929	0.638274
ENSMUSG00000044819	Oxgr1	333.972	0.167567	0.0823077	2.03586	0.0417642	0.638274
ENSMUSG00000091903	Gm6460	57.2053	0.150939	0.0741892	2.03451	0.0418999	0.639421
ENSMUSG00000031753	Cog4	7388.87	0.116718	0.0573944	2.03361	0.041991	0.63966
ENSMUSG00000031833	Mast3	700.053	0.123646	0.0607927	2.0339	0.0419613	0.63966
ENSMUSG00000061633	1700029P11Rik	5353.73	0.12685	0.0623832	2.03341	0.0420115	0.63966
ENSMUSG00000023353	Agap3	1824.94	0.116029	0.0570775	2.03283	0.0420698	0.640062
ENSMUSG00000002728	Naa20	1785.47	-0.11004	0.054275	-2.02746	0.0426154	0.641414
ENSMUSG00000004937	Sgta	7655.39	0.123997	0.0611846	2.02661	0.0427025	0.641414
ENSMUSG00000007950	Abhd8	11917.8	0.133493	0.0659735	2.02343	0.0430291	0.641414
ENSMUSG00000012848	Rps5	5220.57	0.136999	0.0679453	2.01632	0.0437668	0.641414
ENSMUSG00000021144	Mta1	5217.36	0.117049	0.0580637	2.01588	0.0438129	0.641414
ENSMUSG00000021520	Uqcrb	1503	0.135461	0.0671299	2.01789	0.043603	0.641414
ENSMUSG00000021965	Ska3	331.623	-0.154224	0.07613	-2.0258	0.0427856	0.641414
ENSMUSG00000024085	Man2a1	6844.73	-0.0976133	0.0483068	-2.02069	0.0433115	0.641414
ENSMUSG00000024911	Fibp	1252.41	0.126349	0.0625307	2.02058	0.0433229	0.641414
ENSMUSG00000025509	Pnpla2	16547.5	0.130653	0.0648294	2.01534	0.0438695	0.641414
ENSMUSG00000026207	Speg	104.579	-0.184034	0.0910184	-2.02194	0.0431829	0.641414
ENSMUSG00000026604	Ptpn14	397.67	-0.162707	0.0804426	-2.02264	0.0431098	0.641414
ENSMUSG00000026833	Olfm1	124.721	0.184031	0.0912985	2.0157	0.0438311	0.641414
ENSMUSG00000028898	Trnau1ap	432.604	0.148466	0.0731266	2.03026	0.04233	0.641414
ENSMUSG00000030270	Cpne9	162.881	-0.184691	0.0916623	-2.01491	0.0439142	0.641414
ENSMUSG00000030376	Slc8a2	4518.59	0.136816	0.0678836	2.01546	0.0438569	0.641414
ENSMUSG00000031241	Tbx22	409.904	-0.153128	0.0759999	-2.01485	0.0439206	0.641414
ENSMUSG00000033105	Lss	1794.65	-0.163961	0.0808756	-2.02733	0.0426291	0.641414
ENSMUSG00000034275	Igsf9b	1084.4	-0.167446	0.0824876	-2.02995	0.0423612	0.641414
ENSMUSG00000034457	Eda2r	47.0771	-0.175415	0.0866414	-2.02461	0.0429071	0.641414
ENSMUSG00000037482	Erv3	57.1366	-0.184853	0.0910825	-2.02951	0.042406	0.641414
ENSMUSG00000037805	Rpl10a	2369.03	0.150004	0.0743103	2.01862	0.043527	0.641414
ENSMUSG00000044863	Defb36	914.957	0.180242	0.0893651	2.01692	0.0437043	0.641414
ENSMUSG00000045822	Zswim3	3200.13	0.112438	0.0555556	2.02389	0.0429814	0.641414
ENSMUSG00000049124	Gm8186	120.658	0.184181	0.0910479	2.0229	0.0430831	0.641414
ENSMUSG00000049562	Ap5b1	1234.88	0.142858	0.0704054	2.02908	0.0424501	0.641414
ENSMUSG00000050335	Lgals3	217.23	0.178435	0.0885083	2.01602	0.0437977	0.641414
ENSMUSG00000051166	Eml5	800.768	-0.168042	0.0831377	-2.02125	0.0432536	0.641414
ENSMUSG00000051499	Zfp786	307.88	-0.157501	0.078151	-2.01534	0.0438692	0.641414
ENSMUSG00000051936	Prss58	4105.04	0.138355	0.0685964	2.01694	0.0437018	0.641414
ENSMUSG00000052062	Pard3b	535.773	-0.148781	0.073817	-2.01554	0.0438485	0.641414
ENSMUSG00000053774	Ubxn7	4092.39	-0.114408	0.0565047	-2.02475	0.0428933	0.641414
ENSMUSG00000058672	Tubb2a	501.13	0.136696	0.0675442	2.02381	0.0429901	0.641414
ENSMUSG00000059708	Akap17b	754.242	-0.162776	0.080459	-2.02309	0.043064	0.641414
ENSMUSG00000060862	Zbtb40	1608.44	0.118585	0.0587953	2.01691	0.0437051	0.641414
ENSMUSG00000062859	Tcp11	98172.3	0.145503	0.0720317	2.01999	0.0433843	0.641414
ENSMUSG00000062949	Atp11c	1199.99	-0.119925	0.0591281	-2.02823	0.0425368	0.641414
ENSMUSG00000068466	Gm5518	374.272	-0.163945	0.0812891	-2.01682	0.0437145	0.641414
ENSMUSG00000070563	Spaca4	4291.38	0.119616	0.0591396	2.02261	0.0431138	0.641414
ENSMUSG00000074357	AA386476	133.653	-0.181608	0.0897687	-2.02307	0.0430663	0.641414
ENSMUSG00000078190	Dnm3os	90.1474	-0.181421	0.0893467	-2.03052	0.0423032	0.641414
ENSMUSG00000084970	1700060J05Rik	224.802	0.168271	0.0833801	2.01812	0.043579	0.641414
ENSMUSG00000085880	Gm15229	809.066	0.15704	0.0775263	2.02564	0.0428022	0.641414
ENSMUSG00000087417	Gm13001	1020.13	0.139579	0.0692462	2.0157	0.0438317	0.641414
ENSMUSG00000090086	AI480526	306.148	-0.178631	0.0884957	-2.01852	0.0435369	0.641414
ENSMUSG00000091742	Gm5093	69.9483	0.18412	0.0913686	2.01514	0.0438904	0.641414
ENSMUSG00000093812	Gm5627	183.853	0.182047	0.089755	2.02827	0.0425331	0.641414
ENSMUSG00000098024	Gm27003	49.1498	-0.180119	0.0891919	-2.01945	0.04344	0.641414
ENSMUSG00000100733	4932411K12Rik	1083.38	-0.139635	0.0691055	-2.0206	0.0433207	0.641414
ENSMUSG00000101928	Gm20824	86.303	-0.185048	0.0913287	-2.02618	0.0427467	0.641414
ENSMUSG00000107200	Gm43039	86.4312	-0.185705	0.0916238	-2.02682	0.0426808	0.641414
ENSMUSG00000111240	Gm39312	64.5527	-0.175701	0.087072	-2.01788	0.0436036	0.641414
ENSMUSG00000112552	Gm36065	529.505	-0.152574	0.0753731	-2.02425	0.0429444	0.641414
ENSMUSG00000113238	Gm47251	159.981	-0.178939	0.0885078	-2.02173	0.0432041	0.641414
ENSMUSG00000117928		41.9765	-0.164554	0.0810989	-2.02905	0.0424531	0.641414
ENSMUSG00000068240	Gm11808	1229.32	0.147731	0.073335	2.01448	0.0439596	0.641516
ENSMUSG00000020475	Pgam2	34293.2	0.130651	0.0648882	2.01348	0.0440644	0.642127
ENSMUSG00000036459	Wtip	356.213	0.164584	0.0817516	2.01322	0.0440913	0.642127
ENSMUSG00000047139	Cd24a	302.017	-0.182392	0.0905996	-2.01316	0.0440977	0.642127
ENSMUSG00000028868	Wasf2	7569.61	0.105501	0.052418	2.01268	0.0441479	0.642357
ENSMUSG00000037784	Dzip1l	90.97	-0.184394	0.0916606	-2.01171	0.0442505	0.642357
ENSMUSG00000063019	Manbal	524.867	0.151427	0.0752488	2.01235	0.0441832	0.642357
ENSMUSG00000091792	Gm3573	474.636	-0.171459	0.0852245	-2.01185	0.0442363	0.642357
ENSMUSG00000113585	Gm19605	367.997	0.144901	0.0720368	2.01149	0.0442739	0.642357
ENSMUSG00000021704	Mtx3	1057.03	-0.149926	0.0745665	-2.01063	0.0443648	0.642419
ENSMUSG00000047040	Prr15l	191.001	-0.171427	0.0852877	-2.00998	0.0444331	0.642419
ENSMUSG00000062328	Rpl17	2659.46	0.114761	0.0570748	2.01071	0.0443564	0.642419
ENSMUSG00000066037	Hnrnpr	6349.52	-0.083982	0.0417888	-2.00968	0.0444655	0.642419
ENSMUSG00000100000	1700023F02Rik	403.684	0.155929	0.0775775	2.00998	0.0444332	0.642419
ENSMUSG00000112203	AC153506.1	130.616	-0.183438	0.0912796	-2.00963	0.0444707	0.642419
ENSMUSG00000003848	Nob1	824.196	0.124645	0.0621779	2.00465	0.0450008	0.642963
ENSMUSG00000021368	Tbc1d7	1028.43	0.125666	0.0626935	2.00445	0.0450222	0.642963
ENSMUSG00000022556	Hsf1	2142.73	0.104068	0.051857	2.00684	0.0447672	0.642963
ENSMUSG00000026103	Gls	2108.41	-0.125836	0.062772	-2.00464	0.0450012	0.642963
ENSMUSG00000026237	Nmur1	461.68	0.152326	0.0758303	2.00878	0.0445604	0.642963
ENSMUSG00000043319	Cox8c	12388	0.110866	0.0553012	2.00476	0.0449886	0.642963
ENSMUSG00000051860	Samd7	614.928	0.135462	0.0674862	2.00725	0.0447232	0.642963
ENSMUSG00000067194	Eif1ax	4851.87	0.0915	0.0455533	2.00863	0.0445759	0.642963
ENSMUSG00000073678	Pgap1	820.125	-0.134466	0.0670628	-2.00508	0.0449544	0.642963
ENSMUSG00000073680	Tmem88b	118.905	-0.182409	0.0909531	-2.00553	0.0449061	0.642963
ENSMUSG00000081505	Gm8644	49.0297	0.180707	0.0900293	2.0072	0.0447287	0.642963
ENSMUSG00000083620	Gm15529	247.061	0.168953	0.0841843	2.00695	0.0447555	0.642963
ENSMUSG00000093394	Gm20621	3250.07	0.104853	0.0522779	2.00569	0.044889	0.642963
ENSMUSG00000097583	6430590A07Rik	70.5577	-0.182392	0.0909455	-2.00551	0.0449083	0.642963
ENSMUSG00000104346	Pcdhga3	128.334	-0.176692	0.0880142	-2.00754	0.0446922	0.642963
ENSMUSG00000105742	Gm42748	66.8604	-0.178118	0.0887938	-2.00597	0.0448591	0.642963
ENSMUSG00000036403	Cep135	2871.19	-0.0975231	0.0486875	-2.00304	0.045173	0.644198
ENSMUSG00000046364	Rpl27a	6136.64	0.119459	0.0596302	2.00333	0.0451423	0.644198
ENSMUSG00000029123	Stk32b	175.755	-0.174664	0.0872795	-2.0012	0.045371	0.645642
ENSMUSG00000035367	Rmi1	3547.23	-0.0947728	0.0473574	-2.00122	0.0453682	0.645642
ENSMUSG00000085353	1700092C17Rik	500.059	0.1511	0.0754904	2.00158	0.0453296	0.645642
ENSMUSG00000006356	Crip2	4015.81	0.111877	0.0559365	2.00007	0.0454927	0.645996
ENSMUSG00000029778	Adcyap1r1	90.4631	-0.182134	0.0910375	-2.00065	0.0454299	0.645996
ENSMUSG00000068149	Tex13c3	268.859	0.160419	0.0802015	2.0002	0.0454789	0.645996
ENSMUSG00000018727	Cpsf4l	2403.67	0.143581	0.0718209	1.99915	0.0455923	0.646303
ENSMUSG00000048307	Ankrd46	1092.46	-0.134666	0.0673676	-1.99897	0.0456111	0.646303
ENSMUSG00000091358	Speer5-ps1	981.498	-0.161518	0.080796	-1.99908	0.0455997	0.646303
ENSMUSG00000114384	4930455J16Rik	2450.34	0.104367	0.052224	1.99845	0.0456681	0.646652
ENSMUSG00000021108	Prkch	245.226	0.172347	0.0862993	1.99709	0.0458159	0.646918
ENSMUSG00000039337	Tex19.2	1835.18	0.129901	0.0650453	1.99708	0.0458161	0.646918
ENSMUSG00000043453	Magea10	98.4174	0.180877	0.0905462	1.99762	0.0457582	0.646918
ENSMUSG00000049932	H2afx	1883.17	0.121649	0.0609113	1.99716	0.0458082	0.646918
ENSMUSG00000113696	1700015C15Rik	144.2	0.178143	0.089229	1.99647	0.0458831	0.647407
ENSMUSG00000003970	Rpl8	15319.7	0.106046	0.0532305	1.99221	0.0463485	0.647669
ENSMUSG00000005682	Pan2	3342.45	0.106566	0.0537426	1.9829	0.0473782	0.647669
ENSMUSG00000005881	Ergic3	9092.59	0.11267	0.0567585	1.98507	0.0471362	0.647669
ENSMUSG00000013653	1810065E05Rik	221.007	-0.163867	0.0822607	-1.99204	0.0463662	0.647669
ENSMUSG00000017664	Slc35c2	1881.11	0.11851	0.0596936	1.98531	0.0471103	0.647669
ENSMUSG00000020181	Nav3	44.1505	-0.172303	0.0869386	-1.9819	0.0474909	0.647669
ENSMUSG00000020212	Mdm1	5342.66	-0.106605	0.0538106	-1.98111	0.0475784	0.647669
ENSMUSG00000020359	Phykpl	375.264	-0.163682	0.0825703	-1.98234	0.0474412	0.647669
ENSMUSG00000020545	Lrrc72	1751.12	-0.113088	0.05668	-1.9952	0.0460215	0.647669
ENSMUSG00000021221	Dpf3	1881.64	0.115909	0.0585218	1.98062	0.0476343	0.647669
ENSMUSG00000021413	Prpf4b	3773.15	-0.122648	0.0615003	-1.99427	0.0461221	0.647669
ENSMUSG00000022191	Drosha	3003.23	0.101118	0.0507908	1.99087	0.0464948	0.647669
ENSMUSG00000022340	Sybu	108.548	-0.180575	0.090525	-1.99475	0.0460702	0.647669
ENSMUSG00000022476	Polr3h	948.667	0.111589	0.0562488	1.98384	0.0472738	0.647669
ENSMUSG00000022542	2012-09-01	16111.9	0.117251	0.0589484	1.98904	0.0466963	0.647669
ENSMUSG00000022601	Zbtb11	2044.32	-0.112118	0.0562751	-1.99231	0.0463367	0.647669
ENSMUSG00000023235	Ccl25	597.365	-0.154401	0.0775876	-1.99002	0.0465888	0.647669
ENSMUSG00000024131	Slc3a1	47.3354	-0.176063	0.0885493	-1.9883	0.0467786	0.647669
ENSMUSG00000024258	Polr2d	598.487	0.140932	0.0708897	1.98805	0.0468059	0.647669
ENSMUSG00000024812	Tjp2	3200.06	0.109435	0.0548866	1.99384	0.0461693	0.647669
ENSMUSG00000025371	Chmp6	2591.01	0.121037	0.0609341	1.98635	0.046994	0.647669
ENSMUSG00000025786	Zdhhc3	1316.01	0.141224	0.0712161	1.98304	0.047363	0.647669
ENSMUSG00000027326	Knl1	2833.33	-0.120448	0.0603991	-1.99421	0.046129	0.647669
ENSMUSG00000029335	Bmp3	360.177	-0.181458	0.0912938	-1.98763	0.0468529	0.647669
ENSMUSG00000029761	Cald1	1191.87	-0.173197	0.0870598	-1.98941	0.0466564	0.647669
ENSMUSG00000030643	Rab30	253.529	-0.180161	0.0907115	-1.98609	0.0470235	0.647669
ENSMUSG00000033444	Specc1l	4914.85	0.106077	0.0532909	1.99052	0.0465333	0.647669
ENSMUSG00000034330	Plcg2	825.093	0.146206	0.0737277	1.98305	0.0473614	0.647669
ENSMUSG00000036120	Rfxank	429.985	0.146804	0.0739638	1.9848	0.0471662	0.647669
ENSMUSG00000038274	Fau	5314.31	0.119531	0.0600748	1.98971	0.0466232	0.647669
ENSMUSG00000039704	Lmbrd2	3752.51	-0.114308	0.0573478	-1.99325	0.0462346	0.647669
ENSMUSG00000040231	Syngr4	9149.42	0.121199	0.0607592	1.99475	0.0460705	0.647669
ENSMUSG00000040599	Mis12	851.265	0.122766	0.0619384	1.98207	0.0474715	0.647669
ENSMUSG00000045128	Rpl18a	6645.46	0.118997	0.0597875	1.99034	0.046554	0.647669
ENSMUSG00000045746	B230317F23Rik	172.935	-0.173836	0.0877984	-1.97995	0.0477094	0.647669
ENSMUSG00000048930	Tada3	4502.62	0.124283	0.0624029	1.99162	0.0464127	0.647669
ENSMUSG00000050010	Shisa3	2785.59	-0.133534	0.0674444	-1.97991	0.0477131	0.647669
ENSMUSG00000055643	Ubqln5	5415.71	0.143381	0.0723603	1.98148	0.0475373	0.647669
ENSMUSG00000059005	Hnrnpa3	1716.23	-0.125612	0.063113	-1.99027	0.0465609	0.647669
ENSMUSG00000061232	H2-K1	4541.74	0.168304	0.0848229	1.98418	0.047236	0.647669
ENSMUSG00000062732	Lypd4	22753	0.123828	0.0623661	1.9855	0.0470884	0.647669
ENSMUSG00000066129	Kndc1	841.178	-0.127522	0.063901	-1.99563	0.0459747	0.647669
ENSMUSG00000067430	Zfp763	231.431	-0.157037	0.0791696	-1.98355	0.0473059	0.647669
ENSMUSG00000068506	Gm5800	1394.11	-0.121296	0.061145	-1.98375	0.0472835	0.647669
ENSMUSG00000078789	Dph1	378.021	-0.144747	0.0728425	-1.98713	0.0469084	0.647669
ENSMUSG00000079224	Gm6565	217.095	-0.165221	0.0832045	-1.98572	0.0470642	0.647669
ENSMUSG00000085785	Sox5os3	1271.88	0.141237	0.0713206	1.98031	0.0476691	0.647669
ENSMUSG00000094936	Rbm4	170.853	-0.181095	0.0909929	-1.99021	0.0465676	0.647669
ENSMUSG00000102679	Gm20557	526.226	-0.156695	0.0785384	-1.99513	0.0460283	0.647669
ENSMUSG00000110771	Gm47785	51.3285	0.177094	0.0890539	1.98861	0.0467439	0.647669
ENSMUSG00000112891	Gm47391	60.1071	-0.179531	0.0901402	-1.99168	0.0464057	0.647669
ENSMUSG00000113175	Gm9973	115.01	-0.178118	0.0897639	-1.9843	0.0472227	0.647669
ENSMUSG00000114050	Gm47666	77.3956	-0.181336	0.0915843	-1.97999	0.0477043	0.647669
ENSMUSG00000115801	AC160336.1	95.0929	-0.179294	0.0904509	-1.98222	0.0474542	0.647669
ENSMUSG00000116564		607.89	-0.130501	0.0654785	-1.99304	0.046257	0.647669
ENSMUSG00000116772		666.715	0.132547	0.0667549	1.98558	0.0470801	0.647669
ENSMUSG00000003346	Abhd17a	6450.23	0.127947	0.0646663	1.97858	0.0478638	0.647776
ENSMUSG00000007617	Homer1	1157.67	-0.133932	0.0677121	-1.97797	0.0479324	0.647776
ENSMUSG00000025374	Nabp2	744.262	0.129402	0.0654112	1.97828	0.0478967	0.647776
ENSMUSG00000029153	Ociad2	189.075	-0.166148	0.0840248	-1.97736	0.0480005	0.647776
ENSMUSG00000036006	Ripor2	362.436	0.156405	0.0790692	1.97807	0.0479206	0.647776
ENSMUSG00000040824	Snrpd2	5676.91	0.106357	0.0537681	1.97807	0.0479209	0.647776
ENSMUSG00000063802	Hspbp1	2796.2	0.114035	0.057673	1.97726	0.0480122	0.647776
ENSMUSG00000085985	Gm11682	100.251	-0.181011	0.09145	-1.97934	0.0477773	0.647776
ENSMUSG00000109585	Gm45358	45.2551	-0.176199	0.0891066	-1.9774	0.0479969	0.647776
ENSMUSG00000001227	Sema6b	73.1207	0.178809	0.090461	1.97664	0.0480823	0.648022
ENSMUSG00000028602	Tnfrsf8	170.591	0.174296	0.0881849	1.97648	0.0481002	0.648022
ENSMUSG00000116547		173.105	0.166413	0.0842068	1.97624	0.0481275	0.648022
ENSMUSG00000085170	Lrrc75aos1	83.0579	0.180095	0.0911626	1.97553	0.0482078	0.648666
ENSMUSG00000004895	Prcc	1674.19	0.111947	0.0566994	1.9744	0.0483359	0.649082
ENSMUSG00000029366	Dck	283.65	-0.167576	0.0848691	-1.97453	0.0483219	0.649082
ENSMUSG00000051339	2900026A02Rik	510.056	-0.135011	0.0683783	-1.97447	0.0483278	0.649082
ENSMUSG00000074156	Ces1h	87.076	-0.180836	0.0916302	-1.97354	0.0484343	0.649626
ENSMUSG00000103898	Gm30238	181.04	-0.167979	0.0851184	-1.97348	0.0484413	0.649626
ENSMUSG00000037259	Dzank1	1008.1	-0.159977	0.0810754	-1.97319	0.0484743	0.649633
ENSMUSG00000029920	Smarcad1	1454.85	-0.112894	0.0572321	-1.97256	0.0485453	0.65015
ENSMUSG00000021327	Zkscan3	1719.66	0.167824	0.0850941	1.97222	0.0485849	0.650221
ENSMUSG00000032399	Rpl4	14967.6	0.111709	0.0566492	1.97195	0.0486155	0.650221
ENSMUSG00000101764	4930556G22Rik	40.9219	0.174876	0.0887064	1.97141	0.0486775	0.650615
ENSMUSG00000005892	Trh	140.493	-0.171942	0.0872368	-1.97099	0.0487255	0.65063
ENSMUSG00000020434	4921536K21Rik	7006.12	0.120387	0.0610847	1.97083	0.0487436	0.65063
ENSMUSG00000000976	Heatr6	901.079	0.121748	0.0618437	1.96864	0.0489942	0.651322
ENSMUSG00000007987	Ift22	5458.14	0.107831	0.054796	1.96785	0.0490848	0.651322
ENSMUSG00000034781	Gna11	2110.99	0.119456	0.0606648	1.96911	0.0489406	0.651322
ENSMUSG00000037594	BC022687	5676.39	0.120466	0.0612269	1.96754	0.0491207	0.651322
ENSMUSG00000039318	Rab3gap2	3126.92	0.101752	0.0517056	1.9679	0.0490792	0.651322
ENSMUSG00000084915	C230037L18Rik	358.551	-0.148457	0.075413	-1.96859	0.0490007	0.651322
ENSMUSG00000085851	4921518K17Rik	103.826	-0.177125	0.0900176	-1.96767	0.049106	0.651322
ENSMUSG00000103659	Gm32569	47.773	-0.178198	0.0905304	-1.96838	0.0490244	0.651322
ENSMUSG00000108080	Gm10209	187.436	0.164059	0.0833342	1.96868	0.0489895	0.651322
ENSMUSG00000114025	AC154636.2	144.543	-0.16825	0.0854939	-1.96798	0.0490704	0.651322
ENSMUSG00000022095	Fam160b2	4625.8	0.116351	0.0591471	1.96715	0.0491659	0.651366
ENSMUSG00000049401	Ogfr	1573.96	0.115346	0.0586504	1.96667	0.0492217	0.651366
ENSMUSG00000073702	Rpl31	3582.89	0.126934	0.0645341	1.96693	0.0491908	0.651366
ENSMUSG00000059070	Rpl18	8272.78	0.100778	0.0512652	1.96582	0.0493198	0.651412
ENSMUSG00000084093	Gm16418	91.9036	0.180128	0.091608	1.96629	0.0492648	0.651412
ENSMUSG00000094257	Ap3s1-ps2	61.6323	-0.180168	0.0916518	-1.96579	0.0493228	0.651412
ENSMUSG00000049686	Orai1	1186.94	0.127043	0.0646475	1.96516	0.0493959	0.651948
ENSMUSG00000024121	Atp6v0c	2946.37	0.11651	0.0593001	1.96475	0.0494433	0.652144
ENSMUSG00000022548	Apod	46.0707	0.152158	0.0775444	1.9622	0.0497395	0.652639
ENSMUSG00000027564	Cypt12	12618.9	0.137513	0.0700773	1.96231	0.0497266	0.652639
ENSMUSG00000028289	Epha7	867.343	-0.148693	0.0757315	-1.96343	0.0495965	0.652639
ENSMUSG00000041974	Spidr	648.107	0.12155	0.0619215	1.96297	0.0496497	0.652639
ENSMUSG00000045348	Nyap1	71.1172	-0.177243	0.0903296	-1.96218	0.0497416	0.652639
ENSMUSG00000069135	Fgfr1op	8585.88	-0.100196	0.0510371	-1.9632	0.0496228	0.652639
ENSMUSG00000070713	Gm10282	183.355	0.169607	0.0863766	1.96357	0.0495801	0.652639
ENSMUSG00000090291	Lrrc10b	1098.25	0.125694	0.0640319	1.96299	0.0496475	0.652639
ENSMUSG00000022564	Grina	17984.8	0.11971	0.0610318	1.96143	0.0498287	0.653353
ENSMUSG00000057402	Cldn34b2	321.423	-0.154933	0.079023	-1.96061	0.0499247	0.654184
ENSMUSG00000081824	BC002163	39.5052	0.172222	0.0878577	1.96024	0.0499677	0.654319
ENSMUSG00000087561	Gm11608	767.713	0.150045	0.0765588	1.95987	0.050011	0.654458
ENSMUSG00000022982	Sod1	8496.2	0.108057	0.0551554	1.95913	0.0500978	0.655165
ENSMUSG00000002844	Adprh	2556.8	0.101793	0.0520169	1.95692	0.0503568	0.655586
ENSMUSG00000010021	Kif19a	1604.31	0.13137	0.0671277	1.95702	0.0503451	0.655586
ENSMUSG00000021592	Arsk	637.681	-0.13267	0.0677539	-1.95812	0.0502162	0.655586
ENSMUSG00000024902	Mrpl11	2744.08	0.111586	0.0570217	1.9569	0.0503592	0.655586
ENSMUSG00000048573	Cypt3	4833.59	0.118054	0.0603248	1.95697	0.0503513	0.655586
ENSMUSG00000048731	Ggnbp1	360.189	-0.13936	0.0711811	-1.95783	0.0502499	0.655586
ENSMUSG00000055732	Gm9979	82.6047	0.179247	0.0915853	1.95716	0.0503284	0.655586
ENSMUSG00000011837	Snapc2	785.454	0.143815	0.0735527	1.95527	0.0505516	0.656384
ENSMUSG00000020372	Rack1	5249.91	0.138952	0.071057	1.9555	0.0505239	0.656384
ENSMUSG00000042485	Mustn1	39.5092	0.144963	0.074112	1.956	0.0504653	0.656384
ENSMUSG00000107023	Gm42715	47.3191	-0.169154	0.0864997	-1.95554	0.0505189	0.656384
ENSMUSG00000033177	Tmprss7	69.3475	-0.178269	0.0912387	-1.95387	0.0507162	0.657668
ENSMUSG00000094258	Gm8159	59.5165	-0.172615	0.0883432	-1.95391	0.0507116	0.657668
ENSMUSG00000024338	Psmb8	63.356	0.156835	0.0803056	1.95297	0.0508227	0.658197
ENSMUSG00000029798	Herc6	1917.76	-0.127154	0.0651036	-1.95311	0.0508066	0.658197
ENSMUSG00000007036	Abhd16a	4464.54	0.122198	0.0626436	1.95069	0.0510942	0.65873
ENSMUSG00000031181	Ctag2	3070.78	0.118091	0.0605378	1.95069	0.0510934	0.65873
ENSMUSG00000032114	Slc37a4	697.912	0.128091	0.065662	1.95076	0.0510851	0.65873
ENSMUSG00000034560	Washc4	874.144	-0.127807	0.0655067	-1.95105	0.0510506	0.65873
ENSMUSG00000044906	4930503L19Rik	6975.03	-0.094605	0.0484746	-1.95164	0.050981	0.65873
ENSMUSG00000053461	Hhipl2	666.508	0.136836	0.0701468	1.9507	0.0510923	0.65873
ENSMUSG00000085486	Gm11634	2096.29	0.126829	0.0649718	1.95207	0.0509302	0.65873
ENSMUSG00000108489	Gm45025	1151.87	0.142873	0.0732528	1.9504	0.051128	0.658742
ENSMUSG00000001120	Pcbp3	16235.1	0.121983	0.0626773	1.94621	0.051629	0.658926
ENSMUSG00000003452	Bicd1	279.38	-0.17635	0.0906502	-1.94538	0.0517287	0.658926
ENSMUSG00000006262	Mob1b	1919.74	-0.119741	0.0615763	-1.9446	0.0518235	0.658926
ENSMUSG00000015363	Trabd	1887.31	0.111104	0.0570692	1.94683	0.0515555	0.658926
ENSMUSG00000018238	Gdf9	648.189	0.140237	0.0719844	1.94816	0.051396	0.658926
ENSMUSG00000020238	Ncln	3524.53	0.113546	0.0583882	1.94467	0.0518142	0.658926
ENSMUSG00000021061	Sptb	2167.81	0.108299	0.05561	1.94747	0.0514786	0.658926
ENSMUSG00000021715	Cwc27	621.294	-0.133998	0.0688787	-1.94542	0.0517244	0.658926
ENSMUSG00000024395	Lims2	1035.34	0.139067	0.0714992	1.94501	0.0517736	0.658926
ENSMUSG00000029034	Ints11	866.289	0.112509	0.0578581	1.94456	0.0518275	0.658926
ENSMUSG00000030335	Mrpl51	6594.23	0.113367	0.0582985	1.9446	0.0518233	0.658926
ENSMUSG00000032387	Rbpms2	407.896	0.17786	0.0913841	1.94629	0.0516202	0.658926
ENSMUSG00000034282	Evpl	442.178	0.127593	0.0655719	1.94586	0.0516721	0.658926
ENSMUSG00000046826	Fam187b	15219.8	0.126623	0.0651178	1.94451	0.0518334	0.658926
ENSMUSG00000051401	Kctd16	1567.4	0.111255	0.0571298	1.9474	0.0514864	0.658926
ENSMUSG00000071262	Zfp957	178.287	-0.172409	0.0885906	-1.94613	0.0516393	0.658926
ENSMUSG00000071847	Apcdd1	577.746	0.135909	0.0697681	1.94801	0.0514135	0.658926
ENSMUSG00000075277	Haglr	886.485	0.144351	0.0740934	1.94823	0.051387	0.658926
ENSMUSG00000097817	Gm26810	83.9064	0.178059	0.0913481	1.94924	0.0512667	0.658926
ENSMUSG00000104301	Wdr49	153.078	-0.169224	0.0869451	-1.94633	0.0516154	0.658926
ENSMUSG00000117685		62.9988	-0.175383	0.0901087	-1.94635	0.051613	0.658926
ENSMUSG00000049357	4933408B17Rik	1129.08	-0.122017	0.0627705	-1.94387	0.0519116	0.659502
ENSMUSG00000041506	Rrp9	1019.77	0.111998	0.0576448	1.94289	0.0520295	0.660579
ENSMUSG00000039041	Adrm1	5343.36	0.103984	0.0535324	1.94244	0.0520836	0.660848
ENSMUSG00000034105	Tldc1	650.287	0.130773	0.0673786	1.94087	0.0522743	0.662848
ENSMUSG00000025651	Uqcrc1	17702.4	0.119555	0.0616261	1.94	0.0523797	0.662924
ENSMUSG00000025793	Hgs	14081.6	0.128114	0.0660211	1.9405	0.0523191	0.662924
ENSMUSG00000096497	Olfr787	104.776	-0.174218	0.0897973	-1.94013	0.0523639	0.662924
ENSMUSG00000114185	Gm47662	181.978	-0.177298	0.0914038	-1.93973	0.0524129	0.662925
ENSMUSG00000071604	Fam189a2	1492.07	0.154438	0.0796522	1.93891	0.0525123	0.663764
ENSMUSG00000079941	Gm11273	389.227	0.150101	0.0774774	1.93736	0.0527017	0.664479
ENSMUSG00000085075	Gm15669	141.637	0.173883	0.0897407	1.93762	0.0526702	0.664479
ENSMUSG00000102401	Gm37864	76.2097	-0.177612	0.0916596	-1.93773	0.0526563	0.664479
ENSMUSG00000116262	AL589670.3	314.856	0.159639	0.0823716	1.93803	0.0526195	0.664479
ENSMUSG00000035184	Fam124a	175.827	0.164258	0.0848147	1.93666	0.0527864	0.664651
ENSMUSG00000047786	Lix1	51.8033	-0.175167	0.0904427	-1.93678	0.0527725	0.664651
ENSMUSG00000085292	Gm12853	323.224	0.145265	0.0750169	1.93643	0.0528149	0.664651
ENSMUSG00000042567	Nek10	748.438	-0.139905	0.0722978	-1.93512	0.0529755	0.665418
ENSMUSG00000060036	Rpl3	8213.5	0.107339	0.055458	1.93549	0.0529297	0.665418
ENSMUSG00000107839	4930434O05Rik	47.766	0.147529	0.0762373	1.93512	0.052975	0.665418
ENSMUSG00000022668	Gtpbp8	768.964	-0.118791	0.0614155	-1.93422	0.0530862	0.665473
ENSMUSG00000026209	Dnpep	5642.16	0.108686	0.0562758	1.93131	0.0534452	0.665473
ENSMUSG00000027927	Lelp1	10025.5	0.137786	0.0712833	1.93293	0.0532442	0.665473
ENSMUSG00000030432	Rpl28	5171.09	0.110528	0.0572044	1.93216	0.0533402	0.665473
ENSMUSG00000033009	Ogfod1	1158.89	-0.105652	0.054702	-1.93142	0.0534314	0.665473
ENSMUSG00000036062	Phf24	179.75	-0.176397	0.0913104	-1.93184	0.0533794	0.665473
ENSMUSG00000037234	Hook3	1237.4	-0.158145	0.0817964	-1.9334	0.0531874	0.665473
ENSMUSG00000044206	Vsig4	39.0669	0.140302	0.0726138	1.93216	0.0533395	0.665473
ENSMUSG00000047909	Ankrd16	926.193	-0.160705	0.083095	-1.93399	0.053114	0.665473
ENSMUSG00000056018	Ccdc7b	11540.1	-0.117338	0.0607303	-1.93211	0.0533455	0.665473
ENSMUSG00000060227	Casc4	4785.66	-0.108818	0.0563231	-1.93203	0.0533558	0.665473
ENSMUSG00000087153	Gm6483	188.215	-0.174523	0.0902029	-1.93479	0.0530165	0.665473
ENSMUSG00000091617	Gm3752	75.9532	-0.174764	0.090405	-1.93312	0.0532213	0.665473
ENSMUSG00000109052	Gm45012	69.5966	-0.177062	0.0916125	-1.93273	0.0532699	0.665473
ENSMUSG00000028848	Gpn2	852.464	0.135445	0.0701751	1.93011	0.0535938	0.666858
ENSMUSG00000030781	Slc5a2	82.1876	0.175382	0.0908897	1.92961	0.0536553	0.666858
ENSMUSG00000089917	Uckl1	748.915	-0.135539	0.0702418	-1.9296	0.0536564	0.666858
ENSMUSG00000025450	Gm9752	48.2081	-0.168469	0.0873374	-1.92895	0.0537375	0.667038
ENSMUSG00000072511	Hhla1	42.5497	-0.17334	0.0898609	-1.92898	0.0537332	0.667038
ENSMUSG00000000902	Smarcb1	3376.48	0.0970938	0.0503742	1.92745	0.0539235	0.667278
ENSMUSG00000024958	Gpr137	6055.7	0.12468	0.0646799	1.92765	0.0538993	0.667278
ENSMUSG00000029781	Fkbp9	1823.33	-0.124453	0.0645688	-1.92746	0.0539229	0.667278
ENSMUSG00000039275	Foxk2	6974.45	0.116859	0.0606128	1.92796	0.0538595	0.667278
ENSMUSG00000059518	Znhit1	5649.85	0.117671	0.0610496	1.92746	0.0539224	0.667278
ENSMUSG00000039016	Timm8b	3083.6	0.102621	0.0532537	1.92701	0.0539779	0.667539
ENSMUSG00000021216	Tubal3	99.2431	-0.176415	0.091576	-1.92643	0.0540501	0.667607
ENSMUSG00000038486	Sv2a	61.6878	-0.176264	0.0914903	-1.92659	0.0540307	0.667607
ENSMUSG00000030145	Zfp248	361.848	0.143028	0.0742717	1.92574	0.0541364	0.668261
ENSMUSG00000020198	Ap3d1	18727.7	0.123488	0.0641693	1.92441	0.0543034	0.668362
ENSMUSG00000024014	Pim1	4447.65	0.12754	0.0662583	1.92488	0.0542439	0.668362
ENSMUSG00000024107	Lhcgr	543.351	-0.174847	0.0908191	-1.92522	0.0542019	0.668362
ENSMUSG00000026098	Pms1	183.352	-0.162246	0.0843172	-1.92423	0.0543254	0.668362
ENSMUSG00000046101	Mcmdc2	778.059	-0.13367	0.0694637	-1.92432	0.0543143	0.668362
ENSMUSG00000078786	BC024978	1416.39	0.102191	0.0531119	1.92408	0.0543449	0.668362
ENSMUSG00000024959	Bad	1697.87	0.117303	0.0610407	1.92172	0.0546411	0.669715
ENSMUSG00000042229	Rabif	1311.02	0.104696	0.0544785	1.92179	0.0546317	0.669715
ENSMUSG00000045294	Insig1	1151.76	-0.146298	0.0761334	-1.9216	0.0546556	0.669715
ENSMUSG00000074064	Mlycd	537.657	0.144204	0.0750137	1.92237	0.0545598	0.669715
ENSMUSG00000109861	4930458B22Rik	183.907	0.166219	0.0864843	1.92195	0.0546119	0.669715
ENSMUSG00000114334	Gm31393	189.563	0.171729	0.089338	1.92224	0.0545754	0.669715
ENSMUSG00000025278	Flnb	5441.46	0.138732	0.0722193	1.92098	0.0547347	0.669738
ENSMUSG00000027014	Cwc22	943.785	-0.120517	0.0627556	-1.92042	0.0548044	0.669738
ENSMUSG00000029554	Mad1l1	1378.58	0.119555	0.0622526	1.92048	0.0547971	0.669738
ENSMUSG00000042148	Cox10	1330.24	0.122392	0.063737	1.92026	0.0548247	0.669738
ENSMUSG00000068040	Tm9sf4	3148.17	0.111078	0.0578282	1.92082	0.054754	0.669738
ENSMUSG00000070868	Skint3	44.4574	-0.166674	0.0868153	-1.91987	0.0548742	0.669855
ENSMUSG00000080933	Rhox3g	69.8907	0.175915	0.0916482	1.91946	0.0549257	0.669855
ENSMUSG00000096942	Rps19-ps6	116.481	0.173753	0.090534	1.9192	0.054959	0.669855
ENSMUSG00000101970	1810026B05Rik	968.195	-0.136656	0.0712075	-1.91913	0.0549681	0.669855
ENSMUSG00000018677	Slc25a39	30684.1	0.131423	0.0685339	1.91763	0.055158	0.670287
ENSMUSG00000020044	Timp3	1233.04	-0.145929	0.0760655	-1.91846	0.0550525	0.670287
ENSMUSG00000030982	9030624J02Rik	2108.5	0.11489	0.0599176	1.91746	0.055179	0.670287
ENSMUSG00000043003	Rasef	3079.12	-0.106817	0.0557212	-1.917	0.055238	0.670287
ENSMUSG00000048988	Elfn1	3073.49	0.142623	0.074381	1.91746	0.0551791	0.670287
ENSMUSG00000105076	A930003O13Rik	283.287	0.139901	0.0729473	1.91784	0.0551308	0.670287
ENSMUSG00000111778	Gm30676	103.836	-0.173782	0.0906411	-1.91726	0.0552054	0.670287
ENSMUSG00000028581	Laptm5	334.737	0.175348	0.0914977	1.91642	0.0553113	0.670771
ENSMUSG00000045394	Epcam	1851.43	0.118834	0.0620168	1.91616	0.0553451	0.670774
ENSMUSG00000053965	Pde5a	319.253	-0.16625	0.086819	-1.9149	0.0555051	0.671089
ENSMUSG00000070332	Trim80	14346.7	0.131792	0.0688178	1.91509	0.0554816	0.671089
ENSMUSG00000070604	Vsig10l	452.783	-0.15522	0.081059	-1.91491	0.0555046	0.671089
ENSMUSG00000114979	AC163295.1	1296.97	0.116575	0.0608653	1.9153	0.0554549	0.671089
ENSMUSG00000089687	Rab42	309.905	0.146399	0.0764969	1.91379	0.0556468	0.672396
ENSMUSG00000051503	Gm6583	807.637	0.150294	0.0785768	1.9127	0.055786	0.67286
ENSMUSG00000102398	Gm37580	167.234	-0.160593	0.0839581	-1.91278	0.0557765	0.67286
ENSMUSG00000104277	Gm38299	53.1365	-0.160063	0.0836838	-1.91271	0.0557857	0.67286
ENSMUSG00000018509	Cenpv	12976.7	0.112042	0.0585944	1.91217	0.0558548	0.673073
ENSMUSG00000084905	Gm12081	207.322	-0.175115	0.0915854	-1.91204	0.0558709	0.673073
ENSMUSG00000020216	Jsrp1	73.2425	-0.172656	0.0904589	-1.90867	0.0563042	0.673972
ENSMUSG00000020495	Smg8	1226.14	0.121387	0.0635831	1.9091	0.0562493	0.673972
ENSMUSG00000021838	Samd4	32070.2	0.139321	0.0729608	1.90953	0.0561942	0.673972
ENSMUSG00000028532	Cachd1	450.023	0.138247	0.0724372	1.90851	0.0563258	0.673972
ENSMUSG00000032382	Snx1	12002.2	0.104778	0.0548902	1.90887	0.0562785	0.673972
ENSMUSG00000033170	Card10	742.234	0.141011	0.0738458	1.90953	0.0561941	0.673972
ENSMUSG00000034192	Lsm3	607.006	0.120444	0.0630805	1.90937	0.0562141	0.673972
ENSMUSG00000043340	6530409C15Rik	57.772	-0.174698	0.0915539	-1.90814	0.0563728	0.673972
ENSMUSG00000044496	2510039O18Rik	2382.16	0.108364	0.0567826	1.9084	0.0563398	0.673972
ENSMUSG00000055436	Srsf11	10542.1	-0.117286	0.0614761	-1.90784	0.056412	0.673972
ENSMUSG00000056131	Pgm3	613.858	-0.149158	0.0781276	-1.90916	0.0562412	0.673972
ENSMUSG00000081185	Gm4852	65.9307	0.173926	0.0911655	1.9078	0.0564168	0.673972
ENSMUSG00000090132	Cypt2	2671.5	0.104124	0.0544845	1.91108	0.0559941	0.673972
ENSMUSG00000114045	Gm34220	196.045	-0.164309	0.0860391	-1.9097	0.0561716	0.673972
ENSMUSG00000036923	Stox1	473.354	-0.158798	0.0832546	-1.90738	0.0564709	0.674216
ENSMUSG00000107408	1700065L07Rik	927.375	0.126556	0.066367	1.90691	0.0565327	0.67426
ENSMUSG00000110412	Gm33175	51.7542	0.171664	0.0900254	1.90684	0.0565419	0.67426
ENSMUSG00000036169	Sostdc1	111.213	-0.173394	0.0909775	-1.9059	0.0566637	0.675309
ENSMUSG00000002274	Metrn	386.064	-0.148211	0.0778826	-1.90301	0.0570393	0.676731
ENSMUSG00000026809	Spaca9	11356.2	0.119223	0.0626362	1.90341	0.0569865	0.676731
ENSMUSG00000067702	Tuba3a	71064.1	0.114322	0.0600779	1.9029	0.0570533	0.676731
ENSMUSG00000081885	Gm13231	109.389	-0.173148	0.0909849	-1.90304	0.0570348	0.676731
ENSMUSG00000091086	Rpl6l	562.653	0.152067	0.0799013	1.90319	0.057016	0.676731
ENSMUSG00000094860	Btbd35f27	49.8863	-0.173801	0.0912883	-1.90387	0.0569268	0.676731
ENSMUSG00000095005	Astx6	55.3247	-0.143157	0.0752149	-1.90331	0.0570003	0.676731
ENSMUSG00000109114	Gm44753	109.717	0.170616	0.0895832	1.90455	0.056838	0.676731
ENSMUSG00000004043	Stat5a	406.756	0.134942	0.0709787	1.90116	0.0572805	0.677019
ENSMUSG00000042109	Csdc2	433.583	0.171879	0.090381	1.90172	0.0572079	0.677019
ENSMUSG00000056698	Elmod3	2565.19	0.12306	0.0647031	1.90191	0.0571825	0.677019
ENSMUSG00000069922	Ces3a	117.68	0.173699	0.0913526	1.90141	0.0572484	0.677019
ENSMUSG00000085787	Gm13092	51.3298	0.156438	0.0822807	1.90127	0.057267	0.677019
ENSMUSG00000087687	Pet100	536.73	0.132464	0.0696732	1.90122	0.0572738	0.677019
ENSMUSG00000019888	Mgat4c	674.43	0.129826	0.0683693	1.89889	0.0575789	0.67762
ENSMUSG00000025094	Slc18a2	146.668	-0.170982	0.0900372	-1.89901	0.0575626	0.67762
ENSMUSG00000034958	Atcay	150.934	-0.171404	0.0902152	-1.89994	0.0574404	0.67762
ENSMUSG00000046500	Fam19a4	147.479	-0.166221	0.0875088	-1.89947	0.0575023	0.67762
ENSMUSG00000048217	Nags	375.193	0.160722	0.0846182	1.89938	0.0575141	0.67762
ENSMUSG00000078866	Zfp970	70.0207	-0.173682	0.0914735	-1.89871	0.0576021	0.67762
ENSMUSG00000101009	1700108F19Rik	1648.31	-0.128904	0.0678845	-1.89887	0.0575818	0.67762
ENSMUSG00000115215	CT009515.2	70.519	0.173723	0.0914099	1.90048	0.0573702	0.67762
ENSMUSG00000020521	Rnft1	4031.06	-0.1098	0.0578451	-1.89818	0.0576729	0.678055
ENSMUSG00000063568	Jazf1	3170.29	0.124084	0.0653833	1.89779	0.0577235	0.678252
ENSMUSG00000023972	Ptk7	423.907	0.13065	0.0688619	1.89728	0.0577915	0.678366
ENSMUSG00000028906	Epb41	1312.5	0.116245	0.0612838	1.89684	0.0578494	0.678366
ENSMUSG00000032228	Tcf12	1369.59	-0.12078	0.0636808	-1.89665	0.0578744	0.678366
ENSMUSG00000046516	Cox17	165.62	-0.173341	0.0914374	-1.89573	0.0579955	0.678366
ENSMUSG00000050428	Fbxo46	3679.86	0.140842	0.0742606	1.89659	0.0578825	0.678366
ENSMUSG00000082117	Gm4994	1509.91	0.135916	0.0716816	1.89611	0.0579456	0.678366
ENSMUSG00000097141	Gm10524	334.903	0.167814	0.088525	1.89567	0.0580043	0.678366
ENSMUSG00000115774	CT025686.2	1709.43	0.122698	0.0647156	1.89596	0.057966	0.678366
ENSMUSG00000013846	St3gal1	244.118	0.173139	0.091619	1.88977	0.058789	0.679211
ENSMUSG00000015149	Sirt2	6959.13	0.095466	0.0504842	1.89101	0.0586233	0.679211
ENSMUSG00000021101	4930408O17Rik	445.66	0.136546	0.0721281	1.89311	0.0583434	0.679211
ENSMUSG00000021390	Ogn	758.586	-0.16956	0.0895512	-1.89344	0.0582991	0.679211
ENSMUSG00000021807	Rtraf	6672.22	0.0991255	0.0524338	1.89049	0.0586928	0.679211
ENSMUSG00000023992	Trem2	94.168	0.16969	0.0896746	1.89228	0.0584534	0.679211
ENSMUSG00000025892	Gria4	661.655	-0.128636	0.0680632	-1.88996	0.0587639	0.679211
ENSMUSG00000026579	F5	2287.2	0.119103	0.0628649	1.89458	0.0581483	0.679211
ENSMUSG00000029804	Herc3	392.036	-0.143798	0.0759824	-1.89251	0.0584228	0.679211
ENSMUSG00000030330	Ing4	461.173	-0.151482	0.080018	-1.8931	0.0583447	0.679211
ENSMUSG00000041479	Syt15	60.042	0.152826	0.0808686	1.8898	0.0587845	0.679211
ENSMUSG00000043154	Ppp2r3a	1148.55	-0.136234	0.0720181	-1.89166	0.0585357	0.679211
ENSMUSG00000046380	Jrk	1821.24	0.120556	0.0637182	1.89201	0.0584891	0.679211
ENSMUSG00000048782	Insc	143.92	0.173015	0.0913815	1.89333	0.0583142	0.679211
ENSMUSG00000050856	Atp5k	626.34	0.151883	0.0803218	1.89093	0.0586339	0.679211
ENSMUSG00000057789	Bak1	338.119	0.144854	0.0765523	1.89222	0.0584611	0.679211
ENSMUSG00000086905	Gm13716	59.0539	-0.167681	0.0886527	-1.89143	0.0585665	0.679211
ENSMUSG00000087360	Gm15104	2962.31	0.129481	0.0684121	1.89266	0.0584029	0.679211
ENSMUSG00000099478	Gm28370	118.902	-0.163325	0.0863441	-1.89156	0.0585495	0.679211
ENSMUSG00000113906	4930529N20Rik	144.476	0.172192	0.0908769	1.89479	0.0581209	0.679211
ENSMUSG00000116953		187.075	-0.140367	0.0742427	-1.89064	0.0586718	0.679211
ENSMUSG00000028745	Capzb	17354.8	0.113698	0.0602208	1.88801	0.0590243	0.679213
ENSMUSG00000035277	Arx	129.374	-0.171475	0.0908263	-1.88794	0.0590336	0.679213
ENSMUSG00000036529	Sbf1	9356.15	0.111211	0.0589032	1.88802	0.0590229	0.679213
ENSMUSG00000038217	Tlcd2	128.576	-0.171803	0.0909552	-1.88887	0.0589093	0.679213
ENSMUSG00000053868	Gm5142	4982.76	0.113071	0.0598976	1.88774	0.0590605	0.679213
ENSMUSG00000067872	Ccdc87	5539.54	0.117396	0.0621564	1.88872	0.0589298	0.679213
ENSMUSG00000072501	Phf20l1	2307.24	-0.130645	0.0691501	-1.8893	0.0588521	0.679213
ENSMUSG00000100580	4933436I20Rik	266.568	-0.170059	0.0900247	-1.88903	0.0588884	0.679213
ENSMUSG00000042632	Pla2g6	20805.6	0.124319	0.065883	1.88697	0.0591637	0.680009
ENSMUSG00000018442	Derl2	2861.41	-0.110073	0.0584675	-1.88263	0.0597503	0.6802
ENSMUSG00000021709	Erbin	3378.9	-0.131126	0.0695105	-1.88641	0.0592392	0.6802
ENSMUSG00000022893	Adamts1	153.103	-0.169239	0.0898779	-1.88298	0.0597024	0.6802
ENSMUSG00000025978	Rftn2	1782.16	0.108746	0.0577459	1.88318	0.0596761	0.6802
ENSMUSG00000026781	Acbd5	2826.98	-0.112434	0.0596646	-1.88443	0.0595062	0.6802
ENSMUSG00000028180	Zranb2	5674.11	-0.0875688	0.0464367	-1.88577	0.0593263	0.6802
ENSMUSG00000029594	Rbm19	1020.05	0.121231	0.0643362	1.88433	0.05952	0.6802
ENSMUSG00000030069	Prok2	1912.86	0.113877	0.0604918	1.88252	0.0597656	0.6802
ENSMUSG00000036452	Arhgap26	845.179	0.137871	0.0731224	1.88548	0.0593651	0.6802
ENSMUSG00000057722	Lepr	104.091	-0.171506	0.0910019	-1.88464	0.059478	0.6802
ENSMUSG00000062124	Defb45	141.702	0.144074	0.0764315	1.88501	0.0594282	0.6802
ENSMUSG00000074829	2010315B03Rik	84.1939	-0.160939	0.0853418	-1.88581	0.0593202	0.6802
ENSMUSG00000084350	Znf41-ps	1722.4	-0.130542	0.069341	-1.88261	0.0597537	0.6802
ENSMUSG00000085829	Gm4285	395.374	-0.144079	0.0764293	-1.88513	0.0594129	0.6802
ENSMUSG00000092341	Malat1	14259.3	-0.166314	0.0883557	-1.88233	0.0597918	0.6802
ENSMUSG00000107331	Gm42732	55.8434	-0.155355	0.0823963	-1.88546	0.0593679	0.6802
ENSMUSG00000112124	Gm19056	506.521	-0.172117	0.0913632	-1.88387	0.059582	0.6802
ENSMUSG00000115198	AC131068.3	106.843	-0.168557	0.0895077	-1.88315	0.0596795	0.6802
ENSMUSG00000114915	Gm5667	61.2475	-0.163435	0.0868775	-1.88122	0.0599427	0.681529
ENSMUSG00000031351	Zfp185	1740.88	0.110815	0.0589173	1.88085	0.0599918	0.681701
ENSMUSG00000043639	Rbm20	318.101	-0.146799	0.0780713	-1.88032	0.0600642	0.682109
ENSMUSG00000057047	1700010B08Rik	8539.64	0.112746	0.0599749	1.87988	0.0601241	0.682109
ENSMUSG00000089947	Gm15509	226.146	-0.166269	0.0884601	-1.87959	0.060164	0.682109
ENSMUSG00000102000	1700006H21Rik	162.104	0.161172	0.0857468	1.87963	0.0601592	0.682109
ENSMUSG00000068130	Zfp442	243.739	-0.160643	0.0854891	-1.87911	0.0602294	0.682278
ENSMUSG00000071658	Gng3	68.4464	0.170521	0.0907516	1.87898	0.0602471	0.682278
ENSMUSG00000029423	Piwil1	26601	0.102523	0.0545816	1.87834	0.0603341	0.682877
ENSMUSG00000028798	Eif3i	3642.47	0.116713	0.0621758	1.87714	0.0604983	0.684025
ENSMUSG00000038520	Tbc1d17	1723.62	0.100917	0.0537663	1.87695	0.0605254	0.684025
ENSMUSG00000052595	A1cf	179.551	-0.167301	0.0891511	-1.87661	0.0605722	0.684025
ENSMUSG00000073485	H3f3aos	519.038	-0.143288	0.0763499	-1.87672	0.0605561	0.684025
ENSMUSG00000021281	Tnfaip2	5446.06	0.111858	0.059615	1.87635	0.0606079	0.684042
ENSMUSG00000014859	E2f4	1848.51	0.102199	0.0544949	1.87538	0.0607398	0.684374
ENSMUSG00000036251	Trpm8	687.744	0.131371	0.070047	1.87547	0.0607279	0.684374
ENSMUSG00000039684	Gm5422	476.612	0.151898	0.0809885	1.87555	0.060717	0.684374
ENSMUSG00000096527	Gm6370	438.213	-0.14925	0.0796018	-1.87495	0.0607991	0.684657
ENSMUSG00000063406	Tmed5	1304.78	-0.145337	0.0775268	-1.87467	0.0608375	0.684703
ENSMUSG00000100789	Gm29508	1540.62	0.109594	0.0584714	1.87432	0.0608865	0.684871
ENSMUSG00000026433	Rab29	71.3428	0.167019	0.0891286	1.87391	0.0609433	0.685125
ENSMUSG00000000290	Itgb2	134.53	0.171041	0.0916526	1.86619	0.0620148	0.685246
ENSMUSG00000020743	Mif4gd	11165.5	0.0894326	0.0479154	1.86647	0.0619757	0.685246
ENSMUSG00000021994	Wnt5a	223.136	-0.169695	0.0907168	-1.8706	0.0614	0.685246
ENSMUSG00000023089	Ndufa5	1787.4	0.11334	0.0605572	1.87161	0.0612604	0.685246
ENSMUSG00000028578	Caap1	435.21	-0.150953	0.0807737	-1.86884	0.0616444	0.685246
ENSMUSG00000028945	Rheb	1191.96	-0.122084	0.0653563	-1.86798	0.0617645	0.685246
ENSMUSG00000029576	Radil	3231.82	0.0996752	0.053368	1.86769	0.0618047	0.685246
ENSMUSG00000033565	Rbfox2	1122.69	-0.132524	0.0709639	-1.86748	0.0618349	0.685246
ENSMUSG00000034994	Eef2	124231	0.118465	0.0634045	1.86839	0.0617073	0.685246
ENSMUSG00000036291	Ap5m1	749.557	-0.121382	0.0648551	-1.87159	0.0612631	0.685246
ENSMUSG00000036401	Glt6d1	1244.25	0.126442	0.0675697	1.87129	0.0613051	0.685246
ENSMUSG00000038515	Grtp1	3571.94	0.110618	0.0591532	1.87003	0.0614802	0.685246
ENSMUSG00000039221	Rpl22l1	1361.04	-0.143252	0.0766056	-1.87	0.0614842	0.685246
ENSMUSG00000039568	Ubald1	4079.41	0.114071	0.0610769	1.86766	0.0618095	0.685246
ENSMUSG00000039781	Cep131	4396.65	0.119049	0.0637519	1.86738	0.0618478	0.685246
ENSMUSG00000039903	Eva1c	2244.81	0.134925	0.0721024	1.8713	0.061303	0.685246
ENSMUSG00000040502	2009-03-01	136.679	0.166183	0.0890199	1.86681	0.0619283	0.685246
ENSMUSG00000045005	Fzd5	203.054	0.169809	0.0908842	1.86841	0.0617046	0.685246
ENSMUSG00000055700	4933401B06Rik	958.929	0.118377	0.063356	1.86845	0.0616994	0.685246
ENSMUSG00000064138	Fam172a	982.204	-0.107692	0.0575865	-1.87009	0.0614707	0.685246
ENSMUSG00000065990	Aurkaip1	2427.66	0.0950998	0.0509128	1.8679	0.0617765	0.685246
ENSMUSG00000078198	Olfr364-ps1	99.1016	0.170668	0.0914106	1.86704	0.0618954	0.685246
ENSMUSG00000084799	Ino80dos	72.6772	-0.17128	0.0916638	-1.86856	0.0616835	0.685246
ENSMUSG00000087037	4930432L08Rik	123.033	-0.17154	0.0916017	-1.87267	0.061114	0.685246
ENSMUSG00000100277	1810053B23Rik	117.894	-0.171359	0.091604	-1.87065	0.0613937	0.685246
ENSMUSG00000107193	Gm43700	81.2854	0.169394	0.0907701	1.86619	0.0620151	0.685246
ENSMUSG00000108732	2310043P16Rik	139.088	-0.170794	0.0915098	-1.8664	0.061985	0.685246
ENSMUSG00000108868	Gm32850	70.1444	-0.171228	0.0915609	-1.8701	0.0614697	0.685246
ENSMUSG00000110246	C130073E24Rik	42.0135	-0.142835	0.0763832	-1.86998	0.0614872	0.685246
ENSMUSG00000112835	Gm36173	57.7055	-0.170834	0.0915249	-1.86653	0.0619674	0.685246
ENSMUSG00000116180	AC123724.2	163.102	-0.167018	0.0894657	-1.86684	0.0619239	0.685246
ENSMUSG00000022501	Prm1	87387.1	0.129434	0.0693854	1.86544	0.0621197	0.685762
ENSMUSG00000082186	Gm12403	300.854	0.163009	0.0873873	1.86536	0.0621303	0.685762
ENSMUSG00000003778	Brd8	5833.45	-0.0992579	0.0532801	-1.86294	0.0624701	0.686031
ENSMUSG00000005481	Ddx39	5065.41	0.0780198	0.041845	1.86449	0.0622523	0.686031
ENSMUSG00000018697	Aatf	3899.52	0.0910269	0.0488209	1.86451	0.0622506	0.686031
ENSMUSG00000020412	Ascc2	8732.6	0.106419	0.0571113	1.86335	0.0624124	0.686031
ENSMUSG00000038782	1700028J19Rik	21416.8	0.122293	0.0656134	1.86384	0.0623442	0.686031
ENSMUSG00000040459	Arglu1	4552.67	-0.122982	0.0660199	-1.8628	0.0624902	0.686031
ENSMUSG00000071793	2610005L07Rik	355.847	-0.150743	0.0808917	-1.86351	0.0623905	0.686031
ENSMUSG00000073062	Zxdb	165.971	-0.166318	0.0892864	-1.86275	0.0624973	0.686031
ENSMUSG00000086355	4933428C19Rik	83.5351	-0.167771	0.0899896	-1.86434	0.062274	0.686031
ENSMUSG00000111335	Gm39375	74.3593	-0.163223	0.0875741	-1.86383	0.0623452	0.686031
ENSMUSG00000027272	Ubr1	3228.12	-0.109566	0.0588298	-1.86243	0.0625425	0.686151
ENSMUSG00000022652	Morc1	409.339	-0.136793	0.0734835	-1.86155	0.0626671	0.686221
ENSMUSG00000023707	Ogfod2	1696.02	0.10692	0.0574412	1.86137	0.0626913	0.686221
ENSMUSG00000028893	Sesn2	2433.5	0.14554	0.0782057	1.861	0.0627447	0.686221
ENSMUSG00000046442	Ppm1e	694.325	-0.136257	0.0732187	-1.86095	0.062751	0.686221
ENSMUSG00000081502	Gm5646	1012.71	0.141137	0.0758254	1.86134	0.0626961	0.686221
ENSMUSG00000108621	Gm37494	640.043	-0.153065	0.082252	-1.86093	0.0627545	0.686221
ENSMUSG00000020328	Nudcd2	1233.79	-0.115997	0.0624352	-1.85787	0.0631871	0.68663
ENSMUSG00000020712	Tcam1	11466.1	0.10212	0.0549091	1.85979	0.0629148	0.68663
ENSMUSG00000021377	Dek	2036.62	-0.117797	0.0634212	-1.85737	0.0632588	0.68663
ENSMUSG00000024807	Syvn1	3040.65	0.0994573	0.0535258	1.85812	0.063152	0.68663
ENSMUSG00000025224	Gbf1	17756	0.118162	0.0636184	1.85735	0.0632617	0.68663
ENSMUSG00000028039	Efna3	135.094	0.16427	0.0883853	1.85857	0.0630882	0.68663
ENSMUSG00000029638	Glcci1	106.379	-0.169342	0.0910817	-1.85923	0.0629945	0.68663
ENSMUSG00000030079	Ruvbl1	2375.82	0.103333	0.0555922	1.85877	0.0630598	0.68663
ENSMUSG00000033278	Ptprm	854.376	-0.134142	0.072204	-1.85782	0.0631941	0.68663
ENSMUSG00000079262	Slco1a6	68.1215	-0.170246	0.0916645	-1.85727	0.0632721	0.68663
ENSMUSG00000085601	Gm4969	941.238	0.151511	0.0814856	1.85936	0.0629764	0.68663
ENSMUSG00000087069	Gm13793	160.208	0.164549	0.0885639	1.85797	0.0631735	0.68663
ENSMUSG00000096655	1700065D16Rik	257.372	-0.150544	0.0810035	-1.85849	0.0630993	0.68663
ENSMUSG00000107029	Gm43123	46.9715	-0.160884	0.0865957	-1.85788	0.0631859	0.68663
ENSMUSG00000034614	Pik3ip1	7107.54	0.107469	0.0578885	1.85648	0.0633846	0.686967
ENSMUSG00000057531	Dtnbp1	3449.35	0.0978116	0.0526956	1.85616	0.0634301	0.686967
ENSMUSG00000083836	Ldha-ps2	203.111	0.159293	0.0858216	1.85609	0.0634404	0.686967
ENSMUSG00000086370	Ftx	114.872	-0.168931	0.0909917	-1.85655	0.0633749	0.686967
ENSMUSG00000110929	Gm47757	664.456	0.122458	0.0659917	1.85566	0.0635022	0.687265
ENSMUSG00000005354	Txn2	3515.72	0.111224	0.0600486	1.85223	0.0639923	0.687626
ENSMUSG00000028034	Fubp1	5089.78	-0.126879	0.0684955	-1.85237	0.0639729	0.687626
ENSMUSG00000029101	Rgs12	5003.3	0.122578	0.0662156	1.85119	0.0641418	0.687626
ENSMUSG00000031898	Dpep3	14548.4	0.127776	0.0689638	1.8528	0.0639115	0.687626
ENSMUSG00000035203	Epn1	5994.26	0.0943817	0.0509655	1.85188	0.0640436	0.687626
ENSMUSG00000039742	Fam71f1	19955.8	0.126261	0.0681835	1.85178	0.0640569	0.687626
ENSMUSG00000040187	Arntl2	131.316	-0.168988	0.0912822	-1.85127	0.0641305	0.687626
ENSMUSG00000040813	Tex264	2375.83	0.100603	0.0543397	1.85138	0.0641152	0.687626
ENSMUSG00000041560	Nop53	5080.9	0.109948	0.0593159	1.8536	0.0637965	0.687626
ENSMUSG00000055839	Elob	8845.75	0.106697	0.0575416	1.85425	0.0637031	0.687626
ENSMUSG00000056692	D17Wsu92e	7477.69	0.0820032	0.0442186	1.8545	0.0636682	0.687626
ENSMUSG00000059291	Rpl11	7365.76	0.0940899	0.0507273	1.85482	0.0636226	0.687626
ENSMUSG00000063514	Gm6756	148.285	0.165291	0.0892333	1.85235	0.0639754	0.687626
ENSMUSG00000064030	Pym1	835.324	0.126678	0.0684347	1.85108	0.0641581	0.687626
ENSMUSG00000068794	Col28a1	492.962	-0.133875	0.0723132	-1.85132	0.0641237	0.687626
ENSMUSG00000072623	Zfp9	72.984	-0.164327	0.0886829	-1.85297	0.0638861	0.687626
ENSMUSG00000074629	4930518I15Rik	62.7332	-0.167007	0.0901814	-1.85191	0.0640393	0.687626
ENSMUSG00000086910	Gm15755	66.8475	-0.1686	0.0910921	-1.85087	0.064188	0.687626
ENSMUSG00000089857	Zfp882	92.0933	-0.169497	0.0915705	-1.851	0.0641701	0.687626
ENSMUSG00000031481	Tpte	719.459	-0.12941	0.069935	-1.85044	0.0642509	0.687931
ENSMUSG00000007908	Hmgcll1	103.859	-0.16942	0.0916118	-1.84932	0.0644114	0.688347
ENSMUSG00000024039	Cbs	41.9846	0.158806	0.0858909	1.84893	0.0644686	0.688347
ENSMUSG00000024176	Sox8	776.248	0.141994	0.0768176	1.84845	0.064537	0.688347
ENSMUSG00000028470	Hint2	312.501	0.16216	0.0877008	1.84901	0.064456	0.688347
ENSMUSG00000040093	Bmf	127.727	0.167294	0.0905141	1.84826	0.0645647	0.688347
ENSMUSG00000079614	Seh1l	1047.6	-0.119224	0.0644554	-1.84972	0.064354	0.688347
ENSMUSG00000106209	Gm42918	5748.46	0.124264	0.0672233	1.84852	0.0645268	0.688347
ENSMUSG00000116615		1110.45	0.120836	0.0653289	1.84965	0.0643634	0.688347
ENSMUSG00000000088	Cox5a	3530.75	0.0986076	0.0533756	1.84743	0.0646853	0.688533
ENSMUSG00000027327	1700037H04Rik	15049.3	0.112515	0.0609019	1.84748	0.0646779	0.688533
ENSMUSG00000049008	BB014433	16046.2	0.13123	0.0710189	1.84781	0.0646292	0.688533
ENSMUSG00000059810	Rgs3	4860.67	0.11756	0.0636476	1.84705	0.0647399	0.688747
ENSMUSG00000102880	4930517J16Rik	1735.71	0.118291	0.0640623	1.8465	0.0648192	0.689224
ENSMUSG00000021102	Glrx5	488.69	0.14003	0.0758769	1.84549	0.0649667	0.689329
ENSMUSG00000045205	Dpy19l4	1227.04	-0.130527	0.0707068	-1.84603	0.0648883	0.689329
ENSMUSG00000073411	H2-D1	2057.28	0.164104	0.0889069	1.8458	0.0649215	0.689329
ENSMUSG00000090381	Gm6158	317.681	-0.168273	0.0911704	-1.84569	0.0649368	0.689329
ENSMUSG00000040209	Zfp704	2148.96	0.12458	0.0675257	1.84493	0.0650473	0.689818
ENSMUSG00000022272	Myo10	4910.63	-0.106187	0.0575785	-1.84421	0.0651522	0.690464
ENSMUSG00000033543	Gtf2a2	5988.11	-0.10085	0.0546898	-1.84404	0.0651772	0.690464
ENSMUSG00000001964	Emd	795.325	0.104558	0.0569715	1.83526	0.0664668	0.690846
ENSMUSG00000003813	Rad23a	3425.93	0.115565	0.0633182	1.82515	0.067978	0.690846
ENSMUSG00000004054	Map3k11	2258.92	0.107584	0.0584853	1.8395	0.0658414	0.690846
ENSMUSG00000005469	Prkaca	6765.61	0.10084	0.0549793	1.83414	0.0666337	0.690846
ENSMUSG00000006705	Pknox1	3818.34	0.0987742	0.0538908	1.83286	0.0668237	0.690846
ENSMUSG00000012819	Cdh23	4517.86	0.123154	0.0671297	1.83457	0.0665697	0.690846
ENSMUSG00000015942	Gtf2ird2	1793.7	0.118646	0.0644566	1.84072	0.0656632	0.690846
ENSMUSG00000017404	Rpl19	3903.28	0.125247	0.0681941	1.83663	0.0662645	0.690846
ENSMUSG00000020456	Ogdh	11444.1	0.0992223	0.053998	1.83752	0.0661333	0.690846
ENSMUSG00000021186	Fbln5	393.293	-0.146419	0.0795741	-1.84004	0.0657627	0.690846
ENSMUSG00000022342	Kcnv1	45.0636	-0.157792	0.0857168	-1.84085	0.0656439	0.690846
ENSMUSG00000022378	Fam49b	2322.35	-0.108726	0.059067	-1.84072	0.065663	0.690846
ENSMUSG00000023150	Ivns1abp	14066.3	-0.0912347	0.049626	-1.83845	0.0659966	0.690846
ENSMUSG00000024260	Sap130	8227.02	0.114908	0.0624255	1.84072	0.0656628	0.690846
ENSMUSG00000024697	Gna14	524	0.152054	0.0825516	1.84193	0.0654854	0.690846
ENSMUSG00000025580	Eif4a3	4120.05	0.106216	0.0577616	1.83886	0.0659354	0.690846
ENSMUSG00000026496	Parp1	7977.54	0.0862202	0.0471485	1.82869	0.0674456	0.690846
ENSMUSG00000027495	Fam210b	1047.87	0.157357	0.0858119	1.83374	0.0666919	0.690846
ENSMUSG00000027881	Prpf38b	4591.06	-0.0967517	0.0529795	-1.82621	0.0678186	0.690846
ENSMUSG00000027942	4933434E20Rik	1048.65	-0.109939	0.0600317	-1.83135	0.0670479	0.690846
ENSMUSG00000030339	Ltbr	826.493	0.145734	0.0793228	1.83723	0.0661764	0.690846
ENSMUSG00000031622	Sin3b	12136.3	0.120719	0.0657007	1.83741	0.0661489	0.690846
ENSMUSG00000032120	C2cd2l	792.563	0.117703	0.0642633	1.83157	0.0670151	0.690846
ENSMUSG00000032518	Rpsa	8867.15	0.11276	0.0617936	1.82478	0.0680342	0.690846
ENSMUSG00000034724	Cnot6l	1454.62	-0.132149	0.0719001	-1.83795	0.0660694	0.690846
ENSMUSG00000034854	Mfsd12	2900.19	0.115449	0.0626782	1.84193	0.0654851	0.690846
ENSMUSG00000034932	Mrpl54	2222.19	0.116488	0.0636566	1.82995	0.0672574	0.690846
ENSMUSG00000035606	Ky	146.586	0.161166	0.0877658	1.83632	0.0663108	0.690846
ENSMUSG00000036078	Sigmar1	610.267	0.116516	0.0637938	1.82646	0.0677817	0.690846
ENSMUSG00000038644	Pold1	1127.01	0.11754	0.0643984	1.82521	0.06797	0.690846
ENSMUSG00000038967	Pdk2	10431.7	0.1138	0.0622375	1.82847	0.0674786	0.690846
ENSMUSG00000040123	Zmym5	2830.48	-0.113958	0.062343	-1.82792	0.0675615	0.690846
ENSMUSG00000040181	Fmo1	124.932	-0.168192	0.0915574	-1.83701	0.066208	0.690846
ENSMUSG00000040365	Trim41	9334.01	0.0801834	0.0439052	1.82628	0.0678075	0.690846
ENSMUSG00000041536	Serpina3a	1648.27	0.155436	0.0843667	1.84238	0.065419	0.690846
ENSMUSG00000041609	Bicdl1	478.861	0.146592	0.079826	1.83639	0.0662993	0.690846
ENSMUSG00000041845	Rhod	401.265	0.132367	0.0718221	1.84299	0.0653303	0.690846
ENSMUSG00000042670	Immp1l	2417	-0.123504	0.067507	-1.8295	0.0673248	0.690846
ENSMUSG00000044084	Spem2	22427	0.135337	0.0739734	1.82954	0.0673186	0.690846
ENSMUSG00000044949	Ubtd2	2984.54	0.109104	0.0594388	1.83558	0.0664204	0.690846
ENSMUSG00000045671	Spred2	406.102	0.129119	0.070316	1.83627	0.0663183	0.690846
ENSMUSG00000046637	Ttc34	1799.8	0.112907	0.0618853	1.82445	0.0680844	0.690846
ENSMUSG00000047036	Zfp445	5003.3	-0.126034	0.0690442	-1.82541	0.0679387	0.690846
ENSMUSG00000047643	Gm5454	48.9873	-0.165187	0.0905726	-1.82381	0.0681806	0.690846
ENSMUSG00000049339	Retreg2	12465.7	0.11309	0.061982	1.82456	0.0680667	0.690846
ENSMUSG00000050192	Eif5a2	1515.76	-0.104749	0.057425	-1.8241	0.0681366	0.690846
ENSMUSG00000052698	Tln2	16760.5	0.136913	0.0744723	1.83844	0.0659979	0.690846
ENSMUSG00000054545	Ugt1a6a	89.0063	-0.161302	0.0880557	-1.83182	0.0669786	0.690846
ENSMUSG00000058806	Col13a1	52.9737	-0.154667	0.0845535	-1.82921	0.0673675	0.690846
ENSMUSG00000062519	Zfp398	1364.14	-0.101594	0.0555349	-1.82936	0.067345	0.690846
ENSMUSG00000063754	Gm10136	115.961	0.168486	0.0914498	1.84239	0.0654187	0.690846
ENSMUSG00000063897	CAAA01118383.1	2026.19	0.111514	0.0606272	1.83935	0.0658642	0.690846
ENSMUSG00000068758	Il3ra	2011.3	0.112436	0.0615732	1.82606	0.0678413	0.690846
ENSMUSG00000072983	4933414I15Rik	7086.75	0.10737	0.0585867	1.83267	0.0668522	0.690846
ENSMUSG00000073700	Klhl21	2030.57	0.0958656	0.0522756	1.83385	0.0666766	0.690846
ENSMUSG00000073976	1700026J12Rik	2307.34	-0.118936	0.0648474	-1.83409	0.0666401	0.690846
ENSMUSG00000079269	Gm3676	752.168	-0.135982	0.0740153	-1.83722	0.066178	0.690846
ENSMUSG00000079323	Gm20661	188.905	-0.167122	0.0916257	-1.82397	0.0681571	0.690846
ENSMUSG00000082791	Gm4875	1601.08	0.141031	0.0772108	1.82657	0.0677651	0.690846
ENSMUSG00000083396	Gm15542	579.919	-0.127142	0.0696116	-1.82645	0.0677827	0.690846
ENSMUSG00000083993	Gm14398	168.258	-0.168059	0.0916542	-1.83362	0.066711	0.690846
ENSMUSG00000086261	Gm3765	41.5524	-0.150685	0.0823263	-1.83034	0.0671998	0.690846
ENSMUSG00000086337	Gm11535	60.4468	0.158281	0.0865054	1.82973	0.067291	0.690846
ENSMUSG00000086784	Isoc2a	1973.82	0.110165	0.0600893	1.83336	0.0667497	0.690846
ENSMUSG00000090840	1700092M07Rik	3395.51	0.126389	0.0687318	1.83887	0.0659346	0.690846
ENSMUSG00000091002	Tcerg1l	109.923	-0.1656	0.0902223	-1.83547	0.0664365	0.690846
ENSMUSG00000091827	Speer4f2	662.48	-0.138229	0.0754683	-1.83161	0.0670095	0.690846
ENSMUSG00000094634	Gm3468	59.0671	-0.166038	0.0907349	-1.82992	0.0672615	0.690846
ENSMUSG00000095065	Gm5947	138.083	0.16483	0.0894942	1.8418	0.0655046	0.690846
ENSMUSG00000095557	Gm3415	71.3218	-0.164066	0.0896796	-1.82947	0.0673299	0.690846
ENSMUSG00000097129	4930507D05Rik	311.361	0.138881	0.0754813	1.83994	0.0657774	0.690846
ENSMUSG00000097333	Zfp87	600.737	-0.132763	0.0727139	-1.82582	0.0678769	0.690846
ENSMUSG00000102323	Gm37790	42.8772	-0.145323	0.079325	-1.83199	0.0669522	0.690846
ENSMUSG00000107164	4933425D22Rik	3952.49	0.123654	0.0671228	1.84221	0.0654441	0.690846
ENSMUSG00000108802	Gm44769	99.136	-0.160938	0.0881799	-1.82511	0.0679849	0.690846
ENSMUSG00000109005	Gm45221	60.7801	-0.155292	0.0851018	-1.82478	0.0680341	0.690846
ENSMUSG00000110130	Gm34419	100.082	0.165669	0.0907935	1.82468	0.0680495	0.690846
ENSMUSG00000110321	Gm39164	221.307	0.154344	0.0844935	1.82669	0.0677457	0.690846
ENSMUSG00000111394	AC160637.1	465.306	-0.166427	0.0906668	-1.83559	0.0664187	0.690846
ENSMUSG00000111429	Gm32511	367.707	-0.132129	0.0717553	-1.84139	0.0655644	0.690846
ENSMUSG00000112402	Gm10744	49.2079	-0.166756	0.090889	-1.83473	0.0665462	0.690846
ENSMUSG00000114132	Gm4808	827.325	-0.118576	0.064471	-1.83922	0.0658827	0.690846
ENSMUSG00000114959	G630093K05Rik	153.41	-0.163084	0.0890439	-1.8315	0.0670252	0.690846
ENSMUSG00000116800		277.008	-0.152903	0.0836389	-1.82814	0.0675287	0.690846
ENSMUSG00000116872		89.9481	0.16552	0.0903605	1.83177	0.0669852	0.690846
ENSMUSG00000117852		3477.94	0.132705	0.0724562	1.83152	0.0670235	0.690846
ENSMUSG00000026821	Ralgds	13775.8	0.127158	0.0697698	1.82254	0.0683729	0.691847
ENSMUSG00000030337	Vamp1	703.782	-0.143091	0.0785428	-1.82182	0.0684829	0.691847
ENSMUSG00000034908	Sidt2	7432.43	0.0863406	0.0473829	1.82219	0.0684263	0.691847
ENSMUSG00000086009	4930587A21Rik	52.8235	0.16554	0.0908781	1.82156	0.0685213	0.691847
ENSMUSG00000106794	Gm40293	48.2908	-0.164073	0.0900365	-1.82229	0.0684104	0.691847
ENSMUSG00000116594		75.7728	-0.165931	0.0910851	-1.82171	0.0684988	0.691847
ENSMUSG00000116946		124.75	-0.165139	0.0906003	-1.82272	0.0683459	0.691847
ENSMUSG00000055862	Izumo4	4760.8	0.0925357	0.0508093	1.82124	0.068571	0.692
ENSMUSG00000044145	1810024B03Rik	353.881	-0.157118	0.0863034	-1.82054	0.0686772	0.692723
ENSMUSG00000032932	Hspa13	2766.24	-0.0947905	0.0520888	-1.81979	0.0687914	0.693193
ENSMUSG00000075028	Prdm11	574.127	-0.131438	0.0722367	-1.81955	0.0688276	0.693193
ENSMUSG00000114200	Gm34721	98.8532	-0.164436	0.0903647	-1.8197	0.0688052	0.693193
ENSMUSG00000029276	Glmn	1252.69	-0.101961	0.056053	-1.819	0.0689111	0.693684
ENSMUSG00000019989	Enpp3	43.5058	0.159338	0.0876403	1.81809	0.0690509	0.694196
ENSMUSG00000031065	Cdk16	9604.25	0.117303	0.0645392	1.81755	0.0691333	0.694196
ENSMUSG00000035529	Prdm4	4544.78	0.0998953	0.0549507	1.81791	0.0690782	0.694196
ENSMUSG00000073771	Btbd19	111.663	0.161971	0.0891097	1.81766	0.0691156	0.694196
ENSMUSG00000091022	Gm3115	52.3277	-0.158962	0.0874602	-1.81753	0.0691353	0.694196
ENSMUSG00000062651	H2afb1	5612.78	0.126943	0.0698717	1.81681	0.0692467	0.694618
ENSMUSG00000114088	Gm47898	68.3112	-0.166278	0.091514	-1.81697	0.069222	0.694618
ENSMUSG00000027546	Atp9a	6056.99	0.111858	0.0615995	1.81589	0.0693879	0.695159
ENSMUSG00000034341	Wbp2	11548	0.0989108	0.054473	1.81578	0.0694048	0.695159
ENSMUSG00000080756	Gm12633	70.7643	0.164902	0.0908087	1.81593	0.0693807	0.695159
[truncated: 53,488 more rows]
